# Supplementary material for: Oncogenic PKA signaling increases c-MYC protein expression through multiple targetable mechanisms
Source: eLife. 2023 Jan 24;12:e69521. doi: 10.7554/eLife.69521 (PMC9925115; doi:10.7554/eLife.69521)
Supplement: Figure 1—source data 1. [file elife-69521-fig1-data1.zip]

Archive with 5 entries (4 files):
- Figure 1A/
- Figure 1A/20210217 DNAJB1 PRKACA v3.eps
- Figure 1A/20210218 PKAc Activation v4.eps
- Figure 1A/20210218 PKAc Amplification v2.eps
- Figure 1A/20210218 PRKAR1A loss.eps
