# Supplementary material for: Oncogenic PKA signaling increases c-MYC protein expression through multiple targetable mechanisms
Source: eLife. 2023 Jan 24;12:e69521. doi: 10.7554/eLife.69521 (PMC9925115; doi:10.7554/eLife.69521)
Supplement: Figure 1—source data 3. [file elife-69521-fig1-data3.zip]

Archive with 6 entries (5 files):
- 1D left panel/
- 1D left panel/1D flag.tif
- 1D left panel/1D mark up.pdf
- 1D left panel/1D p-pka subst raw.tif
- 1D left panel/1D PKAc.tif
- 1D left panel/1D vinculin AR1.tif
