# Supplementary material for: Oncogenic PKA signaling increases c-MYC protein expression through multiple targetable mechanisms
Source: eLife. 2023 Jan 24;12:e69521. doi: 10.7554/eLife.69521 (PMC9925115; doi:10.7554/eLife.69521)
Supplement: Figure 1—source data 4. [file elife-69521-fig1-data4.zip]

Archive with 4 entries (4 files):
- Figure 1D pPKA Subtrate labelled.tif
- Figure 1D COXIV labelled.tif
- Figure 1D FLAG Labelled.tif
- Figure 1D PKAR1a Labelled.tif
