# Supplementary material for: Oncogenic PKA signaling increases c-MYC protein expression through multiple targetable mechanisms
Source: eLife. 2023 Jan 24;12:e69521. doi: 10.7554/eLife.69521 (PMC9925115; doi:10.7554/eLife.69521)
Supplement: Figure 1—source data 5. [file elife-69521-fig1-data5.zip]

Archive with 4 entries (4 files):
- Figure 1D COXIV Raw.tif
- Figure 1D FLAG Raw.tif
- Figure 1D PKAR1a Raw.tif
- Figure 1D pPKA Subtrate Raw.tif
