# Supplementary material for: Oncogenic PKA signaling increases c-MYC protein expression through multiple targetable mechanisms
Source: eLife. 2023 Jan 24;12:e69521. doi: 10.7554/eLife.69521 (PMC9925115; doi:10.7554/eLife.69521)
Supplement: Figure 2—source data 1. [file elife-69521-fig2-data1.zip]

Archive with 3 entries (2 files):
- 2A/
- 2A/639V-PRKAR1-annotated-results.txt
- 2A/639VPRKACA-annotated-results.txt
