# Supplementary material for: Oncogenic PKA signaling increases c-MYC protein expression through multiple targetable mechanisms
Source: eLife. 2023 Jan 24;12:e69521. doi: 10.7554/eLife.69521 (PMC9925115; doi:10.7554/eLife.69521)
Supplement: Figure 2—source data 1. [file elife-69521-fig2-data1.zip › 2A/639V-PRKAR1-annotated-results.txt]

Protein	mod_sites	DMSO.DOX_log2FC	DMSO.DOX_pvalue	uniprot_ac	Protein_name	Protein_desc	Gene.names
Q96EX2	Q96EX2_S125	-0.748716213	0.000169426	Q96EX2	RNFT2_HUMAN	RING finger and transmembrane domain-containing protein 2 (Transmembrane protein 118)	RNFT2
Q5VZ89	Q5VZ89_S1089	-0.78641183	0.000275003	Q5VZ89	DEN4C_HUMAN	DENN domain-containing protein 4C	DENND4C
Q9NP61	Q9NP61_S367	-1.492314315	0.000387936	Q9NP61	ARFG3_HUMAN	ADP-ribosylation factor GTPase-activating protein 3 (ARF GAP 3)	ARFGAP3
Q7KZI7	Q7KZI7_S456	1.585026991	0.000392256	Q7KZI7	MARK2_HUMAN	Serine/threonine-protein kinase MARK2 (EC 2.7.11.1) (EC 2.7.11.26) (ELKL motif kinase 1) (EMK-1) (MAP/microtubule affinity-regulating kinase 2) (PAR1 homolog) (PAR1 homolog b) (Par-1b) (Par1b)	MARK2
Q49A26	Q49A26_S130	-2.364175785	0.000630919	Q49A26	GLYR1_HUMAN	Putative oxidoreductase GLYR1 (EC 1.-.-.-) (3-hydroxyisobutyrate dehydrogenase-like protein) (Cytokine-like nuclear factor N-PAC) (Glyoxylate reductase 1 homolog) (Nuclear protein NP60) (Nuclear protein of 60 kDa)	GLYR1
O00273	O00273_T231	1.360404084	0.000657338	O00273	DFFA_HUMAN	DNA fragmentation factor subunit alpha (DNA fragmentation factor 45 kDa subunit) (DFF-45) (Inhibitor of CAD) (ICAD)	DFFA
O15027	O15027_S1905	1.126588501	0.000737002	O15027	SC16A_HUMAN	Protein transport protein Sec16A (SEC16 homolog A)	SEC16A
Q9NQ55	Q9NQ55_S359	0.287282276	0.000811831	Q9NQ55	SSF1_HUMAN	Suppressor of SWI4 1 homolog (Ssf-1) (Brix domain-containing protein 3) (Peter Pan homolog)	PPAN
Q14126	Q14126_S680	-1.724516739	0.000937616	Q14126	DSG2_HUMAN	Desmoglein-2 (Cadherin family member 5) (HDGC)	DSG2
P49790	P49790_S516	0.54624678	0.000978633	P49790	NU153_HUMAN	Nuclear pore complex protein Nup153 (153 kDa nucleoporin) (Nucleoporin Nup153)	NUP153
Q96GP6	Q96GP6_S687,Q96GP6_S698	1.695615069	0.001032751	Q96GP6	SREC2_HUMAN	Scavenger receptor class F member 2 (SRECRP-1) (Scavenger receptor expressed by endothelial cells 2 protein) (SREC-II)	SCARF2
O00505	O00505_S56,O00505_S60	0.713536001	0.001226177	O00505	IMA3_HUMAN	Importin subunit alpha-3 (Importin alpha Q2) (Qip2) (Karyopherin subunit alpha-3) (SRP1-gamma)	KPNA3
Q9H0K1	Q9H0K1_S587	-1.249143401	0.001265209	Q9H0K1	SIK2_HUMAN	Serine/threonine-protein kinase SIK2 (EC 2.7.11.1) (Qin-induced kinase) (Salt-inducible kinase 2) (SIK-2) (Serine/threonine-protein kinase SNF1-like kinase 2)	SIK2
Q9BTC8	Q9BTC8_S428	0.418279601	0.001309179	Q9BTC8	MTA3_HUMAN	Metastasis-associated protein MTA3	MTA3
Q9UL46	Q9UL46_S10	0.583282961	0.00133454	Q9UL46	PSME2_HUMAN	Proteasome activator complex subunit 2 (11S regulator complex subunit beta) (REG-beta) (Activator of multicatalytic protease subunit 2) (Proteasome activator 28 subunit beta) (PA28b) (PA28beta)	PSME2
P04049	P04049_S43	-0.864730469	0.001386168	P04049	RAF1_HUMAN	RAF proto-oncogene serine/threonine-protein kinase (EC 2.7.11.1) (Proto-oncogene c-RAF) (cRaf) (Raf-1)	RAF1
Q9UKV3	Q9UKV3_S825	-2.59212162	0.001425886	Q9UKV3	ACINU_HUMAN	Apoptotic chromatin condensation inducer in the nucleus (Acinus)	ACIN1
O75376	O75376_S992,O75376_S999	-0.770697647	0.001495237	O75376	NCOR1_HUMAN	Nuclear receptor corepressor 1 (N-CoR) (N-CoR1)	NCOR1
Q9H0B6	Q9H0B6_S428	-1.68945158	0.001506078	Q9H0B6	KLC2_HUMAN	Kinesin light chain 2 (KLC 2)	KLC2
Q96I25	Q96I25_S169	-2.038769171	0.001680818	Q96I25	SPF45_HUMAN	Splicing factor 45 (45 kDa-splicing factor) (RNA-binding motif protein 17)	RBM17
Q96G46	Q96G46_S236	-1.728239464	0.001681449	Q96G46	DUS3L_HUMAN	tRNA-dihydrouridine(47) synthase [NAD(P)(+)]-like (EC 1.3.1.-) (tRNA-dihydrouridine synthase 3-like)	DUS3L
Q8N3F8	Q8N3F8_S309	-1.736479444	0.001689644	Q8N3F8	MILK1_HUMAN	MICAL-like protein 1 (Molecule interacting with Rab13) (MIRab13)	MICALL1
P10412;P16402;P16403	P10412_S36,P16402_S37,P16403_S36	-1.390818169	0.001762582	P10412;P16402;P16403	H14_HUMAN;H13_HUMAN;H12_HUMAN	Histone H1.4 (Histone H1b) (Histone H1s-4);Histone H1.3 (Histone H1c) (Histone H1s-2);Histone H1.2 (Histone H1c) (Histone H1d) (Histone H1s-1)	HIST1H1E;HIST1H1D;HIST1H1C
P50552	P50552_S239	-2.034147902	0.001827518	P50552	VASP_HUMAN	Vasodilator-stimulated phosphoprotein (VASP)	VASP
Q4ADV7	Q4ADV7_S1017	0.388151365	0.001837257	Q4ADV7	RIC1_HUMAN	Protein RIC1 homolog (Connexin-43-interacting protein of 150 kDa)	KIAA1432
Q86U90	Q86U90_S60	1.039425982	0.00190901	Q86U90	YRDC_HUMAN	YrdC domain-containing protein, mitochondrial (Dopamine receptor-interacting protein 3) (Ischemia/reperfusion-inducible protein homolog) (hIRIP)	YRDC
Q86X27	Q86X27_S308	0.76920595	0.001939467	Q86X27	RGPS2_HUMAN	Ras-specific guanine nucleotide-releasing factor RalGPS2 (Ral GEF with PH domain and SH3-binding motif 2) (RalA exchange factor RalGPS2)	RALGPS2
Q9NZN5	Q9NZN5_T736	1.386008392	0.001944256	Q9NZN5	ARHGC_HUMAN	Rho guanine nucleotide exchange factor 12 (Leukemia-associated RhoGEF)	ARHGEF12
Q01130	Q01130_S26	0.162089383	0.001975867	Q01130	SRSF2_HUMAN	Serine/arginine-rich splicing factor 2 (Protein PR264) (Splicing component, 35 kDa) (Splicing factor SC35) (SC-35) (Splicing factor, arginine/serine-rich 2)	SRSF2
P33240	P33240_S310	-2.020030521	0.002002122	P33240	CSTF2_HUMAN	Cleavage stimulation factor subunit 2 (CF-1 64 kDa subunit) (Cleavage stimulation factor 64 kDa subunit) (CSTF 64 kDa subunit) (CstF-64)	CSTF2
Q5SW79	Q5SW79_T644	-2.009100881	0.002044763	Q5SW79	CE170_HUMAN	Centrosomal protein of 170 kDa (Cep170) (KARP-1-binding protein) (KARP1-binding protein)	CEP170
Q96JN8	Q96JN8_S502	0.528803708	0.002068704	Q96JN8	NEUL4_HUMAN	Neuralized-like protein 4	NEURL4
Q53SF7	Q53SF7_S294	0.462477502	0.002116886	Q53SF7	COBL1_HUMAN	Cordon-bleu protein-like 1	COBLL1
Q5VZL5	Q5VZL5_S1181	-2.900301046	0.002127214	Q5VZL5	ZMYM4_HUMAN	Zinc finger MYM-type protein 4 (Zinc finger protein 262)	ZMYM4
Q69YU3	Q69YU3_S461	0.703963736	0.002136109	Q69YU3	AN34A_HUMAN	Ankyrin repeat domain-containing protein 34A	ANKRD34A
Q68DK7	Q68DK7_S362	-0.930681411	0.00221126	Q68DK7	MSL1_HUMAN	Male-specific lethal 1 homolog (MSL-1) (Male-specific lethal 1-like 1) (MSL1-like 1) (Male-specific lethal-1 homolog 1)	MSL1
Q7Z2K8	Q7Z2K8_S615	-0.279039991	0.002289202	Q7Z2K8	GRIN1_HUMAN	G protein-regulated inducer of neurite outgrowth 1 (GRIN1)	GPRIN1
Q7Z5J4	Q7Z5J4_S1247	-1.034704784	0.00238267	Q7Z5J4	RAI1_HUMAN	Retinoic acid-induced protein 1	RAI1
Q9BXB4	Q9BXB4_S174,Q9BXB4_S181	-1.0753524	0.002534248	Q9BXB4	OSB11_HUMAN	Oxysterol-binding protein-related protein 11 (ORP-11) (OSBP-related protein 11)	OSBPL11
Q7Z309	Q7Z309_S115,Q7Z309_S119	0.444439805	0.002657248	Q7Z309	F122B_HUMAN	Protein FAM122B	FAM122B
O00423	O00423_S113	0.731548794	0.002660735	O00423	EMAL1_HUMAN	Echinoderm microtubule-associated protein-like 1 (EMAP-1) (HuEMAP-1)	EML1
Q13042	Q13042_S560	0.69191914	0.002840868	Q13042	CDC16_HUMAN	Cell division cycle protein 16 homolog (Anaphase-promoting complex subunit 6) (APC6) (CDC16 homolog) (CDC16Hs) (Cyclosome subunit 6)	CDC16
P11388	P11388_S1377,P11388_S1393	-3.028668915	0.002914873	P11388	TOP2A_HUMAN	DNA topoisomerase 2-alpha (EC 5.99.1.3) (DNA topoisomerase II, alpha isozyme)	TOP2A
Q5T5C0	Q5T5C0_S759	-0.408042488	0.003107052	Q5T5C0	STXB5_HUMAN	Syntaxin-binding protein 5 (Lethal(2) giant larvae protein homolog 3) (Tomosyn-1)	STXBP5
O96028	O96028_S121	0.306245977	0.003168983	O96028	NSD2_HUMAN	Histone-lysine N-methyltransferase NSD2 (EC 2.1.1.43) (Multiple myeloma SET domain-containing protein) (MMSET) (Nuclear SET domain-containing protein 2) (NSD2) (Protein trithorax-5) (Wolf-Hirschhorn syndrome candidate 1 protein) (WHSC1)	WHSC1
Q9UQ35	Q9UQ35_T2409	7.818331143	0.003228189	Q9UQ35	SRRM2_HUMAN	Serine/arginine repetitive matrix protein 2 (300 kDa nuclear matrix antigen) (Serine/arginine-rich splicing factor-related nuclear matrix protein of 300 kDa) (SR-related nuclear matrix protein of 300 kDa) (Ser/Arg-related nuclear matrix protein of 300 kDa) (Splicing coactivator subunit SRm300) (Tax-responsive enhancer element-binding protein 803) (TaxREB803)	SRRM2
Q9NWZ8	Q9NWZ8_S185	-0.664637755	0.003230405	Q9NWZ8	GEMI8_HUMAN	Gem-associated protein 8 (Gemin-8) (Protein FAM51A1)	GEMIN8
Q99700	Q99700_S889	0.56549016	0.003248451	Q99700	ATX2_HUMAN	Ataxin-2 (Spinocerebellar ataxia type 2 protein) (Trinucleotide repeat-containing gene 13 protein)	ATXN2
Q15836	Q15836_S11	0.135195842	0.003369088	Q15836	VAMP3_HUMAN	Vesicle-associated membrane protein 3 (VAMP-3) (Cellubrevin) (CEB) (Synaptobrevin-3)	VAMP3
Q92667	Q92667_S107	-0.325949015	0.003380676	Q92667	AKAP1_HUMAN	A-kinase anchor protein 1, mitochondrial (A-kinase anchor protein 149 kDa) (AKAP 149) (Dual specificity A-kinase-anchoring protein 1) (D-AKAP-1) (Protein kinase A-anchoring protein 1) (PRKA1) (Spermatid A-kinase anchor protein 84) (S-AKAP84)	AKAP1
O15213	O15213_S41	0.605753311	0.003393071	O15213	WDR46_HUMAN	WD repeat-containing protein 46 (WD repeat-containing protein BING4)	WDR46
P68363;Q71U36;Q13748;P68366;Q9BQE3	P68363_S158,Q71U36_S158,Q13748_S158,P68366_S158,Q9BQE3_S158	-1.808009549	0.003492645	P68363;P68366;Q13748;Q71U36;Q9BQE3	TBA1B_HUMAN;TBA4A_HUMAN;TBA3C_HUMAN;TBA1A_HUMAN;TBA1C_HUMAN	Tubulin alpha-1B chain (Alpha-tubulin ubiquitous) (Tubulin K-alpha-1) (Tubulin alpha-ubiquitous chain);Tubulin alpha-4A chain (Alpha-tubulin 1) (Testis-specific alpha-tubulin) (Tubulin H2-alpha) (Tubulin alpha-1 chain);Tubulin alpha-3C/D chain (Alpha-tubulin 2) (Alpha-tubulin 3C/D) (Tubulin alpha-2 chain);Tubulin alpha-1A chain (Alpha-tubulin 3) (Tubulin B-alpha-1) (Tubulin alpha-3 chain);Tubulin…	TUBA1B;TUBA4A;TUBA3C;TUBA1A;TUBA1C
Q7Z5K2	Q7Z5K2_S226	-0.38115063	0.003546568	Q7Z5K2	WAPL_HUMAN	Wings apart-like protein homolog (Friend of EBNA2 protein)	WAPAL
P20700	P20700_S23	0.387340541	0.003595125	P20700	LMNB1_HUMAN	Lamin-B1	LMNB1
Q14247	Q14247_T401,Q14247_S405	0.241838437	0.003665661	Q14247	SRC8_HUMAN	Src substrate cortactin (Amplaxin) (Oncogene EMS1)	CTTN
Q14980	Q14980_S1945	-3.442042106	0.003728357	Q14980	NUMA1_HUMAN	Nuclear mitotic apparatus protein 1 (NuMA protein) (SP-H antigen)	NUMA1
Q9NYL2	Q9NYL2_S593	0.583552846	0.003906651	Q9NYL2	MLTK_HUMAN	Mitogen-activated protein kinase kinase kinase MLT (EC 2.7.11.25) (Human cervical cancer suppressor gene 4 protein) (HCCS-4) (Leucine zipper- and sterile alpha motif-containing kinase) (MLK-like mitogen-activated protein triple kinase) (Mixed lineage kinase-related kinase) (MLK-related kinase) (MRK) (Sterile alpha motif- and leucine zipper-containing kinase AZK)	MLTK
Q8IY18	Q8IY18_S35	-1.672414592	0.003920623	Q8IY18	SMC5_HUMAN	Structural maintenance of chromosomes protein 5 (SMC protein 5) (SMC-5) (hSMC5)	SMC5
O00559	O00559_S36	-0.651879839	0.004025329	O00559	RCAS1_HUMAN	Receptor-binding cancer antigen expressed on SiSo cells (Cancer-associated surface antigen RCAS1) (Estrogen receptor-binding fragment-associated gene 9 protein)	EBAG9
Q86U90	Q86U90_S37	0.29192467	0.004073368	Q86U90	YRDC_HUMAN	YrdC domain-containing protein, mitochondrial (Dopamine receptor-interacting protein 3) (Ischemia/reperfusion-inducible protein homolog) (hIRIP)	YRDC
P28066	P28066_S16	0.401534284	0.004148533	P28066	PSA5_HUMAN	Proteasome subunit alpha type-5 (EC 3.4.25.1) (Macropain zeta chain) (Multicatalytic endopeptidase complex zeta chain) (Proteasome zeta chain)	PSMA5
P46379	P46379_T508	0.781937429	0.004263339	P46379	BAG6_HUMAN	Large proline-rich protein BAG6 (BAG family molecular chaperone regulator 6) (BCL2-associated athanogene 6) (BAG-6) (BAG6) (HLA-B-associated transcript 3) (Protein G3) (Protein Scythe)	BAG6
A3KN83	A3KN83_S815	-1.105038742	0.004290125	A3KN83	SBNO1_HUMAN	Protein strawberry notch homolog 1 (Monocyte protein 3) (MOP-3)	SBNO1
Q8WWM7	Q8WWM7_S449	-0.48400427	0.004329204	Q8WWM7	ATX2L_HUMAN	Ataxin-2-like protein (Ataxin-2 domain protein) (Ataxin-2-related protein)	ATXN2L
Q6ZS17	Q6ZS17_S351	0.751583652	0.004344735	Q6ZS17	FA65A_HUMAN	Protein FAM65A	FAM65A
Q9NQT8	Q9NQT8_S1689	-1.136208934	0.004419752	Q9NQT8	KI13B_HUMAN	Kinesin-like protein KIF13B (Kinesin-like protein GAKIN)	KIF13B
P11717	P11717_S2409	0.554822083	0.004505264	P11717	MPRI_HUMAN	Cation-independent mannose-6-phosphate receptor (CI Man-6-P receptor) (CI-MPR) (M6PR) (300 kDa mannose 6-phosphate receptor) (MPR 300) (Insulin-like growth factor 2 receptor) (Insulin-like growth factor II receptor) (IGF-II receptor) (M6P/IGF2 receptor) (M6P/IGF2R) (CD antigen CD222)	IGF2R
Q9HB21	Q9HB21_S332	-0.494166144	0.004769986	Q9HB21	PKHA1_HUMAN	Pleckstrin homology domain-containing family A member 1 (PH domain-containing family A member 1) (Tandem PH domain-containing protein 1) (TAPP-1)	PLEKHA1
Q7Z6Z7	Q7Z6Z7_S3752	-0.880523524	0.004779033	Q7Z6Z7	HUWE1_HUMAN	E3 ubiquitin-protein ligase HUWE1 (EC 6.3.2.-) (ARF-binding protein 1) (ARF-BP1) (HECT, UBA and WWE domain-containing protein 1) (Homologous to E6AP carboxyl terminus homologous protein 9) (HectH9) (Large structure of UREB1) (LASU1) (Mcl-1 ubiquitin ligase E3) (Mule) (Upstream regulatory element-binding protein 1) (URE-B1) (URE-binding protein 1)	HUWE1
Q14676	Q14676_S1814	-3.588439375	0.004785406	Q14676	MDC1_HUMAN	Mediator of DNA damage checkpoint protein 1 (Nuclear factor with BRCT domains 1)	MDC1
Q8IWQ3;Q8TDC3	Q8IWQ3_S489,Q8TDC3_S563	1.15113812	0.004841587	Q8IWQ3;Q8TDC3	BRSK2_HUMAN;BRSK1_HUMAN	Serine/threonine-protein kinase BRSK2 (EC 2.7.11.1) (Brain-selective kinase 2) (EC 2.7.11.26) (Brain-specific serine/threonine-protein kinase 2) (BR serine/threonine-protein kinase 2) (Serine/threonine-protein kinase 29) (Serine/threonine-protein kinase SAD-A);Serine/threonine-protein kinase BRSK1 (EC 2.7.11.1) (Brain-selective kinase 1) (EC 2.7.11.26) (Brain-specific serine/threonine-protein kin…	BRSK2;BRSK1
Q13206	Q13206_S539	-1.652936653	0.004903644	Q13206	DDX10_HUMAN	Probable ATP-dependent RNA helicase DDX10 (EC 3.6.4.13) (DEAD box protein 10)	DDX10
P26373	P26373_S77	-2.338448176	0.005069097	P26373	RL13_HUMAN	60S ribosomal protein L13 (Breast basic conserved protein 1)	RPL13
Q9H792	Q9H792_T1151	0.314978564	0.005129032	Q9H792	PEAK1_HUMAN	Pseudopodium-enriched atypical kinase 1 (EC 2.7.10.2) (Sugen kinase 269) (Tyrosine-protein kinase SgK269)	PEAK1
Q8N5G2	Q8N5G2_S244	-1.969055643	0.005153912	Q8N5G2	MACOI_HUMAN	Macoilin (Transmembrane protein 57)	TMEM57
Q8NDI1	Q8NDI1_S428	-0.763946975	0.005265059	Q8NDI1	EHBP1_HUMAN	EH domain-binding protein 1	EHBP1
Q96RR4	Q96RR4_S495	-1.206810107	0.005324882	Q96RR4	KKCC2_HUMAN	Calcium/calmodulin-dependent protein kinase kinase 2 (CaM-KK 2) (CaM-kinase kinase 2) (CaMKK 2) (EC 2.7.11.17) (Calcium/calmodulin-dependent protein kinase kinase beta) (CaM-KK beta) (CaM-kinase kinase beta) (CaMKK beta)	CAMKK2
Q8NE71	Q8NE71_T108,Q8NE71_S109	2.36980006	0.005326157	Q8NE71	ABCF1_HUMAN	ATP-binding cassette sub-family F member 1 (ATP-binding cassette 50) (TNF-alpha-stimulated ABC protein)	ABCF1
Q15067	Q15067_S26	-1.434721262	0.005484567	Q15067	ACOX1_HUMAN	Peroxisomal acyl-coenzyme A oxidase 1 (AOX) (EC 1.3.3.6) (Palmitoyl-CoA oxidase) (Straight-chain acyl-CoA oxidase) (SCOX)	ACOX1
Q14671	Q14671_S709	-1.215133846	0.005536483	Q14671	PUM1_HUMAN	Pumilio homolog 1 (HsPUM) (Pumilio-1)	PUM1
Q15149	Q15149_S4396	2.129350291	0.005536898	Q15149	PLEC_HUMAN	Plectin (PCN) (PLTN) (Hemidesmosomal protein 1) (HD1) (Plectin-1)	PLEC
Q13610	Q13610_S485	-1.424850838	0.0055472	Q13610	PWP1_HUMAN	Periodic tryptophan protein 1 homolog (Keratinocyte protein IEF SSP 9502)	PWP1
P35612	P35612_S592	-0.503481965	0.005572352	P35612	ADDB_HUMAN	Beta-adducin (Erythrocyte adducin subunit beta)	ADD2
Q05469	Q05469_S951	-1.528293093	0.005628374	Q05469	LIPS_HUMAN	Hormone-sensitive lipase (HSL) (EC 3.1.1.79)	LIPE
O94887	O94887_S439	2.02893058	0.005633244	O94887	FARP2_HUMAN	FERM, RhoGEF and pleckstrin domain-containing protein 2 (FERM domain including RhoGEF) (FIR) (Pleckstrin homology domain-containing family C member 3) (PH domain-containing family C member 3)	FARP2
Q9ULK2	Q9ULK2_S134	0.481298535	0.00574556	Q9ULK2	AT7L1_HUMAN	Ataxin-7-like protein 1 (Ataxin-7-like protein 4)	ATXN7L1
Q9UHI6	Q9UHI6_S500	-2.007858238	0.005752062	Q9UHI6	DDX20_HUMAN	Probable ATP-dependent RNA helicase DDX20 (EC 3.6.4.13) (Component of gems 3) (DEAD box protein 20) (DEAD box protein DP 103) (Gemin-3)	DDX20
Q9BTA9	Q9BTA9_S523	-0.413871715	0.006003763	Q9BTA9	WAC_HUMAN	WW domain-containing adapter protein with coiled-coil	WAC
Q96KQ4	Q96KQ4_S332	0.45972592	0.006071746	Q96KQ4	ASPP1_HUMAN	Apoptosis-stimulating of p53 protein 1 (Protein phosphatase 1 regulatory subunit 13B)	PPP1R13B
Q9C0H2	Q9C0H2_S496	0.180904622	0.006110596	Q9C0H2	TTYH3_HUMAN	Protein tweety homolog 3 (hTTY3)	TTYH3
Q9UQ35	Q9UQ35_S1458	-1.740277796	0.006150897	Q9UQ35	SRRM2_HUMAN	Serine/arginine repetitive matrix protein 2 (300 kDa nuclear matrix antigen) (Serine/arginine-rich splicing factor-related nuclear matrix protein of 300 kDa) (SR-related nuclear matrix protein of 300 kDa) (Ser/Arg-related nuclear matrix protein of 300 kDa) (Splicing coactivator subunit SRm300) (Tax-responsive enhancer element-binding protein 803) (TaxREB803)	SRRM2
Q04637	Q04637_T205	0.92790244	0.00615892	Q04637	IF4G1_HUMAN	Eukaryotic translation initiation factor 4 gamma 1 (eIF-4-gamma 1) (eIF-4G 1) (eIF-4G1) (p220)	EIF4G1
Q4LE39	Q4LE39_S675	1.510636291	0.006235694	Q4LE39	ARI4B_HUMAN	AT-rich interactive domain-containing protein 4B (ARID domain-containing protein 4B) (180 kDa Sin3-associated polypeptide) (Sin3-associated polypeptide p180) (Breast cancer-associated antigen BRCAA1) (Histone deacetylase complex subunit SAP180) (Retinoblastoma-binding protein 1-like 1)	ARID4B
Q8NFD5	Q8NFD5_S1240	-2.314804186	0.006388712	Q8NFD5	ARI1B_HUMAN	AT-rich interactive domain-containing protein 1B (ARID domain-containing protein 1B) (BRG1-associated factor 250b) (BAF250B) (BRG1-binding protein hELD/OSA1) (Osa homolog 2) (hOsa2) (p250R)	ARID1B
Q2M1P5	Q2M1P5_S895	-0.797548332	0.006400275	Q2M1P5	KIF7_HUMAN	Kinesin-like protein KIF7	KIF7
Q9C0C9	Q9C0C9_S515	-1.569757908	0.006568489	Q9C0C9	UBE2O_HUMAN	Ubiquitin-conjugating enzyme E2 O (EC 6.3.2.19) (Ubiquitin carrier protein O) (Ubiquitin-conjugating enzyme E2 of 230 kDa) (Ubiquitin-conjugating enzyme E2-230K) (Ubiquitin-protein ligase O)	UBE2O
Q16643	Q16643_S142	-0.148694324	0.006678036	Q16643	DREB_HUMAN	Drebrin (Developmentally-regulated brain protein)	DBN1
Q99459	Q99459_S427	-0.272908434	0.006746323	Q99459	CDC5L_HUMAN	Cell division cycle 5-like protein (Cdc5-like protein) (Pombe cdc5-related protein)	CDC5L
P08238	P08238_S452	-2.262931738	0.006960202	P08238	HS90B_HUMAN	Heat shock protein HSP 90-beta (HSP 90) (Heat shock 84 kDa) (HSP 84) (HSP84)	HSP90AB1
Q9H7L9	Q9H7L9_S234,Q9H7L9_S236	-0.318274789	0.006969613	Q9H7L9	SDS3_HUMAN	Sin3 histone deacetylase corepressor complex component SDS3 (45 kDa Sin3-associated polypeptide) (Suppressor of defective silencing 3 protein homolog)	SUDS3
P10644	P10644_S83	1.075539086	0.007107126	P10644	KAP0_HUMAN	cAMP-dependent protein kinase type I-alpha regulatory subunit (Tissue-specific extinguisher 1) (TSE1) [Cleaved into: cAMP-dependent protein kinase type I-alpha regulatory subunit, N-terminally processed]	PRKAR1A
Q96PK6	Q96PK6_S618	-1.419271884	0.007262779	Q96PK6	RBM14_HUMAN	RNA-binding protein 14 (Paraspeckle protein 2) (PSP2) (RNA-binding motif protein 14) (RRM-containing coactivator activator/modulator) (Synaptotagmin-interacting protein) (SYT-interacting protein)	RBM14
Q76FK4	Q76FK4_S365	-0.201570882	0.007302782	Q76FK4	NOL8_HUMAN	Nucleolar protein 8 (Nucleolar protein Nop132)	NOL8
Q9UKM9	Q9UKM9_S135	-0.215397924	0.007304698	Q9UKM9	RALY_HUMAN	RNA-binding protein Raly (Autoantigen p542) (Heterogeneous nuclear ribonucleoprotein C-like 2) (hnRNP core protein C-like 2) (hnRNP associated with lethal yellow protein homolog)	RALY
Q9GZU3	Q9GZU3_S45	-1.419378617	0.00734444	Q9GZU3	TM39B_HUMAN	Transmembrane protein 39B	TMEM39B
Q9UIG0	Q9UIG0_S1342	-0.860460781	0.007411912	Q9UIG0	BAZ1B_HUMAN	Tyrosine-protein kinase BAZ1B (EC 2.7.10.2) (Bromodomain adjacent to zinc finger domain protein 1B) (Williams syndrome transcription factor) (Williams-Beuren syndrome chromosomal region 10 protein) (Williams-Beuren syndrome chromosomal region 9 protein) (hWALp2)	BAZ1B
O43255	O43255_S5	1.276934728	0.007469645	O43255	SIAH2_HUMAN	E3 ubiquitin-protein ligase SIAH2 (EC 6.3.2.-) (Seven in absentia homolog 2) (Siah-2) (hSiah2)	SIAH2
Q5JTV8	Q5JTV8_T220	-0.343976306	0.007518973	Q5JTV8	TOIP1_HUMAN	Torsin-1A-interacting protein 1 (Lamin-associated protein 1B) (LAP1B)	TOR1AIP1
Q9H7E2	Q9H7E2_S445	-1.981188473	0.007590908	Q9H7E2	TDRD3_HUMAN	Tudor domain-containing protein 3	TDRD3
O75427	O75427_S513	-0.369517051	0.007744541	O75427	LRCH4_HUMAN	Leucine-rich repeat and calponin homology domain-containing protein 4 (Leucine-rich repeat neuronal protein 4) (Leucine-rich neuronal protein)	LRCH4
A0FGR8	A0FGR8_S739	-0.168568751	0.007817448	A0FGR8	ESYT2_HUMAN	Extended synaptotagmin-2 (E-Syt2) (Chr2Syt)	ESYT2
Q5UIP0	Q5UIP0_S2161	0.687694919	0.007933273	Q5UIP0	RIF1_HUMAN	Telomere-associated protein RIF1 (Rap1-interacting factor 1 homolog)	RIF1
P49841	P49841_S9	-1.34338592	0.007950785	P49841	GSK3B_HUMAN	Glycogen synthase kinase-3 beta (GSK-3 beta) (EC 2.7.11.26) (Serine/threonine-protein kinase GSK3B) (EC 2.7.11.1)	GSK3B
A8CG34	A8CG34_S370	-0.768758242	0.008212391	A8CG34	P121C_HUMAN	Nuclear envelope pore membrane protein POM 121C (Nuclear pore membrane protein 121-2) (POM121-2) (Pore membrane protein of 121 kDa C)	POM121C
Q9BQ04;Q9BWF3	Q9BQ04_S338,Q9BWF3_S343	-2.64781141	0.00824817	Q9BQ04;Q9BWF3	RBM4B_HUMAN;RBM4_HUMAN	RNA-binding protein 4B (RNA-binding motif protein 30) (RNA-binding motif protein 4B) (RNA-binding protein 30);RNA-binding protein 4 (Lark homolog) (hLark) (RNA-binding motif protein 4) (RNA-binding motif protein 4a)	RBM4B;RBM4
Q15751	Q15751_S2720	-1.165630735	0.008325075	Q15751	HERC1_HUMAN	Probable E3 ubiquitin-protein ligase HERC1 (EC 6.3.2.-) (HECT domain and RCC1-like domain-containing protein 1) (p532) (p619)	HERC1
Q9C0C9	Q9C0C9_S401	1.110071257	0.008373414	Q9C0C9	UBE2O_HUMAN	Ubiquitin-conjugating enzyme E2 O (EC 6.3.2.19) (Ubiquitin carrier protein O) (Ubiquitin-conjugating enzyme E2 of 230 kDa) (Ubiquitin-conjugating enzyme E2-230K) (Ubiquitin-protein ligase O)	UBE2O
Q9UKJ3	Q9UKJ3_S1107	-0.504847409	0.008381912	Q9UKJ3	GPTC8_HUMAN	G patch domain-containing protein 8	GPATCH8
Q9H6X2	Q9H6X2_S563	-1.066203352	0.008384038	Q9H6X2	ANTR1_HUMAN	Anthrax toxin receptor 1 (Tumor endothelial marker 8)	ANTXR1
Q9Y5W8	Q9Y5W8_S771	-1.355661571	0.008409875	Q9Y5W8	SNX13_HUMAN	Sorting nexin-13 (RGS domain- and PHOX domain-containing protein) (RGS-PX1)	SNX13
Q9H2H9	Q9H2H9_S52	-1.524636306	0.008462051	Q9H2H9	S38A1_HUMAN	Sodium-coupled neutral amino acid transporter 1 (Amino acid transporter A1) (N-system amino acid transporter 2) (Solute carrier family 38 member 1) (System A amino acid transporter 1) (System N amino acid transporter 1)	SLC38A1
Q9Y6D6	Q9Y6D6_S1079	-1.794625369	0.008485131	Q9Y6D6	BIG1_HUMAN	Brefeldin A-inhibited guanine nucleotide-exchange protein 1 (Brefeldin A-inhibited GEP 1) (ADP-ribosylation factor guanine nucleotide-exchange factor 1) (p200 ARF guanine nucleotide exchange factor) (p200 ARF-GEP1)	ARFGEF1
Q96DT5	Q96DT5_Y2494	-1.260691409	0.008532278	Q96DT5	DYH11_HUMAN	Dynein heavy chain 11, axonemal (Axonemal beta dynein heavy chain 11) (Ciliary dynein heavy chain 11)	DNAH11
Q9H0W8	Q9H0W8_S32	0.6580489	0.008588299	Q9H0W8	SMG9_HUMAN	Protein SMG9 (Protein smg-9 homolog)	SMG9
Q86UU1	Q86UU1_S461	2.248130871	0.008660136	Q86UU1	PHLB1_HUMAN	Pleckstrin homology-like domain family B member 1 (Protein LL5-alpha)	PHLDB1
P49792	P49792_S1509	-1.472016345	0.008809436	P49792	RBP2_HUMAN	E3 SUMO-protein ligase RanBP2 (EC 6.3.2.-) (358 kDa nucleoporin) (Nuclear pore complex protein Nup358) (Nucleoporin Nup358) (Ran-binding protein 2) (RanBP2) (p270) [Includes: Putative peptidyl-prolyl cis-trans isomerase (PPIase) (EC 5.2.1.8) (Rotamase)]	RANBP2
Q9Y2I7	Q9Y2I7_S307	-1.183822723	0.008811431	Q9Y2I7	FYV1_HUMAN	1-phosphatidylinositol 3-phosphate 5-kinase (Phosphatidylinositol 3-phosphate 5-kinase) (EC 2.7.1.150) (FYVE finger-containing phosphoinositide kinase) (PIKfyve) (Phosphatidylinositol 3-phosphate 5-kinase type III) (PIPkin-III) (Type III PIP kinase)	PIKFYVE
Q9Y4F5	Q9Y4F5_S1040	-1.004200128	0.009012216	Q9Y4F5	C170B_HUMAN	Centrosomal protein of 170 kDa protein B (Centrosomal protein 170B) (Cep170B)	CEP170B
Q9NPD8	Q9NPD8_S184	-2.995520214	0.009028909	Q9NPD8	UBE2T_HUMAN	Ubiquitin-conjugating enzyme E2 T (EC 6.3.2.19) (Cell proliferation-inducing gene 50 protein) (Ubiquitin carrier protein T) (Ubiquitin-protein ligase T)	UBE2T
Q14993	Q14993_S81	0.168711215	0.009154327	Q14993	COJA1_HUMAN	Collagen alpha-1(XIX) chain (Collagen alpha-1(Y) chain)	COL19A1
P27448	P27448_S583	0.951093165	0.00922445	P27448	MARK3_HUMAN	MAP/microtubule affinity-regulating kinase 3 (EC 2.7.11.1) (C-TAK1) (cTAK1) (Cdc25C-associated protein kinase 1) (ELKL motif kinase 2) (EMK-2) (Protein kinase STK10) (Ser/Thr protein kinase PAR-1) (Par-1a) (Serine/threonine-protein kinase p78)	MARK3
Q92614	Q92614_S2007	0.639433874	0.009332915	Q92614	MY18A_HUMAN	Unconventional myosin-XVIIIa (Molecule associated with JAK3 N-terminus) (MAJN) (Myosin containing a PDZ domain)	MYO18A
P53367	P53367_S36	-0.72381459	0.009369686	P53367	ARFP1_HUMAN	Arfaptin-1 (ADP-ribosylation factor-interacting protein 1)	ARFIP1
O00161	O00161_S5	0.497166819	0.009399489	O00161	SNP23_HUMAN	Synaptosomal-associated protein 23 (SNAP-23) (Vesicle-membrane fusion protein SNAP-23)	SNAP23
P53602	P53602_S96	-1.128907023	0.00949662	P53602	MVD1_HUMAN	Diphosphomevalonate decarboxylase (EC 4.1.1.33) (Mevalonate (diphospho)decarboxylase) (MDDase) (Mevalonate pyrophosphate decarboxylase)	MVD
P46821	P46821_S1256	0.774433415	0.009527018	P46821	MAP1B_HUMAN	Microtubule-associated protein 1B (MAP-1B) [Cleaved into: MAP1B heavy chain; MAP1 light chain LC1]	MAP1B
Q66PJ3	Q66PJ3_S231	-1.690970908	0.00955538	Q66PJ3	AR6P4_HUMAN	ADP-ribosylation factor-like protein 6-interacting protein 4 (ARL-6-interacting protein 4) (Aip-4) (HSP-975) (HSVI-binding protein) (SR-15) (SRp25) (SR-25)	ARL6IP4
Q15942	Q15942_S344	0.462877257	0.009652691	Q15942	ZYX_HUMAN	Zyxin (Zyxin-2)	ZYX
Q53SF7	Q53SF7_S364	-0.194313051	0.009689786	Q53SF7	COBL1_HUMAN	Cordon-bleu protein-like 1	COBLL1
Q9Y2W1	Q9Y2W1_S672	-1.855882567	0.009868928	Q9Y2W1	TR150_HUMAN	Thyroid hormone receptor-associated protein 3 (Thyroid hormone receptor-associated protein complex 150 kDa component) (Trap150)	THRAP3
Q92766	Q92766_S1238	-1.575878251	0.010014755	Q92766	RREB1_HUMAN	Ras-responsive element-binding protein 1 (RREB-1) (Finger protein in nuclear bodies) (Raf-responsive zinc finger protein LZ321) (Zinc finger motif enhancer-binding protein 1) (Zep-1)	RREB1
Q96Q42	Q96Q42_S492	2.723275494	0.010133149	Q96Q42	ALS2_HUMAN	Alsin (Amyotrophic lateral sclerosis 2 chromosomal region candidate gene 6 protein) (Amyotrophic lateral sclerosis 2 protein)	ALS2
Q8NFC6	Q8NFC6_S800	-2.048902715	0.01013522	Q8NFC6	BD1L1_HUMAN	Biorientation of chromosomes in cell division protein 1-like 1 (Protein FAM44A)	BOD1L1
Q8N3F8	Q8N3F8_S612	-0.770085243	0.010230728	Q8N3F8	MILK1_HUMAN	MICAL-like protein 1 (Molecule interacting with Rab13) (MIRab13)	MICALL1
Q9NZI5	Q9NZI5_S95	-1.228427524	0.010250861	Q9NZI5	GRHL1_HUMAN	Grainyhead-like protein 1 homolog (Mammalian grainyhead) (NH32) (Transcription factor CP2-like 2) (Transcription factor LBP-32)	GRHL1
Q2M2I8	Q2M2I8_T620	-1.14883282	0.010336392	Q2M2I8	AAK1_HUMAN	AP2-associated protein kinase 1 (EC 2.7.11.1) (Adaptor-associated kinase 1)	AAK1
Q6P4F7	Q6P4F7_S847	-0.232128498	0.010386366	Q6P4F7	RHGBA_HUMAN	Rho GTPase-activating protein 11A (Rho-type GTPase-activating protein 11A)	ARHGAP11A
Q8IY81	Q8IY81_T573	0.273532846	0.01052847	Q8IY81	SPB1_HUMAN	pre-rRNA processing protein FTSJ3 (EC 2.1.1.-) (2'-O-ribose RNA methyltransferase SPB1 homolog) (Protein ftsJ homolog 3) (Putative rRNA methyltransferase 3)	FTSJ3
Q9H1B7	Q9H1B7_S657	-2.058507736	0.010579599	Q9H1B7	I2BPL_HUMAN	Interferon regulatory factor 2-binding protein-like (Enhanced at puberty protein 1)	IRF2BPL
P23769	P23769_S192	0.809523571	0.010580203	P23769	GATA2_HUMAN	Endothelial transcription factor GATA-2 (GATA-binding protein 2)	GATA2
P48634	P48634_S808	1.097801006	0.010632022	P48634	PRC2A_HUMAN	Protein PRRC2A (HLA-B-associated transcript 2) (Large proline-rich protein BAT2) (Proline-rich and coiled-coil-containing protein 2A) (Protein G2)	PRRC2A
Q01518	Q01518_S308,Q01518_S310	0.50346866	0.010647463	Q01518	CAP1_HUMAN	Adenylyl cyclase-associated protein 1 (CAP 1)	CAP1
Q15717	Q15717_S202	0.171053196	0.010733681	Q15717	ELAV1_HUMAN	ELAV-like protein 1 (Hu-antigen R) (HuR)	ELAVL1
Q9H307	Q9H307_S100	1.385229376	0.010798276	Q9H307	PININ_HUMAN	Pinin (140 kDa nuclear and cell adhesion-related phosphoprotein) (Desmosome-associated protein) (Domain-rich serine protein) (DRS protein) (DRSP) (Melanoma metastasis clone A protein) (Nuclear protein SDK3) (SR-like protein)	PNN
Q07157	Q07157_S277,Q07157_S280	0.954152367	0.010892061	Q07157	ZO1_HUMAN	Tight junction protein ZO-1 (Tight junction protein 1) (Zona occludens protein 1) (Zonula occludens protein 1)	TJP1
Q9UBC2	Q9UBC2_S241,Q9UBC2_S255	0.690218404	0.010983494	Q9UBC2	EP15R_HUMAN	Epidermal growth factor receptor substrate 15-like 1 (Eps15-related protein) (Eps15R)	EPS15L1
Q6ZV89	Q6ZV89_S231	0.321783323	0.011033656	Q6ZV89	SH2D5_HUMAN	SH2 domain-containing protein 5	SH2D5
Q53F19	Q53F19_T413,Q53F19_S415	0.719317503	0.011039704	Q53F19	CQ085_HUMAN	Uncharacterized protein C17orf85 (Protein ELG)	C17orf85
Q8WYP5	Q8WYP5_S1232	-0.598084377	0.011118694	Q8WYP5	ELYS_HUMAN	Protein ELYS (Embryonic large molecule derived from yolk sac) (Protein MEL-28) (Putative AT-hook-containing transcription factor 1)	AHCTF1
Q9UHJ3	Q9UHJ3_S767	1.060271429	0.011133808	Q9UHJ3	SMBT1_HUMAN	Scm-like with four MBT domains protein 1 (Renal ubiquitous protein 1)	SFMBT1
O75396	O75396_S137	-1.644264094	0.011195204	O75396	SC22B_HUMAN	Vesicle-trafficking protein SEC22b (ER-Golgi SNARE of 24 kDa) (ERS-24) (ERS24) (SEC22 vesicle-trafficking protein homolog B) (SEC22 vesicle-trafficking protein-like 1)	SEC22B
Q15003	Q15003_S70	-0.91176649	0.01120224	Q15003	CND2_HUMAN	Condensin complex subunit 2 (Barren homolog protein 1) (Chromosome-associated protein H) (hCAP-H) (Non-SMC condensin I complex subunit H) (XCAP-H homolog)	NCAPH
Q9ULT8	Q9ULT8_S1378	-0.305564024	0.011612306	Q9ULT8	HECD1_HUMAN	E3 ubiquitin-protein ligase HECTD1 (EC 6.3.2.-) (E3 ligase for inhibin receptor) (EULIR) (HECT domain-containing protein 1)	HECTD1
O43149	O43149_T1462	-1.529693801	0.011631527	O43149	ZZEF1_HUMAN	Zinc finger ZZ-type and EF-hand domain-containing protein 1	ZZEF1
Q15149	Q15149_S4670	-1.073997244	0.011716212	Q15149	PLEC_HUMAN	Plectin (PCN) (PLTN) (Hemidesmosomal protein 1) (HD1) (Plectin-1)	PLEC
Q9C0D5	Q9C0D5_S444	-0.413204475	0.011729896	Q9C0D5	TANC1_HUMAN	Protein TANC1 (Tetratricopeptide repeat, ankyrin repeat and coiled-coil domain-containing protein 1)	TANC1
Q9NYB9	Q9NYB9_S216	0.618508879	0.01176409	Q9NYB9	ABI2_HUMAN	Abl interactor 2 (Abelson interactor 2) (Abi-2) (Abl-binding protein 3) (AblBP3) (Arg-binding protein 1) (ArgBP1)	ABI2
P18615	P18615_S131	-1.520881237	0.011781041	P18615	NELFE_HUMAN	Negative elongation factor E (NELF-E) (RNA-binding protein RD)	RDBP
Q9UKA4	Q9UKA4_S18	-1.082773243	0.011789555	Q9UKA4	AKA11_HUMAN	A-kinase anchor protein 11 (AKAP-11) (A-kinase anchor protein 220 kDa) (AKAP 220) (hAKAP220) (Protein kinase A-anchoring protein 11) (PRKA11)	AKAP11
P27448	P27448_S469	0.782961727	0.011816774	P27448	MARK3_HUMAN	MAP/microtubule affinity-regulating kinase 3 (EC 2.7.11.1) (C-TAK1) (cTAK1) (Cdc25C-associated protein kinase 1) (ELKL motif kinase 2) (EMK-2) (Protein kinase STK10) (Ser/Thr protein kinase PAR-1) (Par-1a) (Serine/threonine-protein kinase p78)	MARK3
Q7Z4S6	Q7Z4S6_S1239	0.819439401	0.011842017	Q7Z4S6	KI21A_HUMAN	Kinesin-like protein KIF21A (Kinesin-like protein KIF2) (Renal carcinoma antigen NY-REN-62)	KIF21A
P48634	P48634_S456	-2.173968667	0.011890114	P48634	PRC2A_HUMAN	Protein PRRC2A (HLA-B-associated transcript 2) (Large proline-rich protein BAT2) (Proline-rich and coiled-coil-containing protein 2A) (Protein G2)	PRRC2A
Q8N5S9;Q96RR4	Q8N5S9_S74,Q96RR4_S100	-0.791480973	0.011970221	Q8N5S9;Q96RR4	KKCC1_HUMAN;KKCC2_HUMAN	Calcium/calmodulin-dependent protein kinase kinase 1 (CaM-KK 1) (CaM-kinase kinase 1) (CaMKK 1) (EC 2.7.11.17) (CaM-kinase IV kinase) (Calcium/calmodulin-dependent protein kinase kinase alpha) (CaM-KK alpha) (CaM-kinase kinase alpha) (CaMKK alpha);Calcium/calmodulin-dependent protein kinase kinase 2 (CaM-KK 2) (CaM-kinase kinase 2) (CaMKK 2) (EC 2.7.11.17) (Calcium/calmodulin-dependent protein ki…	CAMKK1;CAMKK2
Q9UQ35	Q9UQ35_S1099,Q9UQ35_S1101,Q9UQ35_S1103	0.062507079	0.011997224	Q9UQ35	SRRM2_HUMAN	Serine/arginine repetitive matrix protein 2 (300 kDa nuclear matrix antigen) (Serine/arginine-rich splicing factor-related nuclear matrix protein of 300 kDa) (SR-related nuclear matrix protein of 300 kDa) (Ser/Arg-related nuclear matrix protein of 300 kDa) (Splicing coactivator subunit SRm300) (Tax-responsive enhancer element-binding protein 803) (TaxREB803)	SRRM2
Q2M2I8	Q2M2I8_T620,Q2M2I8_S623	0.345028907	0.012054897	Q2M2I8	AAK1_HUMAN	AP2-associated protein kinase 1 (EC 2.7.11.1) (Adaptor-associated kinase 1)	AAK1
Q9Y2K7	Q9Y2K7_S558	-0.356963814	0.01207867	Q9Y2K7	KDM2A_HUMAN	Lysine-specific demethylase 2A (EC 1.14.11.27) (CXXC-type zinc finger protein 8) (F-box and leucine-rich repeat protein 11) (F-box protein FBL7) (F-box protein Lilina) (F-box/LRR-repeat protein 11) (JmjC domain-containing histone demethylation protein 1A) ([Histone-H3]-lysine-36 demethylase 1A)	KDM2A
P46013	P46013_S1983	0.613775403	0.01217749	P46013	KI67_HUMAN	Antigen KI-67	MKI67
P27707	P27707_S11	-1.548674066	0.012230427	P27707	DCK_HUMAN	Deoxycytidine kinase (dCK) (EC 2.7.1.74)	DCK
Q8NFA0;P35125	Q8NFA0_S1416,P35125_S1214	0.855426512	0.012436221	P35125;Q8NFA0	UBP6_HUMAN;UBP32_HUMAN	Ubiquitin carboxyl-terminal hydrolase 6 (EC 3.4.19.12) (Deubiquitinating enzyme 6) (Proto-oncogene TRE-2) (Ubiquitin thioesterase 6) (Ubiquitin-specific-processing protease 6);Ubiquitin carboxyl-terminal hydrolase 32 (EC 3.4.19.12) (Deubiquitinating enzyme 32) (Renal carcinoma antigen NY-REN-60) (Ubiquitin thioesterase 32) (Ubiquitin-specific-processing protease 32)	USP6;USP32
Q9H8M9	Q9H8M9_S114	0.488875485	0.012455898	Q9H8M9	EVA1A_HUMAN	Protein eva-1 homolog A (Protein FAM176A) (Transmembrane protein 166)	EVA1A
Q07617	Q07617_S423	-2.664433393	0.012581213	Q07617	SPAG1_HUMAN	Sperm-associated antigen 1 (HSD-3.8) (Infertility-related sperm protein Spag-1)	SPAG1
P62241	P62241_S160	0.488420049	0.012647084	P62241	RS8_HUMAN	40S ribosomal protein S8	RPS8
P27361	P27361_Y204	1.639750251	0.012655158	P27361	MK03_HUMAN	Mitogen-activated protein kinase 3 (MAP kinase 3) (MAPK 3) (EC 2.7.11.24) (ERT2) (Extracellular signal-regulated kinase 1) (ERK-1) (Insulin-stimulated MAP2 kinase) (MAP kinase isoform p44) (p44-MAPK) (Microtubule-associated protein 2 kinase) (p44-ERK1)	MAPK3
Q9UKV3	Q9UKV3_S400	-1.672766603	0.012689282	Q9UKV3	ACINU_HUMAN	Apoptotic chromatin condensation inducer in the nucleus (Acinus)	ACIN1
Q5JSH3	Q5JSH3_S403	0.583916678	0.012725832	Q5JSH3	WDR44_HUMAN	WD repeat-containing protein 44 (Rabphilin-11)	WDR44
O75369	O75369_S2107	-1.617169401	0.012863213	O75369	FLNB_HUMAN	Filamin-B (FLN-B) (ABP-278) (ABP-280 homolog) (Actin-binding-like protein) (Beta-filamin) (Filamin homolog 1) (Fh1) (Filamin-3) (Thyroid autoantigen) (Truncated actin-binding protein) (Truncated ABP)	FLNB
Q8N5S9	Q8N5S9_S475	-0.974036728	0.013144224	Q8N5S9	KKCC1_HUMAN	Calcium/calmodulin-dependent protein kinase kinase 1 (CaM-KK 1) (CaM-kinase kinase 1) (CaMKK 1) (EC 2.7.11.17) (CaM-kinase IV kinase) (Calcium/calmodulin-dependent protein kinase kinase alpha) (CaM-KK alpha) (CaM-kinase kinase alpha) (CaMKK alpha)	CAMKK1
P49585	P49585_S329	0.553503119	0.013171042	P49585	PCY1A_HUMAN	Choline-phosphate cytidylyltransferase A (EC 2.7.7.15) (CCT-alpha) (CTP:phosphocholine cytidylyltransferase A) (CCT A) (CT A) (Phosphorylcholine transferase A)	PCYT1A
O95239	O95239_T799	1.072825917	0.013363909	O95239	KIF4A_HUMAN	Chromosome-associated kinesin KIF4A (Chromokinesin-A)	KIF4A
Q7Z3B3	Q7Z3B3_S991	0.263171032	0.013387674	Q7Z3B3	KANL1_HUMAN	KAT8 regulatory NSL complex subunit 1 (MLL1/MLL complex subunit KANSL1) (MSL1 homolog 1) (hMSL1v1) (NSL complex protein NSL1) (Non-specific lethal 1 homolog)	KANSL1
A2AJT9	A2AJT9_S15,A2AJT9_S17	0.947491739	0.013395345	A2AJT9	CX023_HUMAN	Uncharacterized protein CXorf23	CXorf23
O75376	O75376_S158,O75376_S172	0.387287107	0.013526	O75376	NCOR1_HUMAN	Nuclear receptor corepressor 1 (N-CoR) (N-CoR1)	NCOR1
O00268	O00268_S543	-1.507032379	0.013537812	O00268	TAF4_HUMAN	Transcription initiation factor TFIID subunit 4 (RNA polymerase II TBP-associated factor subunit C) (TBP-associated factor 4) (Transcription initiation factor TFIID 130 kDa subunit) (TAF(II)130) (TAFII-130) (TAFII130) (Transcription initiation factor TFIID 135 kDa subunit) (TAF(II)135) (TAFII-135) (TAFII135)	TAF4
O95819	O95819_S900	-3.304031377	0.013587479	O95819	M4K4_HUMAN	Mitogen-activated protein kinase kinase kinase kinase 4 (EC 2.7.11.1) (HPK/GCK-like kinase HGK) (MAPK/ERK kinase kinase kinase 4) (MEK kinase kinase 4) (MEKKK 4) (Nck-interacting kinase)	MAP4K4
Q86VQ1	Q86VQ1_S105,Q86VQ1_S108	0.608068985	0.013680729	Q86VQ1	GLCI1_HUMAN	Glucocorticoid-induced transcript 1 protein	GLCCI1
Q9P219	Q9P219_S1601	-0.847429518	0.013691573	Q9P219	DAPLE_HUMAN	Protein Daple (Coiled-coil domain-containing protein 88C) (Dvl-associating protein with a high frequency of leucine residues) (hDaple) (Hook-related protein 2) (HkRP2)	CCDC88C
P78345	P78345_S253	-2.136355852	0.013798947	P78345	RPP38_HUMAN	Ribonuclease P protein subunit p38 (RNaseP protein p38) (EC 3.1.26.5)	RPP38
Q9P107	Q9P107_S19	-1.340427224	0.013885113	Q9P107	GMIP_HUMAN	GEM-interacting protein (GMIP)	GMIP
Q86YP4	Q86YP4_T189	0.36169371	0.013890094	Q86YP4	P66A_HUMAN	Transcriptional repressor p66-alpha (Hp66alpha) (GATA zinc finger domain-containing protein 2A)	GATAD2A
Q8N5J2	Q8N5J2_S441	-0.841403388	0.014236414	Q8N5J2	FA63A_HUMAN	Protein FAM63A	FAM63A
Q9UQ35	Q9UQ35_T2069,Q9UQ35_S2071	0.545884703	0.014258265	Q9UQ35	SRRM2_HUMAN	Serine/arginine repetitive matrix protein 2 (300 kDa nuclear matrix antigen) (Serine/arginine-rich splicing factor-related nuclear matrix protein of 300 kDa) (SR-related nuclear matrix protein of 300 kDa) (Ser/Arg-related nuclear matrix protein of 300 kDa) (Splicing coactivator subunit SRm300) (Tax-responsive enhancer element-binding protein 803) (TaxREB803)	SRRM2
Q9P270	Q9P270_S48	0.222686995	0.014274959	Q9P270	SLAI2_HUMAN	SLAIN motif-containing protein 2	SLAIN2
Q14157	Q14157_S605,Q14157_S609	-0.747096353	0.01431457	Q14157	UBP2L_HUMAN	Ubiquitin-associated protein 2-like (Protein NICE-4)	UBAP2L
Q13765;E9PAV3	Q13765_T161,E9PAV3_T2024	2.33879002	0.014315595	E9PAV3;Q13765	E9PAV3_HUMAN;NACA_HUMAN	Nascent polypeptide-associated complex subunit alpha;Nascent polypeptide-associated complex subunit alpha (NAC-alpha) (Alpha-NAC) (allergen Hom s 2)	NACA;NACA
Q9UPN3	Q9UPN3_S7330	-0.5312093	0.01439913	Q9UPN3	MACF1_HUMAN	Microtubule-actin cross-linking factor 1, isoforms 1/2/3/5 (620 kDa actin-binding protein) (ABP620) (Actin cross-linking family protein 7) (Macrophin-1) (Trabeculin-alpha)	MACF1
O15085	O15085_S663,O15085_T668	-0.334446173	0.014492569	O15085	ARHGB_HUMAN	Rho guanine nucleotide exchange factor 11 (PDZ-RhoGEF)	ARHGEF11
Q96IF1	Q96IF1_S79	-1.027392576	0.014619014	Q96IF1	AJUBA_HUMAN	LIM domain-containing protein ajuba	AJUBA
P13861	P13861_S78,P13861_S80	0.3700528	0.014824431	P13861	KAP2_HUMAN	cAMP-dependent protein kinase type II-alpha regulatory subunit	PRKAR2A
P49207	P49207_S12	-1.968929533	0.014896121	P49207	RL34_HUMAN	60S ribosomal protein L34	RPL34
Q96GZ6	Q96GZ6_S13	-1.735633525	0.014904078	Q96GZ6	S41A3_HUMAN	Solute carrier family 41 member 3	SLC41A3
Q9P0K7	Q9P0K7_S419	-0.48444483	0.014946636	Q9P0K7	RAI14_HUMAN	Ankycorbin (Ankyrin repeat and coiled-coil structure-containing protein) (Novel retinal pigment epithelial cell protein) (Retinoic acid-induced protein 14)	RAI14
Q96D05	Q96D05_S28	-1.967678133	0.015061152	Q96D05	CJ035_HUMAN	Uncharacterized protein C10orf35	C10orf35
Q9UNS1	Q9UNS1_S1149	0.789895102	0.015143	Q9UNS1	TIM_HUMAN	Protein timeless homolog (hTIM)	TIMELESS
Q66K74	Q66K74_S729	-0.494119037	0.015196638	Q66K74	MAP1S_HUMAN	Microtubule-associated protein 1S (MAP-1S) (BPY2-interacting protein 1) (Microtubule-associated protein 8) (Variable charge Y chromosome 2-interacting protein 1) (VCY2-interacting protein 1) (VCY2IP-1) [Cleaved into: MAP1S heavy chain; MAP1S light chain]	MAP1S
P29692	P29692_S133	-0.313542785	0.015333808	P29692	EF1D_HUMAN	Elongation factor 1-delta (EF-1-delta) (Antigen NY-CO-4)	EEF1D
Q9UK76	Q9UK76_S149	-1.712254512	0.015348925	Q9UK76	HN1_HUMAN	Hematological and neurological expressed 1 protein (Androgen-regulated protein 2)	HN1
Q6PL18	Q6PL18_S1302	-1.533448237	0.01545717	Q6PL18	ATAD2_HUMAN	ATPase family AAA domain-containing protein 2 (EC 3.6.1.3) (AAA nuclear coregulator cancer-associated protein) (ANCCA)	ATAD2
Q9NS91	Q9NS91_S158,Q9NS91_S164	0.598750227	0.015462129	Q9NS91	RAD18_HUMAN	E3 ubiquitin-protein ligase RAD18 (EC 6.3.2.-) (Postreplication repair protein RAD18) (hHR18) (hRAD18) (RING finger protein 73)	RAD18
Q07889	Q07889_S401	-0.690351782	0.015476152	Q07889	SOS1_HUMAN	Son of sevenless homolog 1 (SOS-1)	SOS1
Q9C0C2	Q9C0C2_S1158	-2.76625187	0.015503905	Q9C0C2	TB182_HUMAN	182 kDa tankyrase-1-binding protein	TNKS1BP1
Q9BRD0	Q9BRD0_S163	-0.447419175	0.015561847	Q9BRD0	BUD13_HUMAN	BUD13 homolog	BUD13
O95400	O95400_S194	-0.424982057	0.015664573	O95400	CD2B2_HUMAN	CD2 antigen cytoplasmic tail-binding protein 2 (CD2 cytoplasmic domain-binding protein 2) (CD2 tail-binding protein 2)	CD2BP2
O60502	O60502_S364	-1.465310223	0.015679441	O60502	NCOAT_HUMAN	Bifunctional protein NCOAT (Meningioma-expressed antigen 5) (Nuclear cytoplasmic O-GlcNAcase and acetyltransferase) [Includes: Protein O-GlcNAcase (EC 3.2.1.169) (Glycoside hydrolase O-GlcNAcase) (Hexosaminidase C) (N-acetyl-beta-D-glucosaminidase) (N-acetyl-beta-glucosaminidase) (O-GlcNAcase) (OGA); Histone acetyltransferase (HAT) (EC 2.3.1.48)]	MGEA5
Q99501	Q99501_S352	-0.266576036	0.015743835	Q99501	GA2L1_HUMAN	GAS2-like protein 1 (GAS2-related protein on chromosome 22) (Growth arrest-specific protein 2-like 1)	GAS2L1
P49006	P49006_S36	0.476847992	0.015847913	P49006	MRP_HUMAN	MARCKS-related protein (MARCKS-like protein 1) (Macrophage myristoylated alanine-rich C kinase substrate) (Mac-MARCKS) (MacMARCKS)	MARCKSL1
Q8NFC6	Q8NFC6_S482,Q8NFC6_S484	0.270730917	0.01588435	Q8NFC6	BD1L1_HUMAN	Biorientation of chromosomes in cell division protein 1-like 1 (Protein FAM44A)	BOD1L1
Q92794	Q92794_S941	-1.441210363	0.015894273	Q92794	KAT6A_HUMAN	Histone acetyltransferase KAT6A (EC 2.3.1.48) (MOZ, YBF2/SAS3, SAS2 and TIP60 protein 3) (MYST-3) (Monocytic leukemia zinc finger protein) (Runt-related transcription factor-binding protein 2) (Zinc finger protein 220)	KAT6A
P00519	P00519_S569	1.038583515	0.016234523	P00519	ABL1_HUMAN	Tyrosine-protein kinase ABL1 (EC 2.7.10.2) (Abelson murine leukemia viral oncogene homolog 1) (Abelson tyrosine-protein kinase 1) (Proto-oncogene c-Abl) (p150)	ABL1
Q9Y4K4	Q9Y4K4_S433,Q9Y4K4_S434	-1.15634211	0.016248746	Q9Y4K4	M4K5_HUMAN	Mitogen-activated protein kinase kinase kinase kinase 5 (EC 2.7.11.1) (Kinase homologous to SPS1/STE20) (KHS) (MAPK/ERK kinase kinase kinase 5) (MEK kinase kinase 5) (MEKKK 5)	MAP4K5
Q8TF74	Q8TF74_S155	-1.572649745	0.016288313	Q8TF74	WIPF2_HUMAN	WAS/WASL-interacting protein family member 2 (WASP-interacting protein-related protein) (WIP- and CR16-homologous protein) (WIP-related protein)	WIPF2
Q86W56	Q86W56_S68	-2.168892239	0.016438745	Q86W56	PARG_HUMAN	Poly(ADP-ribose) glycohydrolase (EC 3.2.1.143)	PARG
Q15149	Q15149_S4386	-0.762645522	0.01653419	Q15149	PLEC_HUMAN	Plectin (PCN) (PLTN) (Hemidesmosomal protein 1) (HD1) (Plectin-1)	PLEC
Q9UKV5	Q9UKV5_S542	0.283367287	0.017010531	Q9UKV5	AMFR_HUMAN	E3 ubiquitin-protein ligase AMFR (EC 6.3.2.-) (Autocrine motility factor receptor) (AMF receptor) (RING finger protein 45) (gp78)	AMFR
Q63ZY3	Q63ZY3_S540	-1.133247204	0.017100922	Q63ZY3	KANK2_HUMAN	KN motif and ankyrin repeat domain-containing protein 2 (Ankyrin repeat domain-containing protein 25) (Matrix-remodeling-associated protein 3) (SRC-1-interacting protein) (SIP) (SRC-interacting protein) (SRC1-interacting protein)	KANK2
O43426	O43426_S1073	-0.539280709	0.017240933	O43426	SYNJ1_HUMAN	Synaptojanin-1 (EC 3.1.3.36) (Synaptic inositol 1,4,5-trisphosphate 5-phosphatase 1)	SYNJ1
Q9BTU6	Q9BTU6_S47,Q9BTU6_S51	0.986198573	0.017241435	Q9BTU6	P4K2A_HUMAN	Phosphatidylinositol 4-kinase type 2-alpha (EC 2.7.1.67) (Phosphatidylinositol 4-kinase type II-alpha)	PI4K2A
Q14202	Q14202_S51	-1.102229995	0.017299888	Q14202	ZMYM3_HUMAN	Zinc finger MYM-type protein 3 (Zinc finger protein 261)	ZMYM3
A7XYQ1	A7XYQ1_S594	-0.290679227	0.017315585	A7XYQ1	SOBP_HUMAN	Sine oculis-binding protein homolog (Jackson circler protein 1)	SOBP
P09972	P09972_S45	-0.102299645	0.017321215	P09972	ALDOC_HUMAN	Fructose-bisphosphate aldolase C (EC 4.1.2.13) (Brain-type aldolase)	ALDOC
P46013	P46013_S1740	-2.343287706	0.017398466	P46013	KI67_HUMAN	Antigen KI-67	MKI67
P30455;P30443;P16188;P13746;P04439	P30455_S356,P30443_S356,P16188_S356,P13746_S356,P04439_S356	-0.780935825	0.017467855	P04439;P13746;P16188;P30443;P30455	1A03_HUMAN;1A11_HUMAN;1A30_HUMAN;1A01_HUMAN;1A36_HUMAN	HLA class I histocompatibility antigen, A-3 alpha chain (MHC class I antigen A*3);"HLA class I histocompatibility antigen, A-11 alpha chain (MHC class I antigen A*11)";"HLA class I histocompatibility antigen, A-30 alpha chain (MHC class I antigen A*30)";"HLA class I histocompatibility antigen, A-1 alpha chain (MHC class I antigen A*1)";"HLA class I histocompatibility antigen, A-36 alpha chain (Aw…	HLA-A;HLA-A;HLA-A;HLA-A;HLA-A
A5YM69	A5YM69_S184	0.261539422	0.017489872	A5YM69	ARG35_HUMAN	Rho guanine nucleotide exchange factor 35 (Rho guanine nucleotide exchange factor 5-like protein)	ARHGEF35
P17858	P17858_S775	-0.799909738	0.017550017	P17858	K6PL_HUMAN	6-phosphofructokinase, liver type (EC 2.7.1.11) (Phosphofructo-1-kinase isozyme B) (PFK-B) (Phosphofructokinase 1) (Phosphohexokinase)	PFKL
O75694	O75694_S3	-0.563813858	0.017663831	O75694	NU155_HUMAN	Nuclear pore complex protein Nup155 (155 kDa nucleoporin) (Nucleoporin Nup155)	NUP155
Q9H9L4	Q9H9L4_S147,Q9H9L4_S149	0.383021858	0.017686786	Q9H9L4	KANL2_HUMAN	KAT8 regulatory NSL complex subunit 2 (NSL complex protein NSL2) (Non-specific lethal 2 homolog)	KANSL2
Q15723	Q15723_S107	-3.312084247	0.017706322	Q15723	ELF2_HUMAN	ETS-related transcription factor Elf-2 (E74-like factor 2) (New ETS-related factor)	ELF2
Q9NYB0	Q9NYB0_S154	-0.323826503	0.017999887	Q9NYB0	TE2IP_HUMAN	Telomeric repeat-binding factor 2-interacting protein 1 (TERF2-interacting telomeric protein 1) (TRF2-interacting telomeric protein 1) (Dopamine receptor-interacting protein 5) (Repressor/activator protein 1 homolog) (RAP1 homolog) (hRap1)	TERF2IP
Q86U42	Q86U42_S19	-0.999179138	0.018094245	Q86U42	PABP2_HUMAN	Polyadenylate-binding protein 2 (PABP-2) (Poly(A)-binding protein 2) (Nuclear poly(A)-binding protein 1) (Poly(A)-binding protein II) (PABII) (Polyadenylate-binding nuclear protein 1)	PABPN1
O14578	O14578_S440	0.266627843	0.018102522	O14578	CTRO_HUMAN	Citron Rho-interacting kinase (CRIK) (EC 2.7.11.1) (Serine/threonine-protein kinase 21)	CIT
Q15154	Q15154_S1283	-2.112744688	0.018182029	Q15154	PCM1_HUMAN	Pericentriolar material 1 protein (PCM-1) (hPCM-1)	PCM1
Q9NQW6	Q9NQW6_S295	0.402617938	0.018196103	Q9NQW6	ANLN_HUMAN	Actin-binding protein anillin	ANLN
Q6GYQ0	Q6GYQ0_S860	-1.300121927	0.018309619	Q6GYQ0	RGPA1_HUMAN	Ral GTPase-activating protein subunit alpha-1 (GAP-related-interacting partner to E12) (GRIPE) (GTPase-activating Rap/Ran-GAP domain-like 1) (Tuberin-like protein 1) (p240)	RALGAPA1
O43189	O43189_S8	-1.71272451	0.018317221	O43189	PHF1_HUMAN	PHD finger protein 1 (Protein PHF1) (Polycomb-like protein 1) (hPCl1)	PHF1
Q9HB96	Q9HB96_S249	-0.190646216	0.018382213	Q9HB96	FANCE_HUMAN	Fanconi anemia group E protein (Protein FACE)	FANCE
Q7L9B9	Q7L9B9_S25	-0.953948841	0.018417304	Q7L9B9	EEPD1_HUMAN	Endonuclease/exonuclease/phosphatase family domain-containing protein 1	EEPD1
P49840	P49840_T19	-1.763898491	0.018449456	P49840	GSK3A_HUMAN	Glycogen synthase kinase-3 alpha (GSK-3 alpha) (EC 2.7.11.26) (Serine/threonine-protein kinase GSK3A) (EC 2.7.11.1)	GSK3A
Q76FK4	Q76FK4_S378,Q76FK4_T381	0.287425184	0.018500651	Q76FK4	NOL8_HUMAN	Nucleolar protein 8 (Nucleolar protein Nop132)	NOL8
Q13554	Q13554_S504	-1.635328131	0.018540305	Q13554	KCC2B_HUMAN	Calcium/calmodulin-dependent protein kinase type II subunit beta (CaM kinase II subunit beta) (CaMK-II subunit beta) (EC 2.7.11.17)	CAMK2B
Q9UDY2	Q9UDY2_S1159	-0.709670211	0.018543902	Q9UDY2	ZO2_HUMAN	Tight junction protein ZO-2 (Tight junction protein 2) (Zona occludens protein 2) (Zonula occludens protein 2)	TJP2
Q9NPI6	Q9NPI6_S353	-0.433528224	0.018661008	Q9NPI6	DCP1A_HUMAN	mRNA-decapping enzyme 1A (EC 3.-.-.-) (Smad4-interacting transcriptional co-activator) (Transcription factor SMIF)	DCP1A
Q9Y2H5	Q9Y2H5_S842	-0.952534505	0.018831471	Q9Y2H5	PKHA6_HUMAN	Pleckstrin homology domain-containing family A member 6 (PH domain-containing family A member 6) (Phosphoinositol 3-phosphate-binding protein 3) (PEPP-3)	PLEKHA6
Q09666	Q09666_S570	-1.471249034	0.018922379	Q09666	AHNK_HUMAN	Neuroblast differentiation-associated protein AHNAK (Desmoyokin)	AHNAK
Q8IYB3	Q8IYB3_S234	-0.064313335	0.019037825	Q8IYB3	SRRM1_HUMAN	Serine/arginine repetitive matrix protein 1 (SR-related nuclear matrix protein of 160 kDa) (SRm160) (Ser/Arg-related nuclear matrix protein)	SRRM1
Q13523	Q13523_S277	-0.611891619	0.019095964	Q13523	PRP4B_HUMAN	Serine/threonine-protein kinase PRP4 homolog (EC 2.7.11.1) (PRP4 kinase) (PRP4 pre-mRNA-processing factor 4 homolog)	PRPF4B
Q9Y2U5	Q9Y2U5_S153	-1.371897536	0.019229851	Q9Y2U5	M3K2_HUMAN	Mitogen-activated protein kinase kinase kinase 2 (EC 2.7.11.25) (MAPK/ERK kinase kinase 2) (MEK kinase 2) (MEKK 2)	MAP3K2
Q8TDZ2	Q8TDZ2_S1057	-2.126248688	0.019246716	Q8TDZ2	MICA1_HUMAN	Protein-methionine sulfoxide oxidase MICAL1 (EC 1.14.13.-) (Molecule interacting with CasL protein 1) (MICAL-1) (NEDD9-interacting protein with calponin homology and LIM domains)	MICAL1
Q7Z6B7	Q7Z6B7_S932	0.729136429	0.019271289	Q7Z6B7	SRGP1_HUMAN	SLIT-ROBO Rho GTPase-activating protein 1 (srGAP1) (Rho GTPase-activating protein 13)	SRGAP1
Q8WWQ0	Q8WWQ0_S674	-1.742580653	0.019324496	Q8WWQ0	PHIP_HUMAN	PH-interacting protein (PHIP) (IRS-1 PH domain-binding protein) (WD repeat-containing protein 11)	PHIP
O75815	O75815_S370	0.347563811	0.019415566	O75815	BCAR3_HUMAN	Breast cancer anti-estrogen resistance protein 3 (Novel SH2-containing protein 2) (SH2 domain-containing protein 3B)	BCAR3
Q14676	Q14676_S1820	1.56206641	0.019508983	Q14676	MDC1_HUMAN	Mediator of DNA damage checkpoint protein 1 (Nuclear factor with BRCT domains 1)	MDC1
Q9BTC0	Q9BTC0_T1256,Q9BTC0_S1260	-0.687570208	0.019593688	Q9BTC0	DIDO1_HUMAN	Death-inducer obliterator 1 (DIO-1) (hDido1) (Death-associated transcription factor 1) (DATF-1)	DIDO1
O43765	O43765_S77	0.413313562	0.019604806	O43765	SGTA_HUMAN	Small glutamine-rich tetratricopeptide repeat-containing protein alpha (Alpha-SGT) (Vpu-binding protein) (UBP)	SGTA
Q9H4L7	Q9H4L7_S79	-1.591008629	0.019629291	Q9H4L7	SMRCD_HUMAN	SWI/SNF-related matrix-associated actin-dependent regulator of chromatin subfamily A containing DEAD/H box 1 (EC 3.6.4.12) (ATP-dependent helicase 1) (hHEL1)	SMARCAD1
Q12802	Q12802_S1647	-0.759113659	0.019656898	Q12802	AKP13_HUMAN	A-kinase anchor protein 13 (AKAP-13) (AKAP-Lbc) (Breast cancer nuclear receptor-binding auxiliary protein) (Guanine nucleotide exchange factor Lbc) (Human thyroid-anchoring protein 31) (Lymphoid blast crisis oncogene) (LBC oncogene) (Non-oncogenic Rho GTPase-specific GTP exchange factor) (Protein kinase A-anchoring protein 13) (PRKA13) (p47)	AKAP13
Q66K14	Q66K14_S411,Q66K14_S435	-0.80008999	0.019828383	Q66K14	TBC9B_HUMAN	TBC1 domain family member 9B	TBC1D9B
P21333	P21333_S1084	0.466582876	0.020017247	P21333	FLNA_HUMAN	Filamin-A (FLN-A) (Actin-binding protein 280) (ABP-280) (Alpha-filamin) (Endothelial actin-binding protein) (Filamin-1) (Non-muscle filamin)	FLNA
A3KN83	A3KN83_S794	-2.99387508	0.020159142	A3KN83	SBNO1_HUMAN	Protein strawberry notch homolog 1 (Monocyte protein 3) (MOP-3)	SBNO1
Q7LBC6	Q7LBC6_S798	-2.11106413	0.020171775	Q7LBC6	KDM3B_HUMAN	Lysine-specific demethylase 3B (EC 1.14.11.-) (JmjC domain-containing histone demethylation protein 2B) (Jumonji domain-containing protein 1B) (Nuclear protein 5qNCA)	KDM3B
Q7Z3K3	Q7Z3K3_S333	-0.488764389	0.020337805	Q7Z3K3	POGZ_HUMAN	Pogo transposable element with ZNF domain (Suppressor of hairy wing homolog 5) (Zinc finger protein 280E) (Zinc finger protein 635)	POGZ
P16989	P16989_S34	0.672320629	0.020769928	P16989	DBPA_HUMAN	DNA-binding protein A (Cold shock domain-containing protein A) (Single-strand DNA-binding protein NF-GMB)	CSDA
A0FGR8	A0FGR8_T753,A0FGR8_S758	2.10525016	0.020915939	A0FGR8	ESYT2_HUMAN	Extended synaptotagmin-2 (E-Syt2) (Chr2Syt)	ESYT2
Q96DR7	Q96DR7_S333	0.589070092	0.020950099	Q96DR7	ARHGQ_HUMAN	Rho guanine nucleotide exchange factor 26 (SH3 domain-containing guanine exchange factor)	ARHGEF26
Q9UQ35	Q9UQ35_S857,Q9UQ35_T866	0.782722572	0.021048254	Q9UQ35	SRRM2_HUMAN	Serine/arginine repetitive matrix protein 2 (300 kDa nuclear matrix antigen) (Serine/arginine-rich splicing factor-related nuclear matrix protein of 300 kDa) (SR-related nuclear matrix protein of 300 kDa) (Ser/Arg-related nuclear matrix protein of 300 kDa) (Splicing coactivator subunit SRm300) (Tax-responsive enhancer element-binding protein 803) (TaxREB803)	SRRM2
Q6P3W7	Q6P3W7_S677	-1.341111836	0.02108135	Q6P3W7	SCYL2_HUMAN	SCY1-like protein 2 (Coated vesicle-associated kinase of 104 kDa)	SCYL2
Q6RFH5	Q6RFH5_S361	-2.300754714	0.021127552	Q6RFH5	WDR74_HUMAN	WD repeat-containing protein 74 (NOP seven-associated protein 1)	WDR74
Q09666	Q09666_S4386	-1.780472019	0.021145034	Q09666	AHNK_HUMAN	Neuroblast differentiation-associated protein AHNAK (Desmoyokin)	AHNAK
Q9NYV6;A6NIE6	Q9NYV6_S44,A6NIE6_S44	0.611860195	0.021236264	A6NIE6;Q9NYV6	RN3P2_HUMAN;RRN3_HUMAN	Putative RRN3-like protein RRN3P2 (RNA polymerase I transcription factor homolog pseudogene 2);RNA polymerase I-specific transcription initiation factor RRN3 (Transcription initiation factor IA) (TIF-IA)	RRN3P2;RRN3
P27824	P27824_S583	0.200860989	0.021282765	P27824	CALX_HUMAN	Calnexin (IP90) (Major histocompatibility complex class I antigen-binding protein p88) (p90)	CANX
Q5VTE0;P68104;Q05639	Q5VTE0_T142,P68104_T142,Q05639_T142	-0.462307503	0.021346632	P68104;Q05639;Q5VTE0	EF1A1_HUMAN;EF1A2_HUMAN;EF1A3_HUMAN	Elongation factor 1-alpha 1 (EF-1-alpha-1) (Elongation factor Tu) (EF-Tu) (Eukaryotic elongation factor 1 A-1) (eEF1A-1) (Leukocyte receptor cluster member 7);Elongation factor 1-alpha 2 (EF-1-alpha-2) (Eukaryotic elongation factor 1 A-2) (eEF1A-2) (Statin-S1);Putative elongation factor 1-alpha-like 3 (EF-1-alpha-like 3) (Eukaryotic elongation factor 1 A-like 3) (eEF1A-like 3) (Eukaryotic transla…	EEF1A1;EEF1A2;EEF1A1P5
Q86UP2	Q86UP2_T153	-0.41233617	0.021435998	Q86UP2	KTN1_HUMAN	Kinectin (CG-1 antigen) (Kinesin receptor)	KTN1
Q9H2Y7	Q9H2Y7_S1026	0.364706229	0.021447143	Q9H2Y7	ZN106_HUMAN	Zinc finger protein 106 (Zfp-106) (Zinc finger protein 474)	ZNF106
Q6DD88	Q6DD88_S535	-0.784943286	0.021519392	Q6DD88	ATLA3_HUMAN	Atlastin-3 (EC 3.6.5.-)	ATL3
Q8WZ73	Q8WZ73_T224,Q8WZ73_S229	0.792803694	0.021643462	Q8WZ73	RFFL_HUMAN	E3 ubiquitin-protein ligase rififylin (EC 6.3.2.-) (Caspase regulator CARP2) (Caspases-8 and -10-associated RING finger protein 2) (CARP-2) (FYVE-RING finger protein Sakura) (Fring) (RING finger and FYVE-like domain-containing protein 1) (RING finger protein 189) (RING finger protein 34-like)	RFFL
Q8N131	Q8N131_T200	-0.730537413	0.021674792	Q8N131	PORIM_HUMAN	Porimin (Keratinocytes-associated transmembrane protein 3) (KCT-3) (Pro-oncosis receptor inducing membrane injury) (Transmembrane protein 123)	TMEM123
Q8IWZ3	Q8IWZ3_S1670	0.775819193	0.021708499	Q8IWZ3	ANKH1_HUMAN	Ankyrin repeat and KH domain-containing protein 1 (HIV-1 Vpr-binding ankyrin repeat protein) (Multiple ankyrin repeats single KH domain) (hMASK)	ANKHD1
Q14566	Q14566_S219	-0.259426812	0.021737259	Q14566	MCM6_HUMAN	DNA replication licensing factor MCM6 (EC 3.6.4.12) (p105MCM)	MCM6
Q9P2R6	Q9P2R6_S1106,Q9P2R6_S1113,Q9P2R6_S1115	0.369799445	0.021740909	Q9P2R6	RERE_HUMAN	Arginine-glutamic acid dipeptide repeats protein (Atrophin-1-like protein) (Atrophin-1-related protein)	RERE
Q9BY89	Q9BY89_S1598	-0.318917697	0.021746305	Q9BY89	K1671_HUMAN	Uncharacterized protein KIAA1671	KIAA1671
P49736	P49736_S26	3.74055348	0.021747224	P49736	MCM2_HUMAN	DNA replication licensing factor MCM2 (EC 3.6.4.12) (Minichromosome maintenance protein 2 homolog) (Nuclear protein BM28)	MCM2
P23497	P23497_S362	-0.654214972	0.021793619	P23497	SP100_HUMAN	Nuclear autoantigen Sp-100 (Lysp100b) (Nuclear dot-associated Sp100 protein) (Speckled 100 kDa)	SP100
Q04656	Q04656_S1463	-0.467032793	0.021834493	Q04656	ATP7A_HUMAN	Copper-transporting ATPase 1 (EC 3.6.3.4) (Copper pump 1) (Menkes disease-associated protein)	ATP7A
Q5M775	Q5M775_S131	-0.894063964	0.021996478	Q5M775	CYTSB_HUMAN	Cytospin-B (Nuclear structure protein 5) (NSP5) (Sperm antigen HCMOGT-1) (Sperm antigen with calponin homology and coiled-coil domains 1)	SPECC1
Q09666	Q09666_S4986	0.967110249	0.022049	Q09666	AHNK_HUMAN	Neuroblast differentiation-associated protein AHNAK (Desmoyokin)	AHNAK
Q15154	Q15154_S861	0.380656191	0.022300145	Q15154	PCM1_HUMAN	Pericentriolar material 1 protein (PCM-1) (hPCM-1)	PCM1
Q9UBW7	Q9UBW7_S305	-0.445893379	0.02240748	Q9UBW7	ZMYM2_HUMAN	Zinc finger MYM-type protein 2 (Fused in myeloproliferative disorders protein) (Rearranged in atypical myeloproliferative disorder protein) (Zinc finger protein 198)	ZMYM2
P49792;Q7Z3J3;A6NKT7;P0DJD0;P0DJD1;Q99666;O14715	P49792_T2450,P49792_S2454,Q7Z3J3_T1475,Q7Z3J3_S1479,A6NKT7_T1475,A6NKT7_S1479,P0DJD0_T1459,P0DJD0_S1463,P0DJD1_T1467,P0DJD1_S1471,Q99666_T1474,Q99666_S1478,O14715_T1474,O14715_S1478	0.997316437	0.022419393	A6NKT7;O14715;P0DJD0;P0DJD1;P49792;Q7Z3J3;Q99666	RGPD3_HUMAN;RGPD8_HUMAN;RGPD1_HUMAN;RGPD2_HUMAN;RBP2_HUMAN;RGPD4_HUMAN;RGPD5_HUMAN	RanBP2-like and GRIP domain-containing protein 3;RANBP2-like and GRIP domain-containing protein 8 (Ran-binding protein 2-like 3) (RanBP2-like 3) (RanBP2L3);RANBP2-like and GRIP domain-containing protein 1 (Ran-binding protein 2-like 6) (RanBP2-like 6) (RanBP2L6);RANBP2-like and GRIP domain-containing protein 2 (Ran-binding protein 2-like 2) (RanBP2-like 2) (RanBP2L2);E3 SUMO-protein ligase RanBP2…	RGPD3;RGPD8;RGPD1;RGPD2;RANBP2;RGPD4;RGPD5
Q9Y618	Q9Y618_S939	-0.61538415	0.022437122	Q9Y618	NCOR2_HUMAN	Nuclear receptor corepressor 2 (N-CoR2) (CTG repeat protein 26) (SMAP270) (Silencing mediator of retinoic acid and thyroid hormone receptor) (SMRT) (T3 receptor-associating factor) (TRAC) (Thyroid-, retinoic-acid-receptor-associated corepressor)	NCOR2
Q9BY89	Q9BY89_S1800	-1.779806186	0.022465979	Q9BY89	K1671_HUMAN	Uncharacterized protein KIAA1671	KIAA1671
Q9UER7	Q9UER7_S495	0.461151823	0.022472459	Q9UER7	DAXX_HUMAN	Death domain-associated protein 6 (Daxx) (hDaxx) (ETS1-associated protein 1) (EAP1) (Fas death domain-associated protein)	DAXX
O60673	O60673_S1967	0.584649837	0.022488133	O60673	DPOLZ_HUMAN	DNA polymerase zeta catalytic subunit (EC 2.7.7.7) (Protein reversionless 3-like) (REV3-like) (hREV3)	REV3L
Q96EQ0	Q96EQ0_S295	-2.127055055	0.022721141	Q96EQ0	SGTB_HUMAN	Small glutamine-rich tetratricopeptide repeat-containing protein beta (Beta-SGT) (Small glutamine-rich protein with tetratricopeptide repeats 2)	SGTB
Q7Z5L9	Q7Z5L9_S455,Q7Z5L9_S460	-0.644605546	0.02272599	Q7Z5L9	I2BP2_HUMAN	Interferon regulatory factor 2-binding protein 2 (IRF-2-binding protein 2) (IRF-2BP2)	IRF2BP2
Q9Y5N6	Q9Y5N6_T195	1.412087538	0.022730021	Q9Y5N6	ORC6_HUMAN	Origin recognition complex subunit 6	ORC6
Q9NQG6	Q9NQG6_S55,Q9NQG6_S59	0.439617617	0.022842502	Q9NQG6	MID51_HUMAN	Mitochondrial dynamic protein MID51 (Mitochondrial dynamic protein of 51 kDa) (Mitochondrial elongation factor 1) (Smith-Magenis syndrome chromosomal region candidate gene 7 protein-like)	SMCR7L
P22670	P22670_S159	-1.711277923	0.022868062	P22670	RFX1_HUMAN	MHC class II regulatory factor RFX1 (Enhancer factor C) (EF-C) (Regulatory factor X 1) (RFX) (Transcription factor RFX1)	RFX1
Q56NI9	Q56NI9_S75	0.688333312	0.022962676	Q56NI9	ESCO2_HUMAN	N-acetyltransferase ESCO2 (EC 2.3.1.-) (Establishment of cohesion 1 homolog 2) (ECO1 homolog 2)	ESCO2
Q05397	Q05397_S843	-1.134868983	0.023002991	Q05397	FAK1_HUMAN	Focal adhesion kinase 1 (FADK 1) (EC 2.7.10.2) (Focal adhesion kinase-related nonkinase) (FRNK) (Protein phosphatase 1 regulatory subunit 71) (PPP1R71) (Protein-tyrosine kinase 2) (p125FAK) (pp125FAK)	PTK2
O75475	O75475_T141	0.929458107	0.023005462	O75475	PSIP1_HUMAN	PC4 and SFRS1-interacting protein (CLL-associated antigen KW-7) (Dense fine speckles 70 kDa protein) (DFS 70) (Lens epithelium-derived growth factor) (Transcriptional coactivator p75/p52)	PSIP1
Q13428	Q13428_S1228	-0.112873777	0.023149939	Q13428	TCOF_HUMAN	Treacle protein (Treacher Collins syndrome protein)	TCOF1
P27816	P27816_S507	-0.965831522	0.023159169	P27816	MAP4_HUMAN	Microtubule-associated protein 4 (MAP-4)	MAP4
Q96KQ4	Q96KQ4_S477	0.403612112	0.023160504	Q96KQ4	ASPP1_HUMAN	Apoptosis-stimulating of p53 protein 1 (Protein phosphatase 1 regulatory subunit 13B)	PPP1R13B
Q86TB9	Q86TB9_S184	0.541369255	0.023206374	Q86TB9	PATL1_HUMAN	Protein PAT1 homolog 1 (PAT1-like protein 1) (Protein PAT1 homolog b) (Pat1b) (hPat1b)	PATL1
Q9NQG6	Q9NQG6_S59	0.534239128	0.023241254	Q9NQG6	MID51_HUMAN	Mitochondrial dynamic protein MID51 (Mitochondrial dynamic protein of 51 kDa) (Mitochondrial elongation factor 1) (Smith-Magenis syndrome chromosomal region candidate gene 7 protein-like)	SMCR7L
P12270	P12270_S2155	1.755571962	0.023389082	P12270	TPR_HUMAN	Nucleoprotein TPR	TPR
Q9UQ35	Q9UQ35_T983	-0.561963186	0.02342796	Q9UQ35	SRRM2_HUMAN	Serine/arginine repetitive matrix protein 2 (300 kDa nuclear matrix antigen) (Serine/arginine-rich splicing factor-related nuclear matrix protein of 300 kDa) (SR-related nuclear matrix protein of 300 kDa) (Ser/Arg-related nuclear matrix protein of 300 kDa) (Splicing coactivator subunit SRm300) (Tax-responsive enhancer element-binding protein 803) (TaxREB803)	SRRM2
Q8IYB1	Q8IYB1_S433	-1.056118869	0.023462442	Q8IYB1	M21D2_HUMAN	Protein MB21D2 (Mab-21 domain-containing protein 2)	MB21D2
O94806	O94806_S30	-2.18052196	0.023534052	O94806	KPCD3_HUMAN	Serine/threonine-protein kinase D3 (EC 2.7.11.13) (Protein kinase C nu type) (Protein kinase EPK2) (nPKC-nu)	PRKD3
O75376	O75376_S158	-0.534257498	0.023544658	O75376	NCOR1_HUMAN	Nuclear receptor corepressor 1 (N-CoR) (N-CoR1)	NCOR1
Q8IZD4	Q8IZD4_S147	-0.136749656	0.023681729	Q8IZD4	DCP1B_HUMAN	mRNA-decapping enzyme 1B (EC 3.-.-.-)	DCP1B
Q02952	Q02952_T608	0.903195488	0.023948596	Q02952	AKA12_HUMAN	A-kinase anchor protein 12 (AKAP-12) (A-kinase anchor protein 250 kDa) (AKAP 250) (Gravin) (Myasthenia gravis autoantigen)	AKAP12
Q86TB9	Q86TB9_S179	-0.530480951	0.023973115	Q86TB9	PATL1_HUMAN	Protein PAT1 homolog 1 (PAT1-like protein 1) (Protein PAT1 homolog b) (Pat1b) (hPat1b)	PATL1
Q9NXR1	Q9NXR1_S306	-1.588594145	0.024028412	Q9NXR1	NDE1_HUMAN	Nuclear distribution protein nudE homolog 1 (NudE)	NDE1
Q8NDX5	Q8NDX5_S842	-2.673489845	0.024110574	Q8NDX5	PHC3_HUMAN	Polyhomeotic-like protein 3 (Early development regulatory protein 3) (Homolog of polyhomeotic 3) (hPH3)	PHC3
O60271	O60271_S730,O60271_S733	0.566032835	0.024205459	O60271	JIP4_HUMAN	C-Jun-amino-terminal kinase-interacting protein 4 (JIP-4) (JNK-interacting protein 4) (Cancer/testis antigen 89) (CT89) (Human lung cancer oncogene 6 protein) (HLC-6) (JNK-associated leucine-zipper protein) (JLP) (Mitogen-activated protein kinase 8-interacting protein 4) (Proliferation-inducing protein 6) (Protein highly expressed in testis) (PHET) (Sperm surface protein) (Sperm-associated antige…	SPAG9
P51532	P51532_T330	-0.881652835	0.024310878	P51532	SMCA4_HUMAN	Transcription activator BRG1 (EC 3.6.4.-) (ATP-dependent helicase SMARCA4) (BRG1-associated factor 190A) (BAF190A) (Mitotic growth and transcription activator) (Protein BRG-1) (Protein brahma homolog 1) (SNF2-beta) (SWI/SNF-related matrix-associated actin-dependent regulator of chromatin subfamily A member 4)	SMARCA4
Q8IWE5	Q8IWE5_T439	0.52773746	0.024371167	Q8IWE5	PKHM2_HUMAN	Pleckstrin homology domain-containing family M member 2 (PH domain-containing family M member 2) (Salmonella-induced filaments A and kinesin-interacting protein) (SifA and kinesin-interacting protein)	PLEKHM2
O15164	O15164_S654	0.683327472	0.02463929	O15164	TIF1A_HUMAN	Transcription intermediary factor 1-alpha (TIF1-alpha) (EC 6.3.2.-) (E3 ubiquitin-protein ligase TRIM24) (RING finger protein 82) (Tripartite motif-containing protein 24)	TRIM24
Q3V6T2	Q3V6T2_T1559	0.772845694	0.02464841	Q3V6T2	GRDN_HUMAN	Girdin (Akt phosphorylation enhancer) (APE) (Coiled-coil domain-containing protein 88A) (G alpha-interacting vesicle-associated protein) (GIV) (Girders of actin filament) (Hook-related protein 1) (HkRP1)	CCDC88A
P39023	P39023_S13	-2.260551931	0.024765206	P39023	RL3_HUMAN	60S ribosomal protein L3 (HIV-1 TAR RNA-binding protein B) (TARBP-B)	RPL3
Q9Y6K0	Q9Y6K0_T40	-0.363742386	0.024787404	Q9Y6K0	CEPT1_HUMAN	Choline/ethanolaminephosphotransferase 1 (hCEPT1) (EC 2.7.8.1) (EC 2.7.8.2)	CEPT1
Q09666	Q09666_S5857	0.674619084	0.024817289	Q09666	AHNK_HUMAN	Neuroblast differentiation-associated protein AHNAK (Desmoyokin)	AHNAK
Q07666	Q07666_S20	-3.165178576	0.02485779	Q07666	KHDR1_HUMAN	KH domain-containing, RNA-binding, signal transduction-associated protein 1 (GAP-associated tyrosine phosphoprotein p62) (Src-associated in mitosis 68 kDa protein) (Sam68) (p21 Ras GTPase-activating protein-associated p62) (p68)	KHDRBS1
Q15036	Q15036_S421	0.568323961	0.024879649	Q15036	SNX17_HUMAN	Sorting nexin-17	SNX17
Q96RU3	Q96RU3_S359	0.151347031	0.024923325	Q96RU3	FNBP1_HUMAN	Formin-binding protein 1 (Formin-binding protein 17) (hFBP17)	FNBP1
Q9UFC0	Q9UFC0_S259	0.450978026	0.024996984	Q9UFC0	LRWD1_HUMAN	Leucine-rich repeat and WD repeat-containing protein 1 (ORC-associated protein) (ORCA) (Origin recognition complex-associated protein)	LRWD1
Q96GP6	Q96GP6_S742	0.636006368	0.025046232	Q96GP6	SREC2_HUMAN	Scavenger receptor class F member 2 (SRECRP-1) (Scavenger receptor expressed by endothelial cells 2 protein) (SREC-II)	SCARF2
O60716	O60716_S349,O60716_S352	0.702750196	0.025189843	O60716	CTND1_HUMAN	Catenin delta-1 (Cadherin-associated Src substrate) (CAS) (p120 catenin) (p120(ctn)) (p120(cas))	CTNND1
Q12851	Q12851_S328	0.537329995	0.025199955	Q12851	M4K2_HUMAN	Mitogen-activated protein kinase kinase kinase kinase 2 (EC 2.7.11.1) (B lymphocyte serine/threonine-protein kinase) (Germinal center kinase) (GC kinase) (MAPK/ERK kinase kinase kinase 2) (MEK kinase kinase 2) (MEKKK 2) (Rab8-interacting protein)	MAP4K2
Q9BQF6	Q9BQF6_S11	-0.84858604	0.025223891	Q9BQF6	SENP7_HUMAN	Sentrin-specific protease 7 (EC 3.4.22.68) (SUMO-1-specific protease 2) (Sentrin/SUMO-specific protease SENP7)	SENP7
Q7KZI7	Q7KZI7_S486	1.068850124	0.025235614	Q7KZI7	MARK2_HUMAN	Serine/threonine-protein kinase MARK2 (EC 2.7.11.1) (EC 2.7.11.26) (ELKL motif kinase 1) (EMK-1) (MAP/microtubule affinity-regulating kinase 2) (PAR1 homolog) (PAR1 homolog b) (Par-1b) (Par1b)	MARK2
Q92733	Q92733_S157,Q92733_S159	0.941088432	0.025245694	Q92733	PRCC_HUMAN	Proline-rich protein PRCC (Papillary renal cell carcinoma translocation-associated gene protein)	PRCC
Q8N6S5	Q8N6S5_S2	-0.661528369	0.025260903	Q8N6S5	AR6P6_HUMAN	ADP-ribosylation factor-like protein 6-interacting protein 6 (ARL-6-interacting protein 6) (Aip-6) (Phosphonoformate immuno-associated protein 1)	ARL6IP6
Q96I34	Q96I34_S353	-1.927638381	0.025265013	Q96I34	PP16A_HUMAN	Protein phosphatase 1 regulatory subunit 16A (Myosin phosphatase-targeting subunit 3)	PPP1R16A
Q9Y4U1	Q9Y4U1_S275	0.260171065	0.025448289	Q9Y4U1	MMAC_HUMAN	Methylmalonic aciduria and homocystinuria type C protein	MMACHC
Q3KQU3	Q3KQU3_S116,Q3KQU3_S125	0.854718287	0.025480074	Q3KQU3	MA7D1_HUMAN	MAP7 domain-containing protein 1 (Arginine/proline-rich coiled-coil domain-containing protein 1) (Proline/arginine-rich coiled-coil domain-containing protein 1)	MAP7D1
Q68DK2	Q68DK2_S144	-1.094905631	0.025809029	Q68DK2	ZFY26_HUMAN	Zinc finger FYVE domain-containing protein 26 (FYVE domain-containing centrosomal protein) (FYVE-CENT) (Spastizin)	ZFYVE26
Q14980	Q14980_S1969	-2.924390458	0.025921268	Q14980	NUMA1_HUMAN	Nuclear mitotic apparatus protein 1 (NuMA protein) (SP-H antigen)	NUMA1
Q9Y3R5	Q9Y3R5_S681	-1.382229279	0.026077439	Q9Y3R5	DOP2_HUMAN	Protein dopey-2	DOPEY2
Q9NXR1	Q9NXR1_S282	0.674171779	0.02607914	Q9NXR1	NDE1_HUMAN	Nuclear distribution protein nudE homolog 1 (NudE)	NDE1
O60828	O60828_S94	-1.091345357	0.026322903	O60828	PQBP1_HUMAN	Polyglutamine-binding protein 1 (PQBP-1) (38 kDa nuclear protein containing a WW domain) (Npw38) (Polyglutamine tract-binding protein 1)	PQBP1
Q9NZT2	Q9NZT2_S577	0.343173648	0.026338932	Q9NZT2	OGFR_HUMAN	Opioid growth factor receptor (OGFr) (Protein 7-60) (Zeta-type opioid receptor)	OGFR
O94806	O94806_S41	0.14927201	0.026411158	O94806	KPCD3_HUMAN	Serine/threonine-protein kinase D3 (EC 2.7.11.13) (Protein kinase C nu type) (Protein kinase EPK2) (nPKC-nu)	PRKD3
Q9P107	Q9P107_S919	0.379586082	0.026444469	Q9P107	GMIP_HUMAN	GEM-interacting protein (GMIP)	GMIP
Q9BZQ8	Q9BZQ8_S639	-2.388438897	0.02646868	Q9BZQ8	NIBAN_HUMAN	Protein Niban (Cell growth-inhibiting gene 39 protein) (Protein FAM129A)	FAM129A
Q8WXG6	Q8WXG6_S813	0.440178124	0.026543602	Q8WXG6	MADD_HUMAN	MAP kinase-activating death domain protein (Differentially expressed in normal and neoplastic cells) (Insulinoma glucagonoma clone 20) (Rab3 GDP/GTP exchange factor)	MADD
Q9BXP5	Q9BXP5_S136	-2.127222266	0.026653118	Q9BXP5	SRRT_HUMAN	Serrate RNA effector molecule homolog (Arsenite-resistance protein 2)	SRRT
Q8IXQ3	Q8IXQ3_S69	0.46476199	0.026694932	Q8IXQ3	CI040_HUMAN	Uncharacterized protein C9orf40	C9orf40
Q02952	Q02952_S598	1.264257953	0.026738133	Q02952	AKA12_HUMAN	A-kinase anchor protein 12 (AKAP-12) (A-kinase anchor protein 250 kDa) (AKAP 250) (Gravin) (Myasthenia gravis autoantigen)	AKAP12
P05783	P05783_S398	-0.558769494	0.026864087	P05783	K1C18_HUMAN	Keratin, type I cytoskeletal 18 (Cell proliferation-inducing gene 46 protein) (Cytokeratin-18) (CK-18) (Keratin-18) (K18)	KRT18
P42566	P42566_S790	-1.106442551	0.026971324	P42566	EPS15_HUMAN	Epidermal growth factor receptor substrate 15 (Protein Eps15) (Protein AF-1p)	EPS15
Q9P1V8	Q9P1V8_S10	-0.26877522	0.027203753	Q9P1V8	SAM15_HUMAN	Sterile alpha motif domain-containing protein 15 (SAM domain-containing protein 15)	SAMD15
Q92945	Q92945_S193	-0.90213984	0.027323846	Q92945	FUBP2_HUMAN	Far upstream element-binding protein 2 (FUSE-binding protein 2) (KH type-splicing regulatory protein) (KSRP) (p75)	KHSRP
Q13459	Q13459_S2049	0.334776126	0.02733197	Q13459	MYO9B_HUMAN	Unconventional myosin-IXb (Unconventional myosin-9b)	MYO9B
Q96RU3	Q96RU3_S497	-1.470662874	0.027342339	Q96RU3	FNBP1_HUMAN	Formin-binding protein 1 (Formin-binding protein 17) (hFBP17)	FNBP1
Q14680	Q14680_S336	-1.707180138	0.027442393	Q14680	MELK_HUMAN	Maternal embryonic leucine zipper kinase (hMELK) (EC 2.7.11.1) (Protein kinase Eg3) (pEg3 kinase) (Protein kinase PK38) (hPK38) (Tyrosine-protein kinase MELK) (EC 2.7.10.2)	MELK
Q9Y2D5	Q9Y2D5_S778	0.427118228	0.027575177	Q9Y2D5	AKAP2_HUMAN	A-kinase anchor protein 2 (AKAP-2) (AKAP-KL) (Protein kinase A-anchoring protein 2) (PRKA2)	AKAP2
O15014	O15014_S358,O15014_S361	0.946884596	0.02759585	O15014	ZN609_HUMAN	Zinc finger protein 609	ZNF609
P31749	P31749_S124	-0.392578259	0.027746363	P31749	AKT1_HUMAN	RAC-alpha serine/threonine-protein kinase (EC 2.7.11.1) (Protein kinase B) (PKB) (Protein kinase B alpha) (PKB alpha) (Proto-oncogene c-Akt) (RAC-PK-alpha)	AKT1
P46527	P46527_S10	-0.190781169	0.027754156	P46527	CDN1B_HUMAN	Cyclin-dependent kinase inhibitor 1B (Cyclin-dependent kinase inhibitor p27) (p27Kip1)	CDKN1B
P46013	P46013_S1207	0.742248432	0.027868419	P46013	KI67_HUMAN	Antigen KI-67	MKI67
Q9NV70	Q9NV70_S470	0.439556133	0.027937813	Q9NV70	EXOC1_HUMAN	Exocyst complex component 1 (Exocyst complex component Sec3)	EXOC1
Q3KQU3	Q3KQU3_S534	-0.880106269	0.027948189	Q3KQU3	MA7D1_HUMAN	MAP7 domain-containing protein 1 (Arginine/proline-rich coiled-coil domain-containing protein 1) (Proline/arginine-rich coiled-coil domain-containing protein 1)	MAP7D1
Q86U86	Q86U86_S10	-0.821795344	0.028044345	Q86U86	PB1_HUMAN	Protein polybromo-1 (hPB1) (BRG1-associated factor 180) (BAF180) (Polybromo-1D)	PBRM1
Q8IX01	Q8IX01_S315	-1.127712704	0.028071895	Q8IX01	SUGP2_HUMAN	SURP and G-patch domain-containing protein 2 (Arginine/serine-rich-splicing factor 14) (Splicing factor, arginine/serine-rich 14)	SUGP2
Q9UPR0	Q9UPR0_S17	0.588239471	0.028113111	Q9UPR0	PLCL2_HUMAN	Inactive phospholipase C-like protein 2 (PLC-L(2)) (PLC-L2) (Phospholipase C-L2) (Phospholipase C-epsilon-2) (PLC-epsilon-2)	PLCL2
Q86UU1	Q86UU1_S578,Q86UU1_S583	-1.114884853	0.028555142	Q86UU1	PHLB1_HUMAN	Pleckstrin homology-like domain family B member 1 (Protein LL5-alpha)	PHLDB1
O95819	O95819_S631	-0.291825949	0.028761273	O95819	M4K4_HUMAN	Mitogen-activated protein kinase kinase kinase kinase 4 (EC 2.7.11.1) (HPK/GCK-like kinase HGK) (MAPK/ERK kinase kinase kinase 4) (MEK kinase kinase 4) (MEKKK 4) (Nck-interacting kinase)	MAP4K4
Q02952	Q02952_T1116	0.077063374	0.028948092	Q02952	AKA12_HUMAN	A-kinase anchor protein 12 (AKAP-12) (A-kinase anchor protein 250 kDa) (AKAP 250) (Gravin) (Myasthenia gravis autoantigen)	AKAP12
Q15648	Q15648_T1051	-0.245101116	0.029022028	Q15648	MED1_HUMAN	Mediator of RNA polymerase II transcription subunit 1 (Activator-recruited cofactor 205 kDa component) (ARC205) (Mediator complex subunit 1) (Peroxisome proliferator-activated receptor-binding protein) (PBP) (PPAR-binding protein) (Thyroid hormone receptor-associated protein complex 220 kDa component) (Trap220) (Thyroid receptor-interacting protein 2) (TR-interacting protein 2) (TRIP-2) (Vitamin …	MED1
Q86VM9	Q86VM9_S868	-0.406471158	0.029029422	Q86VM9	ZCH18_HUMAN	Zinc finger CCCH domain-containing protein 18 (Nuclear protein NHN1)	ZC3H18
Q9UQ35	Q9UQ35_S1152	-0.988527182	0.029123921	Q9UQ35	SRRM2_HUMAN	Serine/arginine repetitive matrix protein 2 (300 kDa nuclear matrix antigen) (Serine/arginine-rich splicing factor-related nuclear matrix protein of 300 kDa) (SR-related nuclear matrix protein of 300 kDa) (Ser/Arg-related nuclear matrix protein of 300 kDa) (Splicing coactivator subunit SRm300) (Tax-responsive enhancer element-binding protein 803) (TaxREB803)	SRRM2
Q2LD37	Q2LD37_S4124	-0.275424398	0.029130129	Q2LD37	K1109_HUMAN	Uncharacterized protein KIAA1109 (Fragile site-associated protein)	KIAA1109
O95218	O95218_S120	0.341042763	0.029146477	O95218	ZRAB2_HUMAN	Zinc finger Ran-binding domain-containing protein 2 (Zinc finger protein 265) (Zinc finger, splicing)	ZRANB2
Q86XN8;Q6ZN04	Q86XN8_S176,Q6ZN04_S63	-1.644285066	0.029203395	Q6ZN04;Q86XN8	MEX3B_HUMAN;MEX3D_HUMAN	RNA-binding protein MEX3B (RING finger and KH domain-containing protein 3) (RING finger protein 195);RNA-binding protein MEX3D (RING finger and KH domain-containing protein 1) (RING finger protein 193) (TINO)	MEX3B;MEX3D
P49815	P49815_S1371	-1.509526521	0.029272441	P49815	TSC2_HUMAN	Tuberin (Tuberous sclerosis 2 protein)	TSC2
Q9NZM5	Q9NZM5_T28	1.378965264	0.029381284	Q9NZM5	GSCR2_HUMAN	Glioma tumor suppressor candidate region gene 2 protein (p60)	GLTSCR2
Q9H910	Q9H910_S97	0.449601447	0.029427419	Q9H910	HN1L_HUMAN	Hematological and neurological expressed 1-like protein (HN1-like protein)	HN1L
Q9C073	Q9C073_S67	-0.387452405	0.02943367	Q9C073	F117A_HUMAN	Protein FAM117A (C/EBP-induced protein)	FAM117A
Q7KZI7	Q7KZI7_S619	1.259413662	0.029521907	Q7KZI7	MARK2_HUMAN	Serine/threonine-protein kinase MARK2 (EC 2.7.11.1) (EC 2.7.11.26) (ELKL motif kinase 1) (EMK-1) (MAP/microtubule affinity-regulating kinase 2) (PAR1 homolog) (PAR1 homolog b) (Par-1b) (Par1b)	MARK2
Q96JC9	Q96JC9_T157	0.587369406	0.029551134	Q96JC9	EAF1_HUMAN	ELL-associated factor 1	EAF1
Q9ULR3	Q9ULR3_S124	-0.553760479	0.029576138	Q9ULR3	PPM1H_HUMAN	Protein phosphatase 1H (EC 3.1.3.16)	PPM1H
Q9UQ35	Q9UQ35_S1064	0.286846988	0.029583802	Q9UQ35	SRRM2_HUMAN	Serine/arginine repetitive matrix protein 2 (300 kDa nuclear matrix antigen) (Serine/arginine-rich splicing factor-related nuclear matrix protein of 300 kDa) (SR-related nuclear matrix protein of 300 kDa) (Ser/Arg-related nuclear matrix protein of 300 kDa) (Splicing coactivator subunit SRm300) (Tax-responsive enhancer element-binding protein 803) (TaxREB803)	SRRM2
Q5HYK7	Q5HYK7_S275	-0.110080112	0.029588115	Q5HYK7	SH319_HUMAN	SH3 domain-containing protein 19 (ADAM-binding protein Eve-1) (EEN-binding protein) (EBP)	SH3D19
Q13586	Q13586_S575	1.304502579	0.029602511	Q13586	STIM1_HUMAN	Stromal interaction molecule 1	STIM1
P20042	P20042_T111	-0.855081912	0.029671192	P20042	IF2B_HUMAN	Eukaryotic translation initiation factor 2 subunit 2 (Eukaryotic translation initiation factor 2 subunit beta) (eIF-2-beta)	EIF2S2
Q9UGV2	Q9UGV2_S338	0.420126454	0.029721188	Q9UGV2	NDRG3_HUMAN	Protein NDRG3 (N-myc downstream-regulated gene 3 protein)	NDRG3
P43487	P43487_T15	0.230720544	0.029797469	P43487	RANG_HUMAN	Ran-specific GTPase-activating protein (Ran-binding protein 1) (RanBP1)	RANBP1
Q15345	Q15345_S276	-1.603533212	0.029821725	Q15345	LRC41_HUMAN	Leucine-rich repeat-containing protein 41 (Protein Muf1)	LRRC41
Q2LD37	Q2LD37_S2603	0.097652867	0.029892196	Q2LD37	K1109_HUMAN	Uncharacterized protein KIAA1109 (Fragile site-associated protein)	KIAA1109
Q13765;E9PAV3	Q13765_S166,E9PAV3_S2029	0.584876569	0.029950085	E9PAV3;Q13765	E9PAV3_HUMAN;NACA_HUMAN	Nascent polypeptide-associated complex subunit alpha;Nascent polypeptide-associated complex subunit alpha (NAC-alpha) (Alpha-NAC) (allergen Hom s 2)	NACA;NACA
Q8NEY1	Q8NEY1_S808	0.508165594	0.029982488	Q8NEY1	NAV1_HUMAN	Neuron navigator 1 (Pore membrane and/or filament-interacting-like protein 3) (Steerin-1) (Unc-53 homolog 1) (unc53H1)	NAV1
O75151	O75151_S882	-1.697795333	0.030009254	O75151	PHF2_HUMAN	Lysine-specific demethylase PHF2 (EC 1.14.11.-) (GRC5) (PHD finger protein 2)	PHF2
Q14498	Q14498_S121	0.720711297	0.030149198	Q14498	RBM39_HUMAN	RNA-binding protein 39 (Hepatocellular carcinoma protein 1) (RNA-binding motif protein 39) (RNA-binding region-containing protein 2) (Splicing factor HCC1)	RBM39
A0FGR8	A0FGR8_S693	0.678904919	0.030156215	A0FGR8	ESYT2_HUMAN	Extended synaptotagmin-2 (E-Syt2) (Chr2Syt)	ESYT2
Q8WYP5	Q8WYP5_S1884	-0.297222949	0.030250921	Q8WYP5	ELYS_HUMAN	Protein ELYS (Embryonic large molecule derived from yolk sac) (Protein MEL-28) (Putative AT-hook-containing transcription factor 1)	AHCTF1
Q8WWI1	Q8WWI1_S805	-0.846951898	0.030316662	Q8WWI1	LMO7_HUMAN	LIM domain only protein 7 (LMO-7) (F-box only protein 20) (LOMP)	LMO7
Q8IYB3	Q8IYB3_S738,Q8IYB3_S740	1.483092842	0.030350118	Q8IYB3	SRRM1_HUMAN	Serine/arginine repetitive matrix protein 1 (SR-related nuclear matrix protein of 160 kDa) (SRm160) (Ser/Arg-related nuclear matrix protein)	SRRM1
Q5VZ89	Q5VZ89_S505	0.494880651	0.030600927	Q5VZ89	DEN4C_HUMAN	DENN domain-containing protein 4C	DENND4C
Q96JG6	Q96JG6_S492	-0.243344137	0.030849005	Q96JG6	CC132_HUMAN	Coiled-coil domain-containing protein 132	CCDC132
Q9H2F5	Q9H2F5_S357	-2.319160849	0.030922151	Q9H2F5	EPC1_HUMAN	Enhancer of polycomb homolog 1	EPC1
O95785	O95785_S1006,O95785_S1012,O95785_S1017	0.454030257	0.030923973	O95785	WIZ_HUMAN	Protein Wiz (Widely-interspaced zinc finger-containing protein) (Zinc finger protein 803)	WIZ
O14618	O14618_S267	-2.548511392	0.03105277	O14618	CCS_HUMAN	Copper chaperone for superoxide dismutase (Superoxide dismutase copper chaperone)	CCS
P13994	P13994_S40	-2.081349298	0.031119896	P13994	CC130_HUMAN	Coiled-coil domain-containing protein 130 (9 kDa protein)	CCDC130
Q9Y3M8	Q9Y3M8_S589	0.134178097	0.031168133	Q9Y3M8	STA13_HUMAN	StAR-related lipid transfer protein 13 (46H23.2) (Deleted in liver cancer 2 protein) (DLC-2) (Rho GTPase-activating protein) (START domain-containing protein 13) (StARD13)	STARD13
Q9ULM3	Q9ULM3_S519	0.290425206	0.031216482	Q9ULM3	YETS2_HUMAN	YEATS domain-containing protein 2	YEATS2
P21333	P21333_S1533	1.103498899	0.031254912	P21333	FLNA_HUMAN	Filamin-A (FLN-A) (Actin-binding protein 280) (ABP-280) (Alpha-filamin) (Endothelial actin-binding protein) (Filamin-1) (Non-muscle filamin)	FLNA
Q14247	Q14247_T401,Q14247_S405,Q14247_S417	0.290846811	0.031258137	Q14247	SRC8_HUMAN	Src substrate cortactin (Amplaxin) (Oncogene EMS1)	CTTN
Q13029	Q13029_S643	-0.204964673	0.031285254	Q13029	PRDM2_HUMAN	PR domain zinc finger protein 2 (EC 2.1.1.43) (GATA-3-binding protein G3B) (Lysine N-methyltransferase 8) (MTB-ZF) (MTE-binding protein) (PR domain-containing protein 2) (Retinoblastoma protein-interacting zinc finger protein) (Zinc finger protein RIZ)	PRDM2
Q7L2J0	Q7L2J0_S152	-2.857705309	0.031350876	Q7L2J0	MEPCE_HUMAN	7SK snRNA methylphosphate capping enzyme (MePCE) (EC 2.1.1.-) (Bicoid-interacting protein 3 homolog) (Bin3 homolog)	MEPCE
Q14135	Q14135_S59	-1.687249538	0.031597344	Q14135	VGLL4_HUMAN	Transcription cofactor vestigial-like protein 4 (Vgl-4)	VGLL4
Q9BST9	Q9BST9_S520	-0.624877966	0.031652044	Q9BST9	RTKN_HUMAN	Rhotekin	RTKN
Q9Y2K2	Q9Y2K2_S568	-1.44429611	0.031657852	Q9Y2K2	SIK3_HUMAN	Serine/threonine-protein kinase SIK3 (EC 2.7.11.1) (Salt-inducible kinase 3) (SIK-3) (Serine/threonine-protein kinase QSK)	SIK3
O60303	O60303_S453	-0.451858554	0.03168531	O60303	K0556_HUMAN	Uncharacterized protein KIAA0556	KIAA0556
P05783	P05783_S399	-1.159550839	0.031858173	P05783	K1C18_HUMAN	Keratin, type I cytoskeletal 18 (Cell proliferation-inducing gene 46 protein) (Cytokeratin-18) (CK-18) (Keratin-18) (K18)	KRT18
Q86U06	Q86U06_S149	0.156091324	0.031969801	Q86U06	RBM23_HUMAN	Probable RNA-binding protein 23 (RNA-binding motif protein 23) (RNA-binding region-containing protein 4) (Splicing factor SF2)	RBM23
Q6UUV7	Q6UUV7_S62	1.323899624	0.031992972	Q6UUV7	CRTC3_HUMAN	CREB-regulated transcription coactivator 3 (Transducer of regulated cAMP response element-binding protein 3) (TORC-3) (Transducer of CREB protein 3)	CRTC3
Q12789	Q12789_S1068	1.062149147	0.032013241	Q12789	TF3C1_HUMAN	General transcription factor 3C polypeptide 1 (TF3C-alpha) (TFIIIC box B-binding subunit) (Transcription factor IIIC 220 kDa subunit) (TFIIIC 220 kDa subunit) (TFIIIC220) (Transcription factor IIIC subunit alpha)	GTF3C1
P06748	P06748_S139	-0.582704471	0.032036128	P06748	NPM_HUMAN	Nucleophosmin (NPM) (Nucleolar phosphoprotein B23) (Nucleolar protein NO38) (Numatrin)	NPM1
P42224	P42224_S727	-0.434755339	0.032158111	P42224	STAT1_HUMAN	Signal transducer and activator of transcription 1-alpha/beta (Transcription factor ISGF-3 components p91/p84)	STAT1
Q92545	Q92545_S1870	-0.731857985	0.032281989	Q92545	TM131_HUMAN	Transmembrane protein 131 (Protein RW1)	TMEM131
Q9P1Y5	Q9P1Y5_S382	1.034858886	0.032455192	Q9P1Y5	CAMP3_HUMAN	Calmodulin-regulated spectrin-associated protein 3 (Protein Nezha)	CAMSAP3
O75153	O75153_S648	-0.314476431	0.0325701	O75153	CLU_HUMAN	Clustered mitochondria protein homolog	CLUH
Q9NQT8	Q9NQT8_S1644	0.806878913	0.032661672	Q9NQT8	KI13B_HUMAN	Kinesin-like protein KIF13B (Kinesin-like protein GAKIN)	KIF13B
P18615	P18615_S251	-0.882153878	0.032689463	P18615	NELFE_HUMAN	Negative elongation factor E (NELF-E) (RNA-binding protein RD)	RDBP
Q13573	Q13573_S33	-2.439393186	0.032691425	Q13573	SNW1_HUMAN	SNW domain-containing protein 1 (Nuclear protein SkiP) (Nuclear receptor coactivator NCoA-62) (Ski-interacting protein)	SNW1
Q96GN5	Q96GN5_S139	-1.275257734	0.032802839	Q96GN5	CDA7L_HUMAN	Cell division cycle-associated 7-like protein (Protein JPO2) (Transcription factor RAM2)	CDCA7L
Q641Q2;Q5SNT6;Q5SRD0;Q9Y4E1	Q641Q2_S1075,Q5SNT6_S987,Q5SRD0_S42,Q9Y4E1_S1052	0.351766925	0.033027089	Q5SNT6;Q5SRD0;Q641Q2;Q9Y4E1	FA21B_HUMAN;FA21D_HUMAN;FA21A_HUMAN;FA21C_HUMAN	WASH complex subunit FAM21B;Putative WASH complex subunit FAM21;WASH complex subunit FAM21A;WASH complex subunit FAM21C (Vaccinia virus penetration factor) (VPEF)	FAM21B;FAM21D;FAM21A;FAM21C
Q8WUM0	Q8WUM0_S131	-0.396153524	0.033128185	Q8WUM0	NU133_HUMAN	Nuclear pore complex protein Nup133 (133 kDa nucleoporin) (Nucleoporin Nup133)	NUP133
Q8IYB3	Q8IYB3_S713	0.38761016	0.033142055	Q8IYB3	SRRM1_HUMAN	Serine/arginine repetitive matrix protein 1 (SR-related nuclear matrix protein of 160 kDa) (SRm160) (Ser/Arg-related nuclear matrix protein)	SRRM1
Q8NFA0	Q8NFA0_S1372,Q8NFA0_S1376	1.098470183	0.033246147	Q8NFA0	UBP32_HUMAN	Ubiquitin carboxyl-terminal hydrolase 32 (EC 3.4.19.12) (Deubiquitinating enzyme 32) (Renal carcinoma antigen NY-REN-60) (Ubiquitin thioesterase 32) (Ubiquitin-specific-processing protease 32)	USP32
Q9UPN3	Q9UPN3_S4496	-0.355878101	0.033263487	Q9UPN3	MACF1_HUMAN	Microtubule-actin cross-linking factor 1, isoforms 1/2/3/5 (620 kDa actin-binding protein) (ABP620) (Actin cross-linking family protein 7) (Macrophin-1) (Trabeculin-alpha)	MACF1
Q9H1A4	Q9H1A4_S1347	-1.51598481	0.033363647	Q9H1A4	APC1_HUMAN	Anaphase-promoting complex subunit 1 (APC1) (Cyclosome subunit 1) (Mitotic checkpoint regulator) (Testis-specific gene 24 protein)	ANAPC1
Q15648	Q15648_S1252	-0.7311706	0.033367737	Q15648	MED1_HUMAN	Mediator of RNA polymerase II transcription subunit 1 (Activator-recruited cofactor 205 kDa component) (ARC205) (Mediator complex subunit 1) (Peroxisome proliferator-activated receptor-binding protein) (PBP) (PPAR-binding protein) (Thyroid hormone receptor-associated protein complex 220 kDa component) (Trap220) (Thyroid receptor-interacting protein 2) (TR-interacting protein 2) (TRIP-2) (Vitamin …	MED1
Q8WYA6	Q8WYA6_S545	0.466143539	0.033440293	Q8WYA6	CTBL1_HUMAN	Beta-catenin-like protein 1 (Nuclear-associated protein) (NAP) (Testis development protein NYD-SP19)	CTNNBL1
Q9UHB7	Q9UHB7_S1043	0.570641385	0.033491827	Q9UHB7	AFF4_HUMAN	AF4/FMR2 family member 4 (ALL1-fused gene from chromosome 5q31 protein) (Protein AF-5q31) (Major CDK9 elongation factor-associated protein)	AFF4
Q6PKG0	Q6PKG0_S766,Q6PKG0_S774	1.182282634	0.033539406	Q6PKG0	LARP1_HUMAN	La-related protein 1 (La ribonucleoprotein domain family member 1)	LARP1
Q14149	Q14149_S514	-1.418090968	0.033909613	Q14149	MORC3_HUMAN	MORC family CW-type zinc finger protein 3 (Zinc finger CW-type coiled-coil domain protein 3)	MORC3
Q6BDS2	Q6BDS2_S988	1.269795792	0.033945631	Q6BDS2	URFB1_HUMAN	UHRF1-binding protein 1 (ICBP90-binding protein 1) (Ubiquitin-like containing PHD and RING finger domains 1-binding protein 1)	UHRF1BP1
Q9C0C2	Q9C0C2_S494,Q9C0C2_S498	1.788025918	0.034059769	Q9C0C2	TB182_HUMAN	182 kDa tankyrase-1-binding protein	TNKS1BP1
Q5UIP0	Q5UIP0_S2205	-1.645433658	0.034064546	Q5UIP0	RIF1_HUMAN	Telomere-associated protein RIF1 (Rap1-interacting factor 1 homolog)	RIF1
P38919	P38919_S12	0.774321578	0.034102361	P38919	IF4A3_HUMAN	Eukaryotic initiation factor 4A-III (eIF-4A-III) (eIF4A-III) (EC 3.6.4.13) (ATP-dependent RNA helicase DDX48) (ATP-dependent RNA helicase eIF4A-3) (DEAD box protein 48) (Eukaryotic initiation factor 4A-like NUK-34) (Eukaryotic translation initiation factor 4A isoform 3) (Nuclear matrix protein 265) (NMP 265) (hNMP 265)	EIF4A3
P35612	P35612_S592,P35612_S596,P35612_S600	0.579494117	0.03410398	P35612	ADDB_HUMAN	Beta-adducin (Erythrocyte adducin subunit beta)	ADD2
Q9BYI3	Q9BYI3_S453	0.289448689	0.034150746	Q9BYI3	HYCCI_HUMAN	Hyccin (Down-regulated by CTNNB1 protein A) (Protein FAM126A)	FAM126A
Q9BRL6	Q9BRL6_S2	0.53174883	0.034176749	Q9BRL6	SRSF8_HUMAN	Serine/arginine-rich splicing factor 8 (Pre-mRNA-splicing factor SRP46) (Splicing factor SRp46) (Splicing factor, arginine/serine-rich 2B)	SRSF8
P48634	P48634_S1147	0.702783656	0.034221074	P48634	PRC2A_HUMAN	Protein PRRC2A (HLA-B-associated transcript 2) (Large proline-rich protein BAT2) (Proline-rich and coiled-coil-containing protein 2A) (Protein G2)	PRRC2A
P13861	P13861_S99	-1.544541885	0.034280812	P13861	KAP2_HUMAN	cAMP-dependent protein kinase type II-alpha regulatory subunit	PRKAR2A
Q09666	Q09666_S5763	0.743101249	0.034298097	Q09666	AHNK_HUMAN	Neuroblast differentiation-associated protein AHNAK (Desmoyokin)	AHNAK
Q14247	Q14247_S113	0.450194429	0.034365592	Q14247	SRC8_HUMAN	Src substrate cortactin (Amplaxin) (Oncogene EMS1)	CTTN
Q86TB9	Q86TB9_S179,Q86TB9_S184	0.500671854	0.034384681	Q86TB9	PATL1_HUMAN	Protein PAT1 homolog 1 (PAT1-like protein 1) (Protein PAT1 homolog b) (Pat1b) (hPat1b)	PATL1
Q96BH1	Q96BH1_S450	-1.755154792	0.034421427	Q96BH1	RNF25_HUMAN	E3 ubiquitin-protein ligase RNF25 (EC 6.3.2.-) (RING finger protein 25)	RNF25
P46060	P46060_S427	0.987141502	0.034664724	P46060	RAGP1_HUMAN	Ran GTPase-activating protein 1 (RanGAP1)	RANGAP1
Q7L2E3	Q7L2E3_S226	-0.285578644	0.03467182	Q7L2E3	DHX30_HUMAN	Putative ATP-dependent RNA helicase DHX30 (EC 3.6.4.13) (DEAH box protein 30)	DHX30
Q53EL6	Q53EL6_S76	-1.219496612	0.034805035	Q53EL6	PDCD4_HUMAN	Programmed cell death protein 4 (Neoplastic transformation inhibitor protein) (Nuclear antigen H731-like) (Protein 197/15a)	PDCD4
P51957	P51957_S639	-2.025195225	0.034840835	P51957	NEK4_HUMAN	Serine/threonine-protein kinase Nek4 (EC 2.7.11.1) (Never in mitosis A-related kinase 4) (NimA-related protein kinase 4) (Serine/threonine-protein kinase 2) (Serine/threonine-protein kinase NRK2)	NEK4
P17275	P17275_S251	0.421348883	0.034963381	P17275	JUNB_HUMAN	Transcription factor jun-B	JUNB
Q96N67	Q96N67_S182	-1.059269793	0.034970358	Q96N67	DOCK7_HUMAN	Dedicator of cytokinesis protein 7	DOCK7
Q9Y2F5	Q9Y2F5_S1692	0.74252529	0.03503409	Q9Y2F5	K0947_HUMAN	Uncharacterized protein KIAA0947	KIAA0947
Q96JM3	Q96JM3_T458	-0.577911949	0.035058154	Q96JM3	CHAP1_HUMAN	Chromosome alignment-maintaining phosphoprotein 1 (Zinc finger protein 828)	CHAMP1
Q05D32	Q05D32_S28	-1.494272646	0.035103014	Q05D32	CTSL2_HUMAN	CTD small phosphatase-like protein 2 (CTDSP-like 2) (EC 3.1.3.-)	CTDSPL2
Q5UIP0	Q5UIP0_S1616	0.271989584	0.035300743	Q5UIP0	RIF1_HUMAN	Telomere-associated protein RIF1 (Rap1-interacting factor 1 homolog)	RIF1
Q9UPQ0	Q9UPQ0_S377	-1.559944235	0.035303492	Q9UPQ0	LIMC1_HUMAN	LIM and calponin homology domains-containing protein 1	LIMCH1
Q9BT23	Q9BT23_S29	-0.281580701	0.035440771	Q9BT23	LIMD2_HUMAN	LIM domain-containing protein 2	LIMD2
O00116	O00116_S65	-0.852954193	0.035654799	O00116	ADAS_HUMAN	Alkyldihydroxyacetonephosphate synthase, peroxisomal (Alkyl-DHAP synthase) (EC 2.5.1.26) (Aging-associated gene 5 protein) (Alkylglycerone-phosphate synthase)	AGPS
Q16181	Q16181_T426	1.054996601	0.035671402	Q16181	SEPT7_HUMAN	Septin-7 (CDC10 protein homolog)	7-Sep
Q5VT52	Q5VT52_S1099	-1.21730252	0.035738148	Q5VT52	RPRD2_HUMAN	Regulation of nuclear pre-mRNA domain-containing protein 2	RPRD2
Q14318	Q14318_S296	-1.711749895	0.035814355	Q14318	FKBP8_HUMAN	Peptidyl-prolyl cis-trans isomerase FKBP8 (PPIase FKBP8) (EC 5.2.1.8) (38 kDa FK506-binding protein) (38 kDa FKBP) (FKBP-38) (hFKBP38) (FK506-binding protein 8) (FKBP-8) (FKBPR38) (Rotamase)	FKBP8
P13224	P13224_S191	-1.067592263	0.036004025	P13224	GP1BB_HUMAN	Platelet glycoprotein Ib beta chain (GP-Ib beta) (GPIb-beta) (GPIbB) (Antigen CD42b-beta) (CD antigen CD42c)	GP1BB
Q6ZRQ5	Q6ZRQ5_S338	-1.287951293	0.036116938	Q6ZRQ5	MMS22_HUMAN	Protein MMS22-like (Methyl methanesulfonate-sensitivity protein 22-like)	MMS22L
O75674	O75674_S323	1.133377435	0.036181073	O75674	TM1L1_HUMAN	TOM1-like protein 1 (Src-activating and signaling molecule protein) (Target of Myb-like protein 1)	TOM1L1
Q7Z2W4	Q7Z2W4_S386	-0.683972864	0.036260644	Q7Z2W4	ZCCHV_HUMAN	Zinc finger CCCH-type antiviral protein 1 (ADP-ribosyltransferase diphtheria toxin-like 13) (ARTD13) (Zinc finger CCCH domain-containing protein 2) (Zinc finger antiviral protein) (ZAP)	ZC3HAV1
Q96II8	Q96II8_S415	-2.281575304	0.036446103	Q96II8	LRCH3_HUMAN	Leucine-rich repeat and calponin homology domain-containing protein 3	LRCH3
Q09666	Q09666_S4425	0.863977588	0.036479227	Q09666	AHNK_HUMAN	Neuroblast differentiation-associated protein AHNAK (Desmoyokin)	AHNAK
P22681	P22681_S483	-0.608616759	0.036483837	P22681	CBL_HUMAN	E3 ubiquitin-protein ligase CBL (EC 6.3.2.-) (Casitas B-lineage lymphoma proto-oncogene) (Proto-oncogene c-Cbl) (RING finger protein 55) (Signal transduction protein CBL)	CBL
O95817	O95817_T285,O95817_S291	1.086325797	0.036525946	O95817	BAG3_HUMAN	BAG family molecular chaperone regulator 3 (BAG-3) (Bcl-2-associated athanogene 3) (Bcl-2-binding protein Bis) (Docking protein CAIR-1)	BAG3
Q8IWZ8	Q8IWZ8_S411	-0.1560285	0.036620022	Q8IWZ8	SUGP1_HUMAN	SURP and G-patch domain-containing protein 1 (RNA-binding protein RBP) (Splicing factor 4)	SUGP1
P42858	P42858_S417	-2.944160252	0.03676338	P42858	HD_HUMAN	Huntingtin (Huntington disease protein) (HD protein)	HTT
P42167;P42166	P42167_S66,P42167_S67,P42166_S66,P42166_S67	0.484353479	0.036771063	P42166;P42167	LAP2A_HUMAN;LAP2B_HUMAN	Lamina-associated polypeptide 2, isoform alpha (Thymopoietin isoform alpha) (TP alpha) (Thymopoietin-related peptide isoform alpha) (TPRP isoform alpha) [Cleaved into: Thymopoietin (TP) (Splenin); Thymopentin (TP5)];"Lamina-associated polypeptide 2, isoforms beta/gamma (Thymopoietin, isoforms beta/gamma) (TP beta/gamma) (Thymopoietin-related peptide isoforms beta/gamma) (TPRP isoforms beta/gamma)…	TMPO;TMPO
P23527;Q16778;P33778;P06899;Q6DRA6;Q6DN03;Q8N257	P23527_S37,Q16778_S37,P33778_S37,P06899_S37,Q6DRA6_S37,Q6DN03_S37,Q8N257_S37	-1.013861384	0.036834344	P06899;P23527;P33778;Q16778;Q6DN03;Q6DRA6;Q8N257	H2B1J_HUMAN;H2B1O_HUMAN;H2B1B_HUMAN;H2B2E_HUMAN;H2B2C_HUMAN;H2B2D_HUMAN;H2B3B_HUMAN	Histone H2B type 1-J (Histone H2B.1) (Histone H2B.r) (H2B/r);Histone H2B type 1-O (Histone H2B.2) (Histone H2B.n) (H2B/n);Histone H2B type 1-B (Histone H2B.1) (Histone H2B.f) (H2B/f);Histone H2B type 2-E (Histone H2B-GL105) (Histone H2B.q) (H2B/q);Putative histone H2B type 2-C (Histone H2B.t) (H2B/t);Putative histone H2B type 2-D;Histone H2B type 3-B (H2B type 12)	HIST1H2BJ;HIST1H2BO;HIST1H2BB;HIST2H2BE;HIST2H2BC;HIST2H2BD;HIST3H2BB
P15374	P15374_S128	0.369952002	0.036982582	P15374	UCHL3_HUMAN	Ubiquitin carboxyl-terminal hydrolase isozyme L3 (UCH-L3) (EC 3.4.19.12) (Ubiquitin thioesterase L3)	UCHL3
Q2PPJ7	Q2PPJ7_S820,Q2PPJ7_S821	-0.979252838	0.037044322	Q2PPJ7	RGPA2_HUMAN	Ral GTPase-activating protein subunit alpha-2 (250 kDa substrate of Akt) (AS250) (p220)	RALGAPA2
P10644	P10644_S77,P10644_S83	0.698240498	0.037206238	P10644	KAP0_HUMAN	cAMP-dependent protein kinase type I-alpha regulatory subunit (Tissue-specific extinguisher 1) (TSE1) [Cleaved into: cAMP-dependent protein kinase type I-alpha regulatory subunit, N-terminally processed]	PRKAR1A
Q99590	Q99590_S338	0.491921415	0.037264695	Q99590	SCAFB_HUMAN	Protein SCAF11 (CTD-associated SR protein 11) (Renal carcinoma antigen NY-REN-40) (SC35-interacting protein 1) (SR-related and CTD-associated factor 11) (SRSF2-interacting protein) (Serine/arginine-rich splicing factor 2-interacting protein) (Splicing factor, arginine/serine-rich 2-interacting protein) (Splicing regulatory protein 129) (SRrp129)	SCAF11
P12270	P12270_T2116	2.207137877	0.037298228	P12270	TPR_HUMAN	Nucleoprotein TPR	TPR
O95210	O95210_S211	-2.001290852	0.037377507	O95210	STBD1_HUMAN	Starch-binding domain-containing protein 1 (Genethonin-1)	STBD1
Q8WWI1	Q8WWI1_S926	0.372898129	0.037629233	Q8WWI1	LMO7_HUMAN	LIM domain only protein 7 (LMO-7) (F-box only protein 20) (LOMP)	LMO7
O75925	O75925_S485	0.267290485	0.037647853	O75925	PIAS1_HUMAN	E3 SUMO-protein ligase PIAS1 (EC 6.3.2.-) (DEAD/H box-binding protein 1) (Gu-binding protein) (GBP) (Protein inhibitor of activated STAT protein 1) (RNA helicase II-binding protein)	PIAS1
Q9Y490	Q9Y490_S425	0.981944265	0.037757187	Q9Y490	TLN1_HUMAN	Talin-1	TLN1
Q99504	Q99504_S438	-0.574020743	0.037784809	Q99504	EYA3_HUMAN	Eyes absent homolog 3 (EC 3.1.3.48)	EYA3
Q9BZR9	Q9BZR9_S321	1.179330593	0.037837939	Q9BZR9	TRIM8_HUMAN	Probable E3 ubiquitin-protein ligase TRIM8 (EC 6.3.2.-) (Glioblastoma-expressed RING finger protein) (RING finger protein 27) (Tripartite motif-containing protein 8)	TRIM8
P16333	P16333_S85	-0.555092579	0.037919178	P16333	NCK1_HUMAN	Cytoplasmic protein NCK1 (NCK adaptor protein 1) (Nck-1) (SH2/SH3 adaptor protein NCK-alpha)	NCK1
Q03001	Q03001_S3968	-3.658838406	0.037921779	Q03001	DYST_HUMAN	Dystonin (230 kDa bullous pemphigoid antigen) (230/240 kDa bullous pemphigoid antigen) (Bullous pemphigoid antigen 1) (BPA) (Bullous pemphigoid antigen) (Dystonia musculorum protein) (Hemidesmosomal plaque protein)	DST
Q9P2M7	Q9P2M7_S332	-0.513540525	0.03793864	Q9P2M7	CING_HUMAN	Cingulin	CGN
Q5W0Z9	Q5W0Z9_S305	0.607390228	0.037941826	Q5W0Z9	ZDH20_HUMAN	Probable palmitoyltransferase ZDHHC20 (EC 2.3.1.-) (Zinc finger DHHC domain-containing protein 20) (DHHC-20)	ZDHHC20
Q9P206	Q9P206_S929	0.637035601	0.038045913	Q9P206	K1522_HUMAN	Uncharacterized protein KIAA1522	KIAA1522
P27708	P27708_S1859	-0.237068373	0.038050274	P27708	PYR1_HUMAN	CAD protein [Includes: Glutamine-dependent carbamoyl-phosphate synthase (EC 6.3.5.5); Aspartate carbamoyltransferase (EC 2.1.3.2); Dihydroorotase (EC 3.5.2.3)]	CAD
Q9UQ35	Q9UQ35_S780	0.676655484	0.038074072	Q9UQ35	SRRM2_HUMAN	Serine/arginine repetitive matrix protein 2 (300 kDa nuclear matrix antigen) (Serine/arginine-rich splicing factor-related nuclear matrix protein of 300 kDa) (SR-related nuclear matrix protein of 300 kDa) (Ser/Arg-related nuclear matrix protein of 300 kDa) (Splicing coactivator subunit SRm300) (Tax-responsive enhancer element-binding protein 803) (TaxREB803)	SRRM2
P18031	P18031_S378	-0.655855892	0.038125313	P18031	PTN1_HUMAN	Tyrosine-protein phosphatase non-receptor type 1 (EC 3.1.3.48) (Protein-tyrosine phosphatase 1B) (PTP-1B)	PTPN1
P30622	P30622_S147	-0.446625094	0.038132677	P30622	CLIP1_HUMAN	CAP-Gly domain-containing linker protein 1 (Cytoplasmic linker protein 1) (Cytoplasmic linker protein 170 alpha-2) (CLIP-170) (Reed-Sternberg intermediate filament-associated protein) (Restin)	CLIP1
Q01804	Q01804_S443	0.419174455	0.038207569	Q01804	OTUD4_HUMAN	OTU domain-containing protein 4 (HIV-1-induced protein HIN-1)	OTUD4
Q13370	Q13370_S442	-1.555789989	0.038233887	Q13370	PDE3B_HUMAN	cGMP-inhibited 3',5'-cyclic phosphodiesterase B (EC 3.1.4.17) (CGIPDE1) (CGIP1) (Cyclic GMP-inhibited phosphodiesterase B) (CGI-PDE B)	PDE3B
P50750	P50750_S347	-1.716730309	0.038326223	P50750	CDK9_HUMAN	Cyclin-dependent kinase 9 (EC 2.7.11.22) (EC 2.7.11.23) (C-2K) (Cell division cycle 2-like protein kinase 4) (Cell division protein kinase 9) (Serine/threonine-protein kinase PITALRE) (Tat-associated kinase complex catalytic subunit)	CDK9
O00512	O00512_T155	0.665592759	0.038349348	O00512	BCL9_HUMAN	B-cell CLL/lymphoma 9 protein (B-cell lymphoma 9 protein) (Bcl-9) (Protein legless homolog)	BCL9
P37275	P37275_S447	-0.349334663	0.038528084	P37275	ZEB1_HUMAN	Zinc finger E-box-binding homeobox 1 (NIL-2-A zinc finger protein) (Negative regulator of IL2) (Transcription factor 8) (TCF-8)	ZEB1
Q9H4L5	Q9H4L5_S251	-0.500540678	0.038546134	Q9H4L5	OSBL3_HUMAN	Oxysterol-binding protein-related protein 3 (ORP-3) (OSBP-related protein 3)	OSBPL3
Q9P2W9	Q9P2W9_S167	-1.494521943	0.03860313	Q9P2W9	STX18_HUMAN	Syntaxin-18 (Cell growth-inhibiting gene 9 protein)	STX18
O15417	O15417_S1540	-0.130664914	0.038714398	O15417	TNC18_HUMAN	Trinucleotide repeat-containing gene 18 protein (Long CAG trinucleotide repeat-containing gene 79 protein)	TNRC18
Q9NPR2	Q9NPR2_S825	-0.245954649	0.038777764	Q9NPR2	SEM4B_HUMAN	Semaphorin-4B	SEMA4B
Q9BYW2	Q9BYW2_T1083	0.539091617	0.038800961	Q9BYW2	SETD2_HUMAN	Histone-lysine N-methyltransferase SETD2 (EC 2.1.1.43) (HIF-1) (Huntingtin yeast partner B) (Huntingtin-interacting protein 1) (HIP-1) (Huntingtin-interacting protein B) (Lysine N-methyltransferase 3A) (SET domain-containing protein 2) (hSET2) (p231HBP)	SETD2
Q9H2Y7	Q9H2Y7_S861	1.011889811	0.039011031	Q9H2Y7	ZN106_HUMAN	Zinc finger protein 106 (Zfp-106) (Zinc finger protein 474)	ZNF106
Q93074	Q93074_S635	0.339881895	0.039026025	Q93074	MED12_HUMAN	Mediator of RNA polymerase II transcription subunit 12 (Activator-recruited cofactor 240 kDa component) (ARC240) (CAG repeat protein 45) (Mediator complex subunit 12) (OPA-containing protein) (Thyroid hormone receptor-associated protein complex 230 kDa component) (Trap230) (Trinucleotide repeat-containing gene 11 protein)	MED12
Q9H0E3	Q9H0E3_S875	0.578977874	0.039029069	Q9H0E3	SP130_HUMAN	Histone deacetylase complex subunit SAP130 (130 kDa Sin3-associated polypeptide) (Sin3-associated polypeptide p130)	SAP130
Q9UJU6	Q9UJU6_S269	-1.173617182	0.039200696	Q9UJU6	DBNL_HUMAN	Drebrin-like protein (Cervical SH3P7) (Cervical mucin-associated protein) (Drebrin-F) (HPK1-interacting protein of 55 kDa) (HIP-55) (SH3 domain-containing protein 7)	DBNL
Q92974	Q92974_S886	-1.914715298	0.039257787	Q92974	ARHG2_HUMAN	Rho guanine nucleotide exchange factor 2 (Guanine nucleotide exchange factor H1) (GEF-H1) (Microtubule-regulated Rho-GEF) (Proliferating cell nucleolar antigen p40)	ARHGEF2
Q9H0K1	Q9H0K1_T484	-1.935291126	0.039577805	Q9H0K1	SIK2_HUMAN	Serine/threonine-protein kinase SIK2 (EC 2.7.11.1) (Qin-induced kinase) (Salt-inducible kinase 2) (SIK-2) (Serine/threonine-protein kinase SNF1-like kinase 2)	SIK2
Q9Y5B0	Q9Y5B0_S839	-1.143060626	0.039723387	Q9Y5B0	CTDP1_HUMAN	RNA polymerase II subunit A C-terminal domain phosphatase (EC 3.1.3.16) (TFIIF-associating CTD phosphatase)	CTDP1
Q86UP3	Q86UP3_S6	0.40634484	0.039732235	Q86UP3	ZFHX4_HUMAN	Zinc finger homeobox protein 4 (Zinc finger homeodomain protein 4) (ZFH-4)	ZFHX4
Q05209	Q05209_S507,Q05209_T519	0.469957155	0.039811249	Q05209	PTN12_HUMAN	Tyrosine-protein phosphatase non-receptor type 12 (EC 3.1.3.48) (PTP-PEST) (Protein-tyrosine phosphatase G1) (PTPG1)	PTPN12
P48634	P48634_S1004	0.961451549	0.040009358	P48634	PRC2A_HUMAN	Protein PRRC2A (HLA-B-associated transcript 2) (Large proline-rich protein BAT2) (Proline-rich and coiled-coil-containing protein 2A) (Protein G2)	PRRC2A
Q6PJT7	Q6PJT7_S327	-2.026859125	0.040237893	Q6PJT7	ZC3HE_HUMAN	Zinc finger CCCH domain-containing protein 14 (Mammalian suppressor of tau pathology-2) (MSUT-2) (Renal carcinoma antigen NY-REN-37)	ZC3H14
Q9Y3Q8	Q9Y3Q8_T229	0.362972351	0.040247217	Q9Y3Q8	T22D4_HUMAN	TSC22 domain family protein 4 (TSC22-related-inducible leucine zipper protein 2) (Tsc-22-like protein THG-1)	TSC22D4
O60499	O60499_S2	0.438318466	0.040255475	O60499	STX10_HUMAN	Syntaxin-10 (Syn10)	STX10
Q6P2E9	Q6P2E9_S729	0.776581556	0.040307453	Q6P2E9	EDC4_HUMAN	Enhancer of mRNA-decapping protein 4 (Autoantigen Ge-1) (Autoantigen RCD-8) (Human enhancer of decapping large subunit) (Hedls)	EDC4
O43303	O43303_T382	-1.147889192	0.04032292	O43303	CP110_HUMAN	Centriolar coiled-coil protein of 110 kDa (Centrosomal protein of 110 kDa) (CP110) (Cep110)	CCP110
Q3V6T2	Q3V6T2_S1417	-1.131233383	0.04043615	Q3V6T2	GRDN_HUMAN	Girdin (Akt phosphorylation enhancer) (APE) (Coiled-coil domain-containing protein 88A) (G alpha-interacting vesicle-associated protein) (GIV) (Girders of actin filament) (Hook-related protein 1) (HkRP1)	CCDC88A
Q9NPI6	Q9NPI6_S522	-0.934444905	0.040731563	Q9NPI6	DCP1A_HUMAN	mRNA-decapping enzyme 1A (EC 3.-.-.-) (Smad4-interacting transcriptional co-activator) (Transcription factor SMIF)	DCP1A
Q14980	Q14980_S1991	-3.165140717	0.040776749	Q14980	NUMA1_HUMAN	Nuclear mitotic apparatus protein 1 (NuMA protein) (SP-H antigen)	NUMA1
Q9H7F0	Q9H7F0_S97	0.321149797	0.040776823	Q9H7F0	AT133_HUMAN	Probable cation-transporting ATPase 13A3 (EC 3.6.3.-) (ATPase family homolog up-regulated in senescence cells 1)	ATP13A3
Q96KQ4	Q96KQ4_S681	0.397945208	0.040812944	Q96KQ4	ASPP1_HUMAN	Apoptosis-stimulating of p53 protein 1 (Protein phosphatase 1 regulatory subunit 13B)	PPP1R13B
Q3V6T2	Q3V6T2_S228	0.611631632	0.040846765	Q3V6T2	GRDN_HUMAN	Girdin (Akt phosphorylation enhancer) (APE) (Coiled-coil domain-containing protein 88A) (G alpha-interacting vesicle-associated protein) (GIV) (Girders of actin filament) (Hook-related protein 1) (HkRP1)	CCDC88A
O94913	O94913_S511	-0.265200544	0.040861372	O94913	PCF11_HUMAN	Pre-mRNA cleavage complex 2 protein Pcf11 (Pre-mRNA cleavage complex II protein Pcf11)	PCF11
P42684	P42684_S936	-0.381475307	0.040905793	P42684	ABL2_HUMAN	Abelson tyrosine-protein kinase 2 (EC 2.7.10.2) (Abelson murine leukemia viral oncogene homolog 2) (Abelson-related gene protein) (Tyrosine-protein kinase ARG)	ABL2
Q86U70	Q86U70_S302	-0.668401939	0.040927491	Q86U70	LDB1_HUMAN	LIM domain-binding protein 1 (LDB-1) (Carboxyl-terminal LIM domain-binding protein 2) (CLIM-2) (LIM domain-binding factor CLIM2) (hLdb1) (Nuclear LIM interactor)	LDB1
Q5VSL9	Q5VSL9_S335	-0.206502106	0.04098496	Q5VSL9	STRP1_HUMAN	Striatin-interacting protein 1 (Protein FAM40A)	STRIP1
O75367	O75367_T129	0.177306706	0.041026766	O75367	H2AY_HUMAN	Core histone macro-H2A.1 (Histone macroH2A1) (mH2A1) (Histone H2A.y) (H2A/y) (Medulloblastoma antigen MU-MB-50.205)	H2AFY
Q9Y613	Q9Y613_S498	0.424907101	0.041330085	Q9Y613	FHOD1_HUMAN	FH1/FH2 domain-containing protein 1 (Formin homolog overexpressed in spleen 1) (FHOS) (Formin homology 2 domain-containing protein 1)	FHOD1
Q68DC2	Q68DC2_S551	0.701433921	0.041385167	Q68DC2	ANKS6_HUMAN	Ankyrin repeat and SAM domain-containing protein 6 (Ankyrin repeat domain-containing protein 14) (SamCystin) (Sterile alpha motif domain-containing protein 6) (SAM domain-containing protein 6)	ANKS6
Q12873	Q12873_T1541	-0.6649122	0.041500352	Q12873	CHD3_HUMAN	Chromodomain-helicase-DNA-binding protein 3 (CHD-3) (EC 3.6.4.12) (ATP-dependent helicase CHD3) (Mi-2 autoantigen 240 kDa protein) (Mi2-alpha) (Zinc finger helicase) (hZFH)	CHD3
Q9ULX3	Q9ULX3_S325	-0.699855722	0.041665494	Q9ULX3	NOB1_HUMAN	RNA-binding protein NOB1 (Phosphorylation regulatory protein HP-10) (Protein ART-4)	NOB1
Q9NTJ3	Q9NTJ3_S27,Q9NTJ3_S28	0.373751926	0.041731668	Q9NTJ3	SMC4_HUMAN	Structural maintenance of chromosomes protein 4 (SMC protein 4) (SMC-4) (Chromosome-associated polypeptide C) (hCAP-C) (XCAP-C homolog)	SMC4
Q00536	Q00536_S153	-1.159544081	0.041762007	Q00536	CDK16_HUMAN	Cyclin-dependent kinase 16 (EC 2.7.11.22) (Cell division protein kinase 16) (PCTAIRE-motif protein kinase 1) (Serine/threonine-protein kinase PCTAIRE-1)	CDK16
O15417	O15417_S1127	0.441978174	0.04211919	O15417	TNC18_HUMAN	Trinucleotide repeat-containing gene 18 protein (Long CAG trinucleotide repeat-containing gene 79 protein)	TNRC18
Q9P1Y6	Q9P1Y6_S915	0.452307436	0.042205101	Q9P1Y6	PHRF1_HUMAN	PHD and RING finger domain-containing protein 1	PHRF1
Q9NPB6	Q9NPB6_S318	-0.382575399	0.042252898	Q9NPB6	PAR6A_HUMAN	Partitioning defective 6 homolog alpha (PAR-6) (PAR-6 alpha) (PAR-6A) (PAR6C) (Tax interaction protein 40) (TIP-40)	PARD6A
Q9UI08	Q9UI08_S331	-0.198281583	0.042326151	Q9UI08	EVL_HUMAN	Ena/VASP-like protein (Ena/vasodilator-stimulated phosphoprotein-like)	EVL
Q05D32	Q05D32_S104	-0.89257567	0.042379435	Q05D32	CTSL2_HUMAN	CTD small phosphatase-like protein 2 (CTDSP-like 2) (EC 3.1.3.-)	CTDSPL2
Q13098	Q13098_S474	-0.648808639	0.042484141	Q13098	CSN1_HUMAN	COP9 signalosome complex subunit 1 (SGN1) (Signalosome subunit 1) (G protein pathway suppressor 1) (GPS-1) (JAB1-containing signalosome subunit 1) (Protein MFH)	GPS1
Q14004	Q14004_S400	-0.643467669	0.042505267	Q14004	CDK13_HUMAN	Cyclin-dependent kinase 13 (EC 2.7.11.22) (EC 2.7.11.23) (CDC2-related protein kinase 5) (Cell division cycle 2-like protein kinase 5) (Cell division protein kinase 13) (hCDK13) (Cholinesterase-related cell division controller)	CDK13
Q9UQ35	Q9UQ35_S890,Q9UQ35_S895	-0.795164648	0.042520122	Q9UQ35	SRRM2_HUMAN	Serine/arginine repetitive matrix protein 2 (300 kDa nuclear matrix antigen) (Serine/arginine-rich splicing factor-related nuclear matrix protein of 300 kDa) (SR-related nuclear matrix protein of 300 kDa) (Ser/Arg-related nuclear matrix protein of 300 kDa) (Splicing coactivator subunit SRm300) (Tax-responsive enhancer element-binding protein 803) (TaxREB803)	SRRM2
Q9ULT8	Q9ULT8_S1567	0.816717392	0.042545833	Q9ULT8	HECD1_HUMAN	E3 ubiquitin-protein ligase HECTD1 (EC 6.3.2.-) (E3 ligase for inhibin receptor) (EULIR) (HECT domain-containing protein 1)	HECTD1
Q6PIJ6	Q6PIJ6_S849	-1.957324984	0.042582423	Q6PIJ6	FBX38_HUMAN	F-box only protein 38 (Modulator of KLF7 activity homolog) (MoKA)	FBXO38
Q02880	Q02880_S1550	-1.508274127	0.042638846	Q02880	TOP2B_HUMAN	DNA topoisomerase 2-beta (EC 5.99.1.3) (DNA topoisomerase II, beta isozyme)	TOP2B
Q93079;Q5QNW6;Q99879;Q99877;P62807;P58876;O60814;P57053;Q99880	Q93079_S37,Q5QNW6_S37,Q99879_S37,Q99877_S37,P62807_S37,P58876_S37,O60814_S37,P57053_S37,Q99880_S37	-1.374441016	0.042735793	O60814;P57053;P58876;P62807;Q5QNW6;Q93079;Q99877;Q99879;Q99880	H2B1K_HUMAN;H2BFS_HUMAN;H2B1D_HUMAN;H2B1C_HUMAN;H2B2F_HUMAN;H2B1H_HUMAN;H2B1N_HUMAN;H2B1M_HUMAN;H2B1L_HUMAN	Histone H2B type 1-K (H2B K) (HIRA-interacting protein 1);Histone H2B type F-S (Histone H2B.s) (H2B/s);Histone H2B type 1-D (HIRA-interacting protein 2) (Histone H2B.1 B) (Histone H2B.b) (H2B/b);Histone H2B type 1-C/E/F/G/I (Histone H2B.1 A) (Histone H2B.a) (H2B/a) (Histone H2B.g) (H2B/g) (Histone H2B.h) (H2B/h) (Histone H2B.k) (H2B/k) (Histone H2B.l) (H2B/l);Histone H2B type 2-F;Histone H2B type…	HIST1H2BK;H2BFS;HIST1H2BD;HIST1H2BC;HIST2H2BF;HIST1H2BH;HIST1H2BN;HIST1H2BM;HIST1H2BL
Q3T8J9	Q3T8J9_S346	-3.251788708	0.042774332	Q3T8J9	GON4L_HUMAN	GON-4-like protein (GON-4 homolog)	GON4L
P19338	P19338_S619	-4.148125907	0.042831747	P19338	NUCL_HUMAN	Nucleolin (Protein C23)	NCL
Q96KQ4	Q96KQ4_S486	0.705111464	0.042923432	Q96KQ4	ASPP1_HUMAN	Apoptosis-stimulating of p53 protein 1 (Protein phosphatase 1 regulatory subunit 13B)	PPP1R13B
Q3KQU3	Q3KQU3_S125	0.958240364	0.042949005	Q3KQU3	MA7D1_HUMAN	MAP7 domain-containing protein 1 (Arginine/proline-rich coiled-coil domain-containing protein 1) (Proline/arginine-rich coiled-coil domain-containing protein 1)	MAP7D1
P12956	P12956_S520	-1.394264804	0.04302058	P12956	XRCC6_HUMAN	X-ray repair cross-complementing protein 6 (EC 3.6.4.-) (EC 4.2.99.-) (5'-deoxyribose-5-phosphate lyase Ku70) (5'-dRP lyase Ku70) (70 kDa subunit of Ku antigen) (ATP-dependent DNA helicase 2 subunit 1) (ATP-dependent DNA helicase II 70 kDa subunit) (CTC box-binding factor 75 kDa subunit) (CTC75) (CTCBF) (DNA repair protein XRCC6) (Lupus Ku autoantigen protein p70) (Ku70) (Thyroid-lupus autoantige…	XRCC6
Q14315	Q14315_S2233	-1.022787985	0.043114329	Q14315	FLNC_HUMAN	Filamin-C (FLN-C) (FLNc) (ABP-280-like protein) (ABP-L) (Actin-binding-like protein) (Filamin-2) (Gamma-filamin)	FLNC
Q0JRZ9	Q0JRZ9_S312	0.238000288	0.043125702	Q0JRZ9	FCHO2_HUMAN	FCH domain only protein 2	FCHO2
Q9UQR1	Q9UQR1_S306	-0.153224851	0.043173663	Q9UQR1	ZN148_HUMAN	Zinc finger protein 148 (Transcription factor ZBP-89) (Zinc finger DNA-binding protein 89)	ZNF148
Q8N5I9	Q8N5I9_S178	0.606610257	0.043245884	Q8N5I9	CL045_HUMAN	Uncharacterized protein C12orf45	C12orf45
P38432	P38432_T303	0.231057297	0.043295705	P38432	COIL_HUMAN	Coilin (p80)	COIL
P32119	P32119_S112	-1.185797666	0.043383768	P32119	PRDX2_HUMAN	Peroxiredoxin-2 (EC 1.11.1.15) (Natural killer cell-enhancing factor B) (NKEF-B) (PRP) (Thiol-specific antioxidant protein) (TSA) (Thioredoxin peroxidase 1) (Thioredoxin-dependent peroxide reductase 1)	PRDX2
Q96B36	Q96B36_S88,Q96B36_S92	0.615329641	0.04350598	Q96B36	AKTS1_HUMAN	Proline-rich AKT1 substrate 1 (40 kDa proline-rich AKT substrate)	AKT1S1
Q03164	Q03164_T2525	0.625087488	0.043605449	Q03164	MLL1_HUMAN	Histone-lysine N-methyltransferase MLL (EC 2.1.1.43) (ALL-1) (CXXC-type zinc finger protein 7) (Lysine N-methyltransferase 2A) (KMT2A) (Trithorax-like protein) (Zinc finger protein HRX) [Cleaved into: MLL cleavage product N320 (N-terminal cleavage product of 320 kDa) (p320); MLL cleavage product C180 (C-terminal cleavage product of 180 kDa) (p180)]	MLL
Q96Q05	Q96Q05_S953	0.562537235	0.043744779	Q96Q05	TPPC9_HUMAN	Trafficking protein particle complex subunit 9 (NIK- and IKBKB-binding protein) (Tularik gene 1 protein)	TRAPPC9
Q8WX93	Q8WX93_S766	0.392589079	0.043933157	Q8WX93	PALLD_HUMAN	Palladin (SIH002) (Sarcoma antigen NY-SAR-77)	PALLD
Q09666	Q09666_S819	-1.395624228	0.043988664	Q09666	AHNK_HUMAN	Neuroblast differentiation-associated protein AHNAK (Desmoyokin)	AHNAK
Q4KMP7	Q4KMP7_S687,Q4KMP7_S707	-0.604178167	0.044057087	Q4KMP7	TB10B_HUMAN	TBC1 domain family member 10B (Rab27A-GAP-beta)	TBC1D10B
Q99549	Q99549_S319	-0.933278356	0.044185296	Q99549	MPP8_HUMAN	M-phase phosphoprotein 8 (Two hybrid-associated protein 3 with RanBPM) (Twa3)	MPHOSPH8
Q9UNX4	Q9UNX4_S240	0.792965801	0.044380391	Q9UNX4	WDR3_HUMAN	WD repeat-containing protein 3	WDR3
Q12802	Q12802_S1876	-1.576218037	0.044451678	Q12802	AKP13_HUMAN	A-kinase anchor protein 13 (AKAP-13) (AKAP-Lbc) (Breast cancer nuclear receptor-binding auxiliary protein) (Guanine nucleotide exchange factor Lbc) (Human thyroid-anchoring protein 31) (Lymphoid blast crisis oncogene) (LBC oncogene) (Non-oncogenic Rho GTPase-specific GTP exchange factor) (Protein kinase A-anchoring protein 13) (PRKA13) (p47)	AKAP13
Q9UMN6	Q9UMN6_S821	-3.259371909	0.044503406	Q9UMN6	MLL4_HUMAN	Histone-lysine N-methyltransferase MLL4 (EC 2.1.1.43) (Lysine N-methyltransferase 2B) (KMT2B) (Myeloid/lymphoid or mixed-lineage leukemia protein 4) (Trithorax homolog 2) (WW domain-binding protein 7) (WBP-7)	WBP7
P46821	P46821_T1898	-0.451157396	0.044520779	P46821	MAP1B_HUMAN	Microtubule-associated protein 1B (MAP-1B) [Cleaved into: MAP1B heavy chain; MAP1 light chain LC1]	MAP1B
Q13435	Q13435_S309	-1.956712999	0.044530876	Q13435	SF3B2_HUMAN	Splicing factor 3B subunit 2 (Pre-mRNA-splicing factor SF3b 145 kDa subunit) (SF3b145) (SF3b150) (Spliceosome-associated protein 145) (SAP 145)	SF3B2
Q8N5F7	Q8N5F7_S80	0.437200018	0.044643371	Q8N5F7	NKAP_HUMAN	NF-kappa-B-activating protein	NKAP
O60504	O60504_S606	0.975709684	0.044643539	O60504	VINEX_HUMAN	Vinexin (SH3-containing adapter molecule 1) (SCAM-1) (Sorbin and SH3 domain-containing protein 3)	SORBS3
Q8TDP1	Q8TDP1_S102	0.379243445	0.044705213	Q8TDP1	RNH2C_HUMAN	Ribonuclease H2 subunit C (RNase H2 subunit C) (Aicardi-Goutieres syndrome 3 protein) (AGS3) (RNase H1 small subunit) (Ribonuclease HI subunit C)	RNASEH2C
Q9BYT8	Q9BYT8_S53	0.467682061	0.044724639	Q9BYT8	NEUL_HUMAN	Neurolysin, mitochondrial (EC 3.4.24.16) (Angiotensin-binding protein) (Microsomal endopeptidase) (MEP) (Mitochondrial oligopeptidase M) (Neurotensin endopeptidase)	NLN
P10412	P10412_T4,P10412_T18	0.853418254	0.044820884	P10412	H14_HUMAN	Histone H1.4 (Histone H1b) (Histone H1s-4)	HIST1H1E
Q9C0H9	Q9C0H9_S385	-1.266223025	0.045023156	Q9C0H9	SRCN1_HUMAN	SRC kinase signaling inhibitor 1 (SNAP-25-interacting protein) (SNIP) (p130Cas-associated protein) (p140Cap)	SRCIN1
Q9BRK0	Q9BRK0_S150	-0.61905188	0.045069814	Q9BRK0	REEP2_HUMAN	Receptor expression-enhancing protein 2	REEP2
Q9H1K0	Q9H1K0_S548	-0.792073881	0.045070492	Q9H1K0	RBNS5_HUMAN	Rabenosyn-5 (110 kDa protein) (FYVE finger-containing Rab5 effector protein rabenosyn-5) (Zinc finger FYVE domain-containing protein 20)	ZFYVE20
Q6ICG6	Q6ICG6_S304	0.541406433	0.045208393	Q6ICG6	K0930_HUMAN	Uncharacterized protein KIAA0930	KIAA0930
Q13895	Q13895_S98	0.52089718	0.045333362	Q13895	BYST_HUMAN	Bystin	BYSL
Q14934	Q14934_S272	-0.760430686	0.045392101	Q14934	NFAC4_HUMAN	Nuclear factor of activated T-cells, cytoplasmic 4 (NF-ATc4) (NFATc4) (T-cell transcription factor NFAT3) (NF-AT3)	NFATC4
O60238	O60238_S62	-0.380525879	0.045475609	O60238	BNI3L_HUMAN	BCL2/adenovirus E1B 19 kDa protein-interacting protein 3-like (Adenovirus E1B19K-binding protein B5) (BCL2/adenovirus E1B 19 kDa protein-interacting protein 3A) (NIP3-like protein X) (NIP3L)	BNIP3L
Q9P2B2	Q9P2B2_S875	-0.740613789	0.045521412	Q9P2B2	FPRP_HUMAN	Prostaglandin F2 receptor negative regulator (CD9 partner 1) (CD9P-1) (Glu-Trp-Ile EWI motif-containing protein F) (EWI-F) (Prostaglandin F2-alpha receptor regulatory protein) (Prostaglandin F2-alpha receptor-associated protein) (CD antigen CD315)	PTGFRN
Q96H12	Q96H12_S98	-0.121220946	0.045548839	Q96H12	MSD3_HUMAN	Myb/SANT-like DNA-binding domain-containing protein 3	MSANTD3
Q9UEY8	Q9UEY8_S42	1.142528016	0.045905271	Q9UEY8	ADDG_HUMAN	Gamma-adducin (Adducin-like protein 70)	ADD3
Q9ULW0	Q9ULW0_T72	0.868574713	0.046005607	Q9ULW0	TPX2_HUMAN	Targeting protein for Xklp2 (Differentially expressed in cancerous and non-cancerous lung cells 2) (DIL-2) (Hepatocellular carcinoma-associated antigen 519) (Protein fls353) (Restricted expression proliferation-associated protein 100) (p100)	TPX2
Q7Z460	Q7Z460_S1196	0.791603929	0.046261501	Q7Z460	CLAP1_HUMAN	CLIP-associating protein 1 (Cytoplasmic linker-associated protein 1) (Multiple asters homolog 1) (Protein Orbit homolog 1) (hOrbit1)	CLASP1
Q13615	Q13615_S8	-0.712973436	0.046300417	Q13615	MTMR3_HUMAN	Myotubularin-related protein 3 (EC 3.1.3.48) (FYVE domain-containing dual specificity protein phosphatase 1) (FYVE-DSP1) (Zinc finger FYVE domain-containing protein 10)	MTMR3
P78344	P78344_T508	0.816983822	0.046308482	P78344	IF4G2_HUMAN	Eukaryotic translation initiation factor 4 gamma 2 (eIF-4-gamma 2) (eIF-4G 2) (eIF4G 2) (Death-associated protein 5) (DAP-5) (p97)	EIF4G2
Q8TC07	Q8TC07_S70	-1.497936016	0.046314558	Q8TC07	TBC15_HUMAN	TBC1 domain family member 15 (GTPase-activating protein RAB7) (GAP for RAB7) (Rab7-GAP)	TBC1D15
Q14160	Q14160_S1306	-0.271655432	0.046369392	Q14160	SCRIB_HUMAN	Protein scribble homolog (Scribble) (hScrib) (Protein LAP4)	SCRIB
O14617	O14617_S658	-1.374251766	0.046425261	O14617	AP3D1_HUMAN	AP-3 complex subunit delta-1 (AP-3 complex subunit delta) (Adapter-related protein complex 3 subunit delta-1) (Delta-adaptin)	AP3D1
O94915	O94915_S1914	-0.73967379	0.046494361	O94915	FRYL_HUMAN	Protein furry homolog-like (ALL1-fused gene from chromosome 4p12 protein)	FRYL
Q9H3P2	Q9H3P2_T277	-0.860834103	0.046519993	Q9H3P2	NELFA_HUMAN	Negative elongation factor A (NELF-A) (Wolf-Hirschhorn syndrome candidate 2 protein)	WHSC2
P49915	P49915_S332	-0.389012507	0.046541601	P49915	GUAA_HUMAN	GMP synthase [glutamine-hydrolyzing] (EC 6.3.5.2) (GMP synthetase) (Glutamine amidotransferase)	GMPS
Q96MH2	Q96MH2_S76	0.5931736	0.04656541	Q96MH2	HEXI2_HUMAN	Protein HEXIM2 (Hexamethylene bis-acetamide-inducible protein 2)	HEXIM2
P49736	P49736_S108	1.257207408	0.046697193	P49736	MCM2_HUMAN	DNA replication licensing factor MCM2 (EC 3.6.4.12) (Minichromosome maintenance protein 2 homolog) (Nuclear protein BM28)	MCM2
Q96CP2	Q96CP2_S21	0.455965082	0.046697389	Q96CP2	FWCH2_HUMAN	FLYWCH family member 2	FLYWCH2
Q9Y2H9	Q9Y2H9_S1424	-0.962397344	0.04694642	Q9Y2H9	MAST1_HUMAN	Microtubule-associated serine/threonine-protein kinase 1 (EC 2.7.11.1) (Syntrophin-associated serine/threonine-protein kinase)	MAST1
P13051	P13051_S23	0.408383316	0.046981313	P13051	UNG_HUMAN	Uracil-DNA glycosylase (UDG) (EC 3.2.2.27)	UNG
Q15139	Q15139_S249	-1.528837073	0.047313701	Q15139	KPCD1_HUMAN	Serine/threonine-protein kinase D1 (EC 2.7.11.13) (Protein kinase C mu type) (Protein kinase D) (nPKC-D1) (nPKC-mu)	PRKD1
Q9UQR1	Q9UQR1_S783	0.251736206	0.047463398	Q9UQR1	ZN148_HUMAN	Zinc finger protein 148 (Transcription factor ZBP-89) (Zinc finger DNA-binding protein 89)	ZNF148
Q9UMN6	Q9UMN6_S1936	-0.142159395	0.047571951	Q9UMN6	MLL4_HUMAN	Histone-lysine N-methyltransferase MLL4 (EC 2.1.1.43) (Lysine N-methyltransferase 2B) (KMT2B) (Myeloid/lymphoid or mixed-lineage leukemia protein 4) (Trithorax homolog 2) (WW domain-binding protein 7) (WBP-7)	WBP7
Q6P1N0	Q6P1N0_T204	0.819265878	0.047581788	Q6P1N0	C2D1A_HUMAN	Coiled-coil and C2 domain-containing protein 1A (Akt kinase-interacting protein 1) (Five prime repressor element under dual repression-binding protein 1) (FRE under dual repression-binding protein 1) (Freud-1) (Putative NF-kappa-B-activating protein 023N)	CC2D1A
Q9Y2D5	Q9Y2D5_S748	0.617232868	0.047655708	Q9Y2D5	AKAP2_HUMAN	A-kinase anchor protein 2 (AKAP-2) (AKAP-KL) (Protein kinase A-anchoring protein 2) (PRKA2)	AKAP2
P46087	P46087_S732	0.408137839	0.048015479	P46087	NOP2_HUMAN	Putative ribosomal RNA methyltransferase NOP2 (EC 2.1.1.-) (Nucleolar protein 1) (Nucleolar protein 2 homolog) (Proliferating-cell nucleolar antigen p120) (Proliferation-associated nucleolar protein p120)	NOP2
P55210	P55210_S16	0.732528719	0.048274427	P55210	CASP7_HUMAN	Caspase-7 (CASP-7) (EC 3.4.22.60) (Apoptotic protease Mch-3) (CMH-1) (ICE-like apoptotic protease 3) (ICE-LAP3) [Cleaved into: Caspase-7 subunit p20; Caspase-7 subunit p11]	CASP7
O75533	O75533_T273	1.369618572	0.048290995	O75533	SF3B1_HUMAN	Splicing factor 3B subunit 1 (Pre-mRNA-splicing factor SF3b 155 kDa subunit) (SF3b155) (Spliceosome-associated protein 155) (SAP 155)	SF3B1
Q8WWI1	Q8WWI1_S1563	0.686924097	0.04834368	Q8WWI1	LMO7_HUMAN	LIM domain only protein 7 (LMO-7) (F-box only protein 20) (LOMP)	LMO7
Q6P996	Q6P996_S757	0.854503386	0.048469707	Q6P996	PDXD1_HUMAN	Pyridoxal-dependent decarboxylase domain-containing protein 1 (EC 4.1.1.-)	PDXDC1
Q4G0J3	Q4G0J3_S298	-0.784294675	0.048493902	Q4G0J3	LARP7_HUMAN	La-related protein 7 (La ribonucleoprotein domain family member 7) (P-TEFb-interaction protein for 7SK stability) (PIP7S)	LARP7
Q86SQ0	Q86SQ0_S212	-1.627250394	0.048787977	Q86SQ0	PHLB2_HUMAN	Pleckstrin homology-like domain family B member 2 (Protein LL5-beta)	PHLDB2
Q9NX40	Q9NX40_S123	-1.606369107	0.048871138	Q9NX40	OCAD1_HUMAN	OCIA domain-containing protein 1 (Ovarian carcinoma immunoreactive antigen)	OCIAD1
Q765P7	Q765P7_S579	-0.828108665	0.048916276	Q765P7	MTSSL_HUMAN	MTSS1-like protein (Actin-bundling with BAIAP2 homology protein 1) (ABBA-1)	MTSS1L
O60841	O60841_S135,O60841_S137	0.776140075	0.048979757	O60841	IF2P_HUMAN	Eukaryotic translation initiation factor 5B (eIF-5B) (Translation initiation factor IF-2)	EIF5B
Q9C0D5	Q9C0D5_S214	0.532210816	0.049053312	Q9C0D5	TANC1_HUMAN	Protein TANC1 (Tetratricopeptide repeat, ankyrin repeat and coiled-coil domain-containing protein 1)	TANC1
Q7Z5J4	Q7Z5J4_S1590	-1.260596533	0.04914604	Q7Z5J4	RAI1_HUMAN	Retinoic acid-induced protein 1	RAI1
Q8N1G0	Q8N1G0_T432	-0.246674977	0.049203824	Q8N1G0	ZN687_HUMAN	Zinc finger protein 687	ZNF687
Q9NUL3	Q9NUL3_S455	-0.844934683	0.049334401	Q9NUL3	STAU2_HUMAN	Double-stranded RNA-binding protein Staufen homolog 2	STAU2
Q9NYP9	Q9NYP9_S233	-0.646596109	0.049577844	Q9NYP9	MS18A_HUMAN	Protein Mis18-alpha (FAPP1-associated protein 1)	MIS18A
Q5W0B1	Q5W0B1_S210	2.448057654	0.049863765	Q5W0B1	RN219_HUMAN	RING finger protein 219	RNF219
Q9H6S1	Q9H6S1_S343	-0.92869305	0.049937378	Q9H6S1	AZI2_HUMAN	5-azacytidine-induced protein 2 (NF-kappa-B-activating kinase-associated protein 1) (Nak-associated protein 1) (TILP)	AZI2
P21359	P21359_S2523	-0.911751122	0.049988556	P21359	NF1_HUMAN	Neurofibromin (Neurofibromatosis-related protein NF-1) [Cleaved into: Neurofibromin truncated]	NF1
Q96IF1	Q96IF1_S119	-0.572401857	0.049992236	Q96IF1	AJUBA_HUMAN	LIM domain-containing protein ajuba	AJUBA
Q9UPP1	Q9UPP1_S1021	-2.058527908	0.050120564	Q9UPP1	PHF8_HUMAN	Histone lysine demethylase PHF8 (EC 1.14.11.27) (PHD finger protein 8)	PHF8
P07199	P07199_S156	0.370258406	0.050182544	P07199	CENPB_HUMAN	Major centromere autoantigen B (Centromere protein B) (CENP-B)	CENPB
Q8NDT2	Q8NDT2_S109	1.105167519	0.050388372	Q8NDT2	RB15B_HUMAN	Putative RNA-binding protein 15B (One-twenty two protein 3) (HuOTT3) (RNA-binding motif protein 15B)	RBM15B
P49757	P49757_S438	-0.660573385	0.050552544	P49757	NUMB_HUMAN	Protein numb homolog (h-Numb) (Protein S171)	NUMB
Q9UKA4	Q9UKA4_S422,Q9UKA4_S433	1.934999868	0.050594604	Q9UKA4	AKA11_HUMAN	A-kinase anchor protein 11 (AKAP-11) (A-kinase anchor protein 220 kDa) (AKAP 220) (hAKAP220) (Protein kinase A-anchoring protein 11) (PRKA11)	AKAP11
Q96FS4	Q96FS4_S55,Q96FS4_S67	0.507776417	0.050608268	Q96FS4	SIPA1_HUMAN	Signal-induced proliferation-associated protein 1 (Sipa-1) (GTPase-activating protein Spa-1) (p130 SPA-1)	SIPA1
P60981	P60981_S3	0.848015858	0.050747495	P60981	DEST_HUMAN	Destrin (Actin-depolymerizing factor) (ADF)	DSTN
A6NFI3	A6NFI3_S10	0.299059197	0.050768332	A6NFI3	ZN316_HUMAN	Zinc finger protein 316	ZNF316
Q3KP66	Q3KP66_S246	-1.843594751	0.05080541	Q3KP66	CA106_HUMAN	Uncharacterized protein C1orf106	C1orf106
P46013	P46013_S2588	0.428414955	0.0508186	P46013	KI67_HUMAN	Antigen KI-67	MKI67
Q9NUJ3	Q9NUJ3_S55	0.615506563	0.050852609	Q9NUJ3	T11L1_HUMAN	T-complex protein 11-like protein 1	TCP11L1
Q2TB10	Q2TB10_S426	0.469946602	0.050992371	Q2TB10	ZN800_HUMAN	Zinc finger protein 800	ZNF800
Q6GQQ9	Q6GQQ9_S100	-0.138001794	0.051218524	Q6GQQ9	OTU7B_HUMAN	OTU domain-containing protein 7B (EC 3.4.19.12) (Cellular zinc finger anti-NF-kappa-B protein) (Zinc finger A20 domain-containing protein 1) (Zinc finger protein Cezanne)	OTUD7B
Q8N1F7	Q8N1F7_S52	-0.601880743	0.051270546	Q8N1F7	NUP93_HUMAN	Nuclear pore complex protein Nup93 (93 kDa nucleoporin) (Nucleoporin Nup93)	NUP93
Q70CQ2	Q70CQ2_S3406	-0.162719215	0.051271137	Q70CQ2	UBP34_HUMAN	Ubiquitin carboxyl-terminal hydrolase 34 (EC 3.4.19.12) (Deubiquitinating enzyme 34) (Ubiquitin thioesterase 34) (Ubiquitin-specific-processing protease 34)	USP34
Q96JP5	Q96JP5_S82	1.394205969	0.051319916	Q96JP5	ZFP91_HUMAN	E3 ubiquitin-protein ligase ZFP91 (EC 6.3.2.-) (Zinc finger protein 757) (Zinc finger protein 91 homolog) (Zfp-91)	ZFP91
P46379	P46379_S964,P46379_S973	0.218228588	0.051333757	P46379	BAG6_HUMAN	Large proline-rich protein BAG6 (BAG family molecular chaperone regulator 6) (BCL2-associated athanogene 6) (BAG-6) (BAG6) (HLA-B-associated transcript 3) (Protein G3) (Protein Scythe)	BAG6
Q09161	Q09161_T21	-1.51057252	0.051386297	Q09161	NCBP1_HUMAN	Nuclear cap-binding protein subunit 1 (80 kDa nuclear cap-binding protein) (CBP80) (NCBP 80 kDa subunit)	NCBP1
Q9C0D5	Q9C0D5_S1668	0.53217671	0.051415336	Q9C0D5	TANC1_HUMAN	Protein TANC1 (Tetratricopeptide repeat, ankyrin repeat and coiled-coil domain-containing protein 1)	TANC1
Q15361	Q15361_S64	0.524145315	0.0514159	Q15361	TTF1_HUMAN	Transcription termination factor 1 (TTF-1) (RNA polymerase I termination factor) (Transcription termination factor I) (TTF-I)	TTF1
P35568	P35568_S3	0.51035522	0.051696503	P35568	IRS1_HUMAN	Insulin receptor substrate 1 (IRS-1)	IRS1
Q15811	Q15811_S986	1.0337044	0.05178374	Q15811	ITSN1_HUMAN	Intersectin-1 (SH3 domain-containing protein 1A) (SH3P17)	ITSN1
Q9H3P2	Q9H3P2_S225	-0.630843553	0.051793824	Q9H3P2	NELFA_HUMAN	Negative elongation factor A (NELF-A) (Wolf-Hirschhorn syndrome candidate 2 protein)	WHSC2
P28290	P28290_S593	-0.632029812	0.051815243	P28290	SSFA2_HUMAN	Sperm-specific antigen 2 (Cleavage signal-1 protein) (CS-1) (Ki-ras-induced actin-interacting protein)	SSFA2
Q9BT25	Q9BT25_S20	-0.376257112	0.052006207	Q9BT25	HAUS8_HUMAN	HAUS augmin-like complex subunit 8 (HEC1/NDC80-interacting centrosome-associated protein 1) (Sarcoma antigen NY-SAR-48)	HAUS8
A1L390	A1L390_S76	1.07107464	0.052113833	A1L390	PKHG3_HUMAN	Pleckstrin homology domain-containing family G member 3 (PH domain-containing family G member 3)	PLEKHG3
Q8NCD3	Q8NCD3_S412	-0.555394435	0.052460015	Q8NCD3	HJURP_HUMAN	Holliday junction recognition protein (14-3-3-associated AKT substrate) (Fetal liver-expressing gene 1 protein) (Up-regulated in lung cancer 9)	HJURP
Q03164	Q03164_S3518	-0.27861657	0.05276757	Q03164	MLL1_HUMAN	Histone-lysine N-methyltransferase MLL (EC 2.1.1.43) (ALL-1) (CXXC-type zinc finger protein 7) (Lysine N-methyltransferase 2A) (KMT2A) (Trithorax-like protein) (Zinc finger protein HRX) [Cleaved into: MLL cleavage product N320 (N-terminal cleavage product of 320 kDa) (p320); MLL cleavage product C180 (C-terminal cleavage product of 180 kDa) (p180)]	MLL
Q9Y4F1	Q9Y4F1_S427	1.10210315	0.052789202	Q9Y4F1	FARP1_HUMAN	FERM, RhoGEF and pleckstrin domain-containing protein 1 (Chondrocyte-derived ezrin-like protein) (Pleckstrin homology domain-containing family C member 2) (PH domain-containing family C member 2)	FARP1
Q8N1G2	Q8N1G2_S31	-0.698542836	0.052793714	Q8N1G2	MTR1_HUMAN	Cap-specific mRNA (nucleoside-2'-O-)-methyltransferase 1 (EC 2.1.1.57) (Cap1 2'O-ribose methyltransferase 1) (MTr1) (hMTr1) (FtsJ methyltransferase domain-containing protein 2) (Interferon-stimulated gene 95 kDa protein) (ISG95)	FTSJD2
Q9NUQ6	Q9NUQ6_S531	-1.666276784	0.052802394	Q9NUQ6	SPS2L_HUMAN	SPATS2-like protein (DNA polymerase-transactivated protein 6) (Stress granule and nucleolar protein) (SGNP)	SPATS2L
Q9UKJ3	Q9UKJ3_S1035	-0.42200357	0.05285615	Q9UKJ3	GPTC8_HUMAN	G patch domain-containing protein 8	GPATCH8
P22314	P22314_S13	-1.132952528	0.052866792	P22314	UBA1_HUMAN	Ubiquitin-like modifier-activating enzyme 1 (Protein A1S9) (Ubiquitin-activating enzyme E1)	UBA1
P30291	P30291_S139	-0.888278295	0.052909149	P30291	WEE1_HUMAN	Wee1-like protein kinase (WEE1hu) (EC 2.7.10.2) (Wee1A kinase)	WEE1
Q9H1B7	Q9H1B7_S215	-0.473277896	0.053363094	Q9H1B7	I2BPL_HUMAN	Interferon regulatory factor 2-binding protein-like (Enhanced at puberty protein 1)	IRF2BPL
O15127	O15127_S319	-0.4907647	0.053488033	O15127	SCAM2_HUMAN	Secretory carrier-associated membrane protein 2 (Secretory carrier membrane protein 2)	SCAMP2
O15014	O15014_S467	-0.799527765	0.053536829	O15014	ZN609_HUMAN	Zinc finger protein 609	ZNF609
Q9Y4W2	Q9Y4W2_S441	-1.243000236	0.05372207	Q9Y4W2	LAS1L_HUMAN	Ribosomal biogenesis protein LAS1L (Protein LAS1 homolog)	LAS1L
Q99569	Q99569_S314	0.626797921	0.053877155	Q99569	PKP4_HUMAN	Plakophilin-4 (p0071)	PKP4
P43307	P43307_S268	-0.286589325	0.053920559	P43307	SSRA_HUMAN	Translocon-associated protein subunit alpha (TRAP-alpha) (Signal sequence receptor subunit alpha) (SSR-alpha)	SSR1
Q86VS8	Q86VS8_S707	-0.449989329	0.053945442	Q86VS8	HOOK3_HUMAN	Protein Hook homolog 3 (h-hook3) (hHK3)	HOOK3
Q9BZ23	Q9BZ23_S168,Q9BZ23_S169	-0.600235433	0.05415953	Q9BZ23	PANK2_HUMAN	Pantothenate kinase 2, mitochondrial (hPanK2) (EC 2.7.1.33) (Pantothenic acid kinase 2)	PANK2
P85037	P85037_S420	-0.27337641	0.054213009	P85037	FOXK1_HUMAN	Forkhead box protein K1 (Myocyte nuclear factor) (MNF)	FOXK1
Q86WB0	Q86WB0_S24,Q86WB0_T28	1.259964476	0.054267317	Q86WB0	NIPA_HUMAN	Nuclear-interacting partner of ALK (Nuclear-interacting partner of anaplastic lymphoma kinase) (hNIPA) (Zinc finger C3HC-type protein 1)	ZC3HC1
P09884	P09884_S186	-0.528726552	0.054279835	P09884	DPOLA_HUMAN	DNA polymerase alpha catalytic subunit (EC 2.7.7.7) (DNA polymerase alpha catalytic subunit p180)	POLA1
Q13459	Q13459_S1261	0.249644723	0.05435418	Q13459	MYO9B_HUMAN	Unconventional myosin-IXb (Unconventional myosin-9b)	MYO9B
Q8NDI1	Q8NDI1_S428,Q8NDI1_S432,Q8NDI1_S436	1.58086107	0.05437551	Q8NDI1	EHBP1_HUMAN	EH domain-binding protein 1	EHBP1
P18858	P18858_S91	-0.325385534	0.054514783	P18858	DNLI1_HUMAN	DNA ligase 1 (EC 6.5.1.1) (DNA ligase I) (Polydeoxyribonucleotide synthase [ATP] 1)	LIG1
Q02880	Q02880_S1400,Q02880_S1424	-1.119218698	0.054594007	Q02880	TOP2B_HUMAN	DNA topoisomerase 2-beta (EC 5.99.1.3) (DNA topoisomerase II, beta isozyme)	TOP2B
Q96AE4	Q96AE4_S630	0.404263794	0.054734368	Q96AE4	FUBP1_HUMAN	Far upstream element-binding protein 1 (FBP) (FUSE-binding protein 1) (DNA helicase V) (hDH V)	FUBP1
Q9UBT7	Q9UBT7_S538	1.433056914	0.054856354	Q9UBT7	CTNL1_HUMAN	Alpha-catulin (Alpha-catenin-related protein) (ACRP) (Catenin alpha-like protein 1)	CTNNAL1
O94915	O94915_T1959	1.251489113	0.055006565	O94915	FRYL_HUMAN	Protein furry homolog-like (ALL1-fused gene from chromosome 4p12 protein)	FRYL
P46821	P46821_S1312	-0.076331477	0.055067824	P46821	MAP1B_HUMAN	Microtubule-associated protein 1B (MAP-1B) [Cleaved into: MAP1B heavy chain; MAP1 light chain LC1]	MAP1B
Q7Z2W4	Q7Z2W4_S335	-1.018068734	0.055116337	Q7Z2W4	ZCCHV_HUMAN	Zinc finger CCCH-type antiviral protein 1 (ADP-ribosyltransferase diphtheria toxin-like 13) (ARTD13) (Zinc finger CCCH domain-containing protein 2) (Zinc finger antiviral protein) (ZAP)	ZC3HAV1
Q6GYQ0	Q6GYQ0_S1000,Q6GYQ0_S1004	1.017325882	0.055135747	Q6GYQ0	RGPA1_HUMAN	Ral GTPase-activating protein subunit alpha-1 (GAP-related-interacting partner to E12) (GRIPE) (GTPase-activating Rap/Ran-GAP domain-like 1) (Tuberin-like protein 1) (p240)	RALGAPA1
P46937	P46937_S138,P46937_T143	-1.41853303	0.055263018	P46937	YAP1_HUMAN	Yorkie homolog (65 kDa Yes-associated protein) (YAP65)	YAP1
Q96D71	Q96D71_S562	-0.918356307	0.055315903	Q96D71	REPS1_HUMAN	RalBP1-associated Eps domain-containing protein 1 (RalBP1-interacting protein 1)	REPS1
Q66K14	Q66K14_S411	-1.149400963	0.055403541	Q66K14	TBC9B_HUMAN	TBC1 domain family member 9B	TBC1D9B
O15320	O15320_S594,O15320_S596	-0.108425776	0.055541627	O15320	CTGE5_HUMAN	Cutaneous T-cell lymphoma-associated antigen 5 (Protein cTAGE-5) (Meningioma-expressed antigen 6/11) (cTAGE family member 5)	CTAGE5
Q14814	Q14814_S121	-1.930050781	0.056008038	Q14814	MEF2D_HUMAN	Myocyte-specific enhancer factor 2D	MEF2D
Q13506	Q13506_S395	-0.287381693	0.056026055	Q13506	NAB1_HUMAN	NGFI-A-binding protein 1 (EGR-1-binding protein 1) (Transcriptional regulatory protein p54)	NAB1
Q9P227	Q9P227_S361,Q9P227_S372	0.326787056	0.056089839	Q9P227	RHG23_HUMAN	Rho GTPase-activating protein 23 (Rho-type GTPase-activating protein 23)	ARHGAP23
P84157	P84157_S144	0.169808776	0.056185225	P84157	MXRA7_HUMAN	Matrix-remodeling-associated protein 7 (Transmembrane anchor protein 1)	MXRA7
P46821	P46821_S1378,P46821_S1389	0.469496409	0.056241304	P46821	MAP1B_HUMAN	Microtubule-associated protein 1B (MAP-1B) [Cleaved into: MAP1B heavy chain; MAP1 light chain LC1]	MAP1B
Q15942	Q15942_S169	-0.779759813	0.056259869	Q15942	ZYX_HUMAN	Zyxin (Zyxin-2)	ZYX
O60341	O60341_S849	0.608078402	0.056339699	O60341	KDM1A_HUMAN	Lysine-specific histone demethylase 1A (EC 1.-.-.-) (BRAF35-HDAC complex protein BHC110) (Flavin-containing amine oxidase domain-containing protein 2)	KDM1A
Q09666	Q09666_S5752,Q09666_S5763	0.428664029	0.0563623	Q09666	AHNK_HUMAN	Neuroblast differentiation-associated protein AHNAK (Desmoyokin)	AHNAK
Q92576	Q92576_S1898	-1.278453465	0.056388869	Q92576	PHF3_HUMAN	PHD finger protein 3	PHF3
Q9H0K1	Q9H0K1_S358	-2.079959767	0.056469757	Q9H0K1	SIK2_HUMAN	Serine/threonine-protein kinase SIK2 (EC 2.7.11.1) (Qin-induced kinase) (Salt-inducible kinase 2) (SIK-2) (Serine/threonine-protein kinase SNF1-like kinase 2)	SIK2
P46013	P46013_T861	0.419540661	0.056570078	P46013	KI67_HUMAN	Antigen KI-67	MKI67
Q9NRY4	Q9NRY4_S1150	-1.684520695	0.056716975	Q9NRY4	RHG35_HUMAN	Rho GTPase-activating protein 35 (Glucocorticoid receptor DNA-binding factor 1) (Glucocorticoid receptor repression factor 1) (GRF-1) (Rho GAP p190A) (p190-A)	ARHGAP35
O14828	O14828_S32	-2.031423564	0.056719863	O14828	SCAM3_HUMAN	Secretory carrier-associated membrane protein 3 (Secretory carrier membrane protein 3)	SCAMP3
P46100	P46100_S92	0.200032964	0.056883348	P46100	ATRX_HUMAN	Transcriptional regulator ATRX (EC 3.6.4.12) (ATP-dependent helicase ATRX) (X-linked helicase II) (X-linked nuclear protein) (XNP) (Znf-HX)	ATRX
P56945	P56945_S639	0.221710875	0.056963591	P56945	BCAR1_HUMAN	Breast cancer anti-estrogen resistance protein 1 (CRK-associated substrate) (Cas scaffolding protein family member 1) (p130cas)	BCAR1
Q99569	Q99569_S447	0.574359322	0.057006259	Q99569	PKP4_HUMAN	Plakophilin-4 (p0071)	PKP4
O15320;Q8IX94;Q86UF2;P0CG41;A4D2H0;A4FU28	O15320_S137,Q8IX94_S138,Q86UF2_S138,P0CG41_S138,A4D2H0_S138,A4FU28_S138	-1.929231413	0.057075119	A4FU28;O15320;P0CG41;Q86UF2;Q8IX94	CTGE9_HUMAN;CTGE5_HUMAN;CTGE8_HUMAN;CTGE6_HUMAN;CTGE4_HUMAN	Cutaneous T-cell lymphoma-associated antigen 9 (Protein cTAGE-9);Cutaneous T-cell lymphoma-associated antigen 5 (Protein cTAGE-5) (Meningioma-expressed antigen 6/11) (cTAGE family member 5);Cutaneous T-cell lymphoma-associated antigen 8 (Protein cTAGE-8);Putative protein cTAGE-6 (cTAGE family member 6);Cutaneous T-cell lymphoma-associated antigen 4 (Protein cTAGE-4)	CTAGE9;CTAGE5;CTAGE8;CTAGE6P;CTAGE4
Q6WCQ1	Q6WCQ1_T378	-1.587996482	0.057207425	Q6WCQ1	MPRIP_HUMAN	Myosin phosphatase Rho-interacting protein (M-RIP) (Rho-interacting protein 3) (RIP3) (p116Rip)	MPRIP
P28370	P28370_T118	-0.945207895	0.05726321	P28370	SMCA1_HUMAN	Probable global transcription activator SNF2L1 (EC 3.6.4.-) (ATP-dependent helicase SMARCA1) (Nucleosome-remodeling factor subunit SNF2L) (SWI/SNF-related matrix-associated actin-dependent regulator of chromatin subfamily A member 1)	SMARCA1
Q9BYG3	Q9BYG3_S247	-1.461349138	0.057281389	Q9BYG3	MK67I_HUMAN	MKI67 FHA domain-interacting nucleolar phosphoprotein (Nucleolar phosphoprotein Nopp34) (Nucleolar protein interacting with the FHA domain of pKI-67) (hNIFK)	MKI67IP
O60343	O60343_S591	1.126674873	0.05732999	O60343	TBCD4_HUMAN	TBC1 domain family member 4 (Akt substrate of 160 kDa) (AS160)	TBC1D4
Q9NVD7	Q9NVD7_S8	-0.308348168	0.05736397	Q9NVD7	PARVA_HUMAN	Alpha-parvin (Actopaxin) (CH-ILKBP) (Calponin-like integrin-linked kinase-binding protein) (Matrix-remodeling-associated protein 2)	PARVA
O94913	O94913_S777	-0.375357919	0.057389125	O94913	PCF11_HUMAN	Pre-mRNA cleavage complex 2 protein Pcf11 (Pre-mRNA cleavage complex II protein Pcf11)	PCF11
P54578	P54578_S143	1.39632813	0.057408111	P54578	UBP14_HUMAN	Ubiquitin carboxyl-terminal hydrolase 14 (EC 3.4.19.12) (Deubiquitinating enzyme 14) (Ubiquitin thioesterase 14) (Ubiquitin-specific-processing protease 14)	USP14
Q9UKA4	Q9UKA4_T981	1.475036078	0.057430173	Q9UKA4	AKA11_HUMAN	A-kinase anchor protein 11 (AKAP-11) (A-kinase anchor protein 220 kDa) (AKAP 220) (hAKAP220) (Protein kinase A-anchoring protein 11) (PRKA11)	AKAP11
Q9BQE9	Q9BQE9_S122	0.352424252	0.057451528	Q9BQE9	BCL7B_HUMAN	B-cell CLL/lymphoma 7 protein family member B (allergen Hom s 3)	BCL7B
O60927	O60927_S57	-1.617046301	0.057498267	O60927	PP1RB_HUMAN	Protein phosphatase 1 regulatory subunit 11 (Hemochromatosis candidate gene V protein) (HCG V) (Protein phosphatase inhibitor 3)	PPP1R11
P21359	P21359_T2514	-0.320597053	0.057507675	P21359	NF1_HUMAN	Neurofibromin (Neurofibromatosis-related protein NF-1) [Cleaved into: Neurofibromin truncated]	NF1
O43491	O43491_S718	0.356740626	0.057581198	O43491	E41L2_HUMAN	Band 4.1-like protein 2 (Generally expressed protein 4.1) (4.1G)	EPB41L2
Q9H5N1	Q9H5N1_S193	-0.668617546	0.057683617	Q9H5N1	RABE2_HUMAN	Rab GTPase-binding effector protein 2 (Rabaptin-5beta)	RABEP2
P25054	P25054_S111	0.514153779	0.057743502	P25054	APC_HUMAN	Adenomatous polyposis coli protein (Protein APC) (Deleted in polyposis 2.5)	APC
Q96G74	Q96G74_S165,Q96G74_S177	0.63894794	0.057891379	Q96G74	OTUD5_HUMAN	OTU domain-containing protein 5 (EC 3.4.19.12) (Deubiquitinating enzyme A) (DUBA)	OTUD5
Q0JRZ9	Q0JRZ9_S478,Q0JRZ9_S488,Q0JRZ9_S496	-0.770089779	0.058006938	Q0JRZ9	FCHO2_HUMAN	FCH domain only protein 2	FCHO2
Q9Y4E8	Q9Y4E8_S229	0.320693663	0.058155376	Q9Y4E8	UBP15_HUMAN	Ubiquitin carboxyl-terminal hydrolase 15 (EC 3.4.19.12) (Deubiquitinating enzyme 15) (Ubiquitin thioesterase 15) (Ubiquitin-specific-processing protease 15) (Unph-2) (Unph4)	USP15
P27448	P27448_S419	-1.508161559	0.058171121	P27448	MARK3_HUMAN	MAP/microtubule affinity-regulating kinase 3 (EC 2.7.11.1) (C-TAK1) (cTAK1) (Cdc25C-associated protein kinase 1) (ELKL motif kinase 2) (EMK-2) (Protein kinase STK10) (Ser/Thr protein kinase PAR-1) (Par-1a) (Serine/threonine-protein kinase p78)	MARK3
Q9Y4B5	Q9Y4B5_T1806	1.027629544	0.058267474	Q9Y4B5	SOGA2_HUMAN	Protein SOGA2 (Coiled-coil domain-containing protein 165)	SOGA2
Q5JSZ5	Q5JSZ5_S556	0.3200584	0.058342716	Q5JSZ5	PRC2B_HUMAN	Protein PRRC2B (HLA-B-associated transcript 2-like 1) (Proline-rich coiled-coil protein 2B)	PRRC2B
Q12872	Q12872_S283	0.375074426	0.058514163	Q12872	SFSWA_HUMAN	Splicing factor, suppressor of white-apricot homolog (Splicing factor, arginine/serine-rich 8) (Suppressor of white apricot protein homolog)	SFSWAP
O14497	O14497_S1184	-0.636215017	0.058572359	O14497	ARI1A_HUMAN	AT-rich interactive domain-containing protein 1A (ARID domain-containing protein 1A) (B120) (BRG1-associated factor 250) (BAF250) (BRG1-associated factor 250a) (BAF250A) (Osa homolog 1) (hOSA1) (SWI-like protein) (SWI/SNF complex protein p270) (SWI/SNF-related, matrix-associated, actin-dependent regulator of chromatin subfamily F member 1) (hELD)	ARID1A
O75379	O75379_S30	0.591668757	0.058600343	O75379	VAMP4_HUMAN	Vesicle-associated membrane protein 4 (VAMP-4)	VAMP4
Q6PJI9	Q6PJI9_S821	-0.969690567	0.058602058	Q6PJI9	WDR59_HUMAN	WD repeat-containing protein 59	WDR59
Q9UQ35	Q9UQ35_S2115,Q9UQ35_S2121	-0.887757267	0.05886745	Q9UQ35	SRRM2_HUMAN	Serine/arginine repetitive matrix protein 2 (300 kDa nuclear matrix antigen) (Serine/arginine-rich splicing factor-related nuclear matrix protein of 300 kDa) (SR-related nuclear matrix protein of 300 kDa) (Ser/Arg-related nuclear matrix protein of 300 kDa) (Splicing coactivator subunit SRm300) (Tax-responsive enhancer element-binding protein 803) (TaxREB803)	SRRM2
Q8IZP0	Q8IZP0_S323	-1.149933206	0.058925698	Q8IZP0	ABI1_HUMAN	Abl interactor 1 (Abelson interactor 1) (Abi-1) (Abl-binding protein 4) (AblBP4) (Eps8 SH3 domain-binding protein) (Eps8-binding protein) (Nap1-binding protein) (Nap1BP) (Spectrin SH3 domain-binding protein 1) (e3B1)	ABI1
Q13330	Q13330_S639	-1.308435928	0.05903901	Q13330	MTA1_HUMAN	Metastasis-associated protein MTA1	MTA1
Q13501	Q13501_T269	-0.14536141	0.059164518	Q13501	SQSTM_HUMAN	Sequestosome-1 (EBI3-associated protein of 60 kDa) (EBIAP) (p60) (Phosphotyrosine-independent ligand for the Lck SH2 domain of 62 kDa) (Ubiquitin-binding protein p62)	SQSTM1
Q15648	Q15648_S1207,Q15648_T1215	1.043516079	0.059232231	Q15648	MED1_HUMAN	Mediator of RNA polymerase II transcription subunit 1 (Activator-recruited cofactor 205 kDa component) (ARC205) (Mediator complex subunit 1) (Peroxisome proliferator-activated receptor-binding protein) (PBP) (PPAR-binding protein) (Thyroid hormone receptor-associated protein complex 220 kDa component) (Trap220) (Thyroid receptor-interacting protein 2) (TR-interacting protein 2) (TRIP-2) (Vitamin …	MED1
Q9UHR4	Q9UHR4_S261	1.1488608	0.05929404	Q9UHR4	BI2L1_HUMAN	Brain-specific angiogenesis inhibitor 1-associated protein 2-like protein 1 (BAI1-associated protein 2-like protein 1) (Insulin receptor tyrosine kinase substrate)	BAIAP2L1
Q9H116	Q9H116_S613	-4.652974374	0.05930195	Q9H116	GZF1_HUMAN	GDNF-inducible zinc finger protein 1 (Zinc finger and BTB domain-containing protein 23) (Zinc finger protein 336)	GZF1
P49792	P49792_S2741	-0.892980816	0.059344473	P49792	RBP2_HUMAN	E3 SUMO-protein ligase RanBP2 (EC 6.3.2.-) (358 kDa nucleoporin) (Nuclear pore complex protein Nup358) (Nucleoporin Nup358) (Ran-binding protein 2) (RanBP2) (p270) [Includes: Putative peptidyl-prolyl cis-trans isomerase (PPIase) (EC 5.2.1.8) (Rotamase)]	RANBP2
Q96ST2	Q96ST2_S720	-1.694024056	0.059368942	Q96ST2	IWS1_HUMAN	Protein IWS1 homolog (IWS1-like protein)	IWS1
Q15910	Q15910_T487	-0.140619886	0.059465015	Q15910	EZH2_HUMAN	Histone-lysine N-methyltransferase EZH2 (EC 2.1.1.43) (ENX-1) (Enhancer of zeste homolog 2) (Lysine N-methyltransferase 6)	EZH2
Q8WWK9	Q8WWK9_S190	-0.485911028	0.059538747	Q8WWK9	CKAP2_HUMAN	Cytoskeleton-associated protein 2 (CTCL tumor antigen se20-10) (Tumor- and microtubule-associated protein)	CKAP2
Q03164	Q03164_S2196,Q03164_S2201	-0.863333824	0.059576464	Q03164	MLL1_HUMAN	Histone-lysine N-methyltransferase MLL (EC 2.1.1.43) (ALL-1) (CXXC-type zinc finger protein 7) (Lysine N-methyltransferase 2A) (KMT2A) (Trithorax-like protein) (Zinc finger protein HRX) [Cleaved into: MLL cleavage product N320 (N-terminal cleavage product of 320 kDa) (p320); MLL cleavage product C180 (C-terminal cleavage product of 180 kDa) (p180)]	MLL
Q08J23	Q08J23_S743,Q08J23_S751	0.55934811	0.059641496	Q08J23	NSUN2_HUMAN	tRNA (cytosine(34)-C(5))-methyltransferase (EC 2.1.1.203) (Myc-induced SUN domain-containing protein) (Misu) (NOL1/NOP2/Sun domain family member 2) (Substrate of AIM1/Aurora kinase B) (tRNA (cytosine-5-)-methyltransferase) (tRNA methyltransferase 4 homolog) (hTrm4)	NSUN2
Q9BZQ8	Q9BZQ8_S602	-1.410403217	0.059718849	Q9BZQ8	NIBAN_HUMAN	Protein Niban (Cell growth-inhibiting gene 39 protein) (Protein FAM129A)	FAM129A
Q9NZN8	Q9NZN8_S157	-0.608798033	0.059785208	Q9NZN8	CNOT2_HUMAN	CCR4-NOT transcription complex subunit 2 (CCR4-associated factor 2)	CNOT2
Q9BY89	Q9BY89_S1441	-1.612213585	0.059788092	Q9BY89	K1671_HUMAN	Uncharacterized protein KIAA1671	KIAA1671
Q13535	Q13535_S435	-0.999349291	0.059793721	Q13535	ATR_HUMAN	Serine/threonine-protein kinase ATR (EC 2.7.11.1) (Ataxia telangiectasia and Rad3-related protein) (FRAP-related protein 1)	ATR
O94986	O94986_T1241	-0.333553335	0.059861083	O94986	CE152_HUMAN	Centrosomal protein of 152 kDa (Cep152)	CEP152
P52948	P52948_S612	0.294319602	0.0599246	P52948	NUP98_HUMAN	Nuclear pore complex protein Nup98-Nup96 [Cleaved into: Nuclear pore complex protein Nup98 (98 kDa nucleoporin) (Nucleoporin Nup98); Nuclear pore complex protein Nup96 (96 kDa nucleoporin) (Nucleoporin Nup96)]	NUP98
O43896	O43896_S983	0.812770971	0.059933685	O43896	KIF1C_HUMAN	Kinesin-like protein KIF1C	KIF1C
P12956	P12956_S477	-0.631987862	0.059963326	P12956	XRCC6_HUMAN	X-ray repair cross-complementing protein 6 (EC 3.6.4.-) (EC 4.2.99.-) (5'-deoxyribose-5-phosphate lyase Ku70) (5'-dRP lyase Ku70) (70 kDa subunit of Ku antigen) (ATP-dependent DNA helicase 2 subunit 1) (ATP-dependent DNA helicase II 70 kDa subunit) (CTC box-binding factor 75 kDa subunit) (CTC75) (CTCBF) (DNA repair protein XRCC6) (Lupus Ku autoantigen protein p70) (Ku70) (Thyroid-lupus autoantige…	XRCC6
P21333	P21333_S2152	-0.974365963	0.060109293	P21333	FLNA_HUMAN	Filamin-A (FLN-A) (Actin-binding protein 280) (ABP-280) (Alpha-filamin) (Endothelial actin-binding protein) (Filamin-1) (Non-muscle filamin)	FLNA
Q15149	Q15149_S4386,Q15149_S4389	-0.257808052	0.06033802	Q15149	PLEC_HUMAN	Plectin (PCN) (PLTN) (Hemidesmosomal protein 1) (HD1) (Plectin-1)	PLEC
Q9NR30	Q9NR30_S7	-0.739285126	0.060355805	Q9NR30	DDX21_HUMAN	Nucleolar RNA helicase 2 (EC 3.6.4.13) (DEAD box protein 21) (Gu-alpha) (Nucleolar RNA helicase Gu) (Nucleolar RNA helicase II) (RH II/Gu)	DDX21
Q8NFC6	Q8NFC6_T658	-1.179691202	0.060546924	Q8NFC6	BD1L1_HUMAN	Biorientation of chromosomes in cell division protein 1-like 1 (Protein FAM44A)	BOD1L1
Q7KZI7	Q7KZI7_S390	0.952296749	0.060792781	Q7KZI7	MARK2_HUMAN	Serine/threonine-protein kinase MARK2 (EC 2.7.11.1) (EC 2.7.11.26) (ELKL motif kinase 1) (EMK-1) (MAP/microtubule affinity-regulating kinase 2) (PAR1 homolog) (PAR1 homolog b) (Par-1b) (Par1b)	MARK2
Q7Z2Z1	Q7Z2Z1_T1127	-2.147944027	0.061120411	Q7Z2Z1	TICRR_HUMAN	Treslin (TopBP1-interacting checkpoint and replication regulator) (TopBP1-interacting, replication-stimulating protein)	TICRR
Q8N5W9	Q8N5W9_S6	-3.038193723	0.061222792	Q8N5W9	F101B_HUMAN	Protein FAM101B	FAM101B
P21359	P21359_S2543	-0.782407848	0.061344557	P21359	NF1_HUMAN	Neurofibromin (Neurofibromatosis-related protein NF-1) [Cleaved into: Neurofibromin truncated]	NF1
Q13200	Q13200_S361	0.509752141	0.061371678	Q13200	PSMD2_HUMAN	26S proteasome non-ATPase regulatory subunit 2 (26S proteasome regulatory subunit RPN1) (26S proteasome regulatory subunit S2) (26S proteasome subunit p97) (Protein 55.11) (Tumor necrosis factor type 1 receptor-associated protein 2)	PSMD2
Q9UJF2	Q9UJF2_S16	-1.491264258	0.061384708	Q9UJF2	NGAP_HUMAN	Ras GTPase-activating protein nGAP (RAS protein activator-like 2)	RASAL2
Q13554	Q13554_S461	-2.440481708	0.06140115	Q13554	KCC2B_HUMAN	Calcium/calmodulin-dependent protein kinase type II subunit beta (CaM kinase II subunit beta) (CaMK-II subunit beta) (EC 2.7.11.17)	CAMK2B
Q9C0D7	Q9C0D7_S612	-1.284036458	0.061412069	Q9C0D7	ZC12C_HUMAN	Probable ribonuclease ZC3H12C (EC 3.1.-.-) (MCP-induced protein 3) (Zinc finger CCCH domain-containing protein 12C)	ZC3H12C
Q9UK61	Q9UK61_S785	-1.696669931	0.061633501	Q9UK61	F208A_HUMAN	Protein FAM208A (CTCL tumor antigen se89-1) (Retinoblastoma-associated protein RAP140)	FAM208A
Q9P260	Q9P260_S453	0.383849467	0.061690706	Q9P260	K1468_HUMAN	LisH domain and HEAT repeat-containing protein KIAA1468	KIAA1468
O60504	O60504_S530	0.305766616	0.061694705	O60504	VINEX_HUMAN	Vinexin (SH3-containing adapter molecule 1) (SCAM-1) (Sorbin and SH3 domain-containing protein 3)	SORBS3
Q92615	Q92615_S498	-1.360463599	0.061715924	Q92615	LAR4B_HUMAN	La-related protein 4B (La ribonucleoprotein domain family member 4B) (La ribonucleoprotein domain family member 5) (La-related protein 5)	LARP4B
O94763	O94763_S372	-1.127911036	0.061829122	O94763	RMP_HUMAN	Unconventional prefoldin RPB5 interactor 1 (Protein NNX3) (Protein phosphatase 1 regulatory subunit 19) (RNA polymerase II subunit 5-mediating protein) (RPB5-mediating protein)	URI1
O14578	O14578_S480	-0.627508269	0.061897251	O14578	CTRO_HUMAN	Citron Rho-interacting kinase (CRIK) (EC 2.7.11.1) (Serine/threonine-protein kinase 21)	CIT
P22626	P22626_S344	0.313321845	0.061947077	P22626	ROA2_HUMAN	Heterogeneous nuclear ribonucleoproteins A2/B1 (hnRNP A2/B1)	HNRNPA2B1
Q9Y6D6	Q9Y6D6_S664	-1.441878837	0.061965186	Q9Y6D6	BIG1_HUMAN	Brefeldin A-inhibited guanine nucleotide-exchange protein 1 (Brefeldin A-inhibited GEP 1) (ADP-ribosylation factor guanine nucleotide-exchange factor 1) (p200 ARF guanine nucleotide exchange factor) (p200 ARF-GEP1)	ARFGEF1
Q8NDT2	Q8NDT2_S229	1.718068477	0.062004047	Q8NDT2	RB15B_HUMAN	Putative RNA-binding protein 15B (One-twenty two protein 3) (HuOTT3) (RNA-binding motif protein 15B)	RBM15B
P27816	P27816_T521	-0.598174154	0.06205661	P27816	MAP4_HUMAN	Microtubule-associated protein 4 (MAP-4)	MAP4
Q5JRA6	Q5JRA6_S1666,Q5JRA6_S1678	-0.843938272	0.062333384	Q5JRA6	MIA3_HUMAN	Melanoma inhibitory activity protein 3 (C219-reactive peptide) (D320) (Transport and Golgi organization protein 1) (TANGO1)	MIA3
Q96RS0	Q96RS0_S89	0.312038353	0.062335804	Q96RS0	TGS1_HUMAN	Trimethylguanosine synthase (EC 2.1.1.-) (CLL-associated antigen KW-2) (Cap-specific guanine-N2 methyltransferase) (Hepatocellular carcinoma-associated antigen 137) (Nuclear receptor coactivator 6-interacting protein) (PRIP-interacting protein with methyltransferase motif) (PIMT) (PIPMT)	TGS1
Q9Y618	Q9Y618_S2065,Q9Y618_S2069	-0.323618062	0.062358801	Q9Y618	NCOR2_HUMAN	Nuclear receptor corepressor 2 (N-CoR2) (CTG repeat protein 26) (SMAP270) (Silencing mediator of retinoic acid and thyroid hormone receptor) (SMRT) (T3 receptor-associating factor) (TRAC) (Thyroid-, retinoic-acid-receptor-associated corepressor)	NCOR2
Q02978	Q02978_T4	0.22721654	0.062377617	Q02978	M2OM_HUMAN	Mitochondrial 2-oxoglutarate/malate carrier protein (OGCP) (Solute carrier family 25 member 11)	SLC25A11
Q9UHB6	Q9UHB6_S225	-1.744894981	0.062405504	Q9UHB6	LIMA1_HUMAN	LIM domain and actin-binding protein 1 (Epithelial protein lost in neoplasm)	LIMA1
Q9UKE5	Q9UKE5_T581	0.370979237	0.062444984	Q9UKE5	TNIK_HUMAN	TRAF2 and NCK-interacting protein kinase (EC 2.7.11.1)	TNIK
Q15637	Q15637_S80,Q15637_S82	0.363188462	0.062529561	Q15637	SF01_HUMAN	Splicing factor 1 (Mammalian branch point-binding protein) (BBP) (mBBP) (Transcription factor ZFM1) (Zinc finger gene in MEN1 locus) (Zinc finger protein 162)	SF1
Q9H4A3	Q9H4A3_S2027,Q9H4A3_S2032	0.492374944	0.062712968	Q9H4A3	WNK1_HUMAN	Serine/threonine-protein kinase WNK1 (EC 2.7.11.1) (Erythrocyte 65 kDa protein) (p65) (Kinase deficient protein) (Protein kinase lysine-deficient 1) (Protein kinase with no lysine 1) (hWNK1)	WNK1
O43752	O43752_S2	-1.055680083	0.062819379	O43752	STX6_HUMAN	Syntaxin-6	STX6
P61978	P61978_S379	-2.289515215	0.062858766	P61978	HNRPK_HUMAN	Heterogeneous nuclear ribonucleoprotein K (hnRNP K) (Transformation up-regulated nuclear protein) (TUNP)	HNRNPK
O00567	O00567_S563	-1.617241709	0.063066995	O00567	NOP56_HUMAN	Nucleolar protein 56 (Nucleolar protein 5A)	NOP56
P29590	P29590_S530	-0.306161518	0.063190012	P29590	PML_HUMAN	Protein PML (Promyelocytic leukemia protein) (RING finger protein 71) (Tripartite motif-containing protein 19)	PML
Q15052	Q15052_S640	-0.998148856	0.063296251	Q15052	ARHG6_HUMAN	Rho guanine nucleotide exchange factor 6 (Alpha-Pix) (COOL-2) (PAK-interacting exchange factor alpha) (Rac/Cdc42 guanine nucleotide exchange factor 6)	ARHGEF6
Q6ZSZ5	Q6ZSZ5_S1101,Q6ZSZ5_S1103	0.454569144	0.063334426	Q6ZSZ5	ARHGI_HUMAN	Rho guanine nucleotide exchange factor 18 (114 kDa Rho-specific guanine nucleotide exchange factor) (p114-Rho-GEF) (p114RhoGEF) (Septin-associated RhoGEF) (SA-RhoGEF)	ARHGEF18
P46019	P46019_S729	-1.470893104	0.063599453	P46019	KPB2_HUMAN	Phosphorylase b kinase regulatory subunit alpha, liver isoform (Phosphorylase kinase alpha L subunit)	PHKA2
Q9BZF1	Q9BZF1_S68	0.299817821	0.063878778	Q9BZF1	OSBL8_HUMAN	Oxysterol-binding protein-related protein 8 (ORP-8) (OSBP-related protein 8)	OSBPL8
Q13029	Q13029_S421	-1.253233045	0.063931026	Q13029	PRDM2_HUMAN	PR domain zinc finger protein 2 (EC 2.1.1.43) (GATA-3-binding protein G3B) (Lysine N-methyltransferase 8) (MTB-ZF) (MTE-binding protein) (PR domain-containing protein 2) (Retinoblastoma protein-interacting zinc finger protein) (Zinc finger protein RIZ)	PRDM2
P42696	P42696_S28	1.991381035	0.063937887	P42696	RBM34_HUMAN	RNA-binding protein 34 (RNA-binding motif protein 34)	RBM34
O43491	O43491_S715	0.754108233	0.06403762	O43491	E41L2_HUMAN	Band 4.1-like protein 2 (Generally expressed protein 4.1) (4.1G)	EPB41L2
Q5VV41	Q5VV41_S174	0.174283538	0.064100671	Q5VV41	ARHGG_HUMAN	Rho guanine nucleotide exchange factor 16 (Ephexin-4)	ARHGEF16
O75691	O75691_T2064	1.126186361	0.064432253	O75691	UTP20_HUMAN	Small subunit processome component 20 homolog (Down-regulated in metastasis protein) (Novel nucleolar protein 73) (NNP73) (Protein Key-1A6)	UTP20
O96007	O96007_S20	-1.506886208	0.064439721	O96007	MOC2B_HUMAN	Molybdopterin synthase catalytic subunit (EC 2.8.1.12) (MOCO1-B) (Molybdenum cofactor synthesis protein 2 large subunit) (Molybdenum cofactor synthesis protein 2B) (MOCS2B) (Molybdopterin-synthase large subunit) (MPT synthase large subunit)	MOCS2
Q9H1B7	Q9H1B7_S659,Q9H1B7_S662	1.182937003	0.06446861	Q9H1B7	I2BPL_HUMAN	Interferon regulatory factor 2-binding protein-like (Enhanced at puberty protein 1)	IRF2BPL
P82970	P82970_T31	0.96442962	0.064496422	P82970	HMGN5_HUMAN	High mobility group nucleosome-binding domain-containing protein 5 (Nucleosome-binding protein 1)	HMGN5
P14618	P14618_S37	0.06727884	0.064503956	P14618	KPYM_HUMAN	Pyruvate kinase isozymes M1/M2 (EC 2.7.1.40) (Cytosolic thyroid hormone-binding protein) (CTHBP) (Opa-interacting protein 3) (OIP-3) (Pyruvate kinase 2/3) (Pyruvate kinase muscle isozyme) (Thyroid hormone-binding protein 1) (THBP1) (Tumor M2-PK) (p58)	PKM
Q8NG31	Q8NG31_S60	-2.014874874	0.064602712	Q8NG31	CASC5_HUMAN	Protein CASC5 (ALL1-fused gene from chromosome 15q14 protein) (AF15q14) (Bub-linking kinetochore protein) (Blinkin) (Cancer susceptibility candidate gene 5 protein) (Cancer/testis antigen 29) (CT29) (Kinetochore-null protein 1) (Protein D40/AF15q14)	CASC5
P46100	P46100_S594,P46100_S598	-0.151323302	0.064653032	P46100	ATRX_HUMAN	Transcriptional regulator ATRX (EC 3.6.4.12) (ATP-dependent helicase ATRX) (X-linked helicase II) (X-linked nuclear protein) (XNP) (Znf-HX)	ATRX
Q9UGV2	Q9UGV2_S331	-1.539959695	0.064751987	Q9UGV2	NDRG3_HUMAN	Protein NDRG3 (N-myc downstream-regulated gene 3 protein)	NDRG3
Q03135	Q03135_S2	0.373352415	0.06479185	Q03135	CAV1_HUMAN	Caveolin-1	CAV1
Q14573	Q14573_S1832	-0.908631304	0.064798091	Q14573	ITPR3_HUMAN	Inositol 1,4,5-trisphosphate receptor type 3 (IP3 receptor isoform 3) (IP3R 3) (InsP3R3) (Type 3 inositol 1,4,5-trisphosphate receptor) (Type 3 InsP3 receptor)	ITPR3
Q14966	Q14966_S605	-0.57302653	0.064895633	Q14966	ZN638_HUMAN	Zinc finger protein 638 (Cutaneous T-cell lymphoma-associated antigen se33-1) (CTCL-associated antigen se33-1) (Nuclear protein 220) (Zinc finger matrin-like protein)	ZNF638
Q15154	Q15154_S1765	-0.368942932	0.065042253	Q15154	PCM1_HUMAN	Pericentriolar material 1 protein (PCM-1) (hPCM-1)	PCM1
O15164	O15164_S811	0.653355378	0.065181775	O15164	TIF1A_HUMAN	Transcription intermediary factor 1-alpha (TIF1-alpha) (EC 6.3.2.-) (E3 ubiquitin-protein ligase TRIM24) (RING finger protein 82) (Tripartite motif-containing protein 24)	TRIM24
Q92685	Q92685_S13	-1.067058382	0.065434286	Q92685	ALG3_HUMAN	Dol-P-Man:Man(5)GlcNAc(2)-PP-Dol alpha-1,3-mannosyltransferase (EC 2.4.1.258) (Asparagine-linked glycosylation protein 3 homolog) (Dol-P-Man-dependent alpha(1-3)-mannosyltransferase) (Dolichyl-P-Man:Man(5)GlcNAc(2)-PP-dolichyl mannosyltransferase) (Dolichyl-phosphate-mannose--glycolipid alpha-mannosyltransferase) (Not56-like protein)	ALG3
Q9Y2D5	Q9Y2D5_S393	0.579432362	0.065735647	Q9Y2D5	AKAP2_HUMAN	A-kinase anchor protein 2 (AKAP-2) (AKAP-KL) (Protein kinase A-anchoring protein 2) (PRKA2)	AKAP2
Q96N67	Q96N67_S946	0.242919218	0.065769485	Q96N67	DOCK7_HUMAN	Dedicator of cytokinesis protein 7	DOCK7
Q15311	Q15311_S48,Q15311_S62	0.754468976	0.065826613	Q15311	RBP1_HUMAN	RalA-binding protein 1 (RalBP1) (76 kDa Ral-interacting protein) (Dinitrophenyl S-glutathione ATPase) (DNP-SG ATPase) (Ral-interacting protein 1)	RALBP1
Q12948	Q12948_S235	-0.65463815	0.06584041	Q12948	FOXC1_HUMAN	Forkhead box protein C1 (Forkhead-related protein FKHL7) (Forkhead-related transcription factor 3) (FREAC-3)	FOXC1
Q6PJT7	Q6PJT7_S343	-1.534023709	0.065913113	Q6PJT7	ZC3HE_HUMAN	Zinc finger CCCH domain-containing protein 14 (Mammalian suppressor of tau pathology-2) (MSUT-2) (Renal carcinoma antigen NY-REN-37)	ZC3H14
Q9UL54	Q9UL54_S9	-1.226508597	0.066074939	Q9UL54	TAOK2_HUMAN	Serine/threonine-protein kinase TAO2 (EC 2.7.11.1) (Kinase from chicken homolog C) (hKFC-C) (Prostate-derived sterile 20-like kinase 1) (PSK-1) (PSK1) (Prostate-derived STE20-like kinase 1) (Thousand and one amino acid protein kinase 2)	TAOK2
Q9UKV3	Q9UKV3_T682	0.23235832	0.066161761	Q9UKV3	ACINU_HUMAN	Apoptotic chromatin condensation inducer in the nucleus (Acinus)	ACIN1
Q13541	Q13541_T77	0.417220842	0.066476668	Q13541	4EBP1_HUMAN	Eukaryotic translation initiation factor 4E-binding protein 1 (4E-BP1) (eIF4E-binding protein 1) (Phosphorylated heat- and acid-stable protein regulated by insulin 1) (PHAS-I)	EIF4EBP1
Q6PJG2	Q6PJG2_T698	-0.531739998	0.066734597	Q6PJG2	EMSA1_HUMAN	ELM2 and SANT domain-containing protein 1	ELMSAN1
P05387	P05387_S86	-0.884602819	0.066744305	P05387	RLA2_HUMAN	60S acidic ribosomal protein P2 (Renal carcinoma antigen NY-REN-44)	RPLP2
Q9UPY5	Q9UPY5_S26	-0.570291889	0.066769828	Q9UPY5	XCT_HUMAN	Cystine/glutamate transporter (Amino acid transport system xc-) (Calcium channel blocker resistance protein CCBR1) (Solute carrier family 7 member 11) (xCT)	SLC7A11
Q9NVR2	Q9NVR2_S231	-0.512613865	0.067003733	Q9NVR2	INT10_HUMAN	Integrator complex subunit 10 (Int10)	INTS10
Q6DN90	Q6DN90_S924	0.295226142	0.067074553	Q6DN90	IQEC1_HUMAN	IQ motif and SEC7 domain-containing protein 1 (ADP-ribosylation factors guanine nucleotide-exchange protein 100) (ADP-ribosylation factors guanine nucleotide-exchange protein 2) (Brefeldin-resistant Arf-GEF 2 protein)	IQSEC1
P35222	P35222_S552	-1.289955168	0.06709949	P35222	CTNB1_HUMAN	Catenin beta-1 (Beta-catenin)	CTNNB1
Q9Y2X3	Q9Y2X3_S502,Q9Y2X3_S514	0.417226984	0.067214024	Q9Y2X3	NOP58_HUMAN	Nucleolar protein 58 (Nucleolar protein 5)	NOP58
Q96JM3	Q96JM3_S204,Q96JM3_S214	0.265764992	0.067335619	Q96JM3	CHAP1_HUMAN	Chromosome alignment-maintaining phosphoprotein 1 (Zinc finger protein 828)	CHAMP1
O95674	O95674_S21,O95674_S33	0.468215223	0.067396399	O95674	CDS2_HUMAN	Phosphatidate cytidylyltransferase 2 (EC 2.7.7.41) (CDP-DAG synthase 2) (CDP-DG synthase 2) (CDP-diacylglycerol synthase 2) (CDS 2) (CDP-diglyceride pyrophosphorylase 2) (CDP-diglyceride synthase 2) (CTP:phosphatidate cytidylyltransferase 2)	CDS2
Q6NY19	Q6NY19_S160	0.714032457	0.06745803	Q6NY19	KANK3_HUMAN	KN motif and ankyrin repeat domain-containing protein 3 (Ankyrin repeat domain-containing protein 47)	KANK3
O43294	O43294_S403	-0.525423876	0.067655639	O43294	TGFI1_HUMAN	Transforming growth factor beta-1-induced transcript 1 protein (Androgen receptor coactivator 55 kDa protein) (Androgen receptor-associated protein of 55 kDa) (Hydrogen peroxide-inducible clone 5 protein) (Hic-5)	TGFB1I1
Q9Y6G9	Q9Y6G9_S421	0.467484002	0.067757222	Q9Y6G9	DC1L1_HUMAN	Cytoplasmic dynein 1 light intermediate chain 1 (LIC1) (Dynein light chain A) (DLC-A) (Dynein light intermediate chain 1, cytosolic)	DYNC1LI1
Q00839	Q00839_S271	-0.971692079	0.067824708	Q00839	HNRPU_HUMAN	Heterogeneous nuclear ribonucleoprotein U (hnRNP U) (Scaffold attachment factor A) (SAF-A) (p120) (pp120)	HNRNPU
Q86U06	Q86U06_S128	0.312199242	0.06793848	Q86U06	RBM23_HUMAN	Probable RNA-binding protein 23 (RNA-binding motif protein 23) (RNA-binding region-containing protein 4) (Splicing factor SF2)	RBM23
Q68CP9	Q68CP9_S1496	-0.361601086	0.068079174	Q68CP9	ARID2_HUMAN	AT-rich interactive domain-containing protein 2 (ARID domain-containing protein 2) (BRG1-associated factor 200) (BAF200) (Zinc finger protein with activation potential) (Zipzap/p200)	ARID2
Q9UHB7	Q9UHB7_S1055,Q9UHB7_S1058	0.538493701	0.068219975	Q9UHB7	AFF4_HUMAN	AF4/FMR2 family member 4 (ALL1-fused gene from chromosome 5q31 protein) (Protein AF-5q31) (Major CDK9 elongation factor-associated protein)	AFF4
O15042	O15042_S202	-0.453550634	0.068265117	O15042	SR140_HUMAN	U2 snRNP-associated SURP motif-containing protein (140 kDa Ser/Arg-rich domain protein) (U2-associated protein SR140)	U2SURP
Q9H7Z6	Q9H7Z6_S37,Q9H7Z6_S42	0.708756081	0.068272719	Q9H7Z6	KAT8_HUMAN	Histone acetyltransferase KAT8 (EC 2.3.1.48) (Lysine acetyltransferase 8) (MOZ, YBF2/SAS3, SAS2 and TIP60 protein 1) (MYST-1) (hMOF)	KAT8
Q5TH69	Q5TH69_S1991	0.458839392	0.068401578	Q5TH69	BIG3_HUMAN	Brefeldin A-inhibited guanine nucleotide-exchange protein 3	ARFGEF3
Q8WYP5	Q8WYP5_S1283	0.741120419	0.068415283	Q8WYP5	ELYS_HUMAN	Protein ELYS (Embryonic large molecule derived from yolk sac) (Protein MEL-28) (Putative AT-hook-containing transcription factor 1)	AHCTF1
Q3KQU3	Q3KQU3_S252	-1.395215632	0.068436866	Q3KQU3	MA7D1_HUMAN	MAP7 domain-containing protein 1 (Arginine/proline-rich coiled-coil domain-containing protein 1) (Proline/arginine-rich coiled-coil domain-containing protein 1)	MAP7D1
Q9Y4K4	Q9Y4K4_S433	-0.651025872	0.068471024	Q9Y4K4	M4K5_HUMAN	Mitogen-activated protein kinase kinase kinase kinase 5 (EC 2.7.11.1) (Kinase homologous to SPS1/STE20) (KHS) (MAPK/ERK kinase kinase kinase 5) (MEK kinase kinase 5) (MEKKK 5)	MAP4K5
O43815	O43815_S245	0.299897749	0.068638771	O43815	STRN_HUMAN	Striatin	STRN
Q6PJT7	Q6PJT7_S533	2.824248793	0.068654722	Q6PJT7	ZC3HE_HUMAN	Zinc finger CCCH domain-containing protein 14 (Mammalian suppressor of tau pathology-2) (MSUT-2) (Renal carcinoma antigen NY-REN-37)	ZC3H14
O43395	O43395_S619	-1.069428213	0.068682419	O43395	PRPF3_HUMAN	U4/U6 small nuclear ribonucleoprotein Prp3 (Pre-mRNA-splicing factor 3) (hPrp3) (U4/U6 snRNP 90 kDa protein)	PRPF3
Q9UBS9	Q9UBS9_S1073	-0.617360276	0.068860455	Q9UBS9	SUCO_HUMAN	SUN domain-containing ossification factor (Membrane protein CH1) (Protein osteopotentia homolog) (SUN-like protein 1)	SUCO
Q14814	Q14814_S251	-0.292608408	0.068924464	Q14814	MEF2D_HUMAN	Myocyte-specific enhancer factor 2D	MEF2D
Q99549	Q99549_S51	0.26829514	0.068931298	Q99549	MPP8_HUMAN	M-phase phosphoprotein 8 (Two hybrid-associated protein 3 with RanBPM) (Twa3)	MPHOSPH8
Q9NU19	Q9NU19_S116	-0.418860751	0.068932046	Q9NU19	TB22B_HUMAN	TBC1 domain family member 22B	TBC1D22B
P08670	P08670_S73	-1.411701892	0.069145836	P08670	VIME_HUMAN	Vimentin	VIM
Q12770	Q12770_S822	-0.68216609	0.069207982	Q12770	SCAP_HUMAN	Sterol regulatory element-binding protein cleavage-activating protein (SCAP) (SREBP cleavage-activating protein)	SCAP
Q8TD55	Q8TD55_S390	-0.749410992	0.069264232	Q8TD55	PKHO2_HUMAN	Pleckstrin homology domain-containing family O member 2 (PH domain-containing family O member 2) (Pleckstrin homology domain-containing family Q member 1) (PH domain-containing family Q member 1)	PLEKHO2
Q03112	Q03112_S858	0.447609941	0.069348633	Q03112	EVI1_HUMAN	MDS1 and EVI1 complex locus protein EVI1 (Ecotropic virus integration site 1 protein homolog) (EVI-1)	MECOM
Q8NEY1	Q8NEY1_T647	-1.076510563	0.069409415	Q8NEY1	NAV1_HUMAN	Neuron navigator 1 (Pore membrane and/or filament-interacting-like protein 3) (Steerin-1) (Unc-53 homolog 1) (unc53H1)	NAV1
Q8N612	Q8N612_S859	-0.959792307	0.069616929	Q8N612	F16A2_HUMAN	FTS and Hook-interacting protein (FHIP) (Protein FAM160A2)	FAM160A2
Q8NEM7	Q8NEM7_S508	-1.556090188	0.069679123	Q8NEM7	SP20H_HUMAN	Transcription factor SPT20 homolog (p38-interacting protein) (p38IP)	SUPT20H
Q9BXF6	Q9BXF6_S356	-1.321255802	0.069682419	Q9BXF6	RFIP5_HUMAN	Rab11 family-interacting protein 5 (Rab11-FIP5) (Gamma-SNAP-associated factor 1) (Gaf-1) (Phosphoprotein pp75) (Rab11-interacting protein Rip11)	RAB11FIP5
P16401	P16401_T9,P16401_S18	1.784244492	0.069752983	P16401	H15_HUMAN	Histone H1.5 (Histone H1a) (Histone H1b) (Histone H1s-3)	HIST1H1B
Q9NS69	Q9NS69_S15	-1.497072926	0.06976056	Q9NS69	TOM22_HUMAN	Mitochondrial import receptor subunit TOM22 homolog (hTom22) (1C9-2) (Translocase of outer membrane 22 kDa subunit homolog)	TOMM22
Q9NYJ8	Q9NYJ8_S582	-1.436817347	0.069867868	Q9NYJ8	TAB2_HUMAN	TGF-beta-activated kinase 1 and MAP3K7-binding protein 2 (Mitogen-activated protein kinase kinase kinase 7-interacting protein 2) (TAK1-binding protein 2) (TAB-2) (TGF-beta-activated kinase 1-binding protein 2)	TAB2
O43847	O43847_S94	-0.729169654	0.070034788	O43847	NRDC_HUMAN	Nardilysin (EC 3.4.24.61) (N-arginine dibasic convertase) (NRD convertase) (NRD-C)	NRD1
Q6UN15	Q6UN15_S492,Q6UN15_S500	0.331553215	0.070048857	Q6UN15	FIP1_HUMAN	Pre-mRNA 3'-end-processing factor FIP1 (hFip1) (FIP1-like 1 protein) (Factor interacting with PAP) (Rearranged in hypereosinophilia)	FIP1L1
Q9UQ35	Q9UQ35_S322,Q9UQ35_S323	0.901292335	0.070050009	Q9UQ35	SRRM2_HUMAN	Serine/arginine repetitive matrix protein 2 (300 kDa nuclear matrix antigen) (Serine/arginine-rich splicing factor-related nuclear matrix protein of 300 kDa) (SR-related nuclear matrix protein of 300 kDa) (Ser/Arg-related nuclear matrix protein of 300 kDa) (Splicing coactivator subunit SRm300) (Tax-responsive enhancer element-binding protein 803) (TaxREB803)	SRRM2
Q9UQ35	Q9UQ35_S1101,Q9UQ35_S1103	0.781246117	0.070052198	Q9UQ35	SRRM2_HUMAN	Serine/arginine repetitive matrix protein 2 (300 kDa nuclear matrix antigen) (Serine/arginine-rich splicing factor-related nuclear matrix protein of 300 kDa) (SR-related nuclear matrix protein of 300 kDa) (Ser/Arg-related nuclear matrix protein of 300 kDa) (Splicing coactivator subunit SRm300) (Tax-responsive enhancer element-binding protein 803) (TaxREB803)	SRRM2
Q9NVU0	Q9NVU0_S503	0.599058542	0.070189753	Q9NVU0	RPC5_HUMAN	DNA-directed RNA polymerase III subunit RPC5 (RNA polymerase III subunit C5) (DNA-directed RNA polymerase III 80 kDa polypeptide)	POLR3E
Q5T5Y3	Q5T5Y3_S629	-1.457927554	0.070361377	Q5T5Y3	CAMP1_HUMAN	Calmodulin-regulated spectrin-associated protein 1	CAMSAP1
Q96AY4	Q96AY4_S2079	0.651312581	0.070415477	Q96AY4	TTC28_HUMAN	Tetratricopeptide repeat protein 28 (TPR repeat protein 28)	TTC28
P11717	P11717_S2479	-0.684358371	0.070712017	P11717	MPRI_HUMAN	Cation-independent mannose-6-phosphate receptor (CI Man-6-P receptor) (CI-MPR) (M6PR) (300 kDa mannose 6-phosphate receptor) (MPR 300) (Insulin-like growth factor 2 receptor) (Insulin-like growth factor II receptor) (IGF-II receptor) (M6P/IGF2 receptor) (M6P/IGF2R) (CD antigen CD222)	IGF2R
P35222	P35222_T551	-0.945812339	0.070718276	P35222	CTNB1_HUMAN	Catenin beta-1 (Beta-catenin)	CTNNB1
Q9NXG0	Q9NXG0_S5,Q9NXG0_S12	0.721658473	0.070835962	Q9NXG0	CNTLN_HUMAN	Centlein (Centrosomal protein)	CNTLN
Q9H0W8	Q9H0W8_S7	0.180256971	0.071100087	Q9H0W8	SMG9_HUMAN	Protein SMG9 (Protein smg-9 homolog)	SMG9
Q8TAP8	Q8TAP8_S52	0.559226747	0.071598458	Q8TAP8	PPR35_HUMAN	Protein phosphatase 1 regulatory subunit 35	PPP1R35
P42336	P42336_S312	-1.484983916	0.071644644	P42336	PK3CA_HUMAN	Phosphatidylinositol 4,5-bisphosphate 3-kinase catalytic subunit alpha isoform (PI3-kinase subunit alpha) (PI3K-alpha) (PI3Kalpha) (PtdIns-3-kinase subunit alpha) (EC 2.7.1.153) (Phosphatidylinositol 4,5-bisphosphate 3-kinase 110 kDa catalytic subunit alpha) (PtdIns-3-kinase subunit p110-alpha) (p110alpha) (Phosphoinositide-3-kinase catalytic alpha polypeptide) (Serine/threonine protein kinase PI…	PIK3CA
Q9BST9	Q9BST9_S232	-2.94531976	0.071645752	Q9BST9	RTKN_HUMAN	Rhotekin	RTKN
Q13033	Q13033_S229	-0.192848064	0.071669228	Q13033	STRN3_HUMAN	Striatin-3 (Cell cycle autoantigen SG2NA) (S/G2 antigen)	STRN3
Q6PJT7	Q6PJT7_T387	-0.976852737	0.071693914	Q6PJT7	ZC3HE_HUMAN	Zinc finger CCCH domain-containing protein 14 (Mammalian suppressor of tau pathology-2) (MSUT-2) (Renal carcinoma antigen NY-REN-37)	ZC3H14
Q9NSK0	Q9NSK0_S565	0.838831169	0.071762891	Q9NSK0	KLC4_HUMAN	Kinesin light chain 4 (KLC 4) (Kinesin-like protein 8)	KLC4
Q9UK61	Q9UK61_S1551	-0.344701531	0.071907986	Q9UK61	F208A_HUMAN	Protein FAM208A (CTCL tumor antigen se89-1) (Retinoblastoma-associated protein RAP140)	FAM208A
Q92609	Q92609_S43	-1.640939911	0.072079226	Q92609	TBCD5_HUMAN	TBC1 domain family member 5	TBC1D5
P05455	P05455_S92	0.190467187	0.07208088	P05455	LA_HUMAN	Lupus La protein (La autoantigen) (La ribonucleoprotein) (Sjoegren syndrome type B antigen) (SS-B)	SSB
Q96P16	Q96P16_S156	0.366308623	0.072515025	Q96P16	RPR1A_HUMAN	Regulation of nuclear pre-mRNA domain-containing protein 1A (Cyclin-dependent kinase inhibitor 2B-related protein) (p15INK4B-related protein)	RPRD1A
O60934	O60934_S397	-0.221150552	0.072826277	O60934	NBN_HUMAN	Nibrin (Cell cycle regulatory protein p95) (Nijmegen breakage syndrome protein 1)	NBN
P49023	P49023_S106	0.748369583	0.073041247	P49023	PAXI_HUMAN	Paxillin	PXN
Q9UQ35	Q9UQ35_S424	-0.824636797	0.073159408	Q9UQ35	SRRM2_HUMAN	Serine/arginine repetitive matrix protein 2 (300 kDa nuclear matrix antigen) (Serine/arginine-rich splicing factor-related nuclear matrix protein of 300 kDa) (SR-related nuclear matrix protein of 300 kDa) (Ser/Arg-related nuclear matrix protein of 300 kDa) (Splicing coactivator subunit SRm300) (Tax-responsive enhancer element-binding protein 803) (TaxREB803)	SRRM2
O75864	O75864_S560	0.437025642	0.073220758	O75864	PPR37_HUMAN	Protein phosphatase 1 regulatory subunit 37 (Leucine-rich repeat-containing protein 68)	PPP1R37
Q9GZR7	Q9GZR7_S287,Q9GZR7_S295	-1.106844467	0.073304004	Q9GZR7	DDX24_HUMAN	ATP-dependent RNA helicase DDX24 (EC 3.6.4.13) (DEAD box protein 24)	DDX24
Q9UEY8	Q9UEY8_S673,Q9UEY8_S677,Q9UEY8_S681	0.499852574	0.073464022	Q9UEY8	ADDG_HUMAN	Gamma-adducin (Adducin-like protein 70)	ADD3
Q9H9E3	Q9H9E3_S6	-0.160128215	0.07352497	Q9H9E3	COG4_HUMAN	Conserved oligomeric Golgi complex subunit 4 (COG complex subunit 4) (Component of oligomeric Golgi complex 4)	COG4
Q63ZY3	Q63ZY3_S323	0.261350682	0.073547418	Q63ZY3	KANK2_HUMAN	KN motif and ankyrin repeat domain-containing protein 2 (Ankyrin repeat domain-containing protein 25) (Matrix-remodeling-associated protein 3) (SRC-1-interacting protein) (SIP) (SRC-interacting protein) (SRC1-interacting protein)	KANK2
O43815	O43815_S373	0.342425079	0.073604352	O43815	STRN_HUMAN	Striatin	STRN
P18583	P18583_S2020,P18583_T2022	-0.486189653	0.073746272	P18583	SON_HUMAN	Protein SON (Bax antagonist selected in saccharomyces 1) (BASS1) (Negative regulatory element-binding protein) (NRE-binding protein) (Protein DBP-5) (SON3)	SON
Q07157	Q07157_S212	0.567757619	0.07377935	Q07157	ZO1_HUMAN	Tight junction protein ZO-1 (Tight junction protein 1) (Zona occludens protein 1) (Zonula occludens protein 1)	TJP1
Q6P0Q8	Q6P0Q8_S1340	-0.658028122	0.073839883	Q6P0Q8	MAST2_HUMAN	Microtubule-associated serine/threonine-protein kinase 2 (EC 2.7.11.1)	MAST2
Q9P1Y5	Q9P1Y5_T799	1.231803431	0.073842463	Q9P1Y5	CAMP3_HUMAN	Calmodulin-regulated spectrin-associated protein 3 (Protein Nezha)	CAMSAP3
P55196	P55196_S1173,P55196_S1182	0.448590548	0.074080846	P55196	AFAD_HUMAN	Afadin (ALL1-fused gene from chromosome 6 protein) (Protein AF-6)	MLLT4
Q9Y2W1	Q9Y2W1_S379	0.098855626	0.074099517	Q9Y2W1	TR150_HUMAN	Thyroid hormone receptor-associated protein 3 (Thyroid hormone receptor-associated protein complex 150 kDa component) (Trap150)	THRAP3
Q7L8J4	Q7L8J4_S362	-0.597072291	0.074276989	Q7L8J4	3BP5L_HUMAN	SH3 domain-binding protein 5-like (SH3BP-5-like)	SH3BP5L
Q09666	Q09666_S212	0.898066401	0.074279283	Q09666	AHNK_HUMAN	Neuroblast differentiation-associated protein AHNAK (Desmoyokin)	AHNAK
Q8TAT5	Q8TAT5_S450	0.252541579	0.074325828	Q8TAT5	NEIL3_HUMAN	Endonuclease 8-like 3 (EC 3.2.2.-) (EC 4.2.99.18) (DNA glycosylase FPG2) (DNA glycosylase/AP lyase Neil3) (Endonuclease VIII-like 3) (Nei-like protein 3)	NEIL3
Q9BY89	Q9BY89_S1410	0.731737639	0.074442995	Q9BY89	K1671_HUMAN	Uncharacterized protein KIAA1671	KIAA1671
Q6P0N0	Q6P0N0_S1104	0.552263528	0.074604659	Q6P0N0	M18BP_HUMAN	Mis18-binding protein 1 (Kinetochore-associated protein KNL-2 homolog) (HsKNL-2) (P243)	MIS18BP1
Q9BXB4	Q9BXB4_S189	-1.225786035	0.074607294	Q9BXB4	OSB11_HUMAN	Oxysterol-binding protein-related protein 11 (ORP-11) (OSBP-related protein 11)	OSBPL11
P36871	P36871_S117	-1.573383989	0.074665755	P36871	PGM1_HUMAN	Phosphoglucomutase-1 (PGM 1) (EC 5.4.2.2) (Glucose phosphomutase 1)	PGM1
Q92945	Q92945_S125	-0.409091261	0.074680387	Q92945	FUBP2_HUMAN	Far upstream element-binding protein 2 (FUSE-binding protein 2) (KH type-splicing regulatory protein) (KSRP) (p75)	KHSRP
P11388	P11388_S29	-1.284390173	0.07480123	P11388	TOP2A_HUMAN	DNA topoisomerase 2-alpha (EC 5.99.1.3) (DNA topoisomerase II, alpha isozyme)	TOP2A
Q5JSH3	Q5JSH3_T219	0.512406196	0.075333092	Q5JSH3	WDR44_HUMAN	WD repeat-containing protein 44 (Rabphilin-11)	WDR44
P30305	P30305_S375	0.810934391	0.075602611	P30305	MPIP2_HUMAN	M-phase inducer phosphatase 2 (EC 3.1.3.48) (Dual specificity phosphatase Cdc25B)	CDC25B
Q70Z53	Q70Z53_S278,Q70Z53_S283	0.492268994	0.075689875	Q70Z53	F10C1_HUMAN	Protein FRA10AC1	FRA10AC1
P46108	P46108_S83	0.308539492	0.075762092	P46108	CRK_HUMAN	Adapter molecule crk (Proto-oncogene c-Crk) (p38)	CRK
Q96DY7	Q96DY7_S639	-0.67619508	0.07577305	Q96DY7	MTBP_HUMAN	Mdm2-binding protein (hMTBP)	MTBP
Q14185	Q14185_T1844	0.258598945	0.075898481	Q14185	DOCK1_HUMAN	Dedicator of cytokinesis protein 1 (180 kDa protein downstream of CRK) (DOCK180)	DOCK1
Q2PPJ7	Q2PPJ7_S821	1.756053012	0.075912091	Q2PPJ7	RGPA2_HUMAN	Ral GTPase-activating protein subunit alpha-2 (250 kDa substrate of Akt) (AS250) (p220)	RALGAPA2
Q6IPM2	Q6IPM2_S322	0.284407867	0.075951868	Q6IPM2	IQCE_HUMAN	IQ domain-containing protein E	IQCE
P49792	P49792_T1396	-1.532029003	0.075971897	P49792	RBP2_HUMAN	E3 SUMO-protein ligase RanBP2 (EC 6.3.2.-) (358 kDa nucleoporin) (Nuclear pore complex protein Nup358) (Nucleoporin Nup358) (Ran-binding protein 2) (RanBP2) (p270) [Includes: Putative peptidyl-prolyl cis-trans isomerase (PPIase) (EC 5.2.1.8) (Rotamase)]	RANBP2
P46013	P46013_S2638	-1.270623729	0.076026932	P46013	KI67_HUMAN	Antigen KI-67	MKI67
P42566	P42566_T777	0.362058836	0.076312029	P42566	EPS15_HUMAN	Epidermal growth factor receptor substrate 15 (Protein Eps15) (Protein AF-1p)	EPS15
P35269	P35269_S385	-0.121529846	0.076334429	P35269	T2FA_HUMAN	General transcription factor IIF subunit 1 (General transcription factor IIF 74 kDa subunit) (Transcription initiation factor IIF subunit alpha) (TFIIF-alpha) (Transcription initiation factor RAP74)	GTF2F1
Q9H6S0	Q9H6S0_S1202	-1.146677069	0.076350909	Q9H6S0	YTDC2_HUMAN	Probable ATP-dependent RNA helicase YTHDC2 (EC 3.6.4.13)	YTHDC2
Q69YQ0	Q69YQ0_S887	-1.898087972	0.076406357	Q69YQ0	CYTSA_HUMAN	Cytospin-A (Renal carcinoma antigen NY-REN-22) (Sperm antigen with calponin homology and coiled-coil domains 1-like) (SPECC1-like protein)	SPECC1L
P42695	P42695_S1370	-3.772196136	0.076495416	P42695	CNDD3_HUMAN	Condensin-2 complex subunit D3 (Non-SMC condensin II complex subunit D3) (hCAP-D3)	NCAPD3
Q9NUQ3	Q9NUQ3_S97	0.460536411	0.07650292	Q9NUQ3	TXLNG_HUMAN	Gamma-taxilin (Environmental lipopolysaccharide-responding gene protein) (Factor inhibiting ATF4-mediated transcription) (FIAT) (Lipopolysaccharide-specific response protein 5)	TXLNG
Q9UQ35	Q9UQ35_S1124	-0.406161183	0.076537662	Q9UQ35	SRRM2_HUMAN	Serine/arginine repetitive matrix protein 2 (300 kDa nuclear matrix antigen) (Serine/arginine-rich splicing factor-related nuclear matrix protein of 300 kDa) (SR-related nuclear matrix protein of 300 kDa) (Ser/Arg-related nuclear matrix protein of 300 kDa) (Splicing coactivator subunit SRm300) (Tax-responsive enhancer element-binding protein 803) (TaxREB803)	SRRM2
P07910	P07910_S233	-0.834361682	0.076652683	P07910	HNRPC_HUMAN	Heterogeneous nuclear ribonucleoproteins C1/C2 (hnRNP C1/C2)	HNRNPC
P08651	P08651_S333,P08651_S339	0.398648261	0.076694651	P08651	NFIC_HUMAN	Nuclear factor 1 C-type (NF1-C) (Nuclear factor 1/C) (CCAAT-box-binding transcription factor) (CTF) (Nuclear factor I/C) (NF-I/C) (NFI-C) (TGGCA-binding protein)	NFIC
Q8TAP9	Q8TAP9_Y45,Q8TAP9_S47	0.79600798	0.076729798	Q8TAP9	MPLKI_HUMAN	M-phase-specific PLK1-interacting protein (TTD non-photosensitive 1 protein)	MPLKIP
Q3KQU3	Q3KQU3_S399	1.760075639	0.076878448	Q3KQU3	MA7D1_HUMAN	MAP7 domain-containing protein 1 (Arginine/proline-rich coiled-coil domain-containing protein 1) (Proline/arginine-rich coiled-coil domain-containing protein 1)	MAP7D1
Q5U4P2	Q5U4P2_S158	-1.403302716	0.076884118	Q5U4P2	ASPH1_HUMAN	Aspartate beta-hydroxylase domain-containing protein 1 (EC 1.14.11.-)	ASPHD1
Q4KMP7	Q4KMP7_S132	0.246264245	0.076974706	Q4KMP7	TB10B_HUMAN	TBC1 domain family member 10B (Rab27A-GAP-beta)	TBC1D10B
Q96GX5	Q96GX5_S452	0.867493328	0.07698442	Q96GX5	GWL_HUMAN	Serine/threonine-protein kinase greatwall (GW) (GWL) (hGWL) (EC 2.7.11.1) (Microtubule-associated serine/threonine-protein kinase-like) (MAST-L)	MASTL
Q9BW61	Q9BW61_S33	-2.222750738	0.07698589	Q9BW61	DDA1_HUMAN	DET1- and DDB1-associated protein 1 (Placenta cross-immune reaction antigen 1) (PCIA-1)	DDA1
P57772	P57772_S537	0.55351782	0.077153172	P57772	SELB_HUMAN	Selenocysteine-specific elongation factor (Elongation factor sec) (Eukaryotic elongation factor, selenocysteine-tRNA-specific)	EEFSEC
P78312	P78312_S642	-1.116693639	0.077305476	P78312	F193A_HUMAN	Protein FAM193A (Protein IT14)	FAM193A
P49790	P49790_S330	-1.631799549	0.077313192	P49790	NU153_HUMAN	Nuclear pore complex protein Nup153 (153 kDa nucleoporin) (Nucleoporin Nup153)	NUP153
P25205	P25205_S160	-1.690477742	0.077397509	P25205	MCM3_HUMAN	DNA replication licensing factor MCM3 (EC 3.6.4.12) (DNA polymerase alpha holoenzyme-associated protein P1) (P1-MCM3) (RLF subunit beta) (p102)	MCM3
Q14315	Q14315_S2236	0.974382282	0.077409137	Q14315	FLNC_HUMAN	Filamin-C (FLN-C) (FLNc) (ABP-280-like protein) (ABP-L) (Actin-binding-like protein) (Filamin-2) (Gamma-filamin)	FLNC
Q8WUA4	Q8WUA4_S893	0.274810255	0.077481434	Q8WUA4	TF3C2_HUMAN	General transcription factor 3C polypeptide 2 (TF3C-beta) (Transcription factor IIIC 110 kDa subunit) (TFIIIC 110 kDa subunit) (TFIIIC110) (Transcription factor IIIC subunit beta)	GTF3C2
O95817	O95817_S291	0.389254297	0.077529478	O95817	BAG3_HUMAN	BAG family molecular chaperone regulator 3 (BAG-3) (Bcl-2-associated athanogene 3) (Bcl-2-binding protein Bis) (Docking protein CAIR-1)	BAG3
P78347	P78347_S823	1.978789373	0.077561567	P78347	GTF2I_HUMAN	General transcription factor II-I (GTFII-I) (TFII-I) (Bruton tyrosine kinase-associated protein 135) (BAP-135) (BTK-associated protein 135) (SRF-Phox1-interacting protein) (SPIN) (Williams-Beuren syndrome chromosomal region 6 protein)	GTF2I
P54725	P54725_S92	-0.553763294	0.077779541	P54725	RD23A_HUMAN	UV excision repair protein RAD23 homolog A (HR23A) (hHR23A)	RAD23A
Q8NFG4	Q8NFG4_S62	-0.423013161	0.077935885	Q8NFG4	FLCN_HUMAN	Folliculin (BHD skin lesion fibrofolliculoma protein) (Birt-Hogg-Dube syndrome protein)	FLCN
Q9BRQ0	Q9BRQ0_T302	0.182774472	0.07794497	Q9BRQ0	PYGO2_HUMAN	Pygopus homolog 2	PYGO2
Q70EL1	Q70EL1_S1163	-1.665515523	0.077982578	Q70EL1	UBP54_HUMAN	Inactive ubiquitin carboxyl-terminal hydrolase 54 (Inactive ubiquitin-specific peptidase 54)	USP54
P05387	P05387_S79	0.314936936	0.07803354	P05387	RLA2_HUMAN	60S acidic ribosomal protein P2 (Renal carcinoma antigen NY-REN-44)	RPLP2
Q6PJG6	Q6PJG6_S742	0.406072938	0.078188082	Q6PJG6	BRAT1_HUMAN	BRCA1-associated ATM activator 1 (BRCA1-associated protein required for ATM activation protein 1)	BRAT1
Q96MG7	Q96MG7_S64	0.71732464	0.078327675	Q96MG7	MAGG1_HUMAN	Melanoma-associated antigen G1 (Hepatocellular carcinoma-associated protein 4) (MAGE-G1 antigen) (Necdin-like protein 2)	NDNL2
Q96T58	Q96T58_S1268	-0.957688947	0.078348682	Q96T58	MINT_HUMAN	Msx2-interacting protein (SMART/HDAC1-associated repressor protein) (SPEN homolog)	SPEN
Q9UDY2	Q9UDY2_S130	0.226278588	0.078514448	Q9UDY2	ZO2_HUMAN	Tight junction protein ZO-2 (Tight junction protein 2) (Zona occludens protein 2) (Zonula occludens protein 2)	TJP2
Q8TF74	Q8TF74_S235	1.140591024	0.078550076	Q8TF74	WIPF2_HUMAN	WAS/WASL-interacting protein family member 2 (WASP-interacting protein-related protein) (WIP- and CR16-homologous protein) (WIP-related protein)	WIPF2
Q8N655	Q8N655_S294	1.763536706	0.078637433	Q8N655	CJ012_HUMAN	Uncharacterized protein C10orf12	C10orf12
P17980	P17980_S9	0.752925612	0.078652658	P17980	PRS6A_HUMAN	26S protease regulatory subunit 6A (26S proteasome AAA-ATPase subunit RPT5) (Proteasome 26S subunit ATPase 3) (Proteasome subunit P50) (Tat-binding protein 1) (TBP-1)	PSMC3
O43353	O43353_S531	-0.226971406	0.07877823	O43353	RIPK2_HUMAN	Receptor-interacting serine/threonine-protein kinase 2 (EC 2.7.11.1) (CARD-containing interleukin-1 beta-converting enzyme-associated kinase) (CARD-containing IL-1 beta ICE-kinase) (RIP-like-interacting CLARP kinase) (Receptor-interacting protein 2) (RIP-2) (Tyrosine-protein kinase RIPK2) (EC 2.7.10.2)	RIPK2
Q9BQG0	Q9BQG0_S1186	-0.808464754	0.078782478	Q9BQG0	MBB1A_HUMAN	Myb-binding protein 1A	MYBBP1A
Q13627	Q13627_S758	0.571575994	0.079063415	Q13627	DYR1A_HUMAN	Dual specificity tyrosine-phosphorylation-regulated kinase 1A (EC 2.7.12.1) (Dual specificity YAK1-related kinase) (HP86) (Protein kinase minibrain homolog) (MNBH) (hMNB)	DYRK1A
Q86U86	Q86U86_S636	0.654638314	0.07912437	Q86U86	PB1_HUMAN	Protein polybromo-1 (hPB1) (BRG1-associated factor 180) (BAF180) (Polybromo-1D)	PBRM1
Q15366	Q15366_S189	0.490961678	0.079219712	Q15366	PCBP2_HUMAN	Poly(rC)-binding protein 2 (Alpha-CP2) (Heterogeneous nuclear ribonucleoprotein E2) (hnRNP E2)	PCBP2
O95785	O95785_S1480	-2.079784	0.079414337	O95785	WIZ_HUMAN	Protein Wiz (Widely-interspaced zinc finger-containing protein) (Zinc finger protein 803)	WIZ
Q12888	Q12888_S830	-0.059404285	0.07949468	Q12888	TP53B_HUMAN	Tumor suppressor p53-binding protein 1 (53BP1) (p53-binding protein 1) (p53BP1)	TP53BP1
P35659	P35659_S2	-0.064098035	0.079526139	P35659	DEK_HUMAN	Protein DEK	DEK
Q8N7R7	Q8N7R7_S121	-1.335167513	0.079553623	Q8N7R7	CCYL1_HUMAN	Cyclin-Y-like protein 1	CCNYL1
Q6ZUT9	Q6ZUT9_S835	-1.284967107	0.079592453	Q6ZUT9	DEN5B_HUMAN	DENN domain-containing protein 5B (Rab6IP1-like protein)	DENND5B
Q5SNT2	Q5SNT2_S454	-6.762644614	0.079645832	Q5SNT2	TM201_HUMAN	Transmembrane protein 201 (Spindle-associated membrane protein 1)	TMEM201
Q68DK2	Q68DK2_S1764	-0.309237388	0.079828271	Q68DK2	ZFY26_HUMAN	Zinc finger FYVE domain-containing protein 26 (FYVE domain-containing centrosomal protein) (FYVE-CENT) (Spastizin)	ZFYVE26
Q14160	Q14160_S1486	0.127891852	0.079873233	Q14160	SCRIB_HUMAN	Protein scribble homolog (Scribble) (hScrib) (Protein LAP4)	SCRIB
P42167;P42166	P42167_S158,P42166_S158	-1.744505375	0.079905656	P42166;P42167	LAP2A_HUMAN;LAP2B_HUMAN	Lamina-associated polypeptide 2, isoform alpha (Thymopoietin isoform alpha) (TP alpha) (Thymopoietin-related peptide isoform alpha) (TPRP isoform alpha) [Cleaved into: Thymopoietin (TP) (Splenin); Thymopentin (TP5)];"Lamina-associated polypeptide 2, isoforms beta/gamma (Thymopoietin, isoforms beta/gamma) (TP beta/gamma) (Thymopoietin-related peptide isoforms beta/gamma) (TPRP isoforms beta/gamma)…	TMPO;TMPO
Q9UGV2	Q9UGV2_S352	0.73902937	0.080016684	Q9UGV2	NDRG3_HUMAN	Protein NDRG3 (N-myc downstream-regulated gene 3 protein)	NDRG3
Q96HP0	Q96HP0_S42	-0.894050301	0.080045279	Q96HP0	DOCK6_HUMAN	Dedicator of cytokinesis protein 6	DOCK6
Q5VUA4	Q5VUA4_S527	-1.041557476	0.080174622	Q5VUA4	ZN318_HUMAN	Zinc finger protein 318 (Endocrine regulatory protein)	ZNF318
Q8TEK3	Q8TEK3_S1104	-0.33940928	0.08021557	Q8TEK3	DOT1L_HUMAN	Histone-lysine N-methyltransferase, H3 lysine-79 specific (EC 2.1.1.43) (DOT1-like protein) (Histone H3-K79 methyltransferase) (H3-K79-HMTase) (Lysine N-methyltransferase 4)	DOT1L
Q6P2E9	Q6P2E9_S585	-1.191295352	0.080229899	Q6P2E9	EDC4_HUMAN	Enhancer of mRNA-decapping protein 4 (Autoantigen Ge-1) (Autoantigen RCD-8) (Human enhancer of decapping large subunit) (Hedls)	EDC4
O43432	O43432_S495	0.170097501	0.080238384	O43432	IF4G3_HUMAN	Eukaryotic translation initiation factor 4 gamma 3 (eIF-4-gamma 3) (eIF-4G 3) (eIF4G 3) (eIF-4-gamma II) (eIF4GII)	EIF4G3
Q9BTU6	Q9BTU6_S462	-0.795016704	0.080343724	Q9BTU6	P4K2A_HUMAN	Phosphatidylinositol 4-kinase type 2-alpha (EC 2.7.1.67) (Phosphatidylinositol 4-kinase type II-alpha)	PI4K2A
P21359	P21359_S876	-1.665166081	0.080358966	P21359	NF1_HUMAN	Neurofibromin (Neurofibromatosis-related protein NF-1) [Cleaved into: Neurofibromin truncated]	NF1
Q96N67	Q96N67_S1383	0.409282458	0.080372075	Q96N67	DOCK7_HUMAN	Dedicator of cytokinesis protein 7	DOCK7
P46821	P46821_S1818	0.167537687	0.080449938	P46821	MAP1B_HUMAN	Microtubule-associated protein 1B (MAP-1B) [Cleaved into: MAP1B heavy chain; MAP1 light chain LC1]	MAP1B
O75376	O75376_S1195	0.292767002	0.080464351	O75376	NCOR1_HUMAN	Nuclear receptor corepressor 1 (N-CoR) (N-CoR1)	NCOR1
Q9Y6G9	Q9Y6G9_S207	0.453223985	0.080510103	Q9Y6G9	DC1L1_HUMAN	Cytoplasmic dynein 1 light intermediate chain 1 (LIC1) (Dynein light chain A) (DLC-A) (Dynein light intermediate chain 1, cytosolic)	DYNC1LI1
Q9H165	Q9H165_S608	0.240175933	0.080666366	Q9H165	BC11A_HUMAN	B-cell lymphoma/leukemia 11A (BCL-11A) (B-cell CLL/lymphoma 11A) (COUP-TF-interacting protein 1) (Ecotropic viral integration site 9 protein homolog) (EVI-9) (Zinc finger protein 856)	BCL11A
O14974	O14974_S422	0.885611661	0.080724052	O14974	MYPT1_HUMAN	Protein phosphatase 1 regulatory subunit 12A (Myosin phosphatase-targeting subunit 1) (Myosin phosphatase target subunit 1) (Protein phosphatase myosin-binding subunit)	PPP1R12A
P46013	P46013_S1736	-1.917354396	0.080741602	P46013	KI67_HUMAN	Antigen KI-67	MKI67
Q15742	Q15742_S159,Q15742_S162	0.453815731	0.080775118	Q15742	NAB2_HUMAN	NGFI-A-binding protein 2 (EGR-1-binding protein 2) (Melanoma-associated delayed early response protein) (Protein MADER)	NAB2
Q8N556	Q8N556_S265	0.571842782	0.08183675	Q8N556	AFAP1_HUMAN	Actin filament-associated protein 1 (110 kDa actin filament-associated protein) (AFAP-110)	AFAP1
Q96B36	Q96B36_S88	0.353381703	0.08198842	Q96B36	AKTS1_HUMAN	Proline-rich AKT1 substrate 1 (40 kDa proline-rich AKT substrate)	AKT1S1
Q14573	Q14573_S934	-0.7029966	0.082025866	Q14573	ITPR3_HUMAN	Inositol 1,4,5-trisphosphate receptor type 3 (IP3 receptor isoform 3) (IP3R 3) (InsP3R3) (Type 3 inositol 1,4,5-trisphosphate receptor) (Type 3 InsP3 receptor)	ITPR3
P28290	P28290_T1163	0.635688233	0.082045361	P28290	SSFA2_HUMAN	Sperm-specific antigen 2 (Cleavage signal-1 protein) (CS-1) (Ki-ras-induced actin-interacting protein)	SSFA2
Q9Y4B5	Q9Y4B5_S776	0.572323192	0.082310527	Q9Y4B5	SOGA2_HUMAN	Protein SOGA2 (Coiled-coil domain-containing protein 165)	SOGA2
Q9UPN9	Q9UPN9_S862	0.289965154	0.08234129	Q9UPN9	TRI33_HUMAN	E3 ubiquitin-protein ligase TRIM33 (EC 6.3.2.-) (Ectodermin homolog) (RET-fused gene 7 protein) (Protein Rfg7) (Transcription intermediary factor 1-gamma) (TIF1-gamma) (Tripartite motif-containing protein 33)	TRIM33
O75665	O75665_S899	-2.456216184	0.08248442	O75665	OFD1_HUMAN	Oral-facial-digital syndrome 1 protein (Protein 71-7A)	OFD1
Q16204	Q16204_S240,Q16204_S244	0.407160718	0.082559884	Q16204	CCDC6_HUMAN	Coiled-coil domain-containing protein 6 (Papillary thyroid carcinoma-encoded protein) (Protein H4)	CCDC6
Q4AC94	Q4AC94_S2132	0.505118795	0.082582707	Q4AC94	C2CD3_HUMAN	C2 domain-containing protein 3	C2CD3
Q96GV9	Q96GV9_S25	0.509144949	0.082660776	Q96GV9	CE030_HUMAN	UNC119-binding protein C5orf30	C5orf30
Q5T5X7	Q5T5X7_S164	-0.580182194	0.082680807	Q5T5X7	BEND3_HUMAN	BEN domain-containing protein 3	BEND3
Q9P2D1	Q9P2D1_S2559	-0.862480601	0.0828148	Q9P2D1	CHD7_HUMAN	Chromodomain-helicase-DNA-binding protein 7 (CHD-7) (EC 3.6.4.12) (ATP-dependent helicase CHD7)	CHD7
Q9NWS9	Q9NWS9_S137	0.184315927	0.082821606	Q9NWS9	ZN446_HUMAN	Zinc finger protein 446 (Zinc finger protein with KRAB and SCAN domains 20)	ZNF446
Q8TAP9	Q8TAP9_S115	0.739586762	0.082833691	Q8TAP9	MPLKI_HUMAN	M-phase-specific PLK1-interacting protein (TTD non-photosensitive 1 protein)	MPLKIP
Q01433	Q01433_S76	-0.494917717	0.082887191	Q01433	AMPD2_HUMAN	AMP deaminase 2 (EC 3.5.4.6) (AMP deaminase isoform L)	AMPD2
Q86WB0	Q86WB0_S344	0.254376571	0.083035691	Q86WB0	NIPA_HUMAN	Nuclear-interacting partner of ALK (Nuclear-interacting partner of anaplastic lymphoma kinase) (hNIPA) (Zinc finger C3HC-type protein 1)	ZC3HC1
Q05682	Q05682_S789	0.361803954	0.083051888	Q05682	CALD1_HUMAN	Caldesmon (CDM)	CALD1
Q13085	Q13085_S1259	1.529671912	0.083173105	Q13085	ACACA_HUMAN	Acetyl-CoA carboxylase 1 (ACC1) (EC 6.4.1.2) (ACC-alpha) [Includes: Biotin carboxylase (EC 6.3.4.14)]	ACACA
Q8IU60	Q8IU60_S284	0.887816376	0.083279866	Q8IU60	DCP2_HUMAN	m7GpppN-mRNA hydrolase (EC 3.6.1.62) (Nucleoside diphosphate-linked moiety X motif 20) (Nudix motif 20) (mRNA-decapping enzyme 2) (hDpc)	DCP2
Q9C0C4	Q9C0C4_S488	-0.92547383	0.083400879	Q9C0C4	SEM4C_HUMAN	Semaphorin-4C	SEMA4C
Q1KMD3	Q1KMD3_S655	-0.479116188	0.083462417	Q1KMD3	HNRL2_HUMAN	Heterogeneous nuclear ribonucleoprotein U-like protein 2 (Scaffold-attachment factor A2) (SAF-A2)	HNRNPUL2
Q6ZRQ5	Q6ZRQ5_S337	-1.528367393	0.083559134	Q6ZRQ5	MMS22_HUMAN	Protein MMS22-like (Methyl methanesulfonate-sensitivity protein 22-like)	MMS22L
Q9P1Y6	Q9P1Y6_S1202	-0.30883234	0.083614341	Q9P1Y6	PHRF1_HUMAN	PHD and RING finger domain-containing protein 1	PHRF1
Q6ZVD8	Q6ZVD8_S1119	-0.89380925	0.083659266	Q6ZVD8	PHLP2_HUMAN	PH domain leucine-rich repeat-containing protein phosphatase 2 (EC 3.1.3.16) (PH domain leucine-rich repeat-containing protein phosphatase-like) (PHLPP-like)	PHLPP2
Q96JY6	Q96JY6_S206	-2.814177269	0.08387135	Q96JY6	PDLI2_HUMAN	PDZ and LIM domain protein 2 (PDZ-LIM protein mystique)	PDLIM2
P55317	P55317_S301	-1.368559503	0.084008546	P55317	FOXA1_HUMAN	Hepatocyte nuclear factor 3-alpha (HNF-3-alpha) (HNF-3A) (Forkhead box protein A1) (Transcription factor 3A) (TCF-3A)	FOXA1
Q09161	Q09161_S22	-1.590274302	0.08405142	Q09161	NCBP1_HUMAN	Nuclear cap-binding protein subunit 1 (80 kDa nuclear cap-binding protein) (CBP80) (NCBP 80 kDa subunit)	NCBP1
O43303	O43303_S400	0.652225464	0.084531191	O43303	CP110_HUMAN	Centriolar coiled-coil protein of 110 kDa (Centrosomal protein of 110 kDa) (CP110) (Cep110)	CCP110
Q9Y2W1	Q9Y2W1_S306	-0.443151989	0.084600936	Q9Y2W1	TR150_HUMAN	Thyroid hormone receptor-associated protein 3 (Thyroid hormone receptor-associated protein complex 150 kDa component) (Trap150)	THRAP3
Q5SW79	Q5SW79_S466	-0.891787965	0.084621398	Q5SW79	CE170_HUMAN	Centrosomal protein of 170 kDa (Cep170) (KARP-1-binding protein) (KARP1-binding protein)	CEP170
O75151	O75151_S705	0.572584682	0.084648419	O75151	PHF2_HUMAN	Lysine-specific demethylase PHF2 (EC 1.14.11.-) (GRC5) (PHD finger protein 2)	PHF2
Q14980	Q14980_T2000	0.430119518	0.084658139	Q14980	NUMA1_HUMAN	Nuclear mitotic apparatus protein 1 (NuMA protein) (SP-H antigen)	NUMA1
Q9BXX2	Q9BXX2_S626	-0.931363953	0.08480323	Q9BXX2	AN30B_HUMAN	Ankyrin repeat domain-containing protein 30B (Serologically defined breast cancer antigen NY-BR-1.1)	ANKRD30B
Q15477	Q15477_S245	0.206319689	0.08481085	Q15477	SKIV2_HUMAN	Helicase SKI2W (Ski2) (EC 3.6.4.-) (Helicase-like protein) (HLP)	SKIV2L
Q8TBC5	Q8TBC5_S13	-0.569781266	0.085308166	Q8TBC5	ZSC18_HUMAN	Zinc finger and SCAN domain-containing protein 18 (Zinc finger protein 447)	ZSCAN18
Q9NSK0	Q9NSK0_S566	-1.246144506	0.08544929	Q9NSK0	KLC4_HUMAN	Kinesin light chain 4 (KLC 4) (Kinesin-like protein 8)	KLC4
O60749	O60749_S119	0.116453759	0.08551145	O60749	SNX2_HUMAN	Sorting nexin-2 (Transformation-related gene 9 protein) (TRG-9)	SNX2
Q96CW6	Q96CW6_S308	0.807054912	0.085527209	Q96CW6	S7A6O_HUMAN	Probable RNA polymerase II nuclear localization protein SLC7A6OS (ADAMS proteinase-related protein) (Solute carrier family 7 member 6 opposite strand transcript)	SLC7A6OS
O43347	O43347_S15	0.395260666	0.08582109	O43347	MSI1H_HUMAN	RNA-binding protein Musashi homolog 1 (Musashi-1)	MSI1
Q86V48	Q86V48_T702	-1.281630047	0.085823132	Q86V48	LUZP1_HUMAN	Leucine zipper protein 1	LUZP1
P28290	P28290_S668	-0.408464445	0.085932654	P28290	SSFA2_HUMAN	Sperm-specific antigen 2 (Cleavage signal-1 protein) (CS-1) (Ki-ras-induced actin-interacting protein)	SSFA2
Q96MY1	Q96MY1_S130	0.395159225	0.085947348	Q96MY1	CT112_HUMAN	Uncharacterized protein C20orf112	C20orf112
Q9UDT6;P30622	Q9UDT6_S352,P30622_S348	-1.301673814	0.085967907	P30622;Q9UDT6	CLIP1_HUMAN;CLIP2_HUMAN	CAP-Gly domain-containing linker protein 1 (Cytoplasmic linker protein 1) (Cytoplasmic linker protein 170 alpha-2) (CLIP-170) (Reed-Sternberg intermediate filament-associated protein) (Restin);CAP-Gly domain-containing linker protein 2 (Cytoplasmic linker protein 115) (CLIP-115) (Cytoplasmic linker protein 2) (Williams-Beuren syndrome chromosomal region 3 protein) (Williams-Beuren syndrome chromo…	CLIP1;CLIP2
Q8N488	Q8N488_S221	-0.428770293	0.0860194	Q8N488	RYBP_HUMAN	RING1 and YY1-binding protein (Apoptin-associating protein 1) (APAP-1) (Death effector domain-associated factor) (DED-associated factor) (YY1 and E4TF1-associated factor 1)	RYBP
Q9Y6Q9	Q9Y6Q9_S1330	0.766739157	0.086026167	Q9Y6Q9	NCOA3_HUMAN	Nuclear receptor coactivator 3 (NCoA-3) (EC 2.3.1.48) (ACTR) (Amplified in breast cancer 1 protein) (AIB-1) (CBP-interacting protein) (pCIP) (Class E basic helix-loop-helix protein 42) (bHLHe42) (Receptor-associated coactivator 3) (RAC-3) (Steroid receptor coactivator protein 3) (SRC-3) (Thyroid hormone receptor activator molecule 1) (TRAM-1)	NCOA3
Q6PKG0	Q6PKG0_S1056	-0.29205934	0.086105594	Q6PKG0	LARP1_HUMAN	La-related protein 1 (La ribonucleoprotein domain family member 1)	LARP1
Q9UER7	Q9UER7_S688	-0.221473462	0.086120058	Q9UER7	DAXX_HUMAN	Death domain-associated protein 6 (Daxx) (hDaxx) (ETS1-associated protein 1) (EAP1) (Fas death domain-associated protein)	DAXX
Q8TAQ2	Q8TAQ2_S347	-0.71578613	0.086235673	Q8TAQ2	SMRC2_HUMAN	SWI/SNF complex subunit SMARCC2 (BRG1-associated factor 170) (BAF170) (SWI/SNF complex 170 kDa subunit) (SWI/SNF-related matrix-associated actin-dependent regulator of chromatin subfamily C member 2)	SMARCC2
Q9NRA8	Q9NRA8_S752	0.145921314	0.086237204	Q9NRA8	4ET_HUMAN	Eukaryotic translation initiation factor 4E transporter (4E-T) (eIF4E transporter) (Eukaryotic translation initiation factor 4E nuclear import factor 1)	EIF4ENIF1
Q86W92	Q86W92_S37	1.085324246	0.086290946	Q86W92	LIPB1_HUMAN	Liprin-beta-1 (Protein tyrosine phosphatase receptor type f polypeptide-interacting protein-binding protein 1) (PTPRF-interacting protein-binding protein 1) (hSGT2)	PPFIBP1
O15027	O15027_S891	0.559615803	0.086306838	O15027	SC16A_HUMAN	Protein transport protein Sec16A (SEC16 homolog A)	SEC16A
P46013	P46013_S1131	0.481162308	0.086366056	P46013	KI67_HUMAN	Antigen KI-67	MKI67
Q13459	Q13459_S1992	-0.327520779	0.086573912	Q13459	MYO9B_HUMAN	Unconventional myosin-IXb (Unconventional myosin-9b)	MYO9B
O95817	O95817_T406	0.274664907	0.086750275	O95817	BAG3_HUMAN	BAG family molecular chaperone regulator 3 (BAG-3) (Bcl-2-associated athanogene 3) (Bcl-2-binding protein Bis) (Docking protein CAIR-1)	BAG3
P52272	P52272_S468	0.166556369	0.086806871	P52272	HNRPM_HUMAN	Heterogeneous nuclear ribonucleoprotein M (hnRNP M)	HNRNPM
P43146	P43146_S1182	-0.145955573	0.086889439	P43146	DCC_HUMAN	Netrin receptor DCC (Colorectal cancer suppressor) (Immunoglobulin superfamily DCC subclass member 1) (Tumor suppressor protein DCC)	DCC
Q8TEW0	Q8TEW0_S962	-0.787241055	0.086910493	Q8TEW0	PARD3_HUMAN	Partitioning defective 3 homolog (PAR-3) (PARD-3) (Atypical PKC isotype-specific-interacting protein) (ASIP) (CTCL tumor antigen se2-5) (PAR3-alpha)	PARD3
Q9H7D7	Q9H7D7_S121	0.286375324	0.086960354	Q9H7D7	WDR26_HUMAN	WD repeat-containing protein 26 (CUL4- and DDB1-associated WDR protein 2) (Myocardial ischemic preconditioning up-regulated protein 2)	WDR26
Q96KC8	Q96KC8_S479,Q96KC8_S480	1.506641807	0.087078333	Q96KC8	DNJC1_HUMAN	DnaJ homolog subfamily C member 1 (DnaJ protein homolog MTJ1)	DNAJC1
Q96B01	Q96B01_S120	0.489190867	0.08713602	Q96B01	R51A1_HUMAN	RAD51-associated protein 1 (RAD51-interacting protein)	RAD51AP1
Q14694	Q14694_S76	1.016462034	0.087238476	Q14694	UBP10_HUMAN	Ubiquitin carboxyl-terminal hydrolase 10 (EC 3.4.19.12) (Deubiquitinating enzyme 10) (Ubiquitin thioesterase 10) (Ubiquitin-specific-processing protease 10)	USP10
O43149	O43149_S1520	-0.103362159	0.087247921	O43149	ZZEF1_HUMAN	Zinc finger ZZ-type and EF-hand domain-containing protein 1	ZZEF1
P42684	P42684_S631	0.482376584	0.087360336	P42684	ABL2_HUMAN	Abelson tyrosine-protein kinase 2 (EC 2.7.10.2) (Abelson murine leukemia viral oncogene homolog 2) (Abelson-related gene protein) (Tyrosine-protein kinase ARG)	ABL2
Q9BSQ5	Q9BSQ5_S384	0.139923497	0.087366166	Q9BSQ5	CCM2_HUMAN	Malcavernin (Cerebral cavernous malformations 2 protein)	CCM2
Q9NPI6	Q9NPI6_T531	0.672002488	0.087561648	Q9NPI6	DCP1A_HUMAN	mRNA-decapping enzyme 1A (EC 3.-.-.-) (Smad4-interacting transcriptional co-activator) (Transcription factor SMIF)	DCP1A
Q6NYC8	Q6NYC8_S224	0.602207739	0.087657544	Q6NYC8	PPR18_HUMAN	Phostensin (Protein phosphatase 1 F-actin cytoskeleton-targeting subunit) (Protein phosphatase 1 regulatory subunit 18)	PPP1R18
Q9UQ26;Q86UR5	Q9UQ26_S366,Q86UR5_S357	-1.096421305	0.087695555	Q86UR5;Q9UQ26	RIMS1_HUMAN;RIMS2_HUMAN	Regulating synaptic membrane exocytosis protein 1 (Rab-3-interacting molecule 1) (RIM 1) (Rab-3-interacting protein 2);Regulating synaptic membrane exocytosis protein 2 (Rab-3-interacting molecule 2) (RIM 2) (Rab-3-interacting protein 3)	RIMS1;RIMS2
P10636	P10636_S531	-1.174108997	0.087701091	P10636	TAU_HUMAN	Microtubule-associated protein tau (Neurofibrillary tangle protein) (Paired helical filament-tau) (PHF-tau)	MAPT
Q9NZT2	Q9NZT2_S315	-0.335143581	0.087752037	Q9NZT2	OGFR_HUMAN	Opioid growth factor receptor (OGFr) (Protein 7-60) (Zeta-type opioid receptor)	OGFR
Q7Z2W4	Q7Z2W4_T273,Q7Z2W4_S275	0.586446042	0.087826683	Q7Z2W4	ZCCHV_HUMAN	Zinc finger CCCH-type antiviral protein 1 (ADP-ribosyltransferase diphtheria toxin-like 13) (ARTD13) (Zinc finger CCCH domain-containing protein 2) (Zinc finger antiviral protein) (ZAP)	ZC3HAV1
Q86U42	Q86U42_S95	0.353327599	0.087871501	Q86U42	PABP2_HUMAN	Polyadenylate-binding protein 2 (PABP-2) (Poly(A)-binding protein 2) (Nuclear poly(A)-binding protein 1) (Poly(A)-binding protein II) (PABII) (Polyadenylate-binding nuclear protein 1)	PABPN1
Q14181	Q14181_T127	0.460503413	0.08789483	Q14181	DPOA2_HUMAN	DNA polymerase alpha subunit B (DNA polymerase alpha 70 kDa subunit)	POLA2
P25440	P25440_S37	-1.664757676	0.088037993	P25440	BRD2_HUMAN	Bromodomain-containing protein 2 (O27.1.1) (Really interesting new gene 3 protein)	BRD2
Q9UPQ0	Q9UPQ0_S718	-0.634889039	0.088124625	Q9UPQ0	LIMC1_HUMAN	LIM and calponin homology domains-containing protein 1	LIMCH1
Q14684	Q14684_S392	0.659921185	0.088124779	Q14684	RRP1B_HUMAN	Ribosomal RNA processing protein 1 homolog B (RRP1-like protein B)	RRP1B
Q8NHG8	Q8NHG8_S82	-0.863973807	0.088136992	Q8NHG8	ZNRF2_HUMAN	E3 ubiquitin-protein ligase ZNRF2 (EC 6.3.2.-) (Protein Ells2) (RING finger protein 202) (Zinc/RING finger protein 2)	ZNRF2
Q9UKJ3	Q9UKJ3_S974,Q9UKJ3_T977	0.678906813	0.088138041	Q9UKJ3	GPTC8_HUMAN	G patch domain-containing protein 8	GPATCH8
Q9Y5K6	Q9Y5K6_S458	-0.547529565	0.088149548	Q9Y5K6	CD2AP_HUMAN	CD2-associated protein (Adapter protein CMS) (Cas ligand with multiple SH3 domains)	CD2AP
Q3V6T2	Q3V6T2_S1587	-0.613771595	0.088212273	Q3V6T2	GRDN_HUMAN	Girdin (Akt phosphorylation enhancer) (APE) (Coiled-coil domain-containing protein 88A) (G alpha-interacting vesicle-associated protein) (GIV) (Girders of actin filament) (Hook-related protein 1) (HkRP1)	CCDC88A
P27816	P27816_S1073	0.106043604	0.088224278	P27816	MAP4_HUMAN	Microtubule-associated protein 4 (MAP-4)	MAP4
P06733	P06733_S272	-0.88136596	0.088263372	P06733	ENOA_HUMAN	Alpha-enolase (EC 4.2.1.11) (2-phospho-D-glycerate hydro-lyase) (C-myc promoter-binding protein) (Enolase 1) (MBP-1) (MPB-1) (Non-neural enolase) (NNE) (Phosphopyruvate hydratase) (Plasminogen-binding protein)	ENO1
Q13435	Q13435_S307,Q13435_S309	0.634580519	0.088264277	Q13435	SF3B2_HUMAN	Splicing factor 3B subunit 2 (Pre-mRNA-splicing factor SF3b 145 kDa subunit) (SF3b145) (SF3b150) (Spliceosome-associated protein 145) (SAP 145)	SF3B2
Q6F5E8	Q6F5E8_S1381	1.095208073	0.088492254	Q6F5E8	LR16C_HUMAN	Leucine-rich repeat-containing protein 16C (RGD, leucine-rich repeat, tropomodulin and proline-rich-containing protein)	RLTPR
P17096	P17096_T53	0.38735476	0.08876966	P17096	HMGA1_HUMAN	High mobility group protein HMG-I/HMG-Y (HMG-I(Y)) (High mobility group AT-hook protein 1) (High mobility group protein A1) (High mobility group protein R)	HMGA1
Q7Z6Z7	Q7Z6Z7_S2362,Q7Z6Z7_S2365	0.504340397	0.088866151	Q7Z6Z7	HUWE1_HUMAN	E3 ubiquitin-protein ligase HUWE1 (EC 6.3.2.-) (ARF-binding protein 1) (ARF-BP1) (HECT, UBA and WWE domain-containing protein 1) (Homologous to E6AP carboxyl terminus homologous protein 9) (HectH9) (Large structure of UREB1) (LASU1) (Mcl-1 ubiquitin ligase E3) (Mule) (Upstream regulatory element-binding protein 1) (URE-B1) (URE-binding protein 1)	HUWE1
Q13618	Q13618_S737	0.577346953	0.089166507	Q13618	CUL3_HUMAN	Cullin-3 (CUL-3)	CUL3
Q7Z434	Q7Z434_S258	-0.31714229	0.089395672	Q7Z434	MAVS_HUMAN	Mitochondrial antiviral-signaling protein (MAVS) (CARD adapter inducing interferon beta) (Cardif) (Interferon beta promoter stimulator protein 1) (IPS-1) (Putative NF-kappa-B-activating protein 031N) (Virus-induced-signaling adapter) (VISA)	MAVS
P08648	P08648_S127	-0.37131015	0.08966885	P08648	ITA5_HUMAN	Integrin alpha-5 (CD49 antigen-like family member E) (Fibronectin receptor subunit alpha) (Integrin alpha-F) (VLA-5) (CD antigen CD49e) [Cleaved into: Integrin alpha-5 heavy chain; Integrin alpha-5 light chain]	ITGA5
Q5T4S7	Q5T4S7_S181	0.123298706	0.089675605	Q5T4S7	UBR4_HUMAN	E3 ubiquitin-protein ligase UBR4 (EC 6.3.2.-) (600 kDa retinoblastoma protein-associated factor) (N-recognin-4) (Retinoblastoma-associated factor of 600 kDa) (RBAF600) (p600) (Zinc finger UBR1-type protein 1)	UBR4
Q9H4A3	Q9H4A3_S2372	0.422952778	0.089903867	Q9H4A3	WNK1_HUMAN	Serine/threonine-protein kinase WNK1 (EC 2.7.11.1) (Erythrocyte 65 kDa protein) (p65) (Kinase deficient protein) (Protein kinase lysine-deficient 1) (Protein kinase with no lysine 1) (hWNK1)	WNK1
P46527	P46527_S178	0.638875473	0.089920775	P46527	CDN1B_HUMAN	Cyclin-dependent kinase inhibitor 1B (Cyclin-dependent kinase inhibitor p27) (p27Kip1)	CDKN1B
Q86W92	Q86W92_T474	-0.239361479	0.089991128	Q86W92	LIPB1_HUMAN	Liprin-beta-1 (Protein tyrosine phosphatase receptor type f polypeptide-interacting protein-binding protein 1) (PTPRF-interacting protein-binding protein 1) (hSGT2)	PPFIBP1
Q9NTJ3	Q9NTJ3_S22,Q9NTJ3_S28	0.462975005	0.090162947	Q9NTJ3	SMC4_HUMAN	Structural maintenance of chromosomes protein 4 (SMC protein 4) (SMC-4) (Chromosome-associated polypeptide C) (hCAP-C) (XCAP-C homolog)	SMC4
O94806;Q15139	O94806_S391,O94806_S395,Q15139_S397,Q15139_S401	0.420478304	0.090246753	O94806;Q15139	KPCD3_HUMAN;KPCD1_HUMAN	Serine/threonine-protein kinase D3 (EC 2.7.11.13) (Protein kinase C nu type) (Protein kinase EPK2) (nPKC-nu);Serine/threonine-protein kinase D1 (EC 2.7.11.13) (Protein kinase C mu type) (Protein kinase D) (nPKC-D1) (nPKC-mu)	PRKD3;PRKD1
Q15434	Q15434_S106	-0.35012045	0.090456308	Q15434	RBMS2_HUMAN	RNA-binding motif, single-stranded-interacting protein 2 (Suppressor of CDC2 with RNA-binding motif 3)	RBMS2
P46100	P46100_S819	0.366867676	0.090464848	P46100	ATRX_HUMAN	Transcriptional regulator ATRX (EC 3.6.4.12) (ATP-dependent helicase ATRX) (X-linked helicase II) (X-linked nuclear protein) (XNP) (Znf-HX)	ATRX
Q9UQ35	Q9UQ35_S2100,Q9UQ35_S2102,Q9UQ35_T2104	0.975141543	0.090594045	Q9UQ35	SRRM2_HUMAN	Serine/arginine repetitive matrix protein 2 (300 kDa nuclear matrix antigen) (Serine/arginine-rich splicing factor-related nuclear matrix protein of 300 kDa) (SR-related nuclear matrix protein of 300 kDa) (Ser/Arg-related nuclear matrix protein of 300 kDa) (Splicing coactivator subunit SRm300) (Tax-responsive enhancer element-binding protein 803) (TaxREB803)	SRRM2
O43318	O43318_T415	-1.68887451	0.09064991	O43318	M3K7_HUMAN	Mitogen-activated protein kinase kinase kinase 7 (EC 2.7.11.25) (Transforming growth factor-beta-activated kinase 1) (TGF-beta-activated kinase 1)	MAP3K7
O00178	O00178_S24	-1.103296671	0.090805993	O00178	GTPB1_HUMAN	GTP-binding protein 1 (G-protein 1) (GP-1) (GP1)	GTPBP1
P38159;Q96E39	P38159_S326,Q96E39_S326	-0.933860522	0.090886421	P38159;Q96E39	RBMX_HUMAN;RMXL1_HUMAN	RNA-binding motif protein, X chromosome (Glycoprotein p43) (Heterogeneous nuclear ribonucleoprotein G) (hnRNP G) [Cleaved into: RNA-binding motif protein, X chromosome, N-terminally processed];"RNA binding motif protein, X-linked-like-1 (Heterogeneous nuclear ribonucleoprotein G-like 1)"	RBMX;RBMXL1
Q8N4C6	Q8N4C6_S152	0.707164723	0.091103847	Q8N4C6	NIN_HUMAN	Ninein (hNinein) (Glycogen synthase kinase 3 beta-interacting protein) (GSK3B-interacting protein)	NIN
Q641Q2;Q9Y4E1	Q641Q2_T331,Q641Q2_S333,Q9Y4E1_T331,Q9Y4E1_S333	0.336493	0.091298787	Q641Q2;Q9Y4E1	FA21A_HUMAN;FA21C_HUMAN	WASH complex subunit FAM21A;WASH complex subunit FAM21C (Vaccinia virus penetration factor) (VPEF)	FAM21A;FAM21C
Q9UBF8	Q9UBF8_S511	-0.989192704	0.091414178	Q9UBF8	PI4KB_HUMAN	Phosphatidylinositol 4-kinase beta (PI4K-beta) (PI4Kbeta) (PtdIns 4-kinase beta) (EC 2.7.1.67) (NPIK) (PI4K92)	PI4KB
Q09666	Q09666_S5780	-1.163787397	0.091415203	Q09666	AHNK_HUMAN	Neuroblast differentiation-associated protein AHNAK (Desmoyokin)	AHNAK
Q7KZI7	Q7KZI7_S40	-0.923524517	0.091461678	Q7KZI7	MARK2_HUMAN	Serine/threonine-protein kinase MARK2 (EC 2.7.11.1) (EC 2.7.11.26) (ELKL motif kinase 1) (EMK-1) (MAP/microtubule affinity-regulating kinase 2) (PAR1 homolog) (PAR1 homolog b) (Par-1b) (Par1b)	MARK2
O43293	O43293_S311	-1.041606313	0.091473713	O43293	DAPK3_HUMAN	Death-associated protein kinase 3 (DAP kinase 3) (EC 2.7.11.1) (DAP-like kinase) (Dlk) (MYPT1 kinase) (Zipper-interacting protein kinase) (ZIP-kinase)	DAPK3
P48634	P48634_S1219	0.098512823	0.091488164	P48634	PRC2A_HUMAN	Protein PRRC2A (HLA-B-associated transcript 2) (Large proline-rich protein BAT2) (Proline-rich and coiled-coil-containing protein 2A) (Protein G2)	PRRC2A
Q96C92	Q96C92_S243	0.617147876	0.091503536	Q96C92	SDCG3_HUMAN	Serologically defined colon cancer antigen 3 (Antigen NY-CO-3)	SDCCAG3
Q15642	Q15642_S482	0.355376128	0.091560149	Q15642	CIP4_HUMAN	Cdc42-interacting protein 4 (Protein Felic) (Salt tolerant protein) (hSTP) (Thyroid receptor-interacting protein 10) (TR-interacting protein 10) (TRIP-10)	TRIP10
O75533	O75533_T434	-0.254389066	0.091659648	O75533	SF3B1_HUMAN	Splicing factor 3B subunit 1 (Pre-mRNA-splicing factor SF3b 155 kDa subunit) (SF3b155) (Spliceosome-associated protein 155) (SAP 155)	SF3B1
Q96II8	Q96II8_S419	2.032419424	0.091687138	Q96II8	LRCH3_HUMAN	Leucine-rich repeat and calponin homology domain-containing protein 3	LRCH3
P17096	P17096_S44	-0.40069703	0.091697824	P17096	HMGA1_HUMAN	High mobility group protein HMG-I/HMG-Y (HMG-I(Y)) (High mobility group AT-hook protein 1) (High mobility group protein A1) (High mobility group protein R)	HMGA1
P11388	P11388_S1213	0.396091867	0.091750891	P11388	TOP2A_HUMAN	DNA topoisomerase 2-alpha (EC 5.99.1.3) (DNA topoisomerase II, alpha isozyme)	TOP2A
Q9H3N1	Q9H3N1_S270	-0.462719272	0.091801433	Q9H3N1	TMX1_HUMAN	Thioredoxin-related transmembrane protein 1 (Thioredoxin domain-containing protein 1) (Transmembrane Trx-related protein)	TMX1
O94876	O94876_S414	-0.561668653	0.091970021	O94876	TMCC1_HUMAN	Transmembrane and coiled-coil domains protein 1	TMCC1
P28370	P28370_S116	-1.112729519	0.092218195	P28370	SMCA1_HUMAN	Probable global transcription activator SNF2L1 (EC 3.6.4.-) (ATP-dependent helicase SMARCA1) (Nucleosome-remodeling factor subunit SNF2L) (SWI/SNF-related matrix-associated actin-dependent regulator of chromatin subfamily A member 1)	SMARCA1
Q5T200	Q5T200_S370,Q5T200_S372,Q5T200_S381	0.460243581	0.092327779	Q5T200	ZC3HD_HUMAN	Zinc finger CCCH domain-containing protein 13	ZC3H13
Q92794	Q92794_S1001	-0.365253927	0.092468889	Q92794	KAT6A_HUMAN	Histone acetyltransferase KAT6A (EC 2.3.1.48) (MOZ, YBF2/SAS3, SAS2 and TIP60 protein 3) (MYST-3) (Monocytic leukemia zinc finger protein) (Runt-related transcription factor-binding protein 2) (Zinc finger protein 220)	KAT6A
P78527	P78527_S893	-0.794171543	0.092481968	P78527	PRKDC_HUMAN	DNA-dependent protein kinase catalytic subunit (DNA-PK catalytic subunit) (DNA-PKcs) (EC 2.7.11.1) (DNPK1) (p460)	PRKDC
Q99729	Q99729_S242	0.544482956	0.092503433	Q99729	ROAA_HUMAN	Heterogeneous nuclear ribonucleoprotein A/B (hnRNP A/B) (APOBEC1-binding protein 1) (ABBP-1)	HNRNPAB
Q8N3F8	Q8N3F8_S273	0.425672021	0.092509465	Q8N3F8	MILK1_HUMAN	MICAL-like protein 1 (Molecule interacting with Rab13) (MIRab13)	MICALL1
Q96EP0	Q96EP0_S466	-0.572689017	0.092881531	Q96EP0	RNF31_HUMAN	E3 ubiquitin-protein ligase RNF31 (EC 6.3.2.-) (HOIL-1-interacting protein) (HOIP) (RING finger protein 31) (Zinc in-between-RING-finger ubiquitin-associated domain protein)	RNF31
Q13619	Q13619_S10	-1.299254922	0.092902788	Q13619	CUL4A_HUMAN	Cullin-4A (CUL-4A)	CUL4A
Q8WUI4	Q8WUI4_T356	0.258056237	0.092928092	Q8WUI4	HDAC7_HUMAN	Histone deacetylase 7 (HD7) (EC 3.5.1.98) (Histone deacetylase 7A) (HD7a)	HDAC7
Q15418	Q15418_S363	0.492875289	0.092980328	Q15418	KS6A1_HUMAN	Ribosomal protein S6 kinase alpha-1 (S6K-alpha-1) (EC 2.7.11.1) (90 kDa ribosomal protein S6 kinase 1) (p90-RSK 1) (p90RSK1) (p90S6K) (MAP kinase-activated protein kinase 1a) (MAPK-activated protein kinase 1a) (MAPKAP kinase 1a) (MAPKAPK-1a) (Ribosomal S6 kinase 1) (RSK-1)	RPS6KA1
Q6BDS2	Q6BDS2_S755	1.012818366	0.093090221	Q6BDS2	URFB1_HUMAN	UHRF1-binding protein 1 (ICBP90-binding protein 1) (Ubiquitin-like containing PHD and RING finger domains 1-binding protein 1)	UHRF1BP1
Q8IVF2	Q8IVF2_S765	0.684298949	0.093090658	Q8IVF2	AHNK2_HUMAN	Protein AHNAK2	AHNAK2
Q2TB10	Q2TB10_S336	0.851744383	0.09327423	Q2TB10	ZN800_HUMAN	Zinc finger protein 800	ZNF800
Q92841	Q92841_S671	-0.871251352	0.093426859	Q92841	DDX17_HUMAN	Probable ATP-dependent RNA helicase DDX17 (EC 3.6.4.13) (DEAD box protein 17) (DEAD box protein p72) (RNA-dependent helicase p72)	DDX17
Q92609	Q92609_S554	-0.332708574	0.093681688	Q92609	TBCD5_HUMAN	TBC1 domain family member 5	TBC1D5
Q92508	Q92508_S1646	-0.251246985	0.093700162	Q92508	PIEZ1_HUMAN	Piezo-type mechanosensitive ion channel component 1 (Membrane protein induced by beta-amyloid treatment) (Mib) (Protein FAM38A)	PIEZO1
Q8IZ69	Q8IZ69_S602	-0.427633147	0.093948696	Q8IZ69	TRM2A_HUMAN	tRNA (uracil-5-)-methyltransferase homolog A (HpaII tiny fragments locus 9c protein)	TRMT2A
Q12933	Q12933_T7,Q12933_S11	0.692735092	0.093994768	Q12933	TRAF2_HUMAN	TNF receptor-associated factor 2 (EC 6.3.2.-) (E3 ubiquitin-protein ligase TRAF2) (Tumor necrosis factor type 2 receptor-associated protein 3)	TRAF2
O43583	O43583_S73	0.443805837	0.094135398	O43583	DENR_HUMAN	Density-regulated protein (DRP) (Protein DRP1) (Smooth muscle cell-associated protein 3) (SMAP-3)	DENR
P30086	P30086_S52	-0.469939848	0.094406295	P30086	PEBP1_HUMAN	Phosphatidylethanolamine-binding protein 1 (PEBP-1) (HCNPpp) (Neuropolypeptide h3) (Prostatic-binding protein) (Raf kinase inhibitor protein) (RKIP) [Cleaved into: Hippocampal cholinergic neurostimulating peptide (HCNP)]	PEBP1
P78559	P78559_S1776	0.283174102	0.094431231	P78559	MAP1A_HUMAN	Microtubule-associated protein 1A (MAP-1A) (Proliferation-related protein p80) [Cleaved into: MAP1A heavy chain; MAP1 light chain LC2]	MAP1A
Q9Y2F5	Q9Y2F5_S1712	0.259170125	0.09443475	Q9Y2F5	K0947_HUMAN	Uncharacterized protein KIAA0947	KIAA0947
Q7Z460	Q7Z460_S594	0.857356025	0.094454606	Q7Z460	CLAP1_HUMAN	CLIP-associating protein 1 (Cytoplasmic linker-associated protein 1) (Multiple asters homolog 1) (Protein Orbit homolog 1) (hOrbit1)	CLASP1
O43491	O43491_S55	1.196814858	0.094671501	O43491	E41L2_HUMAN	Band 4.1-like protein 2 (Generally expressed protein 4.1) (4.1G)	EPB41L2
Q9NZN5	Q9NZN5_S190	0.415484594	0.094712705	Q9NZN5	ARHGC_HUMAN	Rho guanine nucleotide exchange factor 12 (Leukemia-associated RhoGEF)	ARHGEF12
Q9UMZ2	Q9UMZ2_S1075	-0.71227684	0.094890909	Q9UMZ2	SYNRG_HUMAN	Synergin gamma (AP1 subunit gamma-binding protein 1) (Gamma-synergin)	SYNRG
Q8TEW0	Q8TEW0_S973	-0.186422489	0.095066929	Q8TEW0	PARD3_HUMAN	Partitioning defective 3 homolog (PAR-3) (PARD-3) (Atypical PKC isotype-specific-interacting protein) (ASIP) (CTCL tumor antigen se2-5) (PAR3-alpha)	PARD3
P43243	P43243_T150	-1.813420205	0.095128531	P43243	MATR3_HUMAN	Matrin-3	MATR3
Q14160	Q14160_S1566	-0.528930621	0.09520229	Q14160	SCRIB_HUMAN	Protein scribble homolog (Scribble) (hScrib) (Protein LAP4)	SCRIB
Q96QR8	Q96QR8_S6	0.599285317	0.095238499	Q96QR8	PURB_HUMAN	Transcriptional activator protein Pur-beta (Purine-rich element-binding protein B)	PURB
O60292	O60292_S1544	0.322867419	0.095376106	O60292	SI1L3_HUMAN	Signal-induced proliferation-associated 1-like protein 3 (SIPA1-like protein 3) (SPA-1-like protein 3)	SIPA1L3
Q92797	Q92797_S494	-2.848035949	0.095459774	Q92797	SYMPK_HUMAN	Symplekin	SYMPK
Q9UQ35	Q9UQ35_S2690,Q9UQ35_S2694	0.31432674	0.095514003	Q9UQ35	SRRM2_HUMAN	Serine/arginine repetitive matrix protein 2 (300 kDa nuclear matrix antigen) (Serine/arginine-rich splicing factor-related nuclear matrix protein of 300 kDa) (SR-related nuclear matrix protein of 300 kDa) (Ser/Arg-related nuclear matrix protein of 300 kDa) (Splicing coactivator subunit SRm300) (Tax-responsive enhancer element-binding protein 803) (TaxREB803)	SRRM2
Q9P1Y6	Q9P1Y6_S1360,Q9P1Y6_S1371	0.7343116	0.095649744	Q9P1Y6	PHRF1_HUMAN	PHD and RING finger domain-containing protein 1	PHRF1
Q9NQW6	Q9NQW6_S323	0.669719666	0.095700642	Q9NQW6	ANLN_HUMAN	Actin-binding protein anillin	ANLN
P50479	P50479_S120	-1.489416041	0.095851951	P50479	PDLI4_HUMAN	PDZ and LIM domain protein 4 (LIM protein RIL) (Reversion-induced LIM protein)	PDLIM4
Q9NTZ6	Q9NTZ6_S422,Q9NTZ6_S424	-1.136137872	0.09609005	Q9NTZ6	RBM12_HUMAN	RNA-binding protein 12 (RNA-binding motif protein 12) (SH3/WW domain anchor protein in the nucleus) (SWAN)	RBM12
P07814	P07814_S882,P07814_S886	0.432340787	0.096410919	P07814	SYEP_HUMAN	Bifunctional glutamate/proline--tRNA ligase (Bifunctional aminoacyl-tRNA synthetase) (Cell proliferation-inducing gene 32 protein) (Glutamatyl-prolyl-tRNA synthetase) [Includes: Glutamate--tRNA ligase (EC 6.1.1.17) (Glutamyl-tRNA synthetase) (GluRS); Proline--tRNA ligase (EC 6.1.1.15) (Prolyl-tRNA synthetase)]	EPRS
O15417	O15417_S263	1.318170617	0.096432304	O15417	TNC18_HUMAN	Trinucleotide repeat-containing gene 18 protein (Long CAG trinucleotide repeat-containing gene 79 protein)	TNRC18
Q9Y580	Q9Y580_S204	-1.317304243	0.096501548	Q9Y580	RBM7_HUMAN	RNA-binding protein 7 (RNA-binding motif protein 7)	RBM7
A2VDJ0	A2VDJ0_S1093	0.301652368	0.096535803	A2VDJ0	T131L_HUMAN	Transmembrane protein 131-like	KIAA0922
Q6IQ22	Q6IQ22_S21	2.324324544	0.096623459	Q6IQ22	RAB12_HUMAN	Ras-related protein Rab-12	RAB12
Q9UKA4	Q9UKA4_T1100	0.566521359	0.096656961	Q9UKA4	AKA11_HUMAN	A-kinase anchor protein 11 (AKAP-11) (A-kinase anchor protein 220 kDa) (AKAP 220) (hAKAP220) (Protein kinase A-anchoring protein 11) (PRKA11)	AKAP11
P55196	P55196_S557	0.959718486	0.096676481	P55196	AFAD_HUMAN	Afadin (ALL1-fused gene from chromosome 6 protein) (Protein AF-6)	MLLT4
P23443	P23443_S447	0.360013499	0.096727622	P23443	KS6B1_HUMAN	Ribosomal protein S6 kinase beta-1 (S6K-beta-1) (S6K1) (EC 2.7.11.1) (70 kDa ribosomal protein S6 kinase 1) (P70S6K1) (p70-S6K 1) (Ribosomal protein S6 kinase I) (Serine/threonine-protein kinase 14A) (p70 ribosomal S6 kinase alpha) (p70 S6 kinase alpha) (p70 S6K-alpha) (p70 S6KA)	RPS6KB1
Q9ULU4	Q9ULU4_S486,Q9ULU4_S490	0.597262988	0.096748386	Q9ULU4	PKCB1_HUMAN	Protein kinase C-binding protein 1 (Cutaneous T-cell lymphoma-associated antigen se14-3) (CTCL-associated antigen se14-3) (Rack7) (Zinc finger MYND domain-containing protein 8)	ZMYND8
Q07889	Q07889_S1134	-0.655200841	0.096921036	Q07889	SOS1_HUMAN	Son of sevenless homolog 1 (SOS-1)	SOS1
Q8IYB3	Q8IYB3_S694,Q8IYB3_S695	0.286811839	0.097147223	Q8IYB3	SRRM1_HUMAN	Serine/arginine repetitive matrix protein 1 (SR-related nuclear matrix protein of 160 kDa) (SRm160) (Ser/Arg-related nuclear matrix protein)	SRRM1
Q8TDB6	Q8TDB6_S532	0.347001206	0.097182778	Q8TDB6	DTX3L_HUMAN	E3 ubiquitin-protein ligase DTX3L (EC 6.3.2.-) (B-lymphoma- and BAL-associated protein) (Protein deltex-3-like) (Rhysin-2) (Rhysin2)	DTX3L
O00499	O00499_S303	0.195371915	0.097282949	O00499	BIN1_HUMAN	Myc box-dependent-interacting protein 1 (Amphiphysin II) (Amphiphysin-like protein) (Box-dependent myc-interacting protein 1) (Bridging integrator 1)	BIN1
Q9ULM3	Q9ULM3_S575	0.166660919	0.09740386	Q9ULM3	YETS2_HUMAN	YEATS domain-containing protein 2	YEATS2
P61978	P61978_S216	-0.704992629	0.097408086	P61978	HNRPK_HUMAN	Heterogeneous nuclear ribonucleoprotein K (hnRNP K) (Transformation up-regulated nuclear protein) (TUNP)	HNRNPK
Q9UQ35	Q9UQ35_S1233	-0.535210184	0.097469172	Q9UQ35	SRRM2_HUMAN	Serine/arginine repetitive matrix protein 2 (300 kDa nuclear matrix antigen) (Serine/arginine-rich splicing factor-related nuclear matrix protein of 300 kDa) (SR-related nuclear matrix protein of 300 kDa) (Ser/Arg-related nuclear matrix protein of 300 kDa) (Splicing coactivator subunit SRm300) (Tax-responsive enhancer element-binding protein 803) (TaxREB803)	SRRM2
P49792;Q7Z3J3	P49792_S2276,Q7Z3J3_S1301	0.556944156	0.097543601	P49792;Q7Z3J3	RBP2_HUMAN;RGPD4_HUMAN	E3 SUMO-protein ligase RanBP2 (EC 6.3.2.-) (358 kDa nucleoporin) (Nuclear pore complex protein Nup358) (Nucleoporin Nup358) (Ran-binding protein 2) (RanBP2) (p270) [Includes: Putative peptidyl-prolyl cis-trans isomerase (PPIase) (EC 5.2.1.8) (Rotamase)];RanBP2-like and GRIP domain-containing protein 4	RANBP2;RGPD4
Q9Y2I7	Q9Y2I7_S299	-0.049417553	0.09759123	Q9Y2I7	FYV1_HUMAN	1-phosphatidylinositol 3-phosphate 5-kinase (Phosphatidylinositol 3-phosphate 5-kinase) (EC 2.7.1.150) (FYVE finger-containing phosphoinositide kinase) (PIKfyve) (Phosphatidylinositol 3-phosphate 5-kinase type III) (PIPkin-III) (Type III PIP kinase)	PIKFYVE
Q15365	Q15365_S190	-1.217990677	0.097744179	Q15365	PCBP1_HUMAN	Poly(rC)-binding protein 1 (Alpha-CP1) (Heterogeneous nuclear ribonucleoprotein E1) (hnRNP E1) (Nucleic acid-binding protein SUB2.3)	PCBP1
Q9NP64	Q9NP64_S114	-1.126797223	0.097866939	Q9NP64	NO40_HUMAN	Nucleolar protein of 40 kDa (pNO40) (Pnn-interacting nucleolar protein) (Putative S1 RNA-binding domain protein) (PS1D protein) (Zinc finger CCHC domain-containing protein 17)	ZCCHC17
P21359	P21359_T2565	-0.313911169	0.097896632	P21359	NF1_HUMAN	Neurofibromin (Neurofibromatosis-related protein NF-1) [Cleaved into: Neurofibromin truncated]	NF1
Q8NCN4	Q8NCN4_S693	-1.503435739	0.097904933	Q8NCN4	RN169_HUMAN	E3 ubiquitin-protein ligase RNF169 (EC 6.3.2.-) (RING finger protein 169)	RNF169
Q9Y277	Q9Y277_T4	0.267663879	0.098016636	Q9Y277	VDAC3_HUMAN	Voltage-dependent anion-selective channel protein 3 (VDAC-3) (hVDAC3) (Outer mitochondrial membrane protein porin 3)	VDAC3
O75448	O75448_S873	0.228035835	0.098024296	O75448	MED24_HUMAN	Mediator of RNA polymerase II transcription subunit 24 (Activator-recruited cofactor 100 kDa component) (ARC100) (Cofactor required for Sp1 transcriptional activation subunit 4) (CRSP complex subunit 4) (Mediator complex subunit 24) (Thyroid hormone receptor-associated protein 4) (Thyroid hormone receptor-associated protein complex 100 kDa component) (Trap100) (hTRAP100) (Vitamin D3 receptor-inte…	MED24
Q14159	Q14159_S15	-1.022322509	0.098065203	Q14159	K0146_HUMAN	Uncharacterized protein KIAA0146	KIAA0146
O15021	O15021_S1373	-0.651310943	0.098068072	O15021	MAST4_HUMAN	Microtubule-associated serine/threonine-protein kinase 4 (EC 2.7.11.1)	MAST4
Q96T23	Q96T23_S397	0.168901291	0.098133561	Q96T23	RSF1_HUMAN	Remodeling and spacing factor 1 (Rsf-1) (HBV pX-associated protein 8) (Hepatitis B virus X-associated protein) (p325 subunit of RSF chromatin-remodeling complex)	RSF1
M0R1G4	M0R1G4_S36	1.806717719	0.098276742	NA	NA	NA	NA
Q13286	Q13286_S12	-0.404647208	0.098832037	Q13286	CLN3_HUMAN	Battenin (Batten disease protein) (Protein CLN3)	CLN3
Q9Y383	Q9Y383_T17	-0.594548229	0.098882642	Q9Y383	LC7L2_HUMAN	Putative RNA-binding protein Luc7-like 2	LUC7L2
Q86V48	Q86V48_S956	-0.766882912	0.098965014	Q86V48	LUZP1_HUMAN	Leucine zipper protein 1	LUZP1
Q6PKG0	Q6PKG0_S90	-0.272243066	0.099173359	Q6PKG0	LARP1_HUMAN	La-related protein 1 (La ribonucleoprotein domain family member 1)	LARP1
Q9P227	Q9P227_S423	1.097598118	0.099196663	Q9P227	RHG23_HUMAN	Rho GTPase-activating protein 23 (Rho-type GTPase-activating protein 23)	ARHGAP23
Q9H501	Q9H501_S657,Q9H501_S663	1.631338688	0.09921784	Q9H501	ESF1_HUMAN	ESF1 homolog (ABT1-associated protein)	ESF1
P13807	P13807_S710	-1.307806358	0.099233791	P13807	GYS1_HUMAN	Glycogen [starch] synthase, muscle (EC 2.4.1.11)	GYS1
Q5TGY3	Q5TGY3_S1399	-1.154024323	0.099341584	Q5TGY3	AHDC1_HUMAN	AT-hook DNA-binding motif-containing protein 1	AHDC1
P29590	P29590_S518,P29590_S527,P29590_S530	-1.697721108	0.09946957	P29590	PML_HUMAN	Protein PML (Promyelocytic leukemia protein) (RING finger protein 71) (Tripartite motif-containing protein 19)	PML
Q12893	Q12893_T329	0.180180483	0.099696195	Q12893	TM115_HUMAN	Transmembrane protein 115 (Placental protein 6) (PP6) (Protein PL6)	TMEM115
P19634	P19634_S785	-0.391349802	0.099754945	P19634	SL9A1_HUMAN	Sodium/hydrogen exchanger 1 (APNH) (Na(+)/H(+) antiporter, amiloride-sensitive) (Na(+)/H(+) exchanger 1) (NHE-1) (Solute carrier family 9 member 1)	SLC9A1
P53621	P53621_S173	0.299962935	0.099882575	P53621	COPA_HUMAN	Coatomer subunit alpha (Alpha-coat protein) (Alpha-COP) (HEP-COP) (HEPCOP) [Cleaved into: Xenin (Xenopsin-related peptide); Proxenin]	COPA
Q15154	Q15154_S977	1.141912125	0.099894036	Q15154	PCM1_HUMAN	Pericentriolar material 1 protein (PCM-1) (hPCM-1)	PCM1
Q13425	Q13425_S231	-0.549037913	0.100210186	Q13425	SNTB2_HUMAN	Beta-2-syntrophin (59 kDa dystrophin-associated protein A1 basic component 2) (Syntrophin-3) (SNT3) (Syntrophin-like) (SNTL)	SNTB2
Q06787	Q06787_S620	0.183586254	0.100241948	Q06787	FMR1_HUMAN	Fragile X mental retardation protein 1 (FMRP) (Protein FMR-1)	FMR1
O75427	O75427_S506	-0.856103533	0.100248524	O75427	LRCH4_HUMAN	Leucine-rich repeat and calponin homology domain-containing protein 4 (Leucine-rich repeat neuronal protein 4) (Leucine-rich neuronal protein)	LRCH4
Q96GP6	Q96GP6_S651,Q96GP6_S653	0.80376698	0.100421286	Q96GP6	SREC2_HUMAN	Scavenger receptor class F member 2 (SRECRP-1) (Scavenger receptor expressed by endothelial cells 2 protein) (SREC-II)	SCARF2
P46100	P46100_S598	0.373576539	0.100471061	P46100	ATRX_HUMAN	Transcriptional regulator ATRX (EC 3.6.4.12) (ATP-dependent helicase ATRX) (X-linked helicase II) (X-linked nuclear protein) (XNP) (Znf-HX)	ATRX
Q09666	Q09666_T3716	0.558272522	0.100631987	Q09666	AHNK_HUMAN	Neuroblast differentiation-associated protein AHNAK (Desmoyokin)	AHNAK
Q96PE2	Q96PE2_S79	-0.346189689	0.100676019	Q96PE2	ARHGH_HUMAN	Rho guanine nucleotide exchange factor 17 (164 kDa Rho-specific guanine-nucleotide exchange factor) (p164-RhoGEF) (p164RhoGEF) (Tumor endothelial marker 4)	ARHGEF17
Q9UBC2	Q9UBC2_S593	-0.826160463	0.10067727	Q9UBC2	EP15R_HUMAN	Epidermal growth factor receptor substrate 15-like 1 (Eps15-related protein) (Eps15R)	EPS15L1
Q8IZL8	Q8IZL8_S658	-0.541695325	0.100685438	Q8IZL8	PELP1_HUMAN	Proline-, glutamic acid- and leucine-rich protein 1 (Modulator of non-genomic activity of estrogen receptor) (Transcription factor HMX3)	PELP1
O75151	O75151_S1056	-2.037525774	0.100724245	O75151	PHF2_HUMAN	Lysine-specific demethylase PHF2 (EC 1.14.11.-) (GRC5) (PHD finger protein 2)	PHF2
Q86W92	Q86W92_S794	-1.01439432	0.100744044	Q86W92	LIPB1_HUMAN	Liprin-beta-1 (Protein tyrosine phosphatase receptor type f polypeptide-interacting protein-binding protein 1) (PTPRF-interacting protein-binding protein 1) (hSGT2)	PPFIBP1
O75122	O75122_S644	-1.131668092	0.100896464	O75122	CLAP2_HUMAN	CLIP-associating protein 2 (Cytoplasmic linker-associated protein 2) (Protein Orbit homolog 2) (hOrbit2)	CLASP2
Q86UU1	Q86UU1_S443	1.815609755	0.100923656	Q86UU1	PHLB1_HUMAN	Pleckstrin homology-like domain family B member 1 (Protein LL5-alpha)	PHLDB1
P35611	P35611_T480	-1.248294789	0.100942565	P35611	ADDA_HUMAN	Alpha-adducin (Erythrocyte adducin subunit alpha)	ADD1
Q99700	Q99700_S856,Q99700_S857	-1.501011465	0.100945849	Q99700	ATX2_HUMAN	Ataxin-2 (Spinocerebellar ataxia type 2 protein) (Trinucleotide repeat-containing gene 13 protein)	ATXN2
Q8IY17	Q8IY17_T350	0.294110453	0.10099792	Q8IY17	PLPL6_HUMAN	Neuropathy target esterase (EC 3.1.1.5) (Patatin-like phospholipase domain-containing protein 6)	PNPLA6
Q9Y6A5	Q9Y6A5_S317	-0.381022552	0.101087287	Q9Y6A5	TACC3_HUMAN	Transforming acidic coiled-coil-containing protein 3 (ERIC-1)	TACC3
O15069	O15069_S1303	-0.855250638	0.101133515	O15069	NACAD_HUMAN	NAC-alpha domain-containing protein 1	NACAD
P46821	P46821_S1265	-0.295623875	0.101136753	P46821	MAP1B_HUMAN	Microtubule-associated protein 1B (MAP-1B) [Cleaved into: MAP1B heavy chain; MAP1 light chain LC1]	MAP1B
P35568	P35568_T1103	0.912975133	0.101161501	P35568	IRS1_HUMAN	Insulin receptor substrate 1 (IRS-1)	IRS1
P42568	P42568_S483	0.33798163	0.101237652	P42568	AF9_HUMAN	Protein AF-9 (ALL1-fused gene from chromosome 9 protein) (Myeloid/lymphoid or mixed-lineage leukemia translocated to chromosome 3 protein) (YEATS domain-containing protein 3)	MLLT3
Q9P2D1	Q9P2D1_S2533	-1.184910322	0.101478708	Q9P2D1	CHD7_HUMAN	Chromodomain-helicase-DNA-binding protein 7 (CHD-7) (EC 3.6.4.12) (ATP-dependent helicase CHD7)	CHD7
P35568	P35568_T351	0.435852576	0.101492556	P35568	IRS1_HUMAN	Insulin receptor substrate 1 (IRS-1)	IRS1
Q9Y4F5	Q9Y4F5_S1179	-1.168532038	0.101500692	Q9Y4F5	C170B_HUMAN	Centrosomal protein of 170 kDa protein B (Centrosomal protein 170B) (Cep170B)	CEP170B
Q00537	Q00537_S180	-0.995490453	0.101561574	Q00537	CDK17_HUMAN	Cyclin-dependent kinase 17 (EC 2.7.11.22) (Cell division protein kinase 17) (PCTAIRE-motif protein kinase 2) (Serine/threonine-protein kinase PCTAIRE-2)	CDK17
Q8N1G0	Q8N1G0_S1211	0.893322649	0.101623771	Q8N1G0	ZN687_HUMAN	Zinc finger protein 687	ZNF687
Q9UHB6	Q9UHB6_S490	0.604828603	0.101725521	Q9UHB6	LIMA1_HUMAN	LIM domain and actin-binding protein 1 (Epithelial protein lost in neoplasm)	LIMA1
Q3KQU3	Q3KQU3_S113,Q3KQU3_S116,Q3KQU3_S125	-0.568451213	0.101737059	Q3KQU3	MA7D1_HUMAN	MAP7 domain-containing protein 1 (Arginine/proline-rich coiled-coil domain-containing protein 1) (Proline/arginine-rich coiled-coil domain-containing protein 1)	MAP7D1
Q8WY36	Q8WY36_S178,Q8WY36_S183	-2.327291572	0.101803625	Q8WY36	BBX_HUMAN	HMG box transcription factor BBX (Bobby sox homolog) (HMG box-containing protein 2)	BBX
Q9UQ35	Q9UQ35_S1188	0.903075952	0.101804222	Q9UQ35	SRRM2_HUMAN	Serine/arginine repetitive matrix protein 2 (300 kDa nuclear matrix antigen) (Serine/arginine-rich splicing factor-related nuclear matrix protein of 300 kDa) (SR-related nuclear matrix protein of 300 kDa) (Ser/Arg-related nuclear matrix protein of 300 kDa) (Splicing coactivator subunit SRm300) (Tax-responsive enhancer element-binding protein 803) (TaxREB803)	SRRM2
P20810	P20810_S133	-1.849852509	0.102064906	P20810	ICAL_HUMAN	Calpastatin (Calpain inhibitor) (Sperm BS-17 component)	CAST
Q96C24	Q96C24_S217	-0.641426227	0.102186806	Q96C24	SYTL4_HUMAN	Synaptotagmin-like protein 4 (Exophilin-2) (Granuphilin)	SYTL4
Q9HBH9	Q9HBH9_S452	-0.869942329	0.102200008	Q9HBH9	MKNK2_HUMAN	MAP kinase-interacting serine/threonine-protein kinase 2 (EC 2.7.11.1) (MAP kinase signal-integrating kinase 2) (MAPK signal-integrating kinase 2) (Mnk2)	MKNK2
Q6ZRS2	Q6ZRS2_S1859	0.174272788	0.102306753	Q6ZRS2	SRCAP_HUMAN	Helicase SRCAP (EC 3.6.4.-) (Domino homolog 2) (Snf2-related CBP activator)	SRCAP
Q92560	Q92560_S327	-1.066201894	0.102449238	Q92560	BAP1_HUMAN	Ubiquitin carboxyl-terminal hydrolase BAP1 (EC 3.4.19.12) (BRCA1-associated protein 1) (Cerebral protein 6)	BAP1
Q9H792	Q9H792_S648	-0.630704837	0.102620985	Q9H792	PEAK1_HUMAN	Pseudopodium-enriched atypical kinase 1 (EC 2.7.10.2) (Sugen kinase 269) (Tyrosine-protein kinase SgK269)	PEAK1
O75909	O75909_S9	0.567639791	0.102766026	O75909	CCNK_HUMAN	Cyclin-K	CCNK
Q8N163	Q8N163_S678	0.616967638	0.102794859	Q8N163	K1967_HUMAN	DBIRD complex subunit KIAA1967 (Deleted in breast cancer gene 1 protein) (DBC-1) (DBC.1) (p30 DBC)	KIAA1967
Q5UIP0	Q5UIP0_S1542	-1.238915206	0.102820477	Q5UIP0	RIF1_HUMAN	Telomere-associated protein RIF1 (Rap1-interacting factor 1 homolog)	RIF1
Q12888	Q12888_S315	-0.754125249	0.102846791	Q12888	TP53B_HUMAN	Tumor suppressor p53-binding protein 1 (53BP1) (p53-binding protein 1) (p53BP1)	TP53BP1
O00505	O00505_S60	0.599896582	0.102992422	O00505	IMA3_HUMAN	Importin subunit alpha-3 (Importin alpha Q2) (Qip2) (Karyopherin subunit alpha-3) (SRP1-gamma)	KPNA3
Q96JG6	Q96JG6_S559,Q96JG6_S561	1.129185852	0.103014108	Q96JG6	CC132_HUMAN	Coiled-coil domain-containing protein 132	CCDC132
Q9UQ35	Q9UQ35_T983,Q9UQ35_S994	-1.31074234	0.10308043	Q9UQ35	SRRM2_HUMAN	Serine/arginine repetitive matrix protein 2 (300 kDa nuclear matrix antigen) (Serine/arginine-rich splicing factor-related nuclear matrix protein of 300 kDa) (SR-related nuclear matrix protein of 300 kDa) (Ser/Arg-related nuclear matrix protein of 300 kDa) (Splicing coactivator subunit SRm300) (Tax-responsive enhancer element-binding protein 803) (TaxREB803)	SRRM2
Q9Y5W7	Q9Y5W7_S485	-0.863455346	0.103245863	Q9Y5W7	SNX14_HUMAN	Sorting nexin-14	SNX14
O95394	O95394_S64	-1.937842641	0.103277222	O95394	AGM1_HUMAN	Phosphoacetylglucosamine mutase (PAGM) (EC 5.4.2.3) (Acetylglucosamine phosphomutase) (N-acetylglucosamine-phosphate mutase) (Phosphoglucomutase-3) (PGM 3)	PGM3
Q9Y388	Q9Y388_S186	-0.859681967	0.10334434	Q9Y388	RBMX2_HUMAN	RNA-binding motif protein, X-linked 2	RBMX2
Q15032	Q15032_S381	-0.416979727	0.103407094	Q15032	R3HD1_HUMAN	R3H domain-containing protein 1	R3HDM1
Q96T58	Q96T58_S623	-1.705965961	0.103417631	Q96T58	MINT_HUMAN	Msx2-interacting protein (SMART/HDAC1-associated repressor protein) (SPEN homolog)	SPEN
Q96GP6	Q96GP6_S653	-0.881860546	0.103555976	Q96GP6	SREC2_HUMAN	Scavenger receptor class F member 2 (SRECRP-1) (Scavenger receptor expressed by endothelial cells 2 protein) (SREC-II)	SCARF2
Q8IZP0	Q8IZP0_S231	1.808710301	0.103586804	Q8IZP0	ABI1_HUMAN	Abl interactor 1 (Abelson interactor 1) (Abi-1) (Abl-binding protein 4) (AblBP4) (Eps8 SH3 domain-binding protein) (Eps8-binding protein) (Nap1-binding protein) (Nap1BP) (Spectrin SH3 domain-binding protein 1) (e3B1)	ABI1
O76094	O76094_S620	-0.264347976	0.103736397	O76094	SRP72_HUMAN	Signal recognition particle 72 kDa protein (SRP72)	SRP72
Q5VT52	Q5VT52_T732	-0.357459925	0.103755544	Q5VT52	RPRD2_HUMAN	Regulation of nuclear pre-mRNA domain-containing protein 2	RPRD2
O75152	O75152_S290	-1.542454113	0.103956508	O75152	ZC11A_HUMAN	Zinc finger CCCH domain-containing protein 11A	ZC3H11A
Q8NCD3	Q8NCD3_S486	-0.640820103	0.103996273	Q8NCD3	HJURP_HUMAN	Holliday junction recognition protein (14-3-3-associated AKT substrate) (Fetal liver-expressing gene 1 protein) (Up-regulated in lung cancer 9)	HJURP
Q8N0Z3	Q8N0Z3_S810	-2.547495089	0.104028162	Q8N0Z3	SPICE_HUMAN	Spindle and centriole-associated protein 1 (Coiled-coil domain-containing protein 52) (Spindle and centriole-associated protein)	SPICE1
Q66K14	Q66K14_S404	-0.834207734	0.104158283	Q66K14	TBC9B_HUMAN	TBC1 domain family member 9B	TBC1D9B
Q9UPQ9	Q9UPQ9_S1461	0.377913976	0.10421208	Q9UPQ9	TNR6B_HUMAN	Trinucleotide repeat-containing gene 6B protein	TNRC6B
Q9UN81	Q9UN81_S25	0.342297186	0.10424627	NA	NA	NA	NA
Q9BYW2	Q9BYW2_S1207	-2.052694489	0.104393399	Q9BYW2	SETD2_HUMAN	Histone-lysine N-methyltransferase SETD2 (EC 2.1.1.43) (HIF-1) (Huntingtin yeast partner B) (Huntingtin-interacting protein 1) (HIP-1) (Huntingtin-interacting protein B) (Lysine N-methyltransferase 3A) (SET domain-containing protein 2) (hSET2) (p231HBP)	SETD2
Q9UPU5	Q9UPU5_S2561	2.595487231	0.10448243	Q9UPU5	UBP24_HUMAN	Ubiquitin carboxyl-terminal hydrolase 24 (EC 3.4.19.12) (Deubiquitinating enzyme 24) (Ubiquitin thioesterase 24) (Ubiquitin-specific-processing protease 24)	USP24
Q9NXV2	Q9NXV2_S10	0.584630832	0.104500817	Q9NXV2	KCTD5_HUMAN	BTB/POZ domain-containing protein KCTD5	KCTD5
O00567	O00567_S563,O00567_S570	-1.360905059	0.104592739	O00567	NOP56_HUMAN	Nucleolar protein 56 (Nucleolar protein 5A)	NOP56
P18583	P18583_S1769	-0.458606978	0.10460286	P18583	SON_HUMAN	Protein SON (Bax antagonist selected in saccharomyces 1) (BASS1) (Negative regulatory element-binding protein) (NRE-binding protein) (Protein DBP-5) (SON3)	SON
Q14699	Q14699_S199	0.411458713	0.104615681	Q14699	RFTN1_HUMAN	Raftlin (Cell migration-inducing gene 2 protein) (Raft-linking protein)	RFTN1
Q08945	Q08945_S444	0.827894433	0.104800483	Q08945	SSRP1_HUMAN	FACT complex subunit SSRP1 (Chromatin-specific transcription elongation factor 80 kDa subunit) (Facilitates chromatin transcription complex 80 kDa subunit) (FACT 80 kDa subunit) (FACTp80) (Facilitates chromatin transcription complex subunit SSRP1) (Recombination signal sequence recognition protein 1) (Structure-specific recognition protein 1) (hSSRP1) (T160)	SSRP1
Q9BRL6	Q9BRL6_S158	0.519398927	0.104861392	Q9BRL6	SRSF8_HUMAN	Serine/arginine-rich splicing factor 8 (Pre-mRNA-splicing factor SRP46) (Splicing factor SRp46) (Splicing factor, arginine/serine-rich 2B)	SRSF8
Q9H165	Q9H165_S625	-0.646312362	0.104924783	Q9H165	BC11A_HUMAN	B-cell lymphoma/leukemia 11A (BCL-11A) (B-cell CLL/lymphoma 11A) (COUP-TF-interacting protein 1) (Ecotropic viral integration site 9 protein homolog) (EVI-9) (Zinc finger protein 856)	BCL11A
Q12888	Q12888_S366	-1.152748698	0.104953738	Q12888	TP53B_HUMAN	Tumor suppressor p53-binding protein 1 (53BP1) (p53-binding protein 1) (p53BP1)	TP53BP1
Q13111	Q13111_S873	-2.500794947	0.104959157	Q13111	CAF1A_HUMAN	Chromatin assembly factor 1 subunit A (CAF-1 subunit A) (Chromatin assembly factor I p150 subunit) (CAF-I 150 kDa subunit) (CAF-I p150) (hp150)	CHAF1A
Q9Y6M1	Q9Y6M1_S164	0.193727131	0.105252957	Q9Y6M1	IF2B2_HUMAN	Insulin-like growth factor 2 mRNA-binding protein 2 (IGF2 mRNA-binding protein 2) (IMP-2) (Hepatocellular carcinoma autoantigen p62) (IGF-II mRNA-binding protein 2) (VICKZ family member 2)	IGF2BP2
Q8IVF2	Q8IVF2_S593	-0.51941605	0.105334279	Q8IVF2	AHNK2_HUMAN	Protein AHNAK2	AHNAK2
Q8N684	Q8N684_T203	0.285947947	0.105409482	Q8N684	CPSF7_HUMAN	Cleavage and polyadenylation specificity factor subunit 7 (Cleavage and polyadenylation specificity factor 59 kDa subunit) (CFIm59) (CPSF 59 kDa subunit) (Pre-mRNA cleavage factor Im 59 kDa subunit)	CPSF7
P22059	P22059_S382	-0.673161026	0.105443247	P22059	OSBP1_HUMAN	Oxysterol-binding protein 1	OSBP
Q9UQ35	Q9UQ35_S2123	0.527258689	0.105589334	Q9UQ35	SRRM2_HUMAN	Serine/arginine repetitive matrix protein 2 (300 kDa nuclear matrix antigen) (Serine/arginine-rich splicing factor-related nuclear matrix protein of 300 kDa) (SR-related nuclear matrix protein of 300 kDa) (Ser/Arg-related nuclear matrix protein of 300 kDa) (Splicing coactivator subunit SRm300) (Tax-responsive enhancer element-binding protein 803) (TaxREB803)	SRRM2
Q7Z2K8	Q7Z2K8_T60	-0.559083586	0.105731253	Q7Z2K8	GRIN1_HUMAN	G protein-regulated inducer of neurite outgrowth 1 (GRIN1)	GPRIN1
Q9H2P0	Q9H2P0_S736	0.318546777	0.105741916	Q9H2P0	ADNP_HUMAN	Activity-dependent neuroprotector homeobox protein (Activity-dependent neuroprotective protein)	ADNP
P55198	P55198_S258	-0.141457644	0.105897582	P55198	AF17_HUMAN	Protein AF-17 (ALL1-fused gene from chromosome 17 protein)	MLLT6
Q9Y2H2	Q9Y2H2_S942	-0.246455818	0.106181669	Q9Y2H2	SAC2_HUMAN	Phosphatidylinositide phosphatase SAC2 (EC 3.1.3.-) (Inositol polyphosphate 5-phosphatase F) (Sac domain-containing inositol phosphatase 2) (Sac domain-containing phosphoinositide 5-phosphatase 2) (hSAC2)	INPP5F
Q14684	Q14684_S513	0.987215454	0.106215382	Q14684	RRP1B_HUMAN	Ribosomal RNA processing protein 1 homolog B (RRP1-like protein B)	RRP1B
Q9NQS7	Q9NQS7_S275	0.710154007	0.106238938	Q9NQS7	INCE_HUMAN	Inner centromere protein	INCENP
Q9HC35	Q9HC35_S94	-3.522938666	0.106342483	Q9HC35	EMAL4_HUMAN	Echinoderm microtubule-associated protein-like 4 (EMAP-4) (Restrictedly overexpressed proliferation-associated protein) (Ropp 120)	EML4
Q69YQ0	Q69YQ0_S384	-1.059530775	0.106361914	Q69YQ0	CYTSA_HUMAN	Cytospin-A (Renal carcinoma antigen NY-REN-22) (Sperm antigen with calponin homology and coiled-coil domains 1-like) (SPECC1-like protein)	SPECC1L
Q0JRZ9	Q0JRZ9_S478	-1.464325674	0.106498666	Q0JRZ9	FCHO2_HUMAN	FCH domain only protein 2	FCHO2
O60293	O60293_S1046	-0.855858773	0.106611031	O60293	ZC3H1_HUMAN	Zinc finger C3H1 domain-containing protein (Coiled-coil domain-containing protein 131) (Proline/serine-rich coiled-coil protein 2)	ZFC3H1
O43379	O43379_S1123	0.249179204	0.106723582	O43379	WDR62_HUMAN	WD repeat-containing protein 62	WDR62
Q96DF8	Q96DF8_T3	-0.867652995	0.106798265	Q96DF8	DGC14_HUMAN	Protein DGCR14 (DiGeorge syndrome critical region 13) (DiGeorge syndrome critical region 14) (DiGeorge syndrome protein H) (DGS-H) (Protein ES2)	DGCR14
Q9UK61	Q9UK61_S927	0.44050001	0.106821498	Q9UK61	F208A_HUMAN	Protein FAM208A (CTCL tumor antigen se89-1) (Retinoblastoma-associated protein RAP140)	FAM208A
O75533	O75533_T211	0.273125366	0.106968235	O75533	SF3B1_HUMAN	Splicing factor 3B subunit 1 (Pre-mRNA-splicing factor SF3b 155 kDa subunit) (SF3b155) (Spliceosome-associated protein 155) (SAP 155)	SF3B1
A2AJT9	A2AJT9_S402	0.429929257	0.106995907	A2AJT9	CX023_HUMAN	Uncharacterized protein CXorf23	CXorf23
P12270	P12270_T2137	1.359833292	0.10711581	P12270	TPR_HUMAN	Nucleoprotein TPR	TPR
O75116	O75116_S114,O75116_Y118	1.130262705	0.107308483	O75116	ROCK2_HUMAN	Rho-associated protein kinase 2 (EC 2.7.11.1) (Rho kinase 2) (Rho-associated, coiled-coil-containing protein kinase 2) (Rho-associated, coiled-coil-containing protein kinase II) (ROCK-II) (p164 ROCK-2)	ROCK2
Q8NAF0	Q8NAF0_T482	-0.539249776	0.107362605	Q8NAF0	ZN579_HUMAN	Zinc finger protein 579	ZNF579
P31350	P31350_S20	0.636630806	0.107613454	P31350	RIR2_HUMAN	Ribonucleoside-diphosphate reductase subunit M2 (EC 1.17.4.1) (Ribonucleotide reductase small chain) (Ribonucleotide reductase small subunit)	RRM2
P30414	P30414_T1155	-1.51086726	0.10766841	P30414	NKTR_HUMAN	NK-tumor recognition protein (NK-TR protein) (Natural-killer cells cyclophilin-related protein) [Includes: Putative peptidyl-prolyl cis-trans isomerase (PPIase) (EC 5.2.1.8) (Rotamase)]	NKTR
Q5TGY3	Q5TGY3_S868	-1.709632116	0.107730464	Q5TGY3	AHDC1_HUMAN	AT-hook DNA-binding motif-containing protein 1	AHDC1
Q13153	Q13153_S144	0.457584062	0.107795924	Q13153	PAK1_HUMAN	Serine/threonine-protein kinase PAK 1 (EC 2.7.11.1) (Alpha-PAK) (p21-activated kinase 1) (PAK-1) (p65-PAK)	PAK1
Q9NWS9	Q9NWS9_S137,Q9NWS9_S146	0.631000558	0.107825447	Q9NWS9	ZN446_HUMAN	Zinc finger protein 446 (Zinc finger protein with KRAB and SCAN domains 20)	ZNF446
Q8TEW0	Q8TEW0_S728	0.719347288	0.107894441	Q8TEW0	PARD3_HUMAN	Partitioning defective 3 homolog (PAR-3) (PARD-3) (Atypical PKC isotype-specific-interacting protein) (ASIP) (CTCL tumor antigen se2-5) (PAR3-alpha)	PARD3
O75151	O75151_S539	-0.44169103	0.108155529	O75151	PHF2_HUMAN	Lysine-specific demethylase PHF2 (EC 1.14.11.-) (GRC5) (PHD finger protein 2)	PHF2
Q9BU64	Q9BU64_S35	-0.245414056	0.108190901	Q9BU64	CENPO_HUMAN	Centromere protein O (CENP-O) (Interphase centromere complex protein 36)	CENPO
Q96GV9	Q96GV9_S167	-0.495168445	0.108244673	Q96GV9	CE030_HUMAN	UNC119-binding protein C5orf30	C5orf30
P46108	P46108_S41	-0.339470658	0.108299505	P46108	CRK_HUMAN	Adapter molecule crk (Proto-oncogene c-Crk) (p38)	CRK
Q16875	Q16875_S461	-0.797743961	0.108523078	Q16875	F263_HUMAN	6-phosphofructo-2-kinase/fructose-2,6-bisphosphatase 3 (6PF-2-K/Fru-2,6-P2ase 3) (PFK/FBPase 3) (6PF-2-K/Fru-2,6-P2ase brain/placenta-type isozyme) (Renal carcinoma antigen NY-REN-56) (iPFK-2) [Includes: 6-phosphofructo-2-kinase (EC 2.7.1.105); Fructose-2,6-bisphosphatase (EC 3.1.3.46)]	PFKFB3
Q9H7N4	Q9H7N4_S725,Q9H7N4_Y732,Q9H7N4_S734	0.551825903	0.108738354	Q9H7N4	SFR19_HUMAN	Splicing factor, arginine/serine-rich 19 (SR-related and CTD-associated factor 1) (SR-related-CTD-associated factor) (SCAF) (Serine arginine-rich pre-mRNA splicing factor SR-A1) (SR-A1)	SCAF1
Q99650	Q99650_S826	-1.121694659	0.108886674	Q99650	OSMR_HUMAN	Oncostatin-M-specific receptor subunit beta (Interleukin-31 receptor subunit beta) (IL-31 receptor subunit beta) (IL-31R subunit beta) (IL-31R-beta) (IL-31RB)	OSMR
A6ND36	A6ND36_S650	-0.505628054	0.108957922	A6ND36	FA83G_HUMAN	Protein FAM83G	FAM83G
O95239	O95239_T1181	-2.260833352	0.1090066	O95239	KIF4A_HUMAN	Chromosome-associated kinesin KIF4A (Chromokinesin-A)	KIF4A
Q9UGV2	Q9UGV2_S335	0.426431231	0.109151729	Q9UGV2	NDRG3_HUMAN	Protein NDRG3 (N-myc downstream-regulated gene 3 protein)	NDRG3
P10398	P10398_S257	1.233045722	0.109429626	P10398	ARAF_HUMAN	Serine/threonine-protein kinase A-Raf (EC 2.7.11.1) (Proto-oncogene A-Raf) (Proto-oncogene A-Raf-1) (Proto-oncogene Pks)	ARAF
Q9NRA8	Q9NRA8_S353	-0.724361309	0.109452163	Q9NRA8	4ET_HUMAN	Eukaryotic translation initiation factor 4E transporter (4E-T) (eIF4E transporter) (Eukaryotic translation initiation factor 4E nuclear import factor 1)	EIF4ENIF1
Q96T58	Q96T58_S1062	-0.523405736	0.109583135	Q96T58	MINT_HUMAN	Msx2-interacting protein (SMART/HDAC1-associated repressor protein) (SPEN homolog)	SPEN
A2AJT9	A2AJT9_S17	0.500963829	0.10970427	A2AJT9	CX023_HUMAN	Uncharacterized protein CXorf23	CXorf23
P42167;P42166	P42167_S66,P42167_S67,P42167_T74,P42166_S66,P42166_S67,P42166_T74	0.714232196	0.109736802	P42166;P42167	LAP2A_HUMAN;LAP2B_HUMAN	Lamina-associated polypeptide 2, isoform alpha (Thymopoietin isoform alpha) (TP alpha) (Thymopoietin-related peptide isoform alpha) (TPRP isoform alpha) [Cleaved into: Thymopoietin (TP) (Splenin); Thymopentin (TP5)];"Lamina-associated polypeptide 2, isoforms beta/gamma (Thymopoietin, isoforms beta/gamma) (TP beta/gamma) (Thymopoietin-related peptide isoforms beta/gamma) (TPRP isoforms beta/gamma)…	TMPO;TMPO
P85037	P85037_S441	-0.260369958	0.109790355	P85037	FOXK1_HUMAN	Forkhead box protein K1 (Myocyte nuclear factor) (MNF)	FOXK1
Q6WKZ4	Q6WKZ4_S435	-0.851518629	0.109886476	Q6WKZ4	RFIP1_HUMAN	Rab11 family-interacting protein 1 (Rab11-FIP1) (Rab-coupling protein)	RAB11FIP1
Q8N3X1	Q8N3X1_T517	0.192833493	0.109938455	Q8N3X1	FNBP4_HUMAN	Formin-binding protein 4 (Formin-binding protein 30)	FNBP4
Q9BSQ5	Q9BSQ5_S15	0.311911264	0.109985607	Q9BSQ5	CCM2_HUMAN	Malcavernin (Cerebral cavernous malformations 2 protein)	CCM2
Q52LW3	Q52LW3_S1144	-1.63154849	0.110162845	Q52LW3	RHG29_HUMAN	Rho GTPase-activating protein 29 (PTPL1-associated RhoGAP protein 1) (Rho-type GTPase-activating protein 29)	ARHGAP29
Q9BRS8	Q9BRS8_S409	1.121317935	0.11021112	Q9BRS8	LARP6_HUMAN	La-related protein 6 (Acheron) (Achn) (La ribonucleoprotein domain family member 6)	LARP6
Q9P2N5	Q9P2N5_T447	0.537631871	0.110228651	Q9P2N5	RBM27_HUMAN	RNA-binding protein 27 (RNA-binding motif protein 27)	RBM27
P49792	P49792_S2804	0.6024891	0.110258207	P49792	RBP2_HUMAN	E3 SUMO-protein ligase RanBP2 (EC 6.3.2.-) (358 kDa nucleoporin) (Nuclear pore complex protein Nup358) (Nucleoporin Nup358) (Ran-binding protein 2) (RanBP2) (p270) [Includes: Putative peptidyl-prolyl cis-trans isomerase (PPIase) (EC 5.2.1.8) (Rotamase)]	RANBP2
Q9HCD5	Q9HCD5_S9	-0.359324178	0.110277704	Q9HCD5	NCOA5_HUMAN	Nuclear receptor coactivator 5 (NCoA-5) (Coactivator independent of AF-2) (CIA)	NCOA5
O95817	O95817_S386	0.496043065	0.110360122	O95817	BAG3_HUMAN	BAG family molecular chaperone regulator 3 (BAG-3) (Bcl-2-associated athanogene 3) (Bcl-2-binding protein Bis) (Docking protein CAIR-1)	BAG3
A6NKF1	A6NKF1_S402	0.384865265	0.11073177	A6NKF1	SAC31_HUMAN	SAC3 domain-containing protein 1 (SAC3 homology domain-containing protein 1)	SAC3D1
Q8N9B5	Q8N9B5_S888	-0.457873898	0.110736752	Q8N9B5	JMY_HUMAN	Junction-mediating and -regulatory protein	JMY
Q9NYF8	Q9NYF8_S658	0.156975849	0.111001628	Q9NYF8	BCLF1_HUMAN	Bcl-2-associated transcription factor 1 (Btf)	BCLAF1
Q13547	Q13547_S393	-0.518771123	0.111049991	Q13547	HDAC1_HUMAN	Histone deacetylase 1 (HD1) (EC 3.5.1.98)	HDAC1
Q07955	Q07955_S199,Q07955_S201	0.314760748	0.111099232	Q07955	SRSF1_HUMAN	Serine/arginine-rich splicing factor 1 (Alternative-splicing factor 1) (ASF-1) (Splicing factor, arginine/serine-rich 1) (pre-mRNA-splicing factor SF2, P33 subunit)	SRSF1
Q9Y385	Q9Y385_S266	-1.20456093	0.111177085	Q9Y385	UB2J1_HUMAN	Ubiquitin-conjugating enzyme E2 J1 (EC 6.3.2.19) (Non-canonical ubiquitin-conjugating enzyme 1) (NCUBE-1) (Yeast ubiquitin-conjugating enzyme UBC6 homolog E) (HsUBC6e)	UBE2J1
P02545	P02545_S22	0.289201877	0.111237533	P02545	LMNA_HUMAN	Prelamin-A/C [Cleaved into: Lamin-A/C (70 kDa lamin) (Renal carcinoma antigen NY-REN-32)]	LMNA
P27816	P27816_S280	-0.212923423	0.111384719	P27816	MAP4_HUMAN	Microtubule-associated protein 4 (MAP-4)	MAP4
Q7Z460	Q7Z460_S646,Q7Z460_S649	-0.621495099	0.111395854	Q7Z460	CLAP1_HUMAN	CLIP-associating protein 1 (Cytoplasmic linker-associated protein 1) (Multiple asters homolog 1) (Protein Orbit homolog 1) (hOrbit1)	CLASP1
P38398	P38398_S1009	1.106861116	0.111471709	P38398	BRCA1_HUMAN	Breast cancer type 1 susceptibility protein (EC 6.3.2.-) (RING finger protein 53)	BRCA1
Q9HC62	Q9HC62_S344	-0.96087293	0.111495316	Q9HC62	SENP2_HUMAN	Sentrin-specific protease 2 (EC 3.4.22.68) (Axam2) (SMT3-specific isopeptidase 2) (Smt3ip2) (Sentrin/SUMO-specific protease SENP2)	SENP2
Q7Z5J4	Q7Z5J4_S1266	1.00368345	0.111521468	Q7Z5J4	RAI1_HUMAN	Retinoic acid-induced protein 1	RAI1
Q6PL18	Q6PL18_S342	-0.542958063	0.111683903	Q6PL18	ATAD2_HUMAN	ATPase family AAA domain-containing protein 2 (EC 3.6.1.3) (AAA nuclear coregulator cancer-associated protein) (ANCCA)	ATAD2
P51116	P51116_S410,P51116_T411	0.473296167	0.111716662	P51116	FXR2_HUMAN	Fragile X mental retardation syndrome-related protein 2	FXR2
Q99081	Q99081_T313	0.704077206	0.111724504	Q99081	HTF4_HUMAN	Transcription factor 12 (TCF-12) (Class B basic helix-loop-helix protein 20) (bHLHb20) (DNA-binding protein HTF4) (E-box-binding protein) (Transcription factor HTF-4)	TCF12
Q13905	Q13905_S314	0.615459787	0.111772561	Q13905	RPGF1_HUMAN	Rap guanine nucleotide exchange factor 1 (CRK SH3-binding GNRP) (Guanine nucleotide-releasing factor 2) (Protein C3G)	RAPGEF1
Q96GS4	Q96GS4_T196	-1.335651598	0.111824261	Q96GS4	CQ059_HUMAN	Uncharacterized protein C17orf59	C17orf59
Q9H0W8	Q9H0W8_S53	1.076056615	0.112036876	Q9H0W8	SMG9_HUMAN	Protein SMG9 (Protein smg-9 homolog)	SMG9
P46821	P46821_S831,P46821_S832	0.235217515	0.112038978	P46821	MAP1B_HUMAN	Microtubule-associated protein 1B (MAP-1B) [Cleaved into: MAP1B heavy chain; MAP1 light chain LC1]	MAP1B
Q5TF39	Q5TF39_S473	-1.528491452	0.112079007	Q5TF39	NAGT1_HUMAN	Sodium-dependent glucose transporter 1	NAGLT1
P18887	P18887_S204	-0.648384051	0.112117718	P18887	XRCC1_HUMAN	DNA repair protein XRCC1 (X-ray repair cross-complementing protein 1)	XRCC1
Q15773	Q15773_S238	0.35008284	0.1122058	Q15773	MLF2_HUMAN	Myeloid leukemia factor 2 (Myelodysplasia-myeloid leukemia factor 2)	MLF2
Q8WXI9	Q8WXI9_T120,Q8WXI9_S122,Q8WXI9_S129,Q8WXI9_S135	0.814850731	0.11228856	Q8WXI9	P66B_HUMAN	Transcriptional repressor p66-beta (GATA zinc finger domain-containing protein 2B) (p66/p68)	GATAD2B
P61978	P61978_S284	-0.650441902	0.112365887	P61978	HNRPK_HUMAN	Heterogeneous nuclear ribonucleoprotein K (hnRNP K) (Transformation up-regulated nuclear protein) (TUNP)	HNRNPK
Q96A19	Q96A19_S28	-2.051805124	0.112388808	Q96A19	C102A_HUMAN	Coiled-coil domain-containing protein 102A	CCDC102A
Q00536	Q00536_S110	-0.968424673	0.112507343	Q00536	CDK16_HUMAN	Cyclin-dependent kinase 16 (EC 2.7.11.22) (Cell division protein kinase 16) (PCTAIRE-motif protein kinase 1) (Serine/threonine-protein kinase PCTAIRE-1)	CDK16
Q8NHG8	Q8NHG8_S135	0.562447114	0.112511671	Q8NHG8	ZNRF2_HUMAN	E3 ubiquitin-protein ligase ZNRF2 (EC 6.3.2.-) (Protein Ells2) (RING finger protein 202) (Zinc/RING finger protein 2)	ZNRF2
Q96DF8	Q96DF8_S391,Q96DF8_S395	-0.092840136	0.112522145	Q96DF8	DGC14_HUMAN	Protein DGCR14 (DiGeorge syndrome critical region 13) (DiGeorge syndrome critical region 14) (DiGeorge syndrome protein H) (DGS-H) (Protein ES2)	DGCR14
Q9NUQ6	Q9NUQ6_S159	-0.753652469	0.112926894	Q9NUQ6	SPS2L_HUMAN	SPATS2-like protein (DNA polymerase-transactivated protein 6) (Stress granule and nucleolar protein) (SGNP)	SPATS2L
P50914	P50914_S139	0.28828066	0.112988105	P50914	RL14_HUMAN	60S ribosomal protein L14 (CAG-ISL 7)	RPL14
O75533	O75533_T261	0.370877183	0.1131649	O75533	SF3B1_HUMAN	Splicing factor 3B subunit 1 (Pre-mRNA-splicing factor SF3b 155 kDa subunit) (SF3b155) (Spliceosome-associated protein 155) (SAP 155)	SF3B1
Q8N1G0	Q8N1G0_T430	-0.1653889	0.113182912	Q8N1G0	ZN687_HUMAN	Zinc finger protein 687	ZNF687
Q9P270	Q9P270_S391	-1.22663645	0.113243279	Q9P270	SLAI2_HUMAN	SLAIN motif-containing protein 2	SLAIN2
Q9Y2D8	Q9Y2D8_S293	0.848270811	0.113353704	Q9Y2D8	ADIP_HUMAN	Afadin- and alpha-actinin-binding protein (ADIP) (Afadin DIL domain-interacting protein) (SSX2-interacting protein)	SSX2IP
P56945	P56945_S355	2.480476073	0.113513994	P56945	BCAR1_HUMAN	Breast cancer anti-estrogen resistance protein 1 (CRK-associated substrate) (Cas scaffolding protein family member 1) (p130cas)	BCAR1
Q8IWY9	Q8IWY9_S93	-1.411845584	0.11358195	Q8IWY9	CDAN1_HUMAN	Codanin-1	CDAN1
Q15648	Q15648_S1482	-0.26004117	0.113593965	Q15648	MED1_HUMAN	Mediator of RNA polymerase II transcription subunit 1 (Activator-recruited cofactor 205 kDa component) (ARC205) (Mediator complex subunit 1) (Peroxisome proliferator-activated receptor-binding protein) (PBP) (PPAR-binding protein) (Thyroid hormone receptor-associated protein complex 220 kDa component) (Trap220) (Thyroid receptor-interacting protein 2) (TR-interacting protein 2) (TRIP-2) (Vitamin …	MED1
P13994	P13994_S332	0.374436254	0.113749259	P13994	CC130_HUMAN	Coiled-coil domain-containing protein 130 (9 kDa protein)	CCDC130
Q8TER5	Q8TER5_S1438	-1.353475353	0.113794241	Q8TER5	ARH40_HUMAN	Rho guanine nucleotide exchange factor 40 (Protein SOLO)	ARHGEF40
P31350	P31350_T33	1.091057552	0.113898649	P31350	RIR2_HUMAN	Ribonucleoside-diphosphate reductase subunit M2 (EC 1.17.4.1) (Ribonucleotide reductase small chain) (Ribonucleotide reductase small subunit)	RRM2
Q9NUL3	Q9NUL3_S486	0.273699792	0.113899353	Q9NUL3	STAU2_HUMAN	Double-stranded RNA-binding protein Staufen homolog 2	STAU2
P85037	P85037_S416,P85037_S420,P85037_S428	0.793847378	0.114096216	P85037	FOXK1_HUMAN	Forkhead box protein K1 (Myocyte nuclear factor) (MNF)	FOXK1
Q7Z6Z7	Q7Z6Z7_S3808,Q7Z6Z7_S3816	0.716995277	0.114132283	Q7Z6Z7	HUWE1_HUMAN	E3 ubiquitin-protein ligase HUWE1 (EC 6.3.2.-) (ARF-binding protein 1) (ARF-BP1) (HECT, UBA and WWE domain-containing protein 1) (Homologous to E6AP carboxyl terminus homologous protein 9) (HectH9) (Large structure of UREB1) (LASU1) (Mcl-1 ubiquitin ligase E3) (Mule) (Upstream regulatory element-binding protein 1) (URE-B1) (URE-binding protein 1)	HUWE1
Q00613	Q00613_S303	0.194488441	0.114379119	Q00613	HSF1_HUMAN	Heat shock factor protein 1 (HSF 1) (Heat shock transcription factor 1) (HSTF 1)	HSF1
Q15554	Q15554_S365	-1.769299419	0.114387581	Q15554	TERF2_HUMAN	Telomeric repeat-binding factor 2 (TTAGGG repeat-binding factor 2) (Telomeric DNA-binding protein)	TERF2
P17275	P17275_T255	0.225169989	0.114629426	P17275	JUNB_HUMAN	Transcription factor jun-B	JUNB
Q5T5U3	Q5T5U3_S476	-0.525786272	0.11472866	Q5T5U3	RHG21_HUMAN	Rho GTPase-activating protein 21 (Rho GTPase-activating protein 10) (Rho-type GTPase-activating protein 21)	ARHGAP21
Q6UB98	Q6UB98_S1311	-2.12126443	0.114872487	Q6UB98	ANR12_HUMAN	Ankyrin repeat domain-containing protein 12 (Ankyrin repeat-containing cofactor 2) (GAC-1 protein)	ANKRD12
Q96KP1	Q96KP1_S432	0.978405977	0.114922832	Q96KP1	EXOC2_HUMAN	Exocyst complex component 2 (Exocyst complex component Sec5)	EXOC2
Q14966	Q14966_S128	0.327237126	0.115219508	Q14966	ZN638_HUMAN	Zinc finger protein 638 (Cutaneous T-cell lymphoma-associated antigen se33-1) (CTCL-associated antigen se33-1) (Nuclear protein 220) (Zinc finger matrin-like protein)	ZNF638
O60583	O60583_S480	-0.628926687	0.115290971	O60583	CCNT2_HUMAN	Cyclin-T2 (CycT2)	CCNT2
Q2TB10	Q2TB10_S317	-1.490322887	0.115510205	Q2TB10	ZN800_HUMAN	Zinc finger protein 800	ZNF800
Q2M1Z3	Q2M1Z3_S954	1.185535274	0.115585426	Q2M1Z3	RHG31_HUMAN	Rho GTPase-activating protein 31 (Cdc42 GTPase-activating protein)	ARHGAP31
Q9UQ35	Q9UQ35_S778	0.24854165	0.115724513	Q9UQ35	SRRM2_HUMAN	Serine/arginine repetitive matrix protein 2 (300 kDa nuclear matrix antigen) (Serine/arginine-rich splicing factor-related nuclear matrix protein of 300 kDa) (SR-related nuclear matrix protein of 300 kDa) (Ser/Arg-related nuclear matrix protein of 300 kDa) (Splicing coactivator subunit SRm300) (Tax-responsive enhancer element-binding protein 803) (TaxREB803)	SRRM2
Q9UQ35	Q9UQ35_S1179	-0.581156603	0.115733671	Q9UQ35	SRRM2_HUMAN	Serine/arginine repetitive matrix protein 2 (300 kDa nuclear matrix antigen) (Serine/arginine-rich splicing factor-related nuclear matrix protein of 300 kDa) (SR-related nuclear matrix protein of 300 kDa) (Ser/Arg-related nuclear matrix protein of 300 kDa) (Splicing coactivator subunit SRm300) (Tax-responsive enhancer element-binding protein 803) (TaxREB803)	SRRM2
Q7Z4H7	Q7Z4H7_T584	-0.407802852	0.115741688	Q7Z4H7	HAUS6_HUMAN	HAUS augmin-like complex subunit 6	HAUS6
Q00613	Q00613_S363	-0.303222578	0.115842725	Q00613	HSF1_HUMAN	Heat shock factor protein 1 (HSF 1) (Heat shock transcription factor 1) (HSTF 1)	HSF1
Q96BD0	Q96BD0_S34	-0.794525438	0.115947175	Q96BD0	SO4A1_HUMAN	Solute carrier organic anion transporter family member 4A1 (OATP4A1) (Colon organic anion transporter) (Organic anion transporter polypeptide-related protein 1) (OATP-RP1) (OATPRP1) (POAT) (Organic anion-transporting polypeptide E) (OATP-E) (Sodium-independent organic anion transporter E) (Solute carrier family 21 member 12)	SLCO4A1
Q8NI27	Q8NI27_S1516	-0.766265581	0.115995138	Q8NI27	THOC2_HUMAN	THO complex subunit 2 (Tho2) (hTREX120)	THOC2
Q12888	Q12888_S1430	-1.061942764	0.116118829	Q12888	TP53B_HUMAN	Tumor suppressor p53-binding protein 1 (53BP1) (p53-binding protein 1) (p53BP1)	TP53BP1
Q9H6F5	Q9H6F5_S58,Q9H6F5_T65,Q9H6F5_S69	0.825571393	0.116325251	Q9H6F5	CCD86_HUMAN	Coiled-coil domain-containing protein 86 (Cytokine-induced protein with coiled-coil domain)	CCDC86
Q8TEB1	Q8TEB1_S7	-1.71968749	0.116572644	Q8TEB1	DCA11_HUMAN	DDB1- and CUL4-associated factor 11 (WD repeat-containing protein 23)	DCAF11
P52888	P52888_S16	-0.263487368	0.116575903	P52888	THOP1_HUMAN	Thimet oligopeptidase (EC 3.4.24.15) (Endopeptidase 24.15) (MP78)	THOP1
Q9UBC2	Q9UBC2_S253,Q9UBC2_S255	0.631597765	0.116608408	Q9UBC2	EP15R_HUMAN	Epidermal growth factor receptor substrate 15-like 1 (Eps15-related protein) (Eps15R)	EPS15L1
Q9P270	Q9P270_S349,Q9P270_S357	0.303393642	0.11674189	Q9P270	SLAI2_HUMAN	SLAIN motif-containing protein 2	SLAIN2
Q96JN0	Q96JN0_S42	-0.216432471	0.116817049	Q96JN0	LCOR_HUMAN	Ligand-dependent corepressor (LCoR) (Mblk1-related protein 2)	LCOR
Q8NE71	Q8NE71_S22	0.638611569	0.116960112	Q8NE71	ABCF1_HUMAN	ATP-binding cassette sub-family F member 1 (ATP-binding cassette 50) (TNF-alpha-stimulated ABC protein)	ABCF1
Q16630	Q16630_T407	-1.662606141	0.11711706	Q16630	CPSF6_HUMAN	Cleavage and polyadenylation specificity factor subunit 6 (Cleavage and polyadenylation specificity factor 68 kDa subunit) (CFIm68) (CPSF 68 kDa subunit) (Pre-mRNA cleavage factor Im 68 kDa subunit) (Protein HPBRII-4/7)	CPSF6
P07355;A6NMY6	P07355_T19,A6NMY6_T19	0.222701593	0.117131807	A6NMY6;P07355	AXA2L_HUMAN;ANXA2_HUMAN	Putative annexin A2-like protein (Annexin A2 pseudogene 2) (Lipocortin II pseudogene);Annexin A2 (Annexin II) (Annexin-2) (Calpactin I heavy chain) (Calpactin-1 heavy chain) (Chromobindin-8) (Lipocortin II) (Placental anticoagulant protein IV) (PAP-IV) (Protein I) (p36)	ANXA2P2;ANXA2
Q9P265	Q9P265_S100	1.043303282	0.117188027	Q9P265	DIP2B_HUMAN	Disco-interacting protein 2 homolog B (DIP2 homolog B)	DIP2B
O75143	O75143_S355	-0.689752243	0.11721228	O75143	ATG13_HUMAN	Autophagy-related protein 13	ATG13
Q92785	Q92785_S142	-0.53219162	0.117240647	Q92785	REQU_HUMAN	Zinc finger protein ubi-d4 (Apoptosis response zinc finger protein) (BRG1-associated factor 45D) (BAF45D) (D4, zinc and double PHD fingers family 2) (Protein requiem)	DPF2
Q6ZV73	Q6ZV73_S410	-0.423409538	0.117331282	Q6ZV73	FGD6_HUMAN	FYVE, RhoGEF and PH domain-containing protein 6 (Zinc finger FYVE domain-containing protein 24)	FGD6
Q9UH62	Q9UH62_S110	-0.201712902	0.11738489	Q9UH62	ARMX3_HUMAN	Armadillo repeat-containing X-linked protein 3 (ARM protein lost in epithelial cancers on chromosome X 3) (Protein ALEX3)	ARMCX3
Q9BXP5	Q9BXP5_S67	-0.525368012	0.117414232	Q9BXP5	SRRT_HUMAN	Serrate RNA effector molecule homolog (Arsenite-resistance protein 2)	SRRT
Q9NQC3	Q9NQC3_S107	-1.021241368	0.117543513	Q9NQC3	RTN4_HUMAN	Reticulon-4 (Foocen) (Neurite outgrowth inhibitor) (Nogo protein) (Neuroendocrine-specific protein) (NSP) (Neuroendocrine-specific protein C homolog) (RTN-x) (Reticulon-5)	RTN4
Q8WYP5	Q8WYP5_S1222	-0.25623355	0.117702014	Q8WYP5	ELYS_HUMAN	Protein ELYS (Embryonic large molecule derived from yolk sac) (Protein MEL-28) (Putative AT-hook-containing transcription factor 1)	AHCTF1
P40425	P40425_S330	0.26785153	0.117802735	P40425	PBX2_HUMAN	Pre-B-cell leukemia transcription factor 2 (Homeobox protein PBX2) (Protein G17)	PBX2
Q12929	Q12929_S685	-1.67271418	0.117856817	Q12929	EPS8_HUMAN	Epidermal growth factor receptor kinase substrate 8	EPS8
Q13905	Q13905_S360	-0.343598678	0.117932086	Q13905	RPGF1_HUMAN	Rap guanine nucleotide exchange factor 1 (CRK SH3-binding GNRP) (Guanine nucleotide-releasing factor 2) (Protein C3G)	RAPGEF1
Q5SRE5	Q5SRE5_S1709	0.134035423	0.117949786	Q5SRE5	NU188_HUMAN	Nucleoporin NUP188 homolog (hNup188)	NUP188
Q09666	Q09666_S5749	-0.314776295	0.118295596	Q09666	AHNK_HUMAN	Neuroblast differentiation-associated protein AHNAK (Desmoyokin)	AHNAK
P35612	P35612_S530	1.679993059	0.11842911	P35612	ADDB_HUMAN	Beta-adducin (Erythrocyte adducin subunit beta)	ADD2
Q8WV99	Q8WV99_T172	0.353802724	0.118455814	Q8WV99	ZFN2B_HUMAN	AN1-type zinc finger protein 2B (Arsenite-inducible RNA-associated protein-like protein) (AIRAP-like protein)	ZFAND2B
O94885	O94885_S90	-1.116086753	0.118482572	O94885	SASH1_HUMAN	SAM and SH3 domain-containing protein 1 (Proline-glutamate repeat-containing protein)	SASH1
P56211	P56211_S104	-1.849885775	0.118551586	P56211	ARP19_HUMAN	cAMP-regulated phosphoprotein 19 (ARPP-19)	ARPP19
Q8NFJ5	Q8NFJ5_S345	1.291037995	0.118651181	Q8NFJ5	RAI3_HUMAN	Retinoic acid-induced protein 3 (G-protein coupled receptor family C group 5 member A) (Orphan G-protein-coupling receptor PEIG-1) (Retinoic acid-induced gene 1 protein) (RAIG-1)	GPRC5A
Q12778	Q12778_S329	1.097306764	0.118687076	Q12778	FOXO1_HUMAN	Forkhead box protein O1 (Forkhead box protein O1A) (Forkhead in rhabdomyosarcoma)	FOXO1
Q9UHR4	Q9UHR4_T257,Q9UHR4_S261	1.676033876	0.118829827	Q9UHR4	BI2L1_HUMAN	Brain-specific angiogenesis inhibitor 1-associated protein 2-like protein 1 (BAI1-associated protein 2-like protein 1) (Insulin receptor tyrosine kinase substrate)	BAIAP2L1
Q9UQ35	Q9UQ35_S1857	1.799814713	0.118901952	Q9UQ35	SRRM2_HUMAN	Serine/arginine repetitive matrix protein 2 (300 kDa nuclear matrix antigen) (Serine/arginine-rich splicing factor-related nuclear matrix protein of 300 kDa) (SR-related nuclear matrix protein of 300 kDa) (Ser/Arg-related nuclear matrix protein of 300 kDa) (Splicing coactivator subunit SRm300) (Tax-responsive enhancer element-binding protein 803) (TaxREB803)	SRRM2
P46100	P46100_S784	-1.572823476	0.118921961	P46100	ATRX_HUMAN	Transcriptional regulator ATRX (EC 3.6.4.12) (ATP-dependent helicase ATRX) (X-linked helicase II) (X-linked nuclear protein) (XNP) (Znf-HX)	ATRX
Q9Y520	Q9Y520_T2673	0.64453859	0.11900329	Q9Y520	PRC2C_HUMAN	Protein PRRC2C (BAT2 domain-containing protein 1) (HBV X-transactivated gene 2 protein) (HBV XAg-transactivated protein 2) (HLA-B-associated transcript 2-like 2) (Proline-rich and coiled-coil-containing protein 2C)	PRRC2C
P54259	P54259_S34	-0.95572985	0.119005488	P54259	ATN1_HUMAN	Atrophin-1 (Dentatorubral-pallidoluysian atrophy protein)	ATN1
P49790	P49790_S334	-2.278307508	0.119275556	P49790	NU153_HUMAN	Nuclear pore complex protein Nup153 (153 kDa nucleoporin) (Nucleoporin Nup153)	NUP153
P48634	P48634_S1106,P48634_S1110	1.276491208	0.119288365	P48634	PRC2A_HUMAN	Protein PRRC2A (HLA-B-associated transcript 2) (Large proline-rich protein BAT2) (Proline-rich and coiled-coil-containing protein 2A) (Protein G2)	PRRC2A
Q8IWI9	Q8IWI9_S2924	0.250937099	0.119332624	Q8IWI9	MGAP_HUMAN	MAX gene-associated protein (MAX dimerization protein 5)	MGA
Q8IWI9	Q8IWI9_S1457	-2.703090448	0.11946423	Q8IWI9	MGAP_HUMAN	MAX gene-associated protein (MAX dimerization protein 5)	MGA
Q86X29	Q86X29_S493	-0.586852627	0.119482285	Q86X29	LSR_HUMAN	Lipolysis-stimulated lipoprotein receptor	LSR
Q96D71	Q96D71_S272	-0.521690104	0.119494549	Q96D71	REPS1_HUMAN	RalBP1-associated Eps domain-containing protein 1 (RalBP1-interacting protein 1)	REPS1
Q13105	Q13105_S120	0.600877968	0.119627547	Q13105	ZBT17_HUMAN	Zinc finger and BTB domain-containing protein 17 (Myc-interacting zinc finger protein 1) (Miz-1) (Zinc finger protein 151) (Zinc finger protein 60)	ZBTB17
Q9BUR4	Q9BUR4_S26,Q9BUR4_S30	0.514600165	0.119706965	Q9BUR4	WAP53_HUMAN	Telomerase Cajal body protein 1 (WD repeat-containing protein 79) (WD40 repeat-containing protein encoding RNA antisense to p53)	WRAP53
P35222	P35222_S191	-0.442009139	0.119995294	P35222	CTNB1_HUMAN	Catenin beta-1 (Beta-catenin)	CTNNB1
Q7Z4V5	Q7Z4V5_S454	-0.917128136	0.120236304	Q7Z4V5	HDGR2_HUMAN	Hepatoma-derived growth factor-related protein 2 (HRP-2) (Hepatoma-derived growth factor 2) (HDGF-2)	HDGFRP2
P49790	P49790_T588	-0.376169857	0.120313973	P49790	NU153_HUMAN	Nuclear pore complex protein Nup153 (153 kDa nucleoporin) (Nucleoporin Nup153)	NUP153
Q4LE39	Q4LE39_S666	-2.513402436	0.120329542	Q4LE39	ARI4B_HUMAN	AT-rich interactive domain-containing protein 4B (ARID domain-containing protein 4B) (180 kDa Sin3-associated polypeptide) (Sin3-associated polypeptide p180) (Breast cancer-associated antigen BRCAA1) (Histone deacetylase complex subunit SAP180) (Retinoblastoma-binding protein 1-like 1)	ARID4B
P46379	P46379_S1117	0.38579149	0.120556581	P46379	BAG6_HUMAN	Large proline-rich protein BAG6 (BAG family molecular chaperone regulator 6) (BCL2-associated athanogene 6) (BAG-6) (BAG6) (HLA-B-associated transcript 3) (Protein G3) (Protein Scythe)	BAG6
Q12888	Q12888_S1686	-0.247216565	0.120576306	Q12888	TP53B_HUMAN	Tumor suppressor p53-binding protein 1 (53BP1) (p53-binding protein 1) (p53BP1)	TP53BP1
Q9NRL3	Q9NRL3_S276	0.151787844	0.12061239	Q9NRL3	STRN4_HUMAN	Striatin-4 (Zinedin)	STRN4
Q8N0Z3	Q8N0Z3_S811	-2.092660909	0.120816747	Q8N0Z3	SPICE_HUMAN	Spindle and centriole-associated protein 1 (Coiled-coil domain-containing protein 52) (Spindle and centriole-associated protein)	SPICE1
Q8NI27	Q8NI27_S1393	-0.47212307	0.120938505	Q8NI27	THOC2_HUMAN	THO complex subunit 2 (Tho2) (hTREX120)	THOC2
Q5T1M5	Q5T1M5_S956	-1.495538583	0.120974452	Q5T1M5	FKB15_HUMAN	FK506-binding protein 15 (FKBP-15) (133 kDa FK506-binding protein) (133 kDa FKBP) (FKBP-133) (WASP and FKBP-like) (WAFL)	FKBP15
O15085	O15085_S251,O15085_S255	0.57355109	0.121020691	O15085	ARHGB_HUMAN	Rho guanine nucleotide exchange factor 11 (PDZ-RhoGEF)	ARHGEF11
Q9Y2J2	Q9Y2J2_S962	-0.328795706	0.12120262	Q9Y2J2	E41L3_HUMAN	Band 4.1-like protein 3 (4.1B) (Differentially expressed in adenocarcinoma of the lung protein 1) (DAL-1)	EPB41L3
Q8N3F8	Q8N3F8_S486	0.714130026	0.121255071	Q8N3F8	MILK1_HUMAN	MICAL-like protein 1 (Molecule interacting with Rab13) (MIRab13)	MICALL1
Q8IYB3	Q8IYB3_S402,Q8IYB3_T406	0.43307609	0.121285218	Q8IYB3	SRRM1_HUMAN	Serine/arginine repetitive matrix protein 1 (SR-related nuclear matrix protein of 160 kDa) (SRm160) (Ser/Arg-related nuclear matrix protein)	SRRM1
A0JNW5	A0JNW5_S935	-1.394580353	0.121486876	A0JNW5	UH1BL_HUMAN	UHRF1-binding protein 1-like	UHRF1BP1L
P23677	P23677_S30	-1.758293018	0.121582806	P23677	IP3KA_HUMAN	Inositol-trisphosphate 3-kinase A (EC 2.7.1.127) (Inositol 1,4,5-trisphosphate 3-kinase A) (IP3 3-kinase A) (IP3K A) (InsP 3-kinase A)	ITPKA
Q12770	Q12770_S937	-0.452207462	0.121639667	Q12770	SCAP_HUMAN	Sterol regulatory element-binding protein cleavage-activating protein (SCAP) (SREBP cleavage-activating protein)	SCAP
Q13542	Q13542_S65	-0.600357348	0.12181214	Q13542	4EBP2_HUMAN	Eukaryotic translation initiation factor 4E-binding protein 2 (4E-BP2) (eIF4E-binding protein 2)	EIF4EBP2
Q8WWI1	Q8WWI1_S263	0.682584362	0.121831826	Q8WWI1	LMO7_HUMAN	LIM domain only protein 7 (LMO-7) (F-box only protein 20) (LOMP)	LMO7
P18583	P18583_S2011,P18583_S2013	0.686520346	0.122101663	P18583	SON_HUMAN	Protein SON (Bax antagonist selected in saccharomyces 1) (BASS1) (Negative regulatory element-binding protein) (NRE-binding protein) (Protein DBP-5) (SON3)	SON
P28749	P28749_S1041	0.427457333	0.122104867	P28749	RBL1_HUMAN	Retinoblastoma-like protein 1 (107 kDa retinoblastoma-associated protein) (p107) (pRb1)	RBL1
Q8NC51	Q8NC51_S197	0.887900112	0.122179925	Q8NC51	PAIRB_HUMAN	Plasminogen activator inhibitor 1 RNA-binding protein (PAI1 RNA-binding protein 1) (PAI-RBP1) (SERPINE1 mRNA-binding protein 1)	SERBP1
Q92841	Q92841_S64	0.173262513	0.122220786	Q92841	DDX17_HUMAN	Probable ATP-dependent RNA helicase DDX17 (EC 3.6.4.13) (DEAD box protein 17) (DEAD box protein p72) (RNA-dependent helicase p72)	DDX17
P19105;O14950;P24844	P19105_S19,O14950_S20,P24844_S20	-0.937977132	0.122328523	O14950;P19105;P24844	ML12B_HUMAN;ML12A_HUMAN;MYL9_HUMAN	Myosin regulatory light chain 12B (MLC-2A) (MLC-2) (Myosin regulatory light chain 2-B, smooth muscle isoform) (Myosin regulatory light chain 20 kDa) (MLC20) (Myosin regulatory light chain MRLC2) (SHUJUN-1);"Myosin regulatory light chain 12A (MLC-2B) (Myosin RLC) (Myosin regulatory light chain 2, nonsarcomeric) (Myosin regulatory light chain MRLC3)";"Myosin regulatory light polypeptide 9 (20 kDa m…	MYL12B;MYL12A;MYL9
Q5JRA6	Q5JRA6_S1906	0.524561571	0.122371532	Q5JRA6	MIA3_HUMAN	Melanoma inhibitory activity protein 3 (C219-reactive peptide) (D320) (Transport and Golgi organization protein 1) (TANGO1)	MIA3
O95365	O95365_S549	0.532720008	0.122460527	O95365	ZBT7A_HUMAN	Zinc finger and BTB domain-containing protein 7A (Factor binding IST protein 1) (FBI-1) (Factor that binds to inducer of short transcripts protein 1) (HIV-1 1st-binding protein 1) (Leukemia/lymphoma-related factor) (POZ and Krueppel erythroid myeloid ontogenic factor) (POK erythroid myeloid ontogenic factor) (Pokemon) (TTF-I-interacting peptide 21) (TIP21) (Zinc finger protein 857A)	ZBTB7A
Q9H6R7	Q9H6R7_S686	-1.684826835	0.122824444	Q9H6R7	CB044_HUMAN	WD repeat-containing protein C2orf44	C2orf44
P08651	P08651_S333	0.676608272	0.122861096	P08651	NFIC_HUMAN	Nuclear factor 1 C-type (NF1-C) (Nuclear factor 1/C) (CCAAT-box-binding transcription factor) (CTF) (Nuclear factor I/C) (NF-I/C) (NFI-C) (TGGCA-binding protein)	NFIC
P13807	P13807_S645	-0.540995241	0.122872255	P13807	GYS1_HUMAN	Glycogen [starch] synthase, muscle (EC 2.4.1.11)	GYS1
Q96NE9	Q96NE9_S522,Q96NE9_S525	0.358931205	0.122898891	Q96NE9	FRMD6_HUMAN	FERM domain-containing protein 6 (Willin)	FRMD6
C9JLW8	C9JLW8_S21	0.835136552	0.123073241	C9JLW8	F195B_HUMAN	Protein FAM195B	FAM195B
P20645	P20645_S267	0.577167352	0.123085601	P20645	MPRD_HUMAN	Cation-dependent mannose-6-phosphate receptor (CD Man-6-P receptor) (CD-MPR) (46 kDa mannose 6-phosphate receptor) (MPR 46)	M6PR
Q03188	Q03188_S773	-1.070060542	0.123101584	Q03188	CENPC_HUMAN	Centromere protein C 1 (CENP-C 1) (Centromere autoantigen C) (Interphase centromere complex protein 7)	CENPC1
Q9UMX1	Q9UMX1_S301	-1.490126782	0.123179434	Q9UMX1	SUFU_HUMAN	Suppressor of fused homolog (SUFUH)	SUFU
P62328	P62328_S2	0.445571724	0.123319658	P62328	TYB4_HUMAN	Thymosin beta-4 (T beta-4) (Fx) [Cleaved into: Hematopoietic system regulatory peptide (Seraspenide)]	TMSB4X
O94827	O94827_S249	-1.254012485	0.123528568	O94827	PKHG5_HUMAN	Pleckstrin homology domain-containing family G member 5 (PH domain-containing family G member 5) (Guanine nucleotide exchange factor 720) (GEF720)	PLEKHG5
Q9P1Y5	Q9P1Y5_S431	-0.467622157	0.123565187	Q9P1Y5	CAMP3_HUMAN	Calmodulin-regulated spectrin-associated protein 3 (Protein Nezha)	CAMSAP3
Q16513	Q16513_S583	-0.735090132	0.123808146	Q16513	PKN2_HUMAN	Serine/threonine-protein kinase N2 (EC 2.7.11.13) (PKN gamma) (Protein kinase C-like 2) (Protein-kinase C-related kinase 2)	PKN2
Q9Y4F5	Q9Y4F5_S1114	-0.293617914	0.124224866	Q9Y4F5	C170B_HUMAN	Centrosomal protein of 170 kDa protein B (Centrosomal protein 170B) (Cep170B)	CEP170B
P11387	P11387_S10	0.727925726	0.124350448	P11387	TOP1_HUMAN	DNA topoisomerase 1 (EC 5.99.1.2) (DNA topoisomerase I)	TOP1
Q9UQ35	Q9UQ35_S2272	0.373959249	0.124461016	Q9UQ35	SRRM2_HUMAN	Serine/arginine repetitive matrix protein 2 (300 kDa nuclear matrix antigen) (Serine/arginine-rich splicing factor-related nuclear matrix protein of 300 kDa) (SR-related nuclear matrix protein of 300 kDa) (Ser/Arg-related nuclear matrix protein of 300 kDa) (Splicing coactivator subunit SRm300) (Tax-responsive enhancer element-binding protein 803) (TaxREB803)	SRRM2
Q5VWG9	Q5VWG9_S755	-0.119571158	0.124504257	Q5VWG9	TAF3_HUMAN	Transcription initiation factor TFIID subunit 3 (140 kDa TATA box-binding protein-associated factor) (TBP-associated factor 3) (Transcription initiation factor TFIID 140 kDa subunit) (TAF(II)140) (TAF140) (TAFII-140) (TAFII140)	TAF3
P06493	P06493_T161	-1.204427326	0.124532871	P06493	CDK1_HUMAN	Cyclin-dependent kinase 1 (CDK1) (EC 2.7.11.22) (EC 2.7.11.23) (Cell division control protein 2 homolog) (Cell division protein kinase 1) (p34 protein kinase)	CDK1
Q92738	Q92738_S714	0.887370647	0.12454818	Q92738	US6NL_HUMAN	USP6 N-terminal-like protein (Related to the N-terminus of tre) (RN-tre)	USP6NL
Q9BQF6	Q9BQF6_S24	-1.201399405	0.12469897	Q9BQF6	SENP7_HUMAN	Sentrin-specific protease 7 (EC 3.4.22.68) (SUMO-1-specific protease 2) (Sentrin/SUMO-specific protease SENP7)	SENP7
Q53LP3	Q53LP3_S213	1.166556176	0.125067347	Q53LP3	SWAHC_HUMAN	Ankyrin repeat domain-containing protein SOWAHC (Ankyrin repeat domain-containing protein 57) (Protein sosondowah homolog C)	SOWAHC
Q9BUL9	Q9BUL9_S161	-0.748549949	0.125130103	Q9BUL9	RPP25_HUMAN	Ribonuclease P protein subunit p25 (RNase P protein subunit p25) (EC 3.1.26.5)	RPP25
Q96CV9	Q96CV9_S342	-1.580762625	0.125201769	Q96CV9	OPTN_HUMAN	Optineurin (E3-14.7K-interacting protein) (FIP-2) (Huntingtin yeast partner L) (Huntingtin-interacting protein 7) (HIP-7) (Huntingtin-interacting protein L) (NEMO-related protein) (Optic neuropathy-inducing protein) (Transcription factor IIIA-interacting protein) (TFIIIA-IntP)	OPTN
P26358	P26358_S714	0.504376436	0.125254031	P26358	DNMT1_HUMAN	DNA (cytosine-5)-methyltransferase 1 (Dnmt1) (EC 2.1.1.37) (CXXC-type zinc finger protein 9) (DNA methyltransferase HsaI) (DNA MTase HsaI) (M.HsaI) (MCMT)	DNMT1
Q96JY6	Q96JY6_S124,Q96JY6_S129	0.551986356	0.125256152	Q96JY6	PDLI2_HUMAN	PDZ and LIM domain protein 2 (PDZ-LIM protein mystique)	PDLIM2
Q9H6Z4	Q9H6Z4_S100	1.173575236	0.125318844	Q9H6Z4	RANB3_HUMAN	Ran-binding protein 3 (RanBP3)	RANBP3
O15320	O15320_S635	0.417529943	0.125321209	O15320	CTGE5_HUMAN	Cutaneous T-cell lymphoma-associated antigen 5 (Protein cTAGE-5) (Meningioma-expressed antigen 6/11) (cTAGE family member 5)	CTAGE5
P16949	P16949_S16	-0.698763965	0.125432518	P16949	STMN1_HUMAN	Stathmin (Leukemia-associated phosphoprotein p18) (Metablastin) (Oncoprotein 18) (Op18) (Phosphoprotein p19) (pp19) (Prosolin) (Protein Pr22) (pp17)	STMN1
Q14934	Q14934_S334	-1.114455189	0.125433788	Q14934	NFAC4_HUMAN	Nuclear factor of activated T-cells, cytoplasmic 4 (NF-ATc4) (NFATc4) (T-cell transcription factor NFAT3) (NF-AT3)	NFATC4
P98174	P98174_S48	-0.82569425	0.125446242	P98174	FGD1_HUMAN	FYVE, RhoGEF and PH domain-containing protein 1 (Faciogenital dysplasia 1 protein) (Rho/Rac guanine nucleotide exchange factor FGD1) (Rho/Rac GEF) (Zinc finger FYVE domain-containing protein 3)	FGD1
O14497	O14497_S696	-0.108789788	0.125547507	O14497	ARI1A_HUMAN	AT-rich interactive domain-containing protein 1A (ARID domain-containing protein 1A) (B120) (BRG1-associated factor 250) (BAF250) (BRG1-associated factor 250a) (BAF250A) (Osa homolog 1) (hOSA1) (SWI-like protein) (SWI/SNF complex protein p270) (SWI/SNF-related, matrix-associated, actin-dependent regulator of chromatin subfamily F member 1) (hELD)	ARID1A
Q09666	Q09666_S5863	-1.00111503	0.125638919	Q09666	AHNK_HUMAN	Neuroblast differentiation-associated protein AHNAK (Desmoyokin)	AHNAK
Q8IWX8	Q8IWX8_S815,Q8IWX8_S817,Q8IWX8_T819	0.787293117	0.125688014	Q8IWX8	CHERP_HUMAN	Calcium homeostasis endoplasmic reticulum protein (ERPROT 213-21) (SR-related CTD-associated factor 6)	CHERP
Q6NZI2	Q6NZI2_S169	-1.269451092	0.125727536	Q6NZI2	PTRF_HUMAN	Polymerase I and transcript release factor (Cavin-1)	PTRF
P85037	P85037_S416,P85037_S428	0.226530651	0.125838174	P85037	FOXK1_HUMAN	Forkhead box protein K1 (Myocyte nuclear factor) (MNF)	FOXK1
P46937	P46937_S397	-0.607354719	0.125863447	P46937	YAP1_HUMAN	Yorkie homolog (65 kDa Yes-associated protein) (YAP65)	YAP1
Q86XZ4	Q86XZ4_S386	-1.150952725	0.125869643	Q86XZ4	SPAS2_HUMAN	Spermatogenesis-associated serine-rich protein 2 (Serine-rich spermatocytes and round spermatid 59 kDa protein) (p59scr)	SPATS2
P49848	P49848_S532	-0.477934579	0.125997887	P49848	TAF6_HUMAN	Transcription initiation factor TFIID subunit 6 (RNA polymerase II TBP-associated factor subunit E) (Transcription initiation factor TFIID 70 kDa subunit) (TAF(II)70) (TAFII-70) (TAFII70) (Transcription initiation factor TFIID 80 kDa subunit) (TAF(II)80) (TAFII-80) (TAFII80)	TAF6
O94916	O94916_S561	0.391662642	0.126123029	O94916	NFAT5_HUMAN	Nuclear factor of activated T-cells 5 (NF-AT5) (T-cell transcription factor NFAT5) (Tonicity-responsive enhancer-binding protein) (TonE-binding protein) (TonEBP)	NFAT5
P33991	P33991_S131	-0.525541646	0.126142575	P33991	MCM4_HUMAN	DNA replication licensing factor MCM4 (EC 3.6.4.12) (CDC21 homolog) (P1-CDC21)	MCM4
Q8WWI1	Q8WWI1_S300	-2.065807971	0.126226911	Q8WWI1	LMO7_HUMAN	LIM domain only protein 7 (LMO-7) (F-box only protein 20) (LOMP)	LMO7
P35269	P35269_T389	0.58153956	0.126297422	P35269	T2FA_HUMAN	General transcription factor IIF subunit 1 (General transcription factor IIF 74 kDa subunit) (Transcription initiation factor IIF subunit alpha) (TFIIF-alpha) (Transcription initiation factor RAP74)	GTF2F1
Q6P6C2	Q6P6C2_S361	-0.771969507	0.126454892	Q6P6C2	ALKB5_HUMAN	RNA demethylase ALKBH5 (EC 1.14.11.-) (Alkylated DNA repair protein alkB homolog 5) (Alpha-ketoglutarate-dependent dioxygenase alkB homolog 5)	ALKBH5
Q8IY33	Q8IY33_S143	0.927758845	0.126561207	Q8IY33	MILK2_HUMAN	MICAL-like protein 2	MICALL2
P78559	P78559_S1069	-1.375418889	0.12662379	P78559	MAP1A_HUMAN	Microtubule-associated protein 1A (MAP-1A) (Proliferation-related protein p80) [Cleaved into: MAP1A heavy chain; MAP1 light chain LC2]	MAP1A
Q71F23	Q71F23_S170	1.042139707	0.126647401	Q71F23	CENPU_HUMAN	Centromere protein U (CENP-U) (Interphase centromere complex protein 24) (KSHV latent nuclear antigen-interacting protein 1) (MLF1-interacting protein) (Polo-box-interacting protein 1) (centromere protein of 50 kDa) (CENP-50)	MLF1IP
Q8IXM2	Q8IXM2_S110	0.153079163	0.126694449	Q8IXM2	BAP18_HUMAN	Chromatin complexes subunit BAP18 (BPTF-associated protein of 18 kDa)	BAP18
Q99958	Q99958_S219	0.13902697	0.126723352	Q99958	FOXC2_HUMAN	Forkhead box protein C2 (Forkhead-related protein FKHL14) (Mesenchyme fork head protein 1) (MFH-1 protein) (Transcription factor FKH-14)	FOXC2
O94964	O94964_S1303	0.187754786	0.126741205	O94964	SOGA1_HUMAN	Protein SOGA1 (SOGA family member 1) (Suppressor of glucose by autophagy) (Suppressor of glucose, autophagy-associated protein 1) [Cleaved into: N-terminal form; C-terminal 80 kDa form (80-kDa SOGA fragment)]	SOGA1
Q6IE81	Q6IE81_S743	0.567402494	0.126769014	Q6IE81	JADE1_HUMAN	Protein Jade-1 (PHD finger protein 17)	PHF17
O43347	O43347_S12	0.448977448	0.126807589	O43347	MSI1H_HUMAN	RNA-binding protein Musashi homolog 1 (Musashi-1)	MSI1
O14639	O14639_S431	0.240280786	0.126843464	O14639	ABLM1_HUMAN	Actin-binding LIM protein 1 (abLIM-1) (Actin-binding LIM protein family member 1) (Actin-binding double zinc finger protein) (LIMAB1) (Limatin)	ABLIM1
P49915	P49915_T318	0.605398637	0.126844335	P49915	GUAA_HUMAN	GMP synthase [glutamine-hydrolyzing] (EC 6.3.5.2) (GMP synthetase) (Glutamine amidotransferase)	GMPS
Q15058	Q15058_S1200	-1.475968217	0.126886705	Q15058	KIF14_HUMAN	Kinesin-like protein KIF14	KIF14
Q15047	Q15047_S1066	0.229928775	0.126888315	Q15047	SETB1_HUMAN	Histone-lysine N-methyltransferase SETDB1 (EC 2.1.1.43) (ERG-associated protein with SET domain) (ESET) (Histone H3-K9 methyltransferase 4) (H3-K9-HMTase 4) (Lysine N-methyltransferase 1E) (SET domain bifurcated 1)	SETDB1
Q8WWH5	Q8WWH5_T18	-0.440615978	0.126912263	Q8WWH5	TRUB1_HUMAN	Probable tRNA pseudouridine synthase 1 (EC 5.4.99.-)	TRUB1
P49585	P49585_T342	0.451956111	0.126992346	P49585	PCY1A_HUMAN	Choline-phosphate cytidylyltransferase A (EC 2.7.7.15) (CCT-alpha) (CTP:phosphocholine cytidylyltransferase A) (CCT A) (CT A) (Phosphorylcholine transferase A)	PCYT1A
P49916	P49916_S227	-2.37572197	0.12704742	P49916	DNLI3_HUMAN	DNA ligase 3 (EC 6.5.1.1) (DNA ligase III) (Polydeoxyribonucleotide synthase [ATP] 3)	LIG3
Q9UBC2	Q9UBC2_S229	-1.08579921	0.127062776	Q9UBC2	EP15R_HUMAN	Epidermal growth factor receptor substrate 15-like 1 (Eps15-related protein) (Eps15R)	EPS15L1
P49454	P49454_S3119	-0.438565244	0.127293911	P49454	CENPF_HUMAN	Centromere protein F (CENP-F) (AH antigen) (Kinetochore protein CENPF) (Mitosin)	CENPF
Q6WKZ4	Q6WKZ4_S206	0.270451114	0.127395125	Q6WKZ4	RFIP1_HUMAN	Rab11 family-interacting protein 1 (Rab11-FIP1) (Rab-coupling protein)	RAB11FIP1
Q96JG6	Q96JG6_S15	-1.854468748	0.127499266	Q96JG6	CC132_HUMAN	Coiled-coil domain-containing protein 132	CCDC132
Q04637	Q04637_S1077	-0.285379107	0.127780608	Q04637	IF4G1_HUMAN	Eukaryotic translation initiation factor 4 gamma 1 (eIF-4-gamma 1) (eIF-4G 1) (eIF-4G1) (p220)	EIF4G1
O94915	O94915_S1957	-0.783486839	0.127793869	O94915	FRYL_HUMAN	Protein furry homolog-like (ALL1-fused gene from chromosome 4p12 protein)	FRYL
P42167;P42166	P42167_S158,P42167_S159,P42166_S158,P42166_S159	-0.175740479	0.127826823	P42166;P42167	LAP2A_HUMAN;LAP2B_HUMAN	Lamina-associated polypeptide 2, isoform alpha (Thymopoietin isoform alpha) (TP alpha) (Thymopoietin-related peptide isoform alpha) (TPRP isoform alpha) [Cleaved into: Thymopoietin (TP) (Splenin); Thymopentin (TP5)];"Lamina-associated polypeptide 2, isoforms beta/gamma (Thymopoietin, isoforms beta/gamma) (TP beta/gamma) (Thymopoietin-related peptide isoforms beta/gamma) (TPRP isoforms beta/gamma)…	TMPO;TMPO
Q9UIF9	Q9UIF9_S1783	0.692262412	0.127842456	Q9UIF9	BAZ2A_HUMAN	Bromodomain adjacent to zinc finger domain protein 2A (Transcription termination factor I-interacting protein 5) (TTF-I-interacting protein 5) (Tip5) (hWALp3)	BAZ2A
Q09666	Q09666_S5530	1.506008655	0.127943873	Q09666	AHNK_HUMAN	Neuroblast differentiation-associated protein AHNAK (Desmoyokin)	AHNAK
Q03164	Q03164_S187	-2.035316516	0.127980292	Q03164	MLL1_HUMAN	Histone-lysine N-methyltransferase MLL (EC 2.1.1.43) (ALL-1) (CXXC-type zinc finger protein 7) (Lysine N-methyltransferase 2A) (KMT2A) (Trithorax-like protein) (Zinc finger protein HRX) [Cleaved into: MLL cleavage product N320 (N-terminal cleavage product of 320 kDa) (p320); MLL cleavage product C180 (C-terminal cleavage product of 180 kDa) (p180)]	MLL
Q9UK61	Q9UK61_S971	-1.417638513	0.128023811	Q9UK61	F208A_HUMAN	Protein FAM208A (CTCL tumor antigen se89-1) (Retinoblastoma-associated protein RAP140)	FAM208A
P82909	P82909_S59	-1.591384493	0.128134417	P82909	RT36_HUMAN	28S ribosomal protein S36, mitochondrial (MRP-S36) (S36mt)	MRPS36
O94885	O94885_S1051	-1.124200237	0.128173508	O94885	SASH1_HUMAN	SAM and SH3 domain-containing protein 1 (Proline-glutamate repeat-containing protein)	SASH1
Q12789	Q12789_S1865,Q12789_S1868	0.370042827	0.128318432	Q12789	TF3C1_HUMAN	General transcription factor 3C polypeptide 1 (TF3C-alpha) (TFIIIC box B-binding subunit) (Transcription factor IIIC 220 kDa subunit) (TFIIIC 220 kDa subunit) (TFIIIC220) (Transcription factor IIIC subunit alpha)	GTF3C1
O60832	O60832_S451,O60832_S453	1.015048719	0.128408902	O60832	DKC1_HUMAN	H/ACA ribonucleoprotein complex subunit 4 (EC 5.4.99.-) (CBF5 homolog) (Dyskerin) (Nopp140-associated protein of 57 kDa) (Nucleolar protein NAP57) (Nucleolar protein family A member 4) (snoRNP protein DKC1)	DKC1
P22059	P22059_S351	2.469298785	0.128480225	P22059	OSBP1_HUMAN	Oxysterol-binding protein 1	OSBP
Q9HCK8	Q9HCK8_S1995,Q9HCK8_S2008	-0.324955258	0.128503416	Q9HCK8	CHD8_HUMAN	Chromodomain-helicase-DNA-binding protein 8 (CHD-8) (EC 3.6.4.12) (ATP-dependent helicase CHD8) (Helicase with SNF2 domain 1)	CHD8
O95155	O95155_S803	0.226056801	0.128523534	O95155	UBE4B_HUMAN	Ubiquitin conjugation factor E4 B (Homozygously deleted in neuroblastoma 1) (Ubiquitin fusion degradation protein 2)	UBE4B
Q96S55	Q96S55_S75	-1.689152821	0.128677511	Q96S55	WRIP1_HUMAN	ATPase WRNIP1 (Werner helicase-interacting protein 1)	WRNIP1
P17844	P17844_S480	0.14201613	0.128838664	P17844	DDX5_HUMAN	Probable ATP-dependent RNA helicase DDX5 (EC 3.6.4.13) (DEAD box protein 5) (RNA helicase p68)	DDX5
Q5UIP0	Q5UIP0_S1542,Q5UIP0_S1554	-1.014447285	0.12883922	Q5UIP0	RIF1_HUMAN	Telomere-associated protein RIF1 (Rap1-interacting factor 1 homolog)	RIF1
Q6MZP7	Q6MZP7_S310	0.294545043	0.128860558	Q6MZP7	LIN54_HUMAN	Protein lin-54 homolog (CXC domain-containing protein 1)	LIN54
Q86VQ6	Q86VQ6_S4	0.138053301	0.128879469	Q86VQ6	TRXR3_HUMAN	Thioredoxin reductase 3 (EC 1.8.1.9) (Thioredoxin and glutathione reductase) (Thioredoxin reductase TR2) (Fragment)	TXNRD3
P49327	P49327_S974	0.665255253	0.129015497	P49327	FAS_HUMAN	Fatty acid synthase (EC 2.3.1.85) [Includes: [Acyl-carrier-protein] S-acetyltransferase (EC 2.3.1.38); [Acyl-carrier-protein] S-malonyltransferase (EC 2.3.1.39); 3-oxoacyl-[acyl-carrier-protein] synthase (EC 2.3.1.41); 3-oxoacyl-[acyl-carrier-protein] reductase (EC 1.1.1.100); 3-hydroxyacyl-[acyl-carrier-protein] dehydratase (EC 4.2.1.59); Enoyl-[acyl-carrier-protein] reductase (EC 1.3.1.10); Ole…	FASN
A1A4S6	A1A4S6_S591	-0.357971	0.129070558	A1A4S6	RHG10_HUMAN	Rho GTPase-activating protein 10 (GTPase regulator associated with focal adhesion kinase 2) (Graf-related protein 2) (Rho-type GTPase-activating protein 10)	ARHGAP10
Q14247	Q14247_T401	0.344647765	0.129099376	Q14247	SRC8_HUMAN	Src substrate cortactin (Amplaxin) (Oncogene EMS1)	CTTN
Q76L83	Q76L83_S136	-0.989691405	0.129105418	Q76L83	ASXL2_HUMAN	Putative Polycomb group protein ASXL2 (Additional sex combs-like protein 2)	ASXL2
O15400	O15400_S129	-0.084881023	0.129153704	O15400	STX7_HUMAN	Syntaxin-7	STX7
P46013	P46013_S1861,P46013_T1869	0.295570579	0.12921114	P46013	KI67_HUMAN	Antigen KI-67	MKI67
Q9UHB7	Q9UHB7_S706	-1.034736113	0.129339035	Q9UHB7	AFF4_HUMAN	AF4/FMR2 family member 4 (ALL1-fused gene from chromosome 5q31 protein) (Protein AF-5q31) (Major CDK9 elongation factor-associated protein)	AFF4
P33316	P33316_S99	-0.174936617	0.129350441	P33316	DUT_HUMAN	Deoxyuridine 5'-triphosphate nucleotidohydrolase, mitochondrial (dUTPase) (EC 3.6.1.23) (dUTP pyrophosphatase)	DUT
Q9ULJ8	Q9ULJ8_S840	-0.710873391	0.129400028	Q9ULJ8	NEB1_HUMAN	Neurabin-1 (Neurabin-I) (Neural tissue-specific F-actin-binding protein I) (Protein phosphatase 1 regulatory subunit 9A)	PPP1R9A
Q9NYF3	Q9NYF3_S299	-0.424013616	0.129484094	Q9NYF3	FA53C_HUMAN	Protein FAM53C	FAM53C
Q14739	Q14739_S99	-0.86057188	0.12949748	Q14739	LBR_HUMAN	Lamin-B receptor (Integral nuclear envelope inner membrane protein) (LMN2R)	LBR
Q641Q2;Q5SNT6;Q9Y4E1	Q641Q2_S802,Q5SNT6_S714,Q9Y4E1_S800	0.724289475	0.12951557	Q5SNT6;Q641Q2;Q9Y4E1	FA21B_HUMAN;FA21A_HUMAN;FA21C_HUMAN	WASH complex subunit FAM21B;WASH complex subunit FAM21A;WASH complex subunit FAM21C (Vaccinia virus penetration factor) (VPEF)	FAM21B;FAM21A;FAM21C
Q2KHT3	Q2KHT3_S863	-2.149660316	0.129523088	Q2KHT3	CL16A_HUMAN	Protein CLEC16A	CLEC16A
Q9H307	Q9H307_S690	-0.869364827	0.129648206	Q9H307	PININ_HUMAN	Pinin (140 kDa nuclear and cell adhesion-related phosphoprotein) (Desmosome-associated protein) (Domain-rich serine protein) (DRS protein) (DRSP) (Melanoma metastasis clone A protein) (Nuclear protein SDK3) (SR-like protein)	PNN
P22087	P22087_S124	-0.562254704	0.129725789	P22087	FBRL_HUMAN	rRNA 2'-O-methyltransferase fibrillarin (EC 2.1.1.-) (34 kDa nucleolar scleroderma antigen)	FBL
P42167;P42166	P42167_S66,P42166_S66	2.001235106	0.129836018	P42166;P42167	LAP2A_HUMAN;LAP2B_HUMAN	Lamina-associated polypeptide 2, isoform alpha (Thymopoietin isoform alpha) (TP alpha) (Thymopoietin-related peptide isoform alpha) (TPRP isoform alpha) [Cleaved into: Thymopoietin (TP) (Splenin); Thymopentin (TP5)];"Lamina-associated polypeptide 2, isoforms beta/gamma (Thymopoietin, isoforms beta/gamma) (TP beta/gamma) (Thymopoietin-related peptide isoforms beta/gamma) (TPRP isoforms beta/gamma)…	TMPO;TMPO
Q4KMP7	Q4KMP7_S687	-0.635078592	0.129874156	Q4KMP7	TB10B_HUMAN	TBC1 domain family member 10B (Rab27A-GAP-beta)	TBC1D10B
Q6P0Q8	Q6P0Q8_S1256	-0.28402564	0.130184337	Q6P0Q8	MAST2_HUMAN	Microtubule-associated serine/threonine-protein kinase 2 (EC 2.7.11.1)	MAST2
Q9UHI6	Q9UHI6_S714	0.341804858	0.130191788	Q9UHI6	DDX20_HUMAN	Probable ATP-dependent RNA helicase DDX20 (EC 3.6.4.13) (Component of gems 3) (DEAD box protein 20) (DEAD box protein DP 103) (Gemin-3)	DDX20
P85037	P85037_T436,P85037_S441	0.305842375	0.130306415	P85037	FOXK1_HUMAN	Forkhead box protein K1 (Myocyte nuclear factor) (MNF)	FOXK1
Q96QD9	Q96QD9_S16	0.554715161	0.130437581	Q96QD9	UIF_HUMAN	UAP56-interacting factor (Forty-two-three domain-containing protein 1) (Protein 40-2-3)	FYTTD1
P14868	P14868_S249	0.548164983	0.130567348	P14868	SYDC_HUMAN	Aspartate--tRNA ligase, cytoplasmic (EC 6.1.1.12) (Aspartyl-tRNA synthetase) (AspRS) (Cell proliferation-inducing gene 40 protein)	DARS
Q01082	Q01082_T2328	-0.260993803	0.130588877	Q01082	SPTB2_HUMAN	Spectrin beta chain, non-erythrocytic 1 (Beta-II spectrin) (Fodrin beta chain) (Spectrin, non-erythroid beta chain 1)	SPTBN1
Q8WWI1	Q8WWI1_S706	0.885483535	0.130760423	Q8WWI1	LMO7_HUMAN	LIM domain only protein 7 (LMO-7) (F-box only protein 20) (LOMP)	LMO7
Q96JP5	Q96JP5_S83	1.143431917	0.130790603	Q96JP5	ZFP91_HUMAN	E3 ubiquitin-protein ligase ZFP91 (EC 6.3.2.-) (Zinc finger protein 757) (Zinc finger protein 91 homolog) (Zfp-91)	ZFP91
Q96RY5	Q96RY5_S645	0.429710095	0.130800355	Q96RY5	CRML_HUMAN	Protein cramped-like (Hematological and neurological expressed 1-like protein)	CRAMP1L
Q8IYB3	Q8IYB3_S775	-0.207250937	0.130900724	Q8IYB3	SRRM1_HUMAN	Serine/arginine repetitive matrix protein 1 (SR-related nuclear matrix protein of 160 kDa) (SRm160) (Ser/Arg-related nuclear matrix protein)	SRRM1
Q9BY77	Q9BY77_S127	-1.265820846	0.130949557	Q9BY77	PDIP3_HUMAN	Polymerase delta-interacting protein 3 (46 kDa DNA polymerase delta interaction protein) (p46) (S6K1 Aly/REF-like target) (SKAR)	POLDIP3
O94864	O94864_S323	0.696774055	0.131100994	O94864	ST65G_HUMAN	STAGA complex 65 subunit gamma (Adenocarcinoma antigen ART1) (SPTF-associated factor 65 gamma) (STAF65gamma) (Suppressor of Ty 7-like)	SUPT7L
Q9BRD0	Q9BRD0_T159	0.097157339	0.131213832	Q9BRD0	BUD13_HUMAN	BUD13 homolog	BUD13
Q9P2B4	Q9P2B4_S284	0.505679436	0.131214471	Q9P2B4	CT2NL_HUMAN	CTTNBP2 N-terminal-like protein	CTTNBP2NL
O75533	O75533_T267,O75533_T273,O75533_T278	0.333635052	0.13124933	O75533	SF3B1_HUMAN	Splicing factor 3B subunit 1 (Pre-mRNA-splicing factor SF3b 155 kDa subunit) (SF3b155) (Spliceosome-associated protein 155) (SAP 155)	SF3B1
P38159	P38159_S332	0.243838973	0.131375609	P38159	RBMX_HUMAN	RNA-binding motif protein, X chromosome (Glycoprotein p43) (Heterogeneous nuclear ribonucleoprotein G) (hnRNP G) [Cleaved into: RNA-binding motif protein, X chromosome, N-terminally processed]	RBMX
Q2TAL8	Q2TAL8_S345	-0.528924603	0.131794093	Q2TAL8	QRIC1_HUMAN	Glutamine-rich protein 1	QRICH1
Q8IWZ3	Q8IWZ3_S1679	0.347275115	0.13180151	Q8IWZ3	ANKH1_HUMAN	Ankyrin repeat and KH domain-containing protein 1 (HIV-1 Vpr-binding ankyrin repeat protein) (Multiple ankyrin repeats single KH domain) (hMASK)	ANKHD1
P78317	P78317_S94,P78317_S95	0.969318091	0.131899272	P78317	RNF4_HUMAN	E3 ubiquitin-protein ligase RNF4 (EC 6.3.2.-) (RING finger protein 4) (Small nuclear ring finger protein) (Protein SNURF)	RNF4
P42167	P42167_S184	-0.199120321	0.13190341	P42167	LAP2B_HUMAN	Lamina-associated polypeptide 2, isoforms beta/gamma (Thymopoietin, isoforms beta/gamma) (TP beta/gamma) (Thymopoietin-related peptide isoforms beta/gamma) (TPRP isoforms beta/gamma) [Cleaved into: Thymopoietin (TP) (Splenin); Thymopentin (TP5)]	TMPO
Q9UBP0	Q9UBP0_S92	-0.747142049	0.131952384	Q9UBP0	SPAST_HUMAN	Spastin (EC 3.6.4.3) (Spastic paraplegia 4 protein)	SPAST
Q3V6T2	Q3V6T2_S1820	-1.101207882	0.132246944	Q3V6T2	GRDN_HUMAN	Girdin (Akt phosphorylation enhancer) (APE) (Coiled-coil domain-containing protein 88A) (G alpha-interacting vesicle-associated protein) (GIV) (Girders of actin filament) (Hook-related protein 1) (HkRP1)	CCDC88A
P46013	P46013_S579,P46013_S584	0.558688164	0.132324225	P46013	KI67_HUMAN	Antigen KI-67	MKI67
Q15942	Q15942_S267	0.257566623	0.132446243	Q15942	ZYX_HUMAN	Zyxin (Zyxin-2)	ZYX
Q96B36	Q96B36_T246	2.089058053	0.132943985	Q96B36	AKTS1_HUMAN	Proline-rich AKT1 substrate 1 (40 kDa proline-rich AKT substrate)	AKT1S1
Q02880	Q02880_S1461,Q02880_S1466	-1.085363695	0.132962431	Q02880	TOP2B_HUMAN	DNA topoisomerase 2-beta (EC 5.99.1.3) (DNA topoisomerase II, beta isozyme)	TOP2B
Q9UI10	Q9UI10_S130	-0.160212766	0.132963327	Q9UI10	EI2BD_HUMAN	Translation initiation factor eIF-2B subunit delta (eIF-2B GDP-GTP exchange factor subunit delta)	EIF2B4
Q9Y388	Q9Y388_S187	0.449662414	0.133079386	Q9Y388	RBMX2_HUMAN	RNA-binding motif protein, X-linked 2	RBMX2
Q96GY0	Q96GY0_S292	0.798301186	0.133347271	Q96GY0	ZC21A_HUMAN	Zinc finger C2HC domain-containing protein 1A	ZC2HC1A
O14523	O14523_S420	-1.199139657	0.133403884	O14523	C2C2L_HUMAN	C2 domain-containing protein 2-like (Transmembrane protein 24)	C2CD2L
Q96PE2	Q96PE2_S420	-0.566539821	0.133457477	Q96PE2	ARHGH_HUMAN	Rho guanine nucleotide exchange factor 17 (164 kDa Rho-specific guanine-nucleotide exchange factor) (p164-RhoGEF) (p164RhoGEF) (Tumor endothelial marker 4)	ARHGEF17
Q9UBZ9	Q9UBZ9_S297	-0.681726554	0.13347764	Q9UBZ9	REV1_HUMAN	DNA repair protein REV1 (EC 2.7.7.-) (Alpha integrin-binding protein 80) (AIBP80) (Rev1-like terminal deoxycytidyl transferase)	REV1
Q96T76	Q96T76_S1027	0.368035043	0.133605347	Q96T76	MMS19_HUMAN	MMS19 nucleotide excision repair protein homolog (hMMS19) (MET18 homolog) (MMS19-like protein)	MMS19
P46821	P46821_S1915	0.339785077	0.133716694	P46821	MAP1B_HUMAN	Microtubule-associated protein 1B (MAP-1B) [Cleaved into: MAP1B heavy chain; MAP1 light chain LC1]	MAP1B
Q86YS7	Q86YS7_S659,Q86YS7_S662	0.360520915	0.133739885	Q86YS7	C2CD5_HUMAN	C2 domain-containing protein 5 (C2 domain-containing phosphoprotein of 138 kDa)	C2CD5
Q05655	Q05655_S304	-0.388989965	0.133901679	Q05655	KPCD_HUMAN	Protein kinase C delta type (EC 2.7.11.13) (Tyrosine-protein kinase PRKCD) (EC 2.7.10.2) (nPKC-delta) [Cleaved into: Protein kinase C delta type regulatory subunit; Protein kinase C delta type catalytic subunit (Sphingosine-dependent protein kinase-1) (SDK1)]	PRKCD
Q9H6H4	Q9H6H4_S152	-0.28664236	0.133927459	Q9H6H4	REEP4_HUMAN	Receptor expression-enhancing protein 4	REEP4
Q96FZ2	Q96FZ2_S322	0.510662252	0.133949683	Q96FZ2	CC037_HUMAN	UPF0361 protein C3orf37	C3orf37
Q14004	Q14004_S315,Q14004_S317,Q14004_S325	1.453580218	0.133967221	Q14004	CDK13_HUMAN	Cyclin-dependent kinase 13 (EC 2.7.11.22) (EC 2.7.11.23) (CDC2-related protein kinase 5) (Cell division cycle 2-like protein kinase 5) (Cell division protein kinase 13) (hCDK13) (Cholinesterase-related cell division controller)	CDK13
P51116	P51116_S453	-0.261390498	0.133984726	P51116	FXR2_HUMAN	Fragile X mental retardation syndrome-related protein 2	FXR2
Q92766	Q92766_S1653	-1.182650725	0.134129881	Q92766	RREB1_HUMAN	Ras-responsive element-binding protein 1 (RREB-1) (Finger protein in nuclear bodies) (Raf-responsive zinc finger protein LZ321) (Zinc finger motif enhancer-binding protein 1) (Zep-1)	RREB1
Q07955	Q07955_S234,Q07955_S238	-0.740789179	0.13419844	Q07955	SRSF1_HUMAN	Serine/arginine-rich splicing factor 1 (Alternative-splicing factor 1) (ASF-1) (Splicing factor, arginine/serine-rich 1) (pre-mRNA-splicing factor SF2, P33 subunit)	SRSF1
O94776	O94776_T534	0.813239059	0.134206658	O94776	MTA2_HUMAN	Metastasis-associated protein MTA2 (Metastasis-associated 1-like 1) (MTA1-L1 protein) (p53 target protein in deacetylase complex)	MTA2
Q6P2E9	Q6P2E9_T693	1.236436139	0.134334497	Q6P2E9	EDC4_HUMAN	Enhancer of mRNA-decapping protein 4 (Autoantigen Ge-1) (Autoantigen RCD-8) (Human enhancer of decapping large subunit) (Hedls)	EDC4
Q9Y485	Q9Y485_S1908	0.644174504	0.134566109	Q9Y485	DMXL1_HUMAN	DmX-like protein 1 (X-like 1 protein)	DMXL1
Q9Y3L3	Q9Y3L3_S175	0.517306103	0.134617758	Q9Y3L3	3BP1_HUMAN	SH3 domain-binding protein 1 (3BP-1)	SH3BP1
P25391	P25391_S1389	-1.99135587	0.134685684	P25391	LAMA1_HUMAN	Laminin subunit alpha-1 (Laminin A chain) (Laminin-1 subunit alpha) (Laminin-3 subunit alpha) (S-laminin subunit alpha) (S-LAM alpha)	LAMA1
Q9BVJ6	Q9BVJ6_S405,Q9BVJ6_S407	1.166132597	0.134888456	Q9BVJ6	UT14A_HUMAN	U3 small nucleolar RNA-associated protein 14 homolog A (Antigen NY-CO-16) (Serologically defined colon cancer antigen 16)	UTP14A
Q03001	Q03001_S237	0.387107657	0.134894092	Q03001	DYST_HUMAN	Dystonin (230 kDa bullous pemphigoid antigen) (230/240 kDa bullous pemphigoid antigen) (Bullous pemphigoid antigen 1) (BPA) (Bullous pemphigoid antigen) (Dystonia musculorum protein) (Hemidesmosomal plaque protein)	DST
Q9UMX1	Q9UMX1_S346	-1.153710695	0.134900716	Q9UMX1	SUFU_HUMAN	Suppressor of fused homolog (SUFUH)	SUFU
Q8WWQ0	Q8WWQ0_S1783	-0.620221689	0.134916678	Q8WWQ0	PHIP_HUMAN	PH-interacting protein (PHIP) (IRS-1 PH domain-binding protein) (WD repeat-containing protein 11)	PHIP
Q8N3X1	Q8N3X1_S499,Q8N3X1_S508	-0.384130086	0.135142559	Q8N3X1	FNBP4_HUMAN	Formin-binding protein 4 (Formin-binding protein 30)	FNBP4
O43150	O43150_S701	0.582930651	0.135261647	O43150	ASAP2_HUMAN	Arf-GAP with SH3 domain, ANK repeat and PH domain-containing protein 2 (Development and differentiation-enhancing factor 2) (Paxillin-associated protein with ARF GAP activity 3) (PAG3) (Pyk2 C-terminus-associated protein) (PAP)	ASAP2
Q8NB49	Q8NB49_S445	-0.838740868	0.135339374	Q8NB49	AT11C_HUMAN	Probable phospholipid-transporting ATPase IG (EC 3.6.3.1) (ATPase IQ) (ATPase class VI type 11C)	ATP11C
P48634	P48634_S1085,P48634_T1087	0.704320247	0.135460602	P48634	PRC2A_HUMAN	Protein PRRC2A (HLA-B-associated transcript 2) (Large proline-rich protein BAT2) (Proline-rich and coiled-coil-containing protein 2A) (Protein G2)	PRRC2A
Q9P0M6	Q9P0M6_S129	0.27366119	0.135470355	Q9P0M6	H2AW_HUMAN	Core histone macro-H2A.2 (Histone macroH2A2) (mH2A2)	H2AFY2
P18858	P18858_S141	0.452665723	0.135491412	P18858	DNLI1_HUMAN	DNA ligase 1 (EC 6.5.1.1) (DNA ligase I) (Polydeoxyribonucleotide synthase [ATP] 1)	LIG1
Q14160	Q14160_S1378	-1.417855574	0.135614467	Q14160	SCRIB_HUMAN	Protein scribble homolog (Scribble) (hScrib) (Protein LAP4)	SCRIB
Q9BRQ0	Q9BRQ0_S40	-1.017087504	0.13569952	Q9BRQ0	PYGO2_HUMAN	Pygopus homolog 2	PYGO2
P82094	P82094_S928,P82094_T929	-0.326445172	0.135796104	P82094	TMF1_HUMAN	TATA element modulatory factor (TMF) (Androgen receptor coactivator 160 kDa protein) (Androgen receptor-associated protein of 160 kDa)	TMF1
Q96D71	Q96D71_S143	-0.982836595	0.135836529	Q96D71	REPS1_HUMAN	RalBP1-associated Eps domain-containing protein 1 (RalBP1-interacting protein 1)	REPS1
Q14004	Q14004_S525	-0.381565206	0.135884659	Q14004	CDK13_HUMAN	Cyclin-dependent kinase 13 (EC 2.7.11.22) (EC 2.7.11.23) (CDC2-related protein kinase 5) (Cell division cycle 2-like protein kinase 5) (Cell division protein kinase 13) (hCDK13) (Cholinesterase-related cell division controller)	CDK13
Q9UM00	Q9UM00_S184	0.342306581	0.136002837	Q9UM00	TMCO1_HUMAN	Transmembrane and coiled-coil domain-containing protein 1 (Transmembrane and coiled-coil domains protein 4) (Xenogeneic cross-immune protein PCIA3)	TMCO1
Q15139	Q15139_S205	-1.197906277	0.136177325	Q15139	KPCD1_HUMAN	Serine/threonine-protein kinase D1 (EC 2.7.11.13) (Protein kinase C mu type) (Protein kinase D) (nPKC-D1) (nPKC-mu)	PRKD1
Q92793	Q92793_S1578	-1.44958745	0.136442919	Q92793	CBP_HUMAN	CREB-binding protein (EC 2.3.1.48)	CREBBP
P49790	P49790_S614	-1.651010508	0.136454324	P49790	NU153_HUMAN	Nuclear pore complex protein Nup153 (153 kDa nucleoporin) (Nucleoporin Nup153)	NUP153
Q15750	Q15750_S7	-0.898527497	0.136612542	Q15750	TAB1_HUMAN	TGF-beta-activated kinase 1 and MAP3K7-binding protein 1 (Mitogen-activated protein kinase kinase kinase 7-interacting protein 1) (TGF-beta-activated kinase 1-binding protein 1) (TAK1-binding protein 1)	TAB1
P35612	P35612_S11	0.55882708	0.13662098	P35612	ADDB_HUMAN	Beta-adducin (Erythrocyte adducin subunit beta)	ADD2
Q9UQ84	Q9UQ84_S598	0.330527187	0.136746015	Q9UQ84	EXO1_HUMAN	Exonuclease 1 (hExo1) (EC 3.1.-.-) (Exonuclease I) (hExoI)	EXO1
Q13586	Q13586_S618	0.305969166	0.136831399	Q13586	STIM1_HUMAN	Stromal interaction molecule 1	STIM1
O60684	O60684_S6	0.309038673	0.13686201	O60684	IMA7_HUMAN	Importin subunit alpha-7 (Karyopherin subunit alpha-6)	KPNA6
Q96C24	Q96C24_S289	0.612954251	0.136870589	Q96C24	SYTL4_HUMAN	Synaptotagmin-like protein 4 (Exophilin-2) (Granuphilin)	SYTL4
O00571	O00571_S606	-0.637768658	0.137072593	O00571	DDX3X_HUMAN	ATP-dependent RNA helicase DDX3X (EC 3.6.4.13) (DEAD box protein 3, X-chromosomal) (DEAD box, X isoform) (Helicase-like protein 2) (HLP2)	DDX3X
Q9BZF3	Q9BZF3_S343	-0.372593119	0.137155824	Q9BZF3	OSBL6_HUMAN	Oxysterol-binding protein-related protein 6 (ORP-6) (OSBP-related protein 6)	OSBPL6
P52272	P52272_S481	-0.287950209	0.13717764	P52272	HNRPM_HUMAN	Heterogeneous nuclear ribonucleoprotein M (hnRNP M)	HNRNPM
Q9NVU7	Q9NVU7_S585	-0.355032352	0.137275724	Q9NVU7	SDA1_HUMAN	Protein SDA1 homolog (Nucleolar protein 130) (SDA1 domain-containing protein 1) (hSDA)	SDAD1
Q8WWQ0	Q8WWQ0_S1281,Q8WWQ0_S1283	1.140442575	0.137281509	Q8WWQ0	PHIP_HUMAN	PH-interacting protein (PHIP) (IRS-1 PH domain-binding protein) (WD repeat-containing protein 11)	PHIP
Q96G61;Q8NFP7	Q96G61_S148,Q8NFP7_S148	0.923613512	0.137327794	Q8NFP7;Q96G61	NUD10_HUMAN;NUD11_HUMAN	Diphosphoinositol polyphosphate phosphohydrolase 3-alpha (DIPP-3-alpha) (DIPP3-alpha) (hDIPP3alpha) (EC 3.6.1.52) (Diadenosine 5',5'''-P1,P6-hexaphosphate hydrolase 3-alpha) (Diadenosine hexaphosphate hydrolase (AMP-forming)) (EC 3.6.1.60) (Nucleoside diphosphate-linked moiety X motif 10) (Nudix motif 10) (hAps2);"Diphosphoinositol polyphosphate phosphohydrolase 3-beta (DIPP-3-beta) (DIPP3-beta) …	NUDT10;NUDT11
Q12802	Q12802_S2728	0.677162767	0.137572083	Q12802	AKP13_HUMAN	A-kinase anchor protein 13 (AKAP-13) (AKAP-Lbc) (Breast cancer nuclear receptor-binding auxiliary protein) (Guanine nucleotide exchange factor Lbc) (Human thyroid-anchoring protein 31) (Lymphoid blast crisis oncogene) (LBC oncogene) (Non-oncogenic Rho GTPase-specific GTP exchange factor) (Protein kinase A-anchoring protein 13) (PRKA13) (p47)	AKAP13
Q8N3F8	Q8N3F8_S578	0.669573553	0.137819695	Q8N3F8	MILK1_HUMAN	MICAL-like protein 1 (Molecule interacting with Rab13) (MIRab13)	MICALL1
Q9UHB7	Q9UHB7_S1055	0.229308181	0.13783281	Q9UHB7	AFF4_HUMAN	AF4/FMR2 family member 4 (ALL1-fused gene from chromosome 5q31 protein) (Protein AF-5q31) (Major CDK9 elongation factor-associated protein)	AFF4
Q9H3P2	Q9H3P2_T157	0.912552865	0.137896218	Q9H3P2	NELFA_HUMAN	Negative elongation factor A (NELF-A) (Wolf-Hirschhorn syndrome candidate 2 protein)	WHSC2
P18583	P18583_S1782	-0.155978743	0.138067912	P18583	SON_HUMAN	Protein SON (Bax antagonist selected in saccharomyces 1) (BASS1) (Negative regulatory element-binding protein) (NRE-binding protein) (Protein DBP-5) (SON3)	SON
Q7Z5L9	Q7Z5L9_S455	-1.128272525	0.138082209	Q7Z5L9	I2BP2_HUMAN	Interferon regulatory factor 2-binding protein 2 (IRF-2-binding protein 2) (IRF-2BP2)	IRF2BP2
Q05397	Q05397_S840	-0.167152672	0.138101221	Q05397	FAK1_HUMAN	Focal adhesion kinase 1 (FADK 1) (EC 2.7.10.2) (Focal adhesion kinase-related nonkinase) (FRNK) (Protein phosphatase 1 regulatory subunit 71) (PPP1R71) (Protein-tyrosine kinase 2) (p125FAK) (pp125FAK)	PTK2
Q6P4F7	Q6P4F7_S285	-0.656357022	0.138121248	Q6P4F7	RHGBA_HUMAN	Rho GTPase-activating protein 11A (Rho-type GTPase-activating protein 11A)	ARHGAP11A
Q13459	Q13459_S1354	-1.213810944	0.138133159	Q13459	MYO9B_HUMAN	Unconventional myosin-IXb (Unconventional myosin-9b)	MYO9B
Q86TB9	Q86TB9_T194	0.51481292	0.138135422	Q86TB9	PATL1_HUMAN	Protein PAT1 homolog 1 (PAT1-like protein 1) (Protein PAT1 homolog b) (Pat1b) (hPat1b)	PATL1
Q92625	Q92625_S628	-0.293139256	0.138342284	Q92625	ANS1A_HUMAN	Ankyrin repeat and SAM domain-containing protein 1A (Odin)	ANKS1A
O43166	O43166_S161	0.419585016	0.138395367	O43166	SI1L1_HUMAN	Signal-induced proliferation-associated 1-like protein 1 (SIPA1-like protein 1) (High-risk human papilloma viruses E6 oncoproteins targeted protein 1) (E6-targeted protein 1)	SIPA1L1
P28066	P28066_S56	-0.236579534	0.13844891	P28066	PSA5_HUMAN	Proteasome subunit alpha type-5 (EC 3.4.25.1) (Macropain zeta chain) (Multicatalytic endopeptidase complex zeta chain) (Proteasome zeta chain)	PSMA5
Q8WUM9	Q8WUM9_S265,Q8WUM9_S269	0.451655743	0.138681084	Q8WUM9	S20A1_HUMAN	Sodium-dependent phosphate transporter 1 (Gibbon ape leukemia virus receptor 1) (GLVR-1) (Leukemia virus receptor 1 homolog) (Phosphate transporter 1) (PiT-1) (Solute carrier family 20 member 1)	SLC20A1
O60244	O60244_S1144	1.094984262	0.138755275	O60244	MED14_HUMAN	Mediator of RNA polymerase II transcription subunit 14 (Activator-recruited cofactor 150 kDa component) (ARC150) (Cofactor required for Sp1 transcriptional activation subunit 2) (CRSP complex subunit 2) (Mediator complex subunit 14) (RGR1 homolog) (hRGR1) (Thyroid hormone receptor-associated protein complex 170 kDa component) (Trap170) (Transcriptional coactivator CRSP150) (Vitamin D3 receptor-in…	MED14
Q9Y6G9	Q9Y6G9_S398	0.408225521	0.138889352	Q9Y6G9	DC1L1_HUMAN	Cytoplasmic dynein 1 light intermediate chain 1 (LIC1) (Dynein light chain A) (DLC-A) (Dynein light intermediate chain 1, cytosolic)	DYNC1LI1
O15040	O15040_S448,O15040_S449	0.509055598	0.13902343	O15040	TCPR2_HUMAN	Tectonin beta-propeller repeat-containing protein 2 (WD repeat-containing protein KIAA0329/KIAA0297)	TECPR2
P04637	P04637_S15	1.327956425	0.13915883	P04637	P53_HUMAN	Cellular tumor antigen p53 (Antigen NY-CO-13) (Phosphoprotein p53) (Tumor suppressor p53)	TP53
Q92793	Q92793_S2063	-0.666306228	0.139199283	Q92793	CBP_HUMAN	CREB-binding protein (EC 2.3.1.48)	CREBBP
Q9NQS7	Q9NQS7_S72	-2.54444752	0.139364654	Q9NQS7	INCE_HUMAN	Inner centromere protein	INCENP
Q9Y606	Q9Y606_T426	1.00679183	0.139458351	Q9Y606	TRUA_HUMAN	tRNA pseudouridine synthase A, mitochondrial (EC 5.4.99.12) (tRNA pseudouridine(38-40) synthase) (tRNA pseudouridylate synthase I) (tRNA-uridine isomerase I)	PUS1
Q5SSJ5	Q5SSJ5_S155	0.902067806	0.139538143	Q5SSJ5	HP1B3_HUMAN	Heterochromatin protein 1-binding protein 3 (Protein HP1-BP74)	HP1BP3
Q9P0K7	Q9P0K7_T249	0.461110746	0.139666024	Q9P0K7	RAI14_HUMAN	Ankycorbin (Ankyrin repeat and coiled-coil structure-containing protein) (Novel retinal pigment epithelial cell protein) (Retinoic acid-induced protein 14)	RAI14
Q9Y6W5	Q9Y6W5_S293	-0.773813009	0.139737524	Q9Y6W5	WASF2_HUMAN	Wiskott-Aldrich syndrome protein family member 2 (WASP family protein member 2) (Protein WAVE-2) (Verprolin homology domain-containing protein 2)	WASF2
Q9UDY2	Q9UDY2_S244	-0.645436119	0.1398169	Q9UDY2	ZO2_HUMAN	Tight junction protein ZO-2 (Tight junction protein 2) (Zona occludens protein 2) (Zonula occludens protein 2)	TJP2
Q8IWC1	Q8IWC1_S229	-1.56142392	0.139841515	Q8IWC1	MA7D3_HUMAN	MAP7 domain-containing protein 3	MAP7D3
Q13177	Q13177_S2	0.194107475	0.139869962	Q13177	PAK2_HUMAN	Serine/threonine-protein kinase PAK 2 (EC 2.7.11.1) (Gamma-PAK) (PAK65) (S6/H4 kinase) (p21-activated kinase 2) (PAK-2) (p58) [Cleaved into: PAK-2p27 (p27); PAK-2p34 (p34) (C-t-PAK2)]	PAK2
Q7Z478	Q7Z478_S200	-0.254376638	0.14000513	Q7Z478	DHX29_HUMAN	ATP-dependent RNA helicase DHX29 (EC 3.6.4.13) (DEAH box protein 29) (Nucleic acid helicase DDXx)	DHX29
Q96HB5	Q96HB5_S360	0.332082263	0.140016353	Q96HB5	CC120_HUMAN	Coiled-coil domain-containing protein 120	CCDC120
Q96N67	Q96N67_S900	0.17660875	0.14012442	Q96N67	DOCK7_HUMAN	Dedicator of cytokinesis protein 7	DOCK7
Q9BWT3	Q9BWT3_S525	-0.760342283	0.140508077	Q9BWT3	PAPOG_HUMAN	Poly(A) polymerase gamma (PAP-gamma) (EC 2.7.7.19) (Neo-poly(A) polymerase) (Neo-PAP) (Polynucleotide adenylyltransferase gamma) (SRP RNA 3'-adenylating enzyme)	PAPOLG
Q5T5U3	Q5T5U3_S611	-1.096633964	0.140652227	Q5T5U3	RHG21_HUMAN	Rho GTPase-activating protein 21 (Rho GTPase-activating protein 10) (Rho-type GTPase-activating protein 21)	ARHGAP21
Q9H7D0	Q9H7D0_T1800	0.640648377	0.140746537	Q9H7D0	DOCK5_HUMAN	Dedicator of cytokinesis protein 5	DOCK5
O60841	O60841_S137	2.048145766	0.14086713	O60841	IF2P_HUMAN	Eukaryotic translation initiation factor 5B (eIF-5B) (Translation initiation factor IF-2)	EIF5B
A1L170	A1L170_S223	1.299880523	0.140882238	A1L170	CA226_HUMAN	Uncharacterized protein C1orf226	C1orf226
Q8IZT6	Q8IZT6_S14	0.233154611	0.141091352	Q8IZT6	ASPM_HUMAN	Abnormal spindle-like microcephaly-associated protein (Abnormal spindle protein homolog) (Asp homolog)	ASPM
Q9Y2K7	Q9Y2K7_S826	0.671763001	0.141092177	Q9Y2K7	KDM2A_HUMAN	Lysine-specific demethylase 2A (EC 1.14.11.27) (CXXC-type zinc finger protein 8) (F-box and leucine-rich repeat protein 11) (F-box protein FBL7) (F-box protein Lilina) (F-box/LRR-repeat protein 11) (JmjC domain-containing histone demethylation protein 1A) ([Histone-H3]-lysine-36 demethylase 1A)	KDM2A
Q2KHR2	Q2KHR2_S282	0.252778705	0.14115162	Q2KHR2	RFX7_HUMAN	DNA-binding protein RFX7 (Regulatory factor X 7) (Regulatory factor X domain-containing protein 2)	RFX7
Q96JM3	Q96JM3_S204	-0.30486928	0.141502171	Q96JM3	CHAP1_HUMAN	Chromosome alignment-maintaining phosphoprotein 1 (Zinc finger protein 828)	CHAMP1
Q93015	Q93015_S217	0.693112648	0.141807768	Q93015	NAT6_HUMAN	N-acetyltransferase 6 (EC 2.3.1.-) (Protein fusion-2) (Protein fus-2)	NAT6
Q9Y5W7	Q9Y5W7_S188	0.273626524	0.141943661	Q9Y5W7	SNX14_HUMAN	Sorting nexin-14	SNX14
Q8IY92	Q8IY92_S1185	0.885641504	0.142114473	Q8IY92	SLX4_HUMAN	Structure-specific endonuclease subunit SLX4 (BTB/POZ domain-containing protein 12)	SLX4
Q96JM3	Q96JM3_S405	0.297809303	0.142119064	Q96JM3	CHAP1_HUMAN	Chromosome alignment-maintaining phosphoprotein 1 (Zinc finger protein 828)	CHAMP1
Q9UM11	Q9UM11_S138	-0.09004774	0.142187085	Q9UM11	FZR_HUMAN	Fizzy-related protein homolog (Fzr) (CDC20-like protein 1) (Cdh1/Hct1 homolog) (hCDH1)	FZR1
P98175	P98175_S736,P98175_S738	1.012161427	0.142411759	P98175	RBM10_HUMAN	RNA-binding protein 10 (G patch domain-containing protein 9) (RNA-binding motif protein 10) (RNA-binding protein S1-1) (S1-1)	RBM10
Q8N108	Q8N108_S483,Q8N108_S488	-0.223725476	0.14241861	Q8N108	MIER1_HUMAN	Mesoderm induction early response protein 1 (Early response 1) (Er1) (Mi-er1) (hMi-er1)	MIER1
Q9UGP4	Q9UGP4_S239	-0.807458563	0.142427493	Q9UGP4	LIMD1_HUMAN	LIM domain-containing protein 1	LIMD1
Q5T200	Q5T200_S643	-0.801552062	0.142429737	Q5T200	ZC3HD_HUMAN	Zinc finger CCCH domain-containing protein 13	ZC3H13
Q99594	Q99594_S11	0.305975953	0.142537877	Q99594	TEAD3_HUMAN	Transcriptional enhancer factor TEF-5 (DTEF-1) (TEA domain family member 3) (TEAD-3)	TEAD3
P18583	P18583_S2009,P18583_S2011,P18583_S2013	1.163218487	0.14256351	P18583	SON_HUMAN	Protein SON (Bax antagonist selected in saccharomyces 1) (BASS1) (Negative regulatory element-binding protein) (NRE-binding protein) (Protein DBP-5) (SON3)	SON
P17676	P17676_S231	-0.726472292	0.142627613	P17676	CEBPB_HUMAN	CCAAT/enhancer-binding protein beta (C/EBP beta) (Liver activator protein) (Nuclear factor NF-IL6) (Transcription factor 5) (TCF-5)	CEBPB
Q9NRY4	Q9NRY4_S1134	0.133408921	0.142721695	Q9NRY4	RHG35_HUMAN	Rho GTPase-activating protein 35 (Glucocorticoid receptor DNA-binding factor 1) (Glucocorticoid receptor repression factor 1) (GRF-1) (Rho GAP p190A) (p190-A)	ARHGAP35
Q58A45	Q58A45_S354	1.010657782	0.142783191	Q58A45	PAN3_HUMAN	PAB-dependent poly(A)-specific ribonuclease subunit 3 (hPan3)	PAN3
P31321	P31321_S83	-0.909140948	0.142795512	P31321	KAP1_HUMAN	cAMP-dependent protein kinase type I-beta regulatory subunit	PRKAR1B
Q9GZR1	Q9GZR1_S352	0.537138998	0.142901533	Q9GZR1	SENP6_HUMAN	Sentrin-specific protease 6 (EC 3.4.22.68) (SUMO-1-specific protease 1) (Sentrin/SUMO-specific protease SENP6)	SENP6
Q9P1Y5	Q9P1Y5_S814	0.068352693	0.14297252	Q9P1Y5	CAMP3_HUMAN	Calmodulin-regulated spectrin-associated protein 3 (Protein Nezha)	CAMSAP3
P21127;Q9UKB5;Q9UQ88	P21127_S234,Q9UKB5_S56,Q9UQ88_S222	0.30249103	0.142993628	P21127;Q9UKB5;Q9UQ88	CD11B_HUMAN;AJAP1_HUMAN;CD11A_HUMAN	Cyclin-dependent kinase 11B (EC 2.7.11.22) (Cell division cycle 2-like protein kinase 1) (CLK-1) (Cell division protein kinase 11B) (Galactosyltransferase-associated protein kinase p58/GTA) (PITSLRE serine/threonine-protein kinase CDC2L1) (p58 CLK-1);Adherens junction-associated protein 1 (Membrane protein shrew-1);Cyclin-dependent kinase 11A (EC 2.7.11.22) (Cell division cycle 2-like protein kin…	CDK11B;AJAP1;CDK11A
Q9BPZ7	Q9BPZ7_S510	-0.540329904	0.143094277	Q9BPZ7	SIN1_HUMAN	Target of rapamycin complex 2 subunit MAPKAP1 (TORC2 subunit MAPKAP1) (Mitogen-activated protein kinase 2-associated protein 1) (Stress-activated map kinase-interacting protein 1) (SAPK-interacting protein 1) (mSIN1)	MAPKAP1
Q96DY7	Q96DY7_S597	-1.158602768	0.143134397	Q96DY7	MTBP_HUMAN	Mdm2-binding protein (hMTBP)	MTBP
P02545	P02545_S636	-0.651144287	0.143137645	P02545	LMNA_HUMAN	Prelamin-A/C [Cleaved into: Lamin-A/C (70 kDa lamin) (Renal carcinoma antigen NY-REN-32)]	LMNA
Q9UPN3	Q9UPN3_S6967	-2.742552236	0.143143038	Q9UPN3	MACF1_HUMAN	Microtubule-actin cross-linking factor 1, isoforms 1/2/3/5 (620 kDa actin-binding protein) (ABP620) (Actin cross-linking family protein 7) (Macrophin-1) (Trabeculin-alpha)	MACF1
Q68DQ2	Q68DQ2_S1280	0.663390401	0.143247744	Q68DQ2	CRBG3_HUMAN	Beta/gamma crystallin domain-containing protein 3	CRYBG3
Q6PKG0	Q6PKG0_S1040	-1.463550802	0.143264465	Q6PKG0	LARP1_HUMAN	La-related protein 1 (La ribonucleoprotein domain family member 1)	LARP1
Q9H0S4	Q9H0S4_S9	0.635980913	0.143306651	Q9H0S4	DDX47_HUMAN	Probable ATP-dependent RNA helicase DDX47 (EC 3.6.4.13) (DEAD box protein 47)	DDX47
Q6NXT4	Q6NXT4_S382	-0.816938919	0.143412115	Q6NXT4	ZNT6_HUMAN	Zinc transporter 6 (ZnT-6) (Solute carrier family 30 member 6)	SLC30A6
O14523	O14523_S660	0.448724727	0.143772022	O14523	C2C2L_HUMAN	C2 domain-containing protein 2-like (Transmembrane protein 24)	C2CD2L
Q9HCK8	Q9HCK8_T1338	0.253627255	0.143841003	Q9HCK8	CHD8_HUMAN	Chromodomain-helicase-DNA-binding protein 8 (CHD-8) (EC 3.6.4.12) (ATP-dependent helicase CHD8) (Helicase with SNF2 domain 1)	CHD8
Q8N1G0	Q8N1G0_S1118	-1.466596979	0.144011663	Q8N1G0	ZN687_HUMAN	Zinc finger protein 687	ZNF687
Q9UQ35	Q9UQ35_S2020,Q9UQ35_T2022	0.305668251	0.144180141	Q9UQ35	SRRM2_HUMAN	Serine/arginine repetitive matrix protein 2 (300 kDa nuclear matrix antigen) (Serine/arginine-rich splicing factor-related nuclear matrix protein of 300 kDa) (SR-related nuclear matrix protein of 300 kDa) (Ser/Arg-related nuclear matrix protein of 300 kDa) (Splicing coactivator subunit SRm300) (Tax-responsive enhancer element-binding protein 803) (TaxREB803)	SRRM2
Q9HB09	Q9HB09_S242	-0.562677434	0.144279679	Q9HB09	B2L12_HUMAN	Bcl-2-like protein 12 (Bcl2-L-12) (Bcl-2-related proline-rich protein)	BCL2L12
Q92609	Q92609_S522	0.738001125	0.144303598	Q92609	TBCD5_HUMAN	TBC1 domain family member 5	TBC1D5
Q8NEN9	Q8NEN9_S538	-1.567593727	0.144345598	Q8NEN9	PDZD8_HUMAN	PDZ domain-containing protein 8 (Sarcoma antigen NY-SAR-84/NY-SAR-104)	PDZD8
P51523	P51523_S128	1.239467531	0.144643292	P51523	ZNF84_HUMAN	Zinc finger protein 84 (Zinc finger protein HPF2)	ZNF84
O75592	O75592_S1586	-0.295232746	0.144993368	O75592	MYCB2_HUMAN	Probable E3 ubiquitin-protein ligase MYCBP2 (EC 6.3.2.-) (Myc-binding protein 2) (Pam/highwire/rpm-1 protein) (Protein associated with Myc)	MYCBP2
Q16204	Q16204_S254	-2.163428596	0.145005068	Q16204	CCDC6_HUMAN	Coiled-coil domain-containing protein 6 (Papillary thyroid carcinoma-encoded protein) (Protein H4)	CCDC6
O94776	O94776_S54	0.354451863	0.145016368	O94776	MTA2_HUMAN	Metastasis-associated protein MTA2 (Metastasis-associated 1-like 1) (MTA1-L1 protein) (p53 target protein in deacetylase complex)	MTA2
Q92576	Q92576_S1642	0.301484166	0.145082632	Q92576	PHF3_HUMAN	PHD finger protein 3	PHF3
O15047	O15047_S220	-0.74662128	0.145177959	O15047	SET1A_HUMAN	Histone-lysine N-methyltransferase SETD1A (EC 2.1.1.43) (Lysine N-methyltransferase 2F) (SET domain-containing protein 1A) (hSET1A) (Set1/Ash2 histone methyltransferase complex subunit SET1)	SETD1A
Q6PKG0	Q6PKG0_S847,Q6PKG0_S850	-0.235184828	0.145234872	Q6PKG0	LARP1_HUMAN	La-related protein 1 (La ribonucleoprotein domain family member 1)	LARP1
Q8WWI1	Q8WWI1_S873	-0.411790415	0.145298358	Q8WWI1	LMO7_HUMAN	LIM domain only protein 7 (LMO-7) (F-box only protein 20) (LOMP)	LMO7
Q9UK61	Q9UK61_S658	-1.300981418	0.145382539	Q9UK61	F208A_HUMAN	Protein FAM208A (CTCL tumor antigen se89-1) (Retinoblastoma-associated protein RAP140)	FAM208A
Q9Y2K2	Q9Y2K2_S920	-1.522449462	0.145436184	Q9Y2K2	SIK3_HUMAN	Serine/threonine-protein kinase SIK3 (EC 2.7.11.1) (Salt-inducible kinase 3) (SIK-3) (Serine/threonine-protein kinase QSK)	SIK3
O60333	O60333_S1057	-0.430306868	0.145571525	O60333	KIF1B_HUMAN	Kinesin-like protein KIF1B (Klp)	KIF1B
Q8TE77	Q8TE77_S9	0.179064134	0.145651695	Q8TE77	SSH3_HUMAN	Protein phosphatase Slingshot homolog 3 (EC 3.1.3.16) (EC 3.1.3.48) (SSH-like protein 3) (SSH-3L) (hSSH-3L)	SSH3
Q9C0D5	Q9C0D5_S207	-1.0756827	0.145752666	Q9C0D5	TANC1_HUMAN	Protein TANC1 (Tetratricopeptide repeat, ankyrin repeat and coiled-coil domain-containing protein 1)	TANC1
P49757	P49757_S634	0.26848155	0.145985954	P49757	NUMB_HUMAN	Protein numb homolog (h-Numb) (Protein S171)	NUMB
Q9UKD2	Q9UKD2_S80	0.757284156	0.146049518	Q9UKD2	MRT4_HUMAN	mRNA turnover protein 4 homolog	MRTO4
P47974	P47974_S426	-0.505720378	0.1461172	P47974	TISD_HUMAN	Zinc finger protein 36, C3H1 type-like 2 (ZFP36-like 2) (Butyrate response factor 2) (EGF-response factor 2) (ERF-2) (Protein TIS11D)	ZFP36L2
Q6NYC1	Q6NYC1_S381	-1.012946969	0.146256373	Q6NYC1	JMJD6_HUMAN	Bifunctional arginine demethylase and lysyl-hydroxylase JMJD6 (EC 1.14.11.-) (Histone arginine demethylase JMJD6) (JmjC domain-containing protein 6) (Jumonji domain-containing protein 6) (Lysyl-hydroxylase JMJD6) (Peptide-lysine 5-dioxygenase JMJD6) (Phosphatidylserine receptor) (Protein PTDSR)	JMJD6
Q15788	Q15788_S372	1.164746071	0.146275191	Q15788	NCOA1_HUMAN	Nuclear receptor coactivator 1 (NCoA-1) (EC 2.3.1.48) (Class E basic helix-loop-helix protein 74) (bHLHe74) (Protein Hin-2) (RIP160) (Renal carcinoma antigen NY-REN-52) (Steroid receptor coactivator 1) (SRC-1)	NCOA1
O60264	O60264_S66	2.427095976	0.146278516	O60264	SMCA5_HUMAN	SWI/SNF-related matrix-associated actin-dependent regulator of chromatin subfamily A member 5 (SWI/SNF-related matrix-associated actin-dependent regulator of chromatin A5) (EC 3.6.4.-) (Sucrose nonfermenting protein 2 homolog) (hSNF2H)	SMARCA5
Q9UKE5	Q9UKE5_S678,Q9UKE5_S680	0.609637777	0.146288412	Q9UKE5	TNIK_HUMAN	TRAF2 and NCK-interacting protein kinase (EC 2.7.11.1)	TNIK
O43310	O43310_S299	0.13683312	0.146427228	O43310	CTIF_HUMAN	CBP80/20-dependent translation initiation factor	CTIF
Q9C0C2	Q9C0C2_S1554	-1.067637455	0.146498573	Q9C0C2	TB182_HUMAN	182 kDa tankyrase-1-binding protein	TNKS1BP1
Q9P0K7	Q9P0K7_S286	-0.154072352	0.14654627	Q9P0K7	RAI14_HUMAN	Ankycorbin (Ankyrin repeat and coiled-coil structure-containing protein) (Novel retinal pigment epithelial cell protein) (Retinoic acid-induced protein 14)	RAI14
Q02241	Q02241_T450	0.820174193	0.146595009	Q02241	KIF23_HUMAN	Kinesin-like protein KIF23 (Kinesin-like protein 5) (Mitotic kinesin-like protein 1)	KIF23
Q9BTE3	Q9BTE3_S298	-0.448545653	0.146839748	Q9BTE3	MCMBP_HUMAN	Mini-chromosome maintenance complex-binding protein (MCM-BP) (MCM-binding protein)	MCMBP
Q8TEU7	Q8TEU7_S230	0.338906038	0.146875231	Q8TEU7	RPGF6_HUMAN	Rap guanine nucleotide exchange factor 6 (PDZ domain-containing guanine nucleotide exchange factor 2) (PDZ-GEF2) (RA-GEF-2)	RAPGEF6
Q8IXT5	Q8IXT5_S718	-0.497274866	0.146948972	Q8IXT5	RB12B_HUMAN	RNA-binding protein 12B (RNA-binding motif protein 12B)	RBM12B
O15085	O15085_S633	-0.66110244	0.147009163	O15085	ARHGB_HUMAN	Rho guanine nucleotide exchange factor 11 (PDZ-RhoGEF)	ARHGEF11
Q8TBB5	Q8TBB5_S413,Q8TBB5_S418	-2.175840716	0.147081347	Q8TBB5	KLDC4_HUMAN	Kelch domain-containing protein 4	KLHDC4
O14545	O14545_S479	-0.10924566	0.147108684	O14545	TRAD1_HUMAN	TRAF-type zinc finger domain-containing protein 1 (Protein FLN29)	TRAFD1
O60890	O60890_S703	0.202782092	0.147117035	O60890	OPHN1_HUMAN	Oligophrenin-1	OPHN1
Q15154	Q15154_S65,Q15154_S69	0.34116814	0.147336384	Q15154	PCM1_HUMAN	Pericentriolar material 1 protein (PCM-1) (hPCM-1)	PCM1
P49006	P49006_S165	0.61761916	0.147444238	P49006	MRP_HUMAN	MARCKS-related protein (MARCKS-like protein 1) (Macrophage myristoylated alanine-rich C kinase substrate) (Mac-MARCKS) (MacMARCKS)	MARCKSL1
Q8N3D4	Q8N3D4_S310	-0.720377105	0.147572438	Q8N3D4	EH1L1_HUMAN	EH domain-binding protein 1-like protein 1	EHBP1L1
Q6AI39	Q6AI39_S675	-0.758637001	0.147631305	Q6AI39	GSC1L_HUMAN	GLTSCR1-like protein (Glioma tumor suppressor candidate region gene 1 protein-like)	GLTSCR1L
Q9C0I1	Q9C0I1_S564	-0.582584962	0.147676526	Q9C0I1	MTMRC_HUMAN	Myotubularin-related protein 12 (Phosphatidylinositol 3 phosphate 3-phosphatase adapter subunit) (3-PAP) (3-phosphatase adapter protein)	MTMR12
O43318	O43318_S439	-0.663999015	0.147698387	O43318	M3K7_HUMAN	Mitogen-activated protein kinase kinase kinase 7 (EC 2.7.11.25) (Transforming growth factor-beta-activated kinase 1) (TGF-beta-activated kinase 1)	MAP3K7
Q13459	Q13459_S1267,Q13459_T1271	0.763135081	0.148138631	Q13459	MYO9B_HUMAN	Unconventional myosin-IXb (Unconventional myosin-9b)	MYO9B
O75376	O75376_S172	0.433685253	0.148507051	O75376	NCOR1_HUMAN	Nuclear receptor corepressor 1 (N-CoR) (N-CoR1)	NCOR1
O95243	O95243_S318	-0.475774909	0.148643864	O95243	MBD4_HUMAN	Methyl-CpG-binding domain protein 4 (EC 3.2.2.-) (Methyl-CpG-binding endonuclease 1) (Methyl-CpG-binding protein MBD4) (Mismatch-specific DNA N-glycosylase)	MBD4
Q15311	Q15311_S29	0.121555678	0.148701301	Q15311	RBP1_HUMAN	RalA-binding protein 1 (RalBP1) (76 kDa Ral-interacting protein) (Dinitrophenyl S-glutathione ATPase) (DNP-SG ATPase) (Ral-interacting protein 1)	RALBP1
O00567	O00567_S569,O00567_S570	0.838127194	0.148701561	O00567	NOP56_HUMAN	Nucleolar protein 56 (Nucleolar protein 5A)	NOP56
Q9Y2D5	Q9Y2D5_S720	-1.912159802	0.14876117	Q9Y2D5	AKAP2_HUMAN	A-kinase anchor protein 2 (AKAP-2) (AKAP-KL) (Protein kinase A-anchoring protein 2) (PRKA2)	AKAP2
Q5VZ89	Q5VZ89_S889	-0.715105292	0.148802254	Q5VZ89	DEN4C_HUMAN	DENN domain-containing protein 4C	DENND4C
O95785	O95785_S1134	0.179893227	0.148873352	O95785	WIZ_HUMAN	Protein Wiz (Widely-interspaced zinc finger-containing protein) (Zinc finger protein 803)	WIZ
Q14847	Q14847_S146	-1.094853797	0.148954458	Q14847	LASP1_HUMAN	LIM and SH3 domain protein 1 (LASP-1) (Metastatic lymph node gene 50 protein) (MLN 50)	LASP1
Q14103	Q14103_S80	-2.477778043	0.149003363	Q14103	HNRPD_HUMAN	Heterogeneous nuclear ribonucleoprotein D0 (hnRNP D0) (AU-rich element RNA-binding protein 1)	HNRNPD
P09543	P09543_S170	0.304942869	0.149006607	P09543	CN37_HUMAN	2',3'-cyclic-nucleotide 3'-phosphodiesterase (CNP) (CNPase) (EC 3.1.4.37)	CNP
Q0ZGT2	Q0ZGT2_S80	0.528253188	0.149052865	Q0ZGT2	NEXN_HUMAN	Nexilin (F-actin-binding protein) (Nelin)	NEXN
Q6IQ26	Q6IQ26_T1079	-1.753420308	0.149057437	Q6IQ26	DEN5A_HUMAN	DENN domain-containing protein 5A (Rab6-interacting protein 1) (Rab6IP1)	DENND5A
O15541	O15541_S253	-0.87728113	0.149147738	O15541	R113A_HUMAN	RING finger protein 113A (Zinc finger protein 183)	RNF113A
Q13523	Q13523_S366,Q13523_S368	0.484997413	0.149178283	Q13523	PRP4B_HUMAN	Serine/threonine-protein kinase PRP4 homolog (EC 2.7.11.1) (PRP4 kinase) (PRP4 pre-mRNA-processing factor 4 homolog)	PRPF4B
P49790	P49790_S192	-0.691517984	0.149194761	P49790	NU153_HUMAN	Nuclear pore complex protein Nup153 (153 kDa nucleoporin) (Nucleoporin Nup153)	NUP153
Q00839	Q00839_S4	-0.333104292	0.149244646	Q00839	HNRPU_HUMAN	Heterogeneous nuclear ribonucleoprotein U (hnRNP U) (Scaffold attachment factor A) (SAF-A) (p120) (pp120)	HNRNPU
Q8TER5	Q8TER5_S262	1.498154007	0.149280608	Q8TER5	ARH40_HUMAN	Rho guanine nucleotide exchange factor 40 (Protein SOLO)	ARHGEF40
A0AVK6	A0AVK6_S71	0.502712093	0.149383915	A0AVK6	E2F8_HUMAN	Transcription factor E2F8 (E2F-8)	E2F8
P49848	P49848_S626	-0.355737464	0.149678267	P49848	TAF6_HUMAN	Transcription initiation factor TFIID subunit 6 (RNA polymerase II TBP-associated factor subunit E) (Transcription initiation factor TFIID 70 kDa subunit) (TAF(II)70) (TAFII-70) (TAFII70) (Transcription initiation factor TFIID 80 kDa subunit) (TAF(II)80) (TAFII-80) (TAFII80)	TAF6
Q8IYB3	Q8IYB3_S769,Q8IYB3_S773,Q8IYB3_S775,Q8IYB3_S781	0.70479731	0.149708685	Q8IYB3	SRRM1_HUMAN	Serine/arginine repetitive matrix protein 1 (SR-related nuclear matrix protein of 160 kDa) (SRm160) (Ser/Arg-related nuclear matrix protein)	SRRM1
O75376	O75376_S1472	0.290380794	0.14996305	O75376	NCOR1_HUMAN	Nuclear receptor corepressor 1 (N-CoR) (N-CoR1)	NCOR1
Q5VWN6	Q5VWN6_S2035	-0.25135953	0.15005245	Q5VWN6	F208B_HUMAN	Protein FAM208B	FAM208B
P50851	P50851_S979	-0.508586108	0.150474986	P50851	LRBA_HUMAN	Lipopolysaccharide-responsive and beige-like anchor protein (Beige-like protein) (CDC4-like protein)	LRBA
P49792	P49792_S1160	-0.775685208	0.150501247	P49792	RBP2_HUMAN	E3 SUMO-protein ligase RanBP2 (EC 6.3.2.-) (358 kDa nucleoporin) (Nuclear pore complex protein Nup358) (Nucleoporin Nup358) (Ran-binding protein 2) (RanBP2) (p270) [Includes: Putative peptidyl-prolyl cis-trans isomerase (PPIase) (EC 5.2.1.8) (Rotamase)]	RANBP2
Q8NHM5	Q8NHM5_S820	-1.982023309	0.150562044	Q8NHM5	KDM2B_HUMAN	Lysine-specific demethylase 2B (EC 1.14.11.27) (CXXC-type zinc finger protein 2) (F-box and leucine-rich repeat protein 10) (F-box protein FBL10) (F-box/LRR-repeat protein 10) (JmjC domain-containing histone demethylation protein 1B) (Jumonji domain-containing EMSY-interactor methyltransferase motif protein) (Protein JEMMA) (Protein-containing CXXC domain 2) ([Histone-H3]-lysine-36 demethylase 1B)	KDM2B
Q8N6N3	Q8N6N3_S158	0.420388998	0.150904323	Q8N6N3	CA052_HUMAN	UPF0690 protein C1orf52 (BCL10-associated gene protein)	C1orf52
Q8TB72	Q8TB72_S587	-1.333869241	0.150950852	Q8TB72	PUM2_HUMAN	Pumilio homolog 2 (Pumilio-2)	PUM2
Q68DK7	Q68DK7_S126	0.201172953	0.15112509	Q68DK7	MSL1_HUMAN	Male-specific lethal 1 homolog (MSL-1) (Male-specific lethal 1-like 1) (MSL1-like 1) (Male-specific lethal-1 homolog 1)	MSL1
Q86X10	Q86X10_T379	-0.157376997	0.151154511	Q86X10	RLGPB_HUMAN	Ral GTPase-activating protein subunit beta (p170)	RALGAPB
O75420	O75420_S24	0.410885721	0.151158166	O75420	PERQ1_HUMAN	PERQ amino acid-rich with GYF domain-containing protein 1 (GRB10-interacting GYF protein 1)	GIGYF1
Q8IZN3	Q8IZN3_S455	1.605204406	0.151181954	Q8IZN3	ZDH14_HUMAN	Probable palmitoyltransferase ZDHHC14 (EC 2.3.1.-) (NEW1 domain-containing protein) (NEW1CP) (Zinc finger DHHC domain-containing protein 14) (DHHC-14)	ZDHHC14
P27816	P27816_S14	0.35659478	0.151182959	P27816	MAP4_HUMAN	Microtubule-associated protein 4 (MAP-4)	MAP4
Q08J23	Q08J23_S743	0.497977364	0.151197155	Q08J23	NSUN2_HUMAN	tRNA (cytosine(34)-C(5))-methyltransferase (EC 2.1.1.203) (Myc-induced SUN domain-containing protein) (Misu) (NOL1/NOP2/Sun domain family member 2) (Substrate of AIM1/Aurora kinase B) (tRNA (cytosine-5-)-methyltransferase) (tRNA methyltransferase 4 homolog) (hTrm4)	NSUN2
Q13085	Q13085_S1259,Q13085_S1263	0.788787055	0.151393362	Q13085	ACACA_HUMAN	Acetyl-CoA carboxylase 1 (ACC1) (EC 6.4.1.2) (ACC-alpha) [Includes: Biotin carboxylase (EC 6.3.4.14)]	ACACA
Q9UPU9	Q9UPU9_S292	0.198116832	0.151420868	Q9UPU9	SMAG1_HUMAN	Protein Smaug homolog 1 (Smaug 1) (hSmaug1) (Sterile alpha motif domain-containing protein 4A) (SAM domain-containing protein 4A)	SAMD4A
Q07157	Q07157_S617	0.75277655	0.151497133	Q07157	ZO1_HUMAN	Tight junction protein ZO-1 (Tight junction protein 1) (Zona occludens protein 1) (Zonula occludens protein 1)	TJP1
P15923	P15923_S379	-0.177100234	0.151608874	P15923	TFE2_HUMAN	Transcription factor E2-alpha (Class B basic helix-loop-helix protein 21) (bHLHb21) (Immunoglobulin enhancer-binding factor E12/E47) (Immunoglobulin transcription factor 1) (Kappa-E2-binding factor) (Transcription factor 3) (TCF-3) (Transcription factor ITF-1)	TCF3
Q7Z434	Q7Z434_S152	0.141126419	0.151741401	Q7Z434	MAVS_HUMAN	Mitochondrial antiviral-signaling protein (MAVS) (CARD adapter inducing interferon beta) (Cardif) (Interferon beta promoter stimulator protein 1) (IPS-1) (Putative NF-kappa-B-activating protein 031N) (Virus-induced-signaling adapter) (VISA)	MAVS
Q8TDJ6	Q8TDJ6_S2399	-1.448114573	0.151752852	Q8TDJ6	DMXL2_HUMAN	DmX-like protein 2 (Rabconnectin-3)	DMXL2
Q92560	Q92560_S597	0.476215373	0.151958362	Q92560	BAP1_HUMAN	Ubiquitin carboxyl-terminal hydrolase BAP1 (EC 3.4.19.12) (BRCA1-associated protein 1) (Cerebral protein 6)	BAP1
P46821	P46821_S1501	-1.593346136	0.152195502	P46821	MAP1B_HUMAN	Microtubule-associated protein 1B (MAP-1B) [Cleaved into: MAP1B heavy chain; MAP1 light chain LC1]	MAP1B
Q12802	Q12802_S2398	0.673080138	0.15241519	Q12802	AKP13_HUMAN	A-kinase anchor protein 13 (AKAP-13) (AKAP-Lbc) (Breast cancer nuclear receptor-binding auxiliary protein) (Guanine nucleotide exchange factor Lbc) (Human thyroid-anchoring protein 31) (Lymphoid blast crisis oncogene) (LBC oncogene) (Non-oncogenic Rho GTPase-specific GTP exchange factor) (Protein kinase A-anchoring protein 13) (PRKA13) (p47)	AKAP13
P19634	P19634_S605	0.756163679	0.152429976	P19634	SL9A1_HUMAN	Sodium/hydrogen exchanger 1 (APNH) (Na(+)/H(+) antiporter, amiloride-sensitive) (Na(+)/H(+) exchanger 1) (NHE-1) (Solute carrier family 9 member 1)	SLC9A1
Q14839	Q14839_S1531,Q14839_S1535	-0.492072877	0.152783234	Q14839	CHD4_HUMAN	Chromodomain-helicase-DNA-binding protein 4 (CHD-4) (EC 3.6.4.12) (ATP-dependent helicase CHD4) (Mi-2 autoantigen 218 kDa protein) (Mi2-beta)	CHD4
O95817	O95817_S289	1.481662506	0.153048888	O95817	BAG3_HUMAN	BAG family molecular chaperone regulator 3 (BAG-3) (Bcl-2-associated athanogene 3) (Bcl-2-binding protein Bis) (Docking protein CAIR-1)	BAG3
Q6ZUT9	Q6ZUT9_S833	-0.476948392	0.153070752	Q6ZUT9	DEN5B_HUMAN	DENN domain-containing protein 5B (Rab6IP1-like protein)	DENND5B
Q92882	Q92882_S213	0.208074581	0.153116569	Q92882	OSTF1_HUMAN	Osteoclast-stimulating factor 1	OSTF1
Q96PY6	Q96PY6_S837	0.480404217	0.153261601	Q96PY6	NEK1_HUMAN	Serine/threonine-protein kinase Nek1 (EC 2.7.11.1) (Never in mitosis A-related kinase 1) (NimA-related protein kinase 1) (Renal carcinoma antigen NY-REN-55)	NEK1
P46013	P46013_S2708	-0.186566425	0.153353704	P46013	KI67_HUMAN	Antigen KI-67	MKI67
O00193	O00193_S15	-0.48875289	0.153358866	O00193	SMAP_HUMAN	Small acidic protein	SMAP
Q96PU5	Q96PU5_S483	1.570301798	0.153373273	Q96PU5	NED4L_HUMAN	E3 ubiquitin-protein ligase NEDD4-like (EC 6.3.2.-) (NEDD4.2) (Nedd4-2)	NEDD4L
Q9P227	Q9P227_S372	0.831160633	0.153395798	Q9P227	RHG23_HUMAN	Rho GTPase-activating protein 23 (Rho-type GTPase-activating protein 23)	ARHGAP23
O94888	O94888_S350	-1.245828071	0.153432544	O94888	UBXN7_HUMAN	UBX domain-containing protein 7	UBXN7
Q9NV56	Q9NV56_S191,Q9NV56_S195	0.446164007	0.153480523	Q9NV56	MRGBP_HUMAN	MRG/MORF4L-binding protein (MRG-binding protein)	MRGBP
Q13263	Q13263_S473	-0.612991032	0.153509238	Q13263	TIF1B_HUMAN	Transcription intermediary factor 1-beta (TIF1-beta) (E3 SUMO-protein ligase TRIM28) (EC 6.3.2.-) (KRAB-associated protein 1) (KAP-1) (KRAB-interacting protein 1) (KRIP-1) (Nuclear corepressor KAP-1) (RING finger protein 96) (Tripartite motif-containing protein 28)	TRIM28
O94804	O94804_S450,O94804_S454	0.790818814	0.153572938	O94804	STK10_HUMAN	Serine/threonine-protein kinase 10 (EC 2.7.11.1) (Lymphocyte-oriented kinase)	STK10
P35611	P35611_S355	-0.657804571	0.153588703	P35611	ADDA_HUMAN	Alpha-adducin (Erythrocyte adducin subunit alpha)	ADD1
Q9P1Y6	Q9P1Y6_S1360	-0.267770488	0.153600677	Q9P1Y6	PHRF1_HUMAN	PHD and RING finger domain-containing protein 1	PHRF1
Q5JTV8	Q5JTV8_S215	-0.134884864	0.153618199	Q5JTV8	TOIP1_HUMAN	Torsin-1A-interacting protein 1 (Lamin-associated protein 1B) (LAP1B)	TOR1AIP1
Q01094	Q01094_S336	-0.108265379	0.153623478	Q01094	E2F1_HUMAN	Transcription factor E2F1 (E2F-1) (PBR3) (Retinoblastoma-associated protein 1) (RBAP-1) (Retinoblastoma-binding protein 3) (RBBP-3) (pRB-binding protein E2F-1)	E2F1
Q96JC9	Q96JC9_S158,Q96JC9_S165	0.630909991	0.153685986	Q96JC9	EAF1_HUMAN	ELL-associated factor 1	EAF1
Q96EB6	Q96EB6_T719	0.424533101	0.153750149	Q96EB6	SIR1_HUMAN	NAD-dependent protein deacetylase sirtuin-1 (hSIRT1) (EC 3.5.1.-) (Regulatory protein SIR2 homolog 1) (SIR2-like protein 1) (hSIR2) [Cleaved into: SirtT1 75 kDa fragment (75SirT1)]	SIRT1
Q9UKM9	Q9UKM9_S288	-1.956476044	0.153820473	Q9UKM9	RALY_HUMAN	RNA-binding protein Raly (Autoantigen p542) (Heterogeneous nuclear ribonucleoprotein C-like 2) (hnRNP core protein C-like 2) (hnRNP associated with lethal yellow protein homolog)	RALY
Q5VZ89	Q5VZ89_S501,Q5VZ89_S505	2.154097824	0.154039117	Q5VZ89	DEN4C_HUMAN	DENN domain-containing protein 4C	DENND4C
Q86WB0	Q86WB0_S62	0.356397427	0.154070463	Q86WB0	NIPA_HUMAN	Nuclear-interacting partner of ALK (Nuclear-interacting partner of anaplastic lymphoma kinase) (hNIPA) (Zinc finger C3HC-type protein 1)	ZC3HC1
Q9BZE9	Q9BZE9_S502	0.433263095	0.154089855	Q9BZE9	ASPC1_HUMAN	Tether containing UBX domain for GLUT4 (Alveolar soft part sarcoma chromosomal region candidate gene 1 protein) (Alveolar soft part sarcoma locus) (Renal papillary cell carcinoma protein 17) (UBX domain-containing protein 9)	ASPSCR1
O43683	O43683_S655,O43683_S661	0.710194544	0.154130534	O43683	BUB1_HUMAN	Mitotic checkpoint serine/threonine-protein kinase BUB1 (hBUB1) (EC 2.7.11.1) (BUB1A)	BUB1
Q9NWH9	Q9NWH9_S289	-0.675884141	0.154183148	Q9NWH9	SLTM_HUMAN	SAFB-like transcription modulator (Modulator of estrogen-induced transcription)	SLTM
Q92974	Q92974_S696	0.302159337	0.154492732	Q92974	ARHG2_HUMAN	Rho guanine nucleotide exchange factor 2 (Guanine nucleotide exchange factor H1) (GEF-H1) (Microtubule-regulated Rho-GEF) (Proliferating cell nucleolar antigen p40)	ARHGEF2
Q8TEH3	Q8TEH3_S520	-0.89339943	0.1545213	Q8TEH3	DEN1A_HUMAN	DENN domain-containing protein 1A (Connecdenn 1) (Connecdenn) (Protein FAM31A)	DENND1A
P27707	P27707_S74	-0.647926721	0.154785938	P27707	DCK_HUMAN	Deoxycytidine kinase (dCK) (EC 2.7.1.74)	DCK
Q9Y3L3	Q9Y3L3_T626	1.273989503	0.154853063	Q9Y3L3	3BP1_HUMAN	SH3 domain-binding protein 1 (3BP-1)	SH3BP1
P05114	P05114_S7	-2.550556647	0.154900517	P05114	HMGN1_HUMAN	Non-histone chromosomal protein HMG-14 (High mobility group nucleosome-binding domain-containing protein 1)	HMGN1
Q9Y618	Q9Y618_S67	-1.742549722	0.155266833	Q9Y618	NCOR2_HUMAN	Nuclear receptor corepressor 2 (N-CoR2) (CTG repeat protein 26) (SMAP270) (Silencing mediator of retinoic acid and thyroid hormone receptor) (SMRT) (T3 receptor-associating factor) (TRAC) (Thyroid-, retinoic-acid-receptor-associated corepressor)	NCOR2
Q5VZL5	Q5VZL5_S882	-0.950213005	0.155284072	Q5VZL5	ZMYM4_HUMAN	Zinc finger MYM-type protein 4 (Zinc finger protein 262)	ZMYM4
Q9NZN8	Q9NZN8_S99	0.285478497	0.155493346	Q9NZN8	CNOT2_HUMAN	CCR4-NOT transcription complex subunit 2 (CCR4-associated factor 2)	CNOT2
O95817	O95817_S377,O95817_S386	-0.760818308	0.155570944	O95817	BAG3_HUMAN	BAG family molecular chaperone regulator 3 (BAG-3) (Bcl-2-associated athanogene 3) (Bcl-2-binding protein Bis) (Docking protein CAIR-1)	BAG3
Q2KHR2	Q2KHR2_S1081	0.25763494	0.155716813	Q2KHR2	RFX7_HUMAN	DNA-binding protein RFX7 (Regulatory factor X 7) (Regulatory factor X domain-containing protein 2)	RFX7
Q9H4A4	Q9H4A4_S7	2.394197821	0.155754545	Q9H4A4	AMPB_HUMAN	Aminopeptidase B (AP-B) (EC 3.4.11.6) (Arginine aminopeptidase) (Arginyl aminopeptidase)	RNPEP
Q6P1R3	Q6P1R3_S48	-1.098882592	0.155870636	Q6P1R3	MSD2_HUMAN	Myb/SANT-like DNA-binding domain-containing protein 2	MSANTD2
A1L390	A1L390_S1081	0.356748687	0.155921056	A1L390	PKHG3_HUMAN	Pleckstrin homology domain-containing family G member 3 (PH domain-containing family G member 3)	PLEKHG3
Q5VUA4	Q5VUA4_T842	-0.198661898	0.155959524	Q5VUA4	ZN318_HUMAN	Zinc finger protein 318 (Endocrine regulatory protein)	ZNF318
Q9BXF6	Q9BXF6_S307	0.167206146	0.155967581	Q9BXF6	RFIP5_HUMAN	Rab11 family-interacting protein 5 (Rab11-FIP5) (Gamma-SNAP-associated factor 1) (Gaf-1) (Phosphoprotein pp75) (Rab11-interacting protein Rip11)	RAB11FIP5
Q15424;Q14151	Q15424_S234,Q14151_S233	0.489181078	0.1561163	Q14151;Q15424	SAFB2_HUMAN;SAFB1_HUMAN	Scaffold attachment factor B2 (SAF-B2);Scaffold attachment factor B1 (SAF-B) (SAF-B1) (HSP27 estrogen response element-TATA box-binding protein) (HSP27 ERE-TATA-binding protein)	SAFB2;SAFB
Q9H1B7	Q9H1B7_S659	0.539420345	0.156281973	Q9H1B7	I2BPL_HUMAN	Interferon regulatory factor 2-binding protein-like (Enhanced at puberty protein 1)	IRF2BPL
Q9Y6D5	Q9Y6D5_S218,Q9Y6D5_S227	0.401018862	0.156433895	Q9Y6D5	BIG2_HUMAN	Brefeldin A-inhibited guanine nucleotide-exchange protein 2 (Brefeldin A-inhibited GEP 2) (ADP-ribosylation factor guanine nucleotide-exchange factor 2)	ARFGEF2
P09884	P09884_S209	0.545240247	0.156510896	P09884	DPOLA_HUMAN	DNA polymerase alpha catalytic subunit (EC 2.7.7.7) (DNA polymerase alpha catalytic subunit p180)	POLA1
Q9NVW2	Q9NVW2_S228,Q9NVW2_S230	0.9455797	0.156601128	Q9NVW2	RNF12_HUMAN	E3 ubiquitin-protein ligase RLIM (EC 6.3.2.-) (LIM domain-interacting RING finger protein) (RING finger LIM domain-binding protein) (R-LIM) (RING finger protein 12) (Renal carcinoma antigen NY-REN-43)	RLIM
P55201	P55201_S550	0.183892229	0.156624639	P55201	BRPF1_HUMAN	Peregrin (Bromodomain and PHD finger-containing protein 1) (Protein Br140)	BRPF1
Q6P4F7	Q6P4F7_S875	0.361334155	0.156649142	Q6P4F7	RHGBA_HUMAN	Rho GTPase-activating protein 11A (Rho-type GTPase-activating protein 11A)	ARHGAP11A
Q14978	Q14978_T607,Q14978_T610	0.514066346	0.15681525	Q14978	NOLC1_HUMAN	Nucleolar and coiled-body phosphoprotein 1 (140 kDa nucleolar phosphoprotein) (Nopp140) (Hepatitis C virus NS5A-transactivated protein 13) (HCV NS5A-transactivated protein 13) (Nucleolar 130 kDa protein) (Nucleolar phosphoprotein p130)	NOLC1
P49792	P49792_S781	-0.693255879	0.156899074	P49792	RBP2_HUMAN	E3 SUMO-protein ligase RanBP2 (EC 6.3.2.-) (358 kDa nucleoporin) (Nuclear pore complex protein Nup358) (Nucleoporin Nup358) (Ran-binding protein 2) (RanBP2) (p270) [Includes: Putative peptidyl-prolyl cis-trans isomerase (PPIase) (EC 5.2.1.8) (Rotamase)]	RANBP2
Q9UPN4	Q9UPN4_S89,Q9UPN4_S105	0.426043243	0.157189097	Q9UPN4	AZI1_HUMAN	5-azacytidine-induced protein 1 (Centrosomal protein of 131 kDa) (Cep131) (Pre-acrosome localization protein 1)	AZI1
Q96E09	Q96E09_S37	-1.127561955	0.157247823	Q96E09	F122A_HUMAN	Protein FAM122A	FAM122A
Q6ZRS2	Q6ZRS2_S568	0.148735007	0.157299222	Q6ZRS2	SRCAP_HUMAN	Helicase SRCAP (EC 3.6.4.-) (Domino homolog 2) (Snf2-related CBP activator)	SRCAP
P35568	P35568_S1101	0.642288512	0.157319824	P35568	IRS1_HUMAN	Insulin receptor substrate 1 (IRS-1)	IRS1
O14974	O14974_S871	-0.291430359	0.157337192	O14974	MYPT1_HUMAN	Protein phosphatase 1 regulatory subunit 12A (Myosin phosphatase-targeting subunit 1) (Myosin phosphatase target subunit 1) (Protein phosphatase myosin-binding subunit)	PPP1R12A
P18433	P18433_Y798	-1.576679915	0.157421044	P18433	PTPRA_HUMAN	Receptor-type tyrosine-protein phosphatase alpha (Protein-tyrosine phosphatase alpha) (R-PTP-alpha) (EC 3.1.3.48)	PTPRA
Q9Y4E6	Q9Y4E6_S1154	-1.910187487	0.157580986	Q9Y4E6	WDR7_HUMAN	WD repeat-containing protein 7 (Rabconnectin-3 beta) (TGF-beta resistance-associated protein TRAG)	WDR7
Q6IN85	Q6IN85_S771	-0.582951304	0.157617478	Q6IN85	P4R3A_HUMAN	Serine/threonine-protein phosphatase 4 regulatory subunit 3A (SMEK homolog 1)	SMEK1
Q15276	Q15276_S374	-0.825861531	0.157677988	Q15276	RABE1_HUMAN	Rab GTPase-binding effector protein 1 (Rabaptin-4) (Rabaptin-5) (Rabaptin-5alpha) (Renal carcinoma antigen NY-REN-17)	RABEP1
Q8NEY8	Q8NEY8_T200	-0.515343292	0.157771762	Q8NEY8	PPHLN_HUMAN	Periphilin-1 (Gastric cancer antigen Ga50)	PPHLN1
Q9UIS9	Q9UIS9_S388	-1.182106686	0.157782423	Q9UIS9	MBD1_HUMAN	Methyl-CpG-binding domain protein 1 (CXXC-type zinc finger protein 3) (Methyl-CpG-binding protein MBD1) (Protein containing methyl-CpG-binding domain 1)	MBD1
Q8TEW0	Q8TEW0_S715	-0.901687441	0.157924153	Q8TEW0	PARD3_HUMAN	Partitioning defective 3 homolog (PAR-3) (PARD-3) (Atypical PKC isotype-specific-interacting protein) (ASIP) (CTCL tumor antigen se2-5) (PAR3-alpha)	PARD3
P20700;Q03252	P20700_S391,P20700_S393,Q03252_S385,Q03252_S387	0.39719303	0.158033627	P20700;Q03252	LMNB1_HUMAN;LMNB2_HUMAN	Lamin-B1;Lamin-B2	LMNB1;LMNB2
P05783	P05783_S60	-1.267161	0.158107901	P05783	K1C18_HUMAN	Keratin, type I cytoskeletal 18 (Cell proliferation-inducing gene 46 protein) (Cytokeratin-18) (CK-18) (Keratin-18) (K18)	KRT18
Q86SQ0	Q86SQ0_S980	0.129853358	0.158335865	Q86SQ0	PHLB2_HUMAN	Pleckstrin homology-like domain family B member 2 (Protein LL5-beta)	PHLDB2
P11171	P11171_S709	0.748437128	0.158767013	P11171	41_HUMAN	Protein 4.1 (P4.1) (4.1R) (Band 4.1) (EPB4.1)	EPB41
A6NKT7;P0DJD0;P0DJD1;Q99666;O14715	A6NKT7_S1305,P0DJD0_S1289,P0DJD1_S1297,Q99666_S1304,O14715_S1304	0.600544828	0.158978383	A6NKT7;O14715;P0DJD0;P0DJD1;Q99666	RGPD3_HUMAN;RGPD8_HUMAN;RGPD1_HUMAN;RGPD2_HUMAN;RGPD5_HUMAN	RanBP2-like and GRIP domain-containing protein 3;RANBP2-like and GRIP domain-containing protein 8 (Ran-binding protein 2-like 3) (RanBP2-like 3) (RanBP2L3);RANBP2-like and GRIP domain-containing protein 1 (Ran-binding protein 2-like 6) (RanBP2-like 6) (RanBP2L6);RANBP2-like and GRIP domain-containing protein 2 (Ran-binding protein 2-like 2) (RanBP2-like 2) (RanBP2L2);RANBP2-like and GRIP domain-c…	RGPD3;RGPD8;RGPD1;RGPD2;RGPD5
P30050	P30050_S38	0.312910608	0.159044738	P30050	RL12_HUMAN	60S ribosomal protein L12	RPL12
P29966	P29966_S170	0.870431343	0.159050642	P29966	MARCS_HUMAN	Myristoylated alanine-rich C-kinase substrate (MARCKS) (Protein kinase C substrate, 80 kDa protein, light chain) (80K-L protein) (PKCSL)	MARCKS
Q9ULH7	Q9ULH7_S921	-0.324076206	0.159141634	Q9ULH7	MKL2_HUMAN	MKL/myocardin-like protein 2 (Megakaryoblastic leukemia 2) (Myocardin-related transcription factor B) (MRTF-B)	MKL2
Q8IY33	Q8IY33_S649,Q8IY33_S658,Q8IY33_S660	0.722488689	0.159182418	Q8IY33	MILK2_HUMAN	MICAL-like protein 2	MICALL2
Q09666	Q09666_T4430	0.460433883	0.15927818	Q09666	AHNK_HUMAN	Neuroblast differentiation-associated protein AHNAK (Desmoyokin)	AHNAK
Q9HCE3	Q9HCE3_S314	-0.194247716	0.159386996	Q9HCE3	ZN532_HUMAN	Zinc finger protein 532	ZNF532
Q14498	Q14498_S136	-0.158412401	0.159566602	Q14498	RBM39_HUMAN	RNA-binding protein 39 (Hepatocellular carcinoma protein 1) (RNA-binding motif protein 39) (RNA-binding region-containing protein 2) (Splicing factor HCC1)	RBM39
Q00536;Q00537	Q00536_S119,Q00537_S146	-0.354397664	0.159585959	Q00536;Q00537	CDK16_HUMAN;CDK17_HUMAN	Cyclin-dependent kinase 16 (EC 2.7.11.22) (Cell division protein kinase 16) (PCTAIRE-motif protein kinase 1) (Serine/threonine-protein kinase PCTAIRE-1);Cyclin-dependent kinase 17 (EC 2.7.11.22) (Cell division protein kinase 17) (PCTAIRE-motif protein kinase 2) (Serine/threonine-protein kinase PCTAIRE-2)	CDK16;CDK17
O60832	O60832_S513	-0.45659926	0.159740089	O60832	DKC1_HUMAN	H/ACA ribonucleoprotein complex subunit 4 (EC 5.4.99.-) (CBF5 homolog) (Dyskerin) (Nopp140-associated protein of 57 kDa) (Nucleolar protein NAP57) (Nucleolar protein family A member 4) (snoRNP protein DKC1)	DKC1
P49916	P49916_S210	0.431033871	0.159804149	P49916	DNLI3_HUMAN	DNA ligase 3 (EC 6.5.1.1) (DNA ligase III) (Polydeoxyribonucleotide synthase [ATP] 3)	LIG3
O60238	O60238_S166	-0.802408816	0.160324713	O60238	BNI3L_HUMAN	BCL2/adenovirus E1B 19 kDa protein-interacting protein 3-like (Adenovirus E1B19K-binding protein B5) (BCL2/adenovirus E1B 19 kDa protein-interacting protein 3A) (NIP3-like protein X) (NIP3L)	BNIP3L
Q8NI08	Q8NI08_S208	0.338938856	0.160343774	Q8NI08	NCOA7_HUMAN	Nuclear receptor coactivator 7 (140 kDa estrogen receptor-associated protein) (Estrogen nuclear receptor coactivator 1)	NCOA7
Q8TAP8	Q8TAP8_S47	0.326901261	0.160393266	Q8TAP8	PPR35_HUMAN	Protein phosphatase 1 regulatory subunit 35	PPP1R35
Q9H4I2	Q9H4I2_S946	0.19219457	0.160427917	Q9H4I2	ZHX3_HUMAN	Zinc fingers and homeoboxes protein 3 (Triple homeobox protein 1) (Zinc finger and homeodomain protein 3)	ZHX3
Q9UJU6	Q9UJU6_S275	1.146477323	0.160457679	Q9UJU6	DBNL_HUMAN	Drebrin-like protein (Cervical SH3P7) (Cervical mucin-associated protein) (Drebrin-F) (HPK1-interacting protein of 55 kDa) (HIP-55) (SH3 domain-containing protein 7)	DBNL
Q9BUA3	Q9BUA3_T49	0.482461428	0.160485096	Q9BUA3	CK084_HUMAN	Uncharacterized protein C11orf84	C11orf84
Q13765;E9PAV3	Q13765_T157,E9PAV3_T2020	1.61384401	0.160654312	E9PAV3;Q13765	E9PAV3_HUMAN;NACA_HUMAN	Nascent polypeptide-associated complex subunit alpha;Nascent polypeptide-associated complex subunit alpha (NAC-alpha) (Alpha-NAC) (allergen Hom s 2)	NACA;NACA
Q9P2E9	Q9P2E9_S1277	0.350152834	0.16067203	Q9P2E9	RRBP1_HUMAN	Ribosome-binding protein 1 (180 kDa ribosome receptor homolog) (RRp) (ES/130-related protein) (Ribosome receptor protein)	RRBP1
Q5T3J3	Q5T3J3_S502	-1.713121374	0.160729726	Q5T3J3	LRIF1_HUMAN	Ligand-dependent nuclear receptor-interacting factor 1 (Receptor-interacting factor 1)	LRIF1
Q9UDY2	Q9UDY2_S986	0.258965406	0.160734376	Q9UDY2	ZO2_HUMAN	Tight junction protein ZO-2 (Tight junction protein 2) (Zona occludens protein 2) (Zonula occludens protein 2)	TJP2
Q9Y6M1	Q9Y6M1_S162	0.473565839	0.160786886	Q9Y6M1	IF2B2_HUMAN	Insulin-like growth factor 2 mRNA-binding protein 2 (IGF2 mRNA-binding protein 2) (IMP-2) (Hepatocellular carcinoma autoantigen p62) (IGF-II mRNA-binding protein 2) (VICKZ family member 2)	IGF2BP2
O60264	O60264_S137	0.400049869	0.160813769	O60264	SMCA5_HUMAN	SWI/SNF-related matrix-associated actin-dependent regulator of chromatin subfamily A member 5 (SWI/SNF-related matrix-associated actin-dependent regulator of chromatin A5) (EC 3.6.4.-) (Sucrose nonfermenting protein 2 homolog) (hSNF2H)	SMARCA5
Q12959	Q12959_T115	-1.341292037	0.160901306	Q12959	DLG1_HUMAN	Disks large homolog 1 (Synapse-associated protein 97) (SAP-97) (SAP97) (hDlg)	DLG1
P55884	P55884_S117	-0.584006803	0.160949981	P55884	EIF3B_HUMAN	Eukaryotic translation initiation factor 3 subunit B (eIF3b) (Eukaryotic translation initiation factor 3 subunit 9) (Prt1 homolog) (hPrt1) (eIF-3-eta) (eIF3 p110) (eIF3 p116)	EIF3B
Q8ND25	Q8ND25_S123	-2.390728791	0.160993991	Q8ND25	ZNRF1_HUMAN	E3 ubiquitin-protein ligase ZNRF1 (EC 6.3.2.-) (Nerve injury-induced gene 283 protein) (Zinc/RING finger protein 1)	ZNRF1
Q9NZT2	Q9NZT2_S484	-0.510348931	0.16135276	Q9NZT2	OGFR_HUMAN	Opioid growth factor receptor (OGFr) (Protein 7-60) (Zeta-type opioid receptor)	OGFR
Q76N32	Q76N32_S249	-0.969905296	0.161380109	Q76N32	CEP68_HUMAN	Centrosomal protein of 68 kDa (Cep68)	CEP68
O00567	O00567_S520	-0.632274824	0.161448761	O00567	NOP56_HUMAN	Nucleolar protein 56 (Nucleolar protein 5A)	NOP56
P31943;P52597	P31943_S310,P52597_S310	-0.732412327	0.161484177	P31943;P52597	HNRH1_HUMAN;HNRPF_HUMAN	Heterogeneous nuclear ribonucleoprotein H (hnRNP H) [Cleaved into: Heterogeneous nuclear ribonucleoprotein H, N-terminally processed];"Heterogeneous nuclear ribonucleoprotein F (hnRNP F) (Nucleolin-like protein mcs94-1) [Cleaved into: Heterogeneous nuclear ribonucleoprotein F, N-terminally processed]"	HNRNPH1;HNRNPF
P18206	P18206_S290	0.233672793	0.161486502	P18206	VINC_HUMAN	Vinculin (Metavinculin)	VCL
O75676	O75676_S745	-0.332053419	0.16148721	O75676	KS6A4_HUMAN	Ribosomal protein S6 kinase alpha-4 (S6K-alpha-4) (EC 2.7.11.1) (90 kDa ribosomal protein S6 kinase 4) (Nuclear mitogen- and stress-activated protein kinase 2) (Ribosomal protein kinase B) (RSKB)	RPS6KA4
Q86WB0	Q86WB0_S335,Q86WB0_S344	0.554923861	0.161636785	Q86WB0	NIPA_HUMAN	Nuclear-interacting partner of ALK (Nuclear-interacting partner of anaplastic lymphoma kinase) (hNIPA) (Zinc finger C3HC-type protein 1)	ZC3HC1
Q86XN8	Q86XN8_S506,Q86XN8_T510,Q86XN8_S514	-0.341950999	0.161646213	Q86XN8	MEX3D_HUMAN	RNA-binding protein MEX3D (RING finger and KH domain-containing protein 1) (RING finger protein 193) (TINO)	MEX3D
Q02156	Q02156_S368	-0.539996717	0.161664634	Q02156	KPCE_HUMAN	Protein kinase C epsilon type (EC 2.7.11.13) (nPKC-epsilon)	PRKCE
O60271	O60271_S730	-0.583831908	0.161771987	O60271	JIP4_HUMAN	C-Jun-amino-terminal kinase-interacting protein 4 (JIP-4) (JNK-interacting protein 4) (Cancer/testis antigen 89) (CT89) (Human lung cancer oncogene 6 protein) (HLC-6) (JNK-associated leucine-zipper protein) (JLP) (Mitogen-activated protein kinase 8-interacting protein 4) (Proliferation-inducing protein 6) (Protein highly expressed in testis) (PHET) (Sperm surface protein) (Sperm-associated antige…	SPAG9
Q92934	Q92934_S75	-0.634311008	0.16180563	Q92934	BAD_HUMAN	Bcl2 antagonist of cell death (BAD) (Bcl-2-binding component 6) (Bcl-2-like protein 8) (Bcl2-L-8) (Bcl-XL/Bcl-2-associated death promoter)	BAD
Q9UHR6	Q9UHR6_T161	-0.331926105	0.161880639	Q9UHR6	ZNHI2_HUMAN	Zinc finger HIT domain-containing protein 2 (Protein FON)	ZNHIT2
Q8WUZ0	Q8WUZ0_S126	0.286843296	0.161898069	Q8WUZ0	BCL7C_HUMAN	B-cell CLL/lymphoma 7 protein family member C	BCL7C
Q9Y5S2	Q9Y5S2_S1690	-0.698915384	0.161913177	Q9Y5S2	MRCKB_HUMAN	Serine/threonine-protein kinase MRCK beta (EC 2.7.11.1) (CDC42-binding protein kinase beta) (CDC42BP-beta) (DMPK-like beta) (Myotonic dystrophy kinase-related CDC42-binding kinase beta) (MRCK beta) (Myotonic dystrophy protein kinase-like beta)	CDC42BPB
O95785	O95785_S1006	-0.264715686	0.161956486	O95785	WIZ_HUMAN	Protein Wiz (Widely-interspaced zinc finger-containing protein) (Zinc finger protein 803)	WIZ
Q8IYB3	Q8IYB3_S769	-0.249354587	0.162016308	Q8IYB3	SRRM1_HUMAN	Serine/arginine repetitive matrix protein 1 (SR-related nuclear matrix protein of 160 kDa) (SRm160) (Ser/Arg-related nuclear matrix protein)	SRRM1
Q8N0Z3	Q8N0Z3_S477	0.44829191	0.162024605	Q8N0Z3	SPICE_HUMAN	Spindle and centriole-associated protein 1 (Coiled-coil domain-containing protein 52) (Spindle and centriole-associated protein)	SPICE1
O14497	O14497_S1204	-1.634318105	0.162123085	O14497	ARI1A_HUMAN	AT-rich interactive domain-containing protein 1A (ARID domain-containing protein 1A) (B120) (BRG1-associated factor 250) (BAF250) (BRG1-associated factor 250a) (BAF250A) (Osa homolog 1) (hOSA1) (SWI-like protein) (SWI/SNF complex protein p270) (SWI/SNF-related, matrix-associated, actin-dependent regulator of chromatin subfamily F member 1) (hELD)	ARID1A
Q9Y4F5	Q9Y4F5_S655	1.131058099	0.162123553	Q9Y4F5	C170B_HUMAN	Centrosomal protein of 170 kDa protein B (Centrosomal protein 170B) (Cep170B)	CEP170B
Q6NYC8	Q6NYC8_S125	0.477250034	0.162127804	Q6NYC8	PPR18_HUMAN	Phostensin (Protein phosphatase 1 F-actin cytoskeleton-targeting subunit) (Protein phosphatase 1 regulatory subunit 18)	PPP1R18
O75821	O75821_T41,O75821_S42	1.349928129	0.162170761	O75821	EIF3G_HUMAN	Eukaryotic translation initiation factor 3 subunit G (eIF3g) (Eukaryotic translation initiation factor 3 RNA-binding subunit) (eIF-3 RNA-binding subunit) (Eukaryotic translation initiation factor 3 subunit 4) (eIF-3-delta) (eIF3 p42) (eIF3 p44)	EIF3G
O43294	O43294_S68	0.826979236	0.162190678	O43294	TGFI1_HUMAN	Transforming growth factor beta-1-induced transcript 1 protein (Androgen receptor coactivator 55 kDa protein) (Androgen receptor-associated protein of 55 kDa) (Hydrogen peroxide-inducible clone 5 protein) (Hic-5)	TGFB1I1
Q9UQ35	Q9UQ35_T903,Q9UQ35_S908	-0.405517509	0.162226081	Q9UQ35	SRRM2_HUMAN	Serine/arginine repetitive matrix protein 2 (300 kDa nuclear matrix antigen) (Serine/arginine-rich splicing factor-related nuclear matrix protein of 300 kDa) (SR-related nuclear matrix protein of 300 kDa) (Ser/Arg-related nuclear matrix protein of 300 kDa) (Splicing coactivator subunit SRm300) (Tax-responsive enhancer element-binding protein 803) (TaxREB803)	SRRM2
O15320;Q96RT6	O15320_S647,Q96RT6_S616	-1.196340811	0.162501389	O15320;Q96RT6	CTGE5_HUMAN;CTGE2_HUMAN	Cutaneous T-cell lymphoma-associated antigen 5 (Protein cTAGE-5) (Meningioma-expressed antigen 6/11) (cTAGE family member 5);Protein cTAGE-2 (Cancer/testis antigen 21.2) (CT21.2)	CTAGE5;CTAGE1
Q9Y4J8	Q9Y4J8_S463	-0.885136014	0.162686478	Q9Y4J8	DTNA_HUMAN	Dystrobrevin alpha (DTN-A) (Alpha-dystrobrevin) (Dystrophin-related protein 3)	DTNA
Q9GZR7	Q9GZR7_S295	0.514193708	0.162703542	Q9GZR7	DDX24_HUMAN	ATP-dependent RNA helicase DDX24 (EC 3.6.4.13) (DEAD box protein 24)	DDX24
Q92538	Q92538_S1780	0.773979624	0.162713944	Q92538	GBF1_HUMAN	Golgi-specific brefeldin A-resistance guanine nucleotide exchange factor 1 (BFA-resistant GEF 1)	GBF1
Q9BQF6	Q9BQF6_S46	0.640529162	0.162764288	Q9BQF6	SENP7_HUMAN	Sentrin-specific protease 7 (EC 3.4.22.68) (SUMO-1-specific protease 2) (Sentrin/SUMO-specific protease SENP7)	SENP7
Q8IYB3	Q8IYB3_S560,Q8IYB3_S562	0.357024476	0.162771948	Q8IYB3	SRRM1_HUMAN	Serine/arginine repetitive matrix protein 1 (SR-related nuclear matrix protein of 160 kDa) (SRm160) (Ser/Arg-related nuclear matrix protein)	SRRM1
Q15149	Q15149_S4374	-0.702859514	0.16298491	Q15149	PLEC_HUMAN	Plectin (PCN) (PLTN) (Hemidesmosomal protein 1) (HD1) (Plectin-1)	PLEC
P51784	P51784_S733	0.425669413	0.162987066	P51784	UBP11_HUMAN	Ubiquitin carboxyl-terminal hydrolase 11 (EC 3.4.19.12) (Deubiquitinating enzyme 11) (Ubiquitin thioesterase 11) (Ubiquitin-specific-processing protease 11)	USP11
O43491	O43491_S39,O43491_S55	1.273838047	0.163001738	O43491	E41L2_HUMAN	Band 4.1-like protein 2 (Generally expressed protein 4.1) (4.1G)	EPB41L2
Q3KQU3	Q3KQU3_S452	-0.900610149	0.163028582	Q3KQU3	MA7D1_HUMAN	MAP7 domain-containing protein 1 (Arginine/proline-rich coiled-coil domain-containing protein 1) (Proline/arginine-rich coiled-coil domain-containing protein 1)	MAP7D1
Q8TB72	Q8TB72_S182	0.529480539	0.163099652	Q8TB72	PUM2_HUMAN	Pumilio homolog 2 (Pumilio-2)	PUM2
P0C7T5	P0C7T5_T330	0.89698845	0.163106774	P0C7T5	ATX1L_HUMAN	Ataxin-1-like (Brother of ataxin-1) (Brother of ATXN1)	ATXN1L
P35611	P35611_S355,P35611_S358	0.582605944	0.163201289	P35611	ADDA_HUMAN	Alpha-adducin (Erythrocyte adducin subunit alpha)	ADD1
Q5R3I4	Q5R3I4_S5	0.282991355	0.163295537	Q5R3I4	TTC38_HUMAN	Tetratricopeptide repeat protein 38 (TPR repeat protein 38)	TTC38
Q13625	Q13625_S737	0.342363452	0.163359481	Q13625	ASPP2_HUMAN	Apoptosis-stimulating of p53 protein 2 (Bcl2-binding protein) (Bbp) (Renal carcinoma antigen NY-REN-51) (Tumor suppressor p53-binding protein 2) (53BP2) (p53-binding protein 2) (p53BP2)	TP53BP2
Q14978	Q14978_S508	0.632866617	0.163419239	Q14978	NOLC1_HUMAN	Nucleolar and coiled-body phosphoprotein 1 (140 kDa nucleolar phosphoprotein) (Nopp140) (Hepatitis C virus NS5A-transactivated protein 13) (HCV NS5A-transactivated protein 13) (Nucleolar 130 kDa protein) (Nucleolar phosphoprotein p130)	NOLC1
Q9Y5Q9	Q9Y5Q9_S43	0.598964335	0.16361563	Q9Y5Q9	TF3C3_HUMAN	General transcription factor 3C polypeptide 3 (Transcription factor IIIC 102 kDa subunit) (TFIIIC 102 kDa subunit) (TFIIIC102) (Transcription factor IIIC subunit gamma) (TF3C-gamma)	GTF3C3
Q8IVL1	Q8IVL1_S1280	0.665960079	0.163675755	Q8IVL1	NAV2_HUMAN	Neuron navigator 2 (EC 3.6.4.12) (Helicase APC down-regulated 1) (Pore membrane and/or filament-interacting-like protein 2) (Retinoic acid inducible in neuroblastoma 1) (Steerin-2) (Unc-53 homolog 2) (unc53H2)	NAV2
Q01130	Q01130_T25	-1.667188689	0.163717012	Q01130	SRSF2_HUMAN	Serine/arginine-rich splicing factor 2 (Protein PR264) (Splicing component, 35 kDa) (Splicing factor SC35) (SC-35) (Splicing factor, arginine/serine-rich 2)	SRSF2
Q9NQS7	Q9NQS7_S143,Q9NQS7_S148	1.483357388	0.163764009	Q9NQS7	INCE_HUMAN	Inner centromere protein	INCENP
O15063	O15063_S723	-0.060953277	0.163874377	O15063	K0355_HUMAN	Uncharacterized protein KIAA0355	KIAA0355
Q9Y666	Q9Y666_S40	0.364387474	0.163932862	Q9Y666	S12A7_HUMAN	Solute carrier family 12 member 7 (Electroneutral potassium-chloride cotransporter 4) (K-Cl cotransporter 4)	SLC12A7
Q96T58	Q96T58_S1222	-0.557317676	0.164045819	Q96T58	MINT_HUMAN	Msx2-interacting protein (SMART/HDAC1-associated repressor protein) (SPEN homolog)	SPEN
Q9UGP4	Q9UGP4_S272	0.920324307	0.16452021	Q9UGP4	LIMD1_HUMAN	LIM domain-containing protein 1	LIMD1
P11388	P11388_S1391,P11388_S1392	0.990828658	0.164546327	P11388	TOP2A_HUMAN	DNA topoisomerase 2-alpha (EC 5.99.1.3) (DNA topoisomerase II, alpha isozyme)	TOP2A
Q5T5U3	Q5T5U3_S318	-0.283435506	0.164580372	Q5T5U3	RHG21_HUMAN	Rho GTPase-activating protein 21 (Rho GTPase-activating protein 10) (Rho-type GTPase-activating protein 21)	ARHGAP21
Q8WWM7	Q8WWM7_S559	0.430245156	0.164667318	Q8WWM7	ATX2L_HUMAN	Ataxin-2-like protein (Ataxin-2 domain protein) (Ataxin-2-related protein)	ATXN2L
Q9H7N4	Q9H7N4_S874	0.542579253	0.164954994	Q9H7N4	SFR19_HUMAN	Splicing factor, arginine/serine-rich 19 (SR-related and CTD-associated factor 1) (SR-related-CTD-associated factor) (SCAF) (Serine arginine-rich pre-mRNA splicing factor SR-A1) (SR-A1)	SCAF1
Q99733	Q99733_S7,Q99733_S12	0.857144747	0.165062214	Q99733	NP1L4_HUMAN	Nucleosome assembly protein 1-like 4 (Nucleosome assembly protein 2) (NAP-2)	NAP1L4
O43516	O43516_S340	-0.465512541	0.165103355	O43516	WIPF1_HUMAN	WAS/WASL-interacting protein family member 1 (Protein PRPL-2) (Wiskott-Aldrich syndrome protein-interacting protein) (WASP-interacting protein)	WIPF1
P30455;P30443;P16188;P13746;P04439	P30455_S352,P30455_S356,P30443_S352,P30443_S356,P16188_S352,P16188_S356,P13746_S352,P13746_S356,P04439_S352,P04439_S356	-0.446918143	0.165152605	P04439;P13746;P16188;P30443;P30455	1A03_HUMAN;1A11_HUMAN;1A30_HUMAN;1A01_HUMAN;1A36_HUMAN	HLA class I histocompatibility antigen, A-3 alpha chain (MHC class I antigen A*3);"HLA class I histocompatibility antigen, A-11 alpha chain (MHC class I antigen A*11)";"HLA class I histocompatibility antigen, A-30 alpha chain (MHC class I antigen A*30)";"HLA class I histocompatibility antigen, A-1 alpha chain (MHC class I antigen A*1)";"HLA class I histocompatibility antigen, A-36 alpha chain (Aw…	HLA-A;HLA-A;HLA-A;HLA-A;HLA-A
Q7Z309	Q7Z309_S137	0.347480902	0.165168415	Q7Z309	F122B_HUMAN	Protein FAM122B	FAM122B
Q13427	Q13427_S687	-0.863581679	0.16518554	Q13427	PPIG_HUMAN	Peptidyl-prolyl cis-trans isomerase G (PPIase G) (Peptidyl-prolyl isomerase G) (EC 5.2.1.8) (CASP10) (Clk-associating RS-cyclophilin) (CARS-Cyp) (CARS-cyclophilin) (SR-cyclophilin) (SR-cyp) (SRcyp) (Cyclophilin G) (Rotamase G)	PPIG
Q86SQ0	Q86SQ0_S934	1.08305161	0.165186444	Q86SQ0	PHLB2_HUMAN	Pleckstrin homology-like domain family B member 2 (Protein LL5-beta)	PHLDB2
Q14653	Q14653_S175	-1.501180541	0.165228491	Q14653	IRF3_HUMAN	Interferon regulatory factor 3 (IRF-3)	IRF3
Q96N67	Q96N67_S2129	-1.131237667	0.165303837	Q96N67	DOCK7_HUMAN	Dedicator of cytokinesis protein 7	DOCK7
Q9BTC0	Q9BTC0_S898	-0.676509738	0.165339657	Q9BTC0	DIDO1_HUMAN	Death-inducer obliterator 1 (DIO-1) (hDido1) (Death-associated transcription factor 1) (DATF-1)	DIDO1
Q96SB3	Q96SB3_S94	-1.103512887	0.165433026	Q96SB3	NEB2_HUMAN	Neurabin-2 (Neurabin-II) (Protein phosphatase 1 regulatory subunit 9B) (Spinophilin)	PPP1R9B
Q92934	Q92934_S118	-0.819008777	0.165527601	Q92934	BAD_HUMAN	Bcl2 antagonist of cell death (BAD) (Bcl-2-binding component 6) (Bcl-2-like protein 8) (Bcl2-L-8) (Bcl-XL/Bcl-2-associated death promoter)	BAD
Q9BZ72	Q9BZ72_S872	-0.949049009	0.165528124	Q9BZ72	PITM2_HUMAN	Membrane-associated phosphatidylinositol transfer protein 2 (Phosphatidylinositol transfer protein, membrane-associated 2) (PITPnm 2) (Pyk2 N-terminal domain-interacting receptor 3) (NIR-3)	PITPNM2
P51532	P51532_S610,P51532_S613	-0.564773821	0.165550883	P51532	SMCA4_HUMAN	Transcription activator BRG1 (EC 3.6.4.-) (ATP-dependent helicase SMARCA4) (BRG1-associated factor 190A) (BAF190A) (Mitotic growth and transcription activator) (Protein BRG-1) (Protein brahma homolog 1) (SNF2-beta) (SWI/SNF-related matrix-associated actin-dependent regulator of chromatin subfamily A member 4)	SMARCA4
Q5FBB7	Q5FBB7_S436	0.857872841	0.165599679	Q5FBB7	SGOL1_HUMAN	Shugoshin-like 1 (hSgo1) (Serologically defined breast cancer antigen NY-BR-85)	SGOL1
Q96HA7	Q96HA7_S719	0.666290152	0.165628885	Q96HA7	TONSL_HUMAN	Tonsoku-like protein (Inhibitor of kappa B-related protein) (I-kappa-B-related protein) (IkappaBR) (NF-kappa-B inhibitor-like protein 2) (Nuclear factor of kappa light polypeptide gene enhancer in B-cells inhibitor-like 2)	TONSL
Q86YS7	Q86YS7_S305	-0.582321389	0.165670065	Q86YS7	C2CD5_HUMAN	C2 domain-containing protein 5 (C2 domain-containing phosphoprotein of 138 kDa)	C2CD5
Q09666	Q09666_T5794	0.854265442	0.16569872	Q09666	AHNK_HUMAN	Neuroblast differentiation-associated protein AHNAK (Desmoyokin)	AHNAK
Q03252	Q03252_T14,Q03252_S17	0.840961987	0.16607713	Q03252	LMNB2_HUMAN	Lamin-B2	LMNB2
Q9H3N1	Q9H3N1_S247	0.332832537	0.166321308	Q9H3N1	TMX1_HUMAN	Thioredoxin-related transmembrane protein 1 (Thioredoxin domain-containing protein 1) (Transmembrane Trx-related protein)	TMX1
P52272	P52272_S701	0.313192815	0.166360685	P52272	HNRPM_HUMAN	Heterogeneous nuclear ribonucleoprotein M (hnRNP M)	HNRNPM
P12755	P12755_S480	-0.327919768	0.16646684	P12755	SKI_HUMAN	Ski oncogene (Proto-oncogene c-Ski)	SKI
Q9Y388	Q9Y388_S188	0.901090737	0.166546167	Q9Y388	RBMX2_HUMAN	RNA-binding motif protein, X-linked 2	RBMX2
Q86T03	Q86T03_S162	-1.17589607	0.166581793	Q86T03	TM55B_HUMAN	Transmembrane protein 55B (EC 3.1.3.78) (PtdIns-4,5-P2 4-Ptase I) (Type I phosphatidylinositol 4,5-bisphosphate 4-phosphatase)	TMEM55B
O75151	O75151_S899	-1.092253096	0.166728346	O75151	PHF2_HUMAN	Lysine-specific demethylase PHF2 (EC 1.14.11.-) (GRC5) (PHD finger protein 2)	PHF2
Q8ND56	Q8ND56_T194	-0.666677222	0.166732622	Q8ND56	LS14A_HUMAN	Protein LSM14 homolog A (Protein FAM61A) (Protein SCD6 homolog) (Putative alpha-synuclein-binding protein) (AlphaSNBP) (RNA-associated protein 55A) (hRAP55) (hRAP55A)	LSM14A
Q5T8I3	Q5T8I3_S228	-0.830495686	0.166744169	Q5T8I3	F102B_HUMAN	Protein FAM102B	FAM102B
Q14738	Q14738_S573	-1.214258812	0.16680877	Q14738	2A5D_HUMAN	Serine/threonine-protein phosphatase 2A 56 kDa regulatory subunit delta isoform (PP2A B subunit isoform B'-delta) (PP2A B subunit isoform B56-delta) (PP2A B subunit isoform PR61-delta) (PP2A B subunit isoform R5-delta)	PPP2R5D
P23381	P23381_S467	-0.925704846	0.166894281	P23381	SYWC_HUMAN	Tryptophan--tRNA ligase, cytoplasmic (EC 6.1.1.2) (Interferon-induced protein 53) (IFP53) (Tryptophanyl-tRNA synthetase) (TrpRS) (hWRS) [Cleaved into: T1-TrpRS; T2-TrpRS]	WARS
Q9NXG2	Q9NXG2_S86,Q9NXG2_S88	0.491843136	0.166919865	Q9NXG2	THUM1_HUMAN	THUMP domain-containing protein 1	THUMPD1
O95239	O95239_S801	-1.026419599	0.166961124	O95239	KIF4A_HUMAN	Chromosome-associated kinesin KIF4A (Chromokinesin-A)	KIF4A
P31321	P31321_S77,P31321_S83	-0.361300641	0.167005046	P31321	KAP1_HUMAN	cAMP-dependent protein kinase type I-beta regulatory subunit	PRKAR1B
Q9NYV4	Q9NYV4_S323,Q9NYV4_S325	0.690700186	0.167076705	Q9NYV4	CDK12_HUMAN	Cyclin-dependent kinase 12 (EC 2.7.11.22) (EC 2.7.11.23) (Cdc2-related kinase, arginine/serine-rich) (CrkRS) (Cell division cycle 2-related protein kinase 7) (CDC2-related protein kinase 7) (Cell division protein kinase 12) (hCDK12)	CDK12
Q9NV70	Q9NV70_S499	-0.994554697	0.167233548	Q9NV70	EXOC1_HUMAN	Exocyst complex component 1 (Exocyst complex component Sec3)	EXOC1
Q86UP2	Q86UP2_S75,Q86UP2_S77	0.184441267	0.167473102	Q86UP2	KTN1_HUMAN	Kinectin (CG-1 antigen) (Kinesin receptor)	KTN1
Q15654	Q15654_S142	1.698104623	0.167503259	Q15654	TRIP6_HUMAN	Thyroid receptor-interacting protein 6 (TR-interacting protein 6) (TRIP-6) (Opa-interacting protein 1) (OIP-1) (Zyxin-related protein 1) (ZRP-1)	TRIP6
Q9H5H4	Q9H5H4_S83	0.25342704	0.167526292	Q9H5H4	ZN768_HUMAN	Zinc finger protein 768	ZNF768
Q14157	Q14157_S453	0.301666678	0.167706115	Q14157	UBP2L_HUMAN	Ubiquitin-associated protein 2-like (Protein NICE-4)	UBAP2L
Q0JRZ9	Q0JRZ9_S478,Q0JRZ9_S488	-0.690438565	0.167816773	Q0JRZ9	FCHO2_HUMAN	FCH domain only protein 2	FCHO2
Q01082	Q01082_S2161,Q01082_S2165	0.406261429	0.167842887	Q01082	SPTB2_HUMAN	Spectrin beta chain, non-erythrocytic 1 (Beta-II spectrin) (Fodrin beta chain) (Spectrin, non-erythroid beta chain 1)	SPTBN1
Q3KQU3	Q3KQU3_S112	-0.458641203	0.16789794	Q3KQU3	MA7D1_HUMAN	MAP7 domain-containing protein 1 (Arginine/proline-rich coiled-coil domain-containing protein 1) (Proline/arginine-rich coiled-coil domain-containing protein 1)	MAP7D1
Q9NQZ2	Q9NQZ2_S37	-0.380211862	0.168089984	Q9NQZ2	SAS10_HUMAN	Something about silencing protein 10 (Charged amino acid-rich leucine zipper 1) (CRL1) (Disrupter of silencing SAS10) (UTP3 homolog)	UTP3
Q5M775	Q5M775_S847	0.405222866	0.168163371	Q5M775	CYTSB_HUMAN	Cytospin-B (Nuclear structure protein 5) (NSP5) (Sperm antigen HCMOGT-1) (Sperm antigen with calponin homology and coiled-coil domains 1)	SPECC1
A7E2V4	A7E2V4_S1156	0.728099922	0.168244516	A7E2V4	ZSWM8_HUMAN	Zinc finger SWIM domain-containing protein 8	ZSWIM8
P11388	P11388_S1377	0.488043311	0.168395169	P11388	TOP2A_HUMAN	DNA topoisomerase 2-alpha (EC 5.99.1.3) (DNA topoisomerase II, alpha isozyme)	TOP2A
Q6WCQ1	Q6WCQ1_S360	0.203707229	0.168530046	Q6WCQ1	MPRIP_HUMAN	Myosin phosphatase Rho-interacting protein (M-RIP) (Rho-interacting protein 3) (RIP3) (p116Rip)	MPRIP
P38159;Q96E39	P38159_S314,Q96E39_S314	-0.169214408	0.168569182	P38159;Q96E39	RBMX_HUMAN;RMXL1_HUMAN	RNA-binding motif protein, X chromosome (Glycoprotein p43) (Heterogeneous nuclear ribonucleoprotein G) (hnRNP G) [Cleaved into: RNA-binding motif protein, X chromosome, N-terminally processed];"RNA binding motif protein, X-linked-like-1 (Heterogeneous nuclear ribonucleoprotein G-like 1)"	RBMX;RBMXL1
O75369	O75369_S2478	1.024020608	0.168583183	O75369	FLNB_HUMAN	Filamin-B (FLN-B) (ABP-278) (ABP-280 homolog) (Actin-binding-like protein) (Beta-filamin) (Filamin homolog 1) (Fh1) (Filamin-3) (Thyroid autoantigen) (Truncated actin-binding protein) (Truncated ABP)	FLNB
P17096	P17096_S36	0.213812282	0.168634921	P17096	HMGA1_HUMAN	High mobility group protein HMG-I/HMG-Y (HMG-I(Y)) (High mobility group AT-hook protein 1) (High mobility group protein A1) (High mobility group protein R)	HMGA1
O43933	O43933_S1211	0.522800849	0.168709372	O43933	PEX1_HUMAN	Peroxisome biogenesis factor 1 (Peroxin-1) (Peroxisome biogenesis disorder protein 1)	PEX1
Q9H019	Q9H019_S238	-1.055990837	0.169125912	Q9H019	MFR1L_HUMAN	Mitochondrial fission regulator 1-like	MTFR1L
Q5XPI4	Q5XPI4_S675	0.831522024	0.169127671	Q5XPI4	RN123_HUMAN	E3 ubiquitin-protein ligase RNF123 (EC 6.3.2.-) (Kip1 ubiquitination-promoting complex protein 1) (RING finger protein 123)	RNF123
Q5TDH0	Q5TDH0_S120	0.403577416	0.169143818	Q5TDH0	DDI2_HUMAN	Protein DDI1 homolog 2	DDI2
Q8ND76	Q8ND76_S102	-2.183304802	0.169363089	Q8ND76	CCNY_HUMAN	Cyclin-Y (Cyc-Y) (Cyclin box protein 1) (Cyclin fold protein 1) (cyclin-X)	CCNY
P46013	P46013_S1679	0.292259909	0.169438524	P46013	KI67_HUMAN	Antigen KI-67	MKI67
Q9P206	Q9P206_S545	0.47155228	0.169543169	Q9P206	K1522_HUMAN	Uncharacterized protein KIAA1522	KIAA1522
O95613	O95613_S2355	0.176895714	0.169662466	O95613	PCNT_HUMAN	Pericentrin (Kendrin) (Pericentrin-B)	PCNT
Q96JM3	Q96JM3_S282,Q96JM3_S284	0.500230814	0.169719237	Q96JM3	CHAP1_HUMAN	Chromosome alignment-maintaining phosphoprotein 1 (Zinc finger protein 828)	CHAMP1
Q6F5E8	Q6F5E8_S1246	0.294747668	0.169757065	Q6F5E8	LR16C_HUMAN	Leucine-rich repeat-containing protein 16C (RGD, leucine-rich repeat, tropomodulin and proline-rich-containing protein)	RLTPR
Q6UXY1	Q6UXY1_S478	-0.300887859	0.169803907	Q6UXY1	BI2L2_HUMAN	Brain-specific angiogenesis inhibitor 1-associated protein 2-like protein 2 (BAI1-associated protein 2-like protein 2) (Planar intestinal- and kidney-specific BAR domain protein) (Pinkbar)	BAIAP2L2
Q15696	Q15696_S384	-0.600453012	0.16992569	Q15696	U2AFM_HUMAN	U2 small nuclear ribonucleoprotein auxiliary factor 35 kDa subunit-related protein 2 (CCCH type zinc finger, RNA-binding motif and serine/arginine rich protein 2) (Renal carcinoma antigen NY-REN-20) (U2(RNU2) small nuclear RNA auxiliary factor 1-like 2) (U2AF35-related protein) (URP)	ZRSR2
Q9NQC3	Q9NQC3_S15	-0.510342143	0.169977429	Q9NQC3	RTN4_HUMAN	Reticulon-4 (Foocen) (Neurite outgrowth inhibitor) (Nogo protein) (Neuroendocrine-specific protein) (NSP) (Neuroendocrine-specific protein C homolog) (RTN-x) (Reticulon-5)	RTN4
O75391	O75391_S114	0.605648724	0.170015919	O75391	SPAG7_HUMAN	Sperm-associated antigen 7	SPAG7
Q92547	Q92547_T861	-1.713139563	0.170123883	Q92547	TOPB1_HUMAN	DNA topoisomerase 2-binding protein 1 (DNA topoisomerase II-beta-binding protein 1) (TopBP1) (DNA topoisomerase II-binding protein 1)	TOPBP1
P46937	P46937_S367	0.353091451	0.170137196	P46937	YAP1_HUMAN	Yorkie homolog (65 kDa Yes-associated protein) (YAP65)	YAP1
Q13111	Q13111_S206	0.386310304	0.170630849	Q13111	CAF1A_HUMAN	Chromatin assembly factor 1 subunit A (CAF-1 subunit A) (Chromatin assembly factor I p150 subunit) (CAF-I 150 kDa subunit) (CAF-I p150) (hp150)	CHAF1A
O43172	O43172_S483	0.570935254	0.170800142	O43172	PRP4_HUMAN	U4/U6 small nuclear ribonucleoprotein Prp4 (PRP4 homolog) (hPrp4) (U4/U6 snRNP 60 kDa protein) (WD splicing factor Prp4)	PRPF4
Q7Z2W4	Q7Z2W4_S284	-0.849965524	0.170839769	Q7Z2W4	ZCCHV_HUMAN	Zinc finger CCCH-type antiviral protein 1 (ADP-ribosyltransferase diphtheria toxin-like 13) (ARTD13) (Zinc finger CCCH domain-containing protein 2) (Zinc finger antiviral protein) (ZAP)	ZC3HAV1
Q8ND24	Q8ND24_S150	0.407547804	0.170861373	Q8ND24	RN214_HUMAN	RING finger protein 214	RNF214
Q9Y2R4	Q9Y2R4_S22	-1.308630714	0.170978423	Q9Y2R4	DDX52_HUMAN	Probable ATP-dependent RNA helicase DDX52 (EC 3.6.4.13) (ATP-dependent RNA helicase ROK1-like) (DEAD box protein 52)	DDX52
O95402	O95402_S447	0.371786213	0.171105444	O95402	MED26_HUMAN	Mediator of RNA polymerase II transcription subunit 26 (Activator-recruited cofactor 70 kDa component) (ARC70) (Cofactor required for Sp1 transcriptional activation subunit 7) (CRSP complex subunit 7) (Mediator complex subunit 26) (Transcriptional coactivator CRSP70)	MED26
Q99081	Q99081_S67	0.41443458	0.171112462	Q99081	HTF4_HUMAN	Transcription factor 12 (TCF-12) (Class B basic helix-loop-helix protein 20) (bHLHb20) (DNA-binding protein HTF4) (E-box-binding protein) (Transcription factor HTF-4)	TCF12
Q9UHI6	Q9UHI6_S703	0.413618053	0.171146187	Q9UHI6	DDX20_HUMAN	Probable ATP-dependent RNA helicase DDX20 (EC 3.6.4.13) (Component of gems 3) (DEAD box protein 20) (DEAD box protein DP 103) (Gemin-3)	DDX20
O15021;Q6P0Q8;Q9Y2H9	O15021_S1441,Q6P0Q8_S1399,Q9Y2H9_S1258	0.727566316	0.171194615	O15021;Q6P0Q8;Q9Y2H9	MAST4_HUMAN;MAST2_HUMAN;MAST1_HUMAN	Microtubule-associated serine/threonine-protein kinase 4 (EC 2.7.11.1);Microtubule-associated serine/threonine-protein kinase 2 (EC 2.7.11.1);Microtubule-associated serine/threonine-protein kinase 1 (EC 2.7.11.1) (Syntrophin-associated serine/threonine-protein kinase)	MAST4;MAST2;MAST1
Q9ULU4	Q9ULU4_S444	0.764007357	0.171218309	Q9ULU4	PKCB1_HUMAN	Protein kinase C-binding protein 1 (Cutaneous T-cell lymphoma-associated antigen se14-3) (CTCL-associated antigen se14-3) (Rack7) (Zinc finger MYND domain-containing protein 8)	ZMYND8
Q68DQ2	Q68DQ2_S395	0.290327806	0.17122729	Q68DQ2	CRBG3_HUMAN	Beta/gamma crystallin domain-containing protein 3	CRYBG3
Q9UKX7	Q9UKX7_S221	-0.235223785	0.171413612	Q9UKX7	NUP50_HUMAN	Nuclear pore complex protein Nup50 (50 kDa nucleoporin) (Nuclear pore-associated protein 60 kDa-like) (Nucleoporin Nup50)	NUP50
P46013	P46013_S1376	0.579542224	0.171509247	P46013	KI67_HUMAN	Antigen KI-67	MKI67
Q9BTC0	Q9BTC0_S1714	0.313839735	0.171560148	Q9BTC0	DIDO1_HUMAN	Death-inducer obliterator 1 (DIO-1) (hDido1) (Death-associated transcription factor 1) (DATF-1)	DIDO1
P51610	P51610_S2019	-1.760528312	0.171594514	P51610	HCFC1_HUMAN	Host cell factor 1 (HCF) (HCF-1) (C1 factor) (CFF) (VCAF) (VP16 accessory protein) [Cleaved into: HCF N-terminal chain 1; HCF N-terminal chain 2; HCF N-terminal chain 3; HCF N-terminal chain 4; HCF N-terminal chain 5; HCF N-terminal chain 6; HCF C-terminal chain 1; HCF C-terminal chain 2; HCF C-terminal chain 3; HCF C-terminal chain 4; HCF C-terminal chain 5; HCF C-terminal chain 6]	HCFC1
P02545	P02545_S632	-1.109931169	0.171623075	P02545	LMNA_HUMAN	Prelamin-A/C [Cleaved into: Lamin-A/C (70 kDa lamin) (Renal carcinoma antigen NY-REN-32)]	LMNA
Q99618	Q99618_S199,Q99618_S209	0.495937634	0.171731313	Q99618	CDCA3_HUMAN	Cell division cycle-associated protein 3 (Gene-rich cluster protein C8) (Trigger of mitotic entry protein 1) (TOME-1)	CDCA3
Q8IYD8	Q8IYD8_S1673,Q8IYD8_S1674	0.798127619	0.171884995	Q8IYD8	FANCM_HUMAN	Fanconi anemia group M protein (Protein FACM) (EC 3.6.4.13) (ATP-dependent RNA helicase FANCM) (Fanconi anemia-associated polypeptide of 250 kDa) (FAAP250) (Protein Hef ortholog)	FANCM
Q9Y5X1	Q9Y5X1_S116	0.112798993	0.171937761	Q9Y5X1	SNX9_HUMAN	Sorting nexin-9 (SH3 and PX domain-containing protein 1) (Protein SDP1) (SH3 and PX domain-containing protein 3A)	SNX9
Q99733	Q99733_S12	0.383590692	0.171943419	Q99733	NP1L4_HUMAN	Nucleosome assembly protein 1-like 4 (Nucleosome assembly protein 2) (NAP-2)	NAP1L4
O14974	O14974_S910	-0.461279761	0.171962288	O14974	MYPT1_HUMAN	Protein phosphatase 1 regulatory subunit 12A (Myosin phosphatase-targeting subunit 1) (Myosin phosphatase target subunit 1) (Protein phosphatase myosin-binding subunit)	PPP1R12A
Q92870	Q92870_S334	-0.677384907	0.172042097	Q92870	APBB2_HUMAN	Amyloid beta A4 precursor protein-binding family B member 2 (Protein Fe65-like 1)	APBB2
P42166	P42166_S354	-0.736361678	0.172160342	P42166	LAP2A_HUMAN	Lamina-associated polypeptide 2, isoform alpha (Thymopoietin isoform alpha) (TP alpha) (Thymopoietin-related peptide isoform alpha) (TPRP isoform alpha) [Cleaved into: Thymopoietin (TP) (Splenin); Thymopentin (TP5)]	TMPO
Q6ZU35	Q6ZU35_S1201	-1.613325275	0.172189558	Q6ZU35	K1211_HUMAN	Uncharacterized protein KIAA1211	KIAA1211
Q96NW4	Q96NW4_T1023	-1.223148123	0.17225887	Q96NW4	ANR27_HUMAN	Ankyrin repeat domain-containing protein 27 (VPS9 domain-containing protein)	ANKRD27
P43243	P43243_S206	-0.460932278	0.172288279	P43243	MATR3_HUMAN	Matrin-3	MATR3
O75925	O75925_S488	-0.248006911	0.17233723	O75925	PIAS1_HUMAN	E3 SUMO-protein ligase PIAS1 (EC 6.3.2.-) (DEAD/H box-binding protein 1) (Gu-binding protein) (GBP) (Protein inhibitor of activated STAT protein 1) (RNA helicase II-binding protein)	PIAS1
Q9BQE6	Q9BQE6_S277	0.358712561	0.172427462	Q9BQE6	CK048_HUMAN	Uncharacterized protein C11orf48	C11orf48
[truncated: 12,564 more rows]
