# Supplementary material for: Oncogenic PKA signaling increases c-MYC protein expression through multiple targetable mechanisms
Source: eLife. 2023 Jan 24;12:e69521. doi: 10.7554/eLife.69521 (PMC9925115; doi:10.7554/eLife.69521)
Supplement: Figure 2—source data 2. [file elife-69521-fig2-data2.zip › 2B/639V_PRKAR1_MIBsFinalComparisons.txt]

Protein	Label	log2FC	SE	Tvalue	DF	pvalue	adj.pvalue	issue	MissingPercentage	ImputationPercentage	Gene names
sp|Q16512|PKN1_HUMAN	DMSO-DOX	-1.124663895	0.031815321	-35.34975786	1	0.018004368	0.619114284	NA	0.090909091	0.090909091	PKN1 PAK1 PKN PRK1 PRKCL1
sp|P07947|YES_HUMAN	DMSO-DOX	-0.691804207	0.0451172	-15.3334916	1	0.04145954	0.619114284	NA	0.028571429	0.028571429	YES1 YES
sp|P27361|MK03_HUMAN	DMSO-DOX	0.472935946	0.03317485	14.25585776	1	0.044583685	0.619114284	NA	0	0	MAPK3 ERK1 PRKM3
sp|Q9HCP0|KC1G1_HUMAN	DMSO-DOX	-4.427368706	0.32589043	-13.58545173	1	0.046776047	0.619114284	NA	0	0	CSNK1G1
sp|P45984|MK09_HUMAN	DMSO-DOX	0.349385722	0.025718019	13.58525011	1	0.046776739	0.619114284	NA	0.066666667	0.066666667	MAPK9 JNK2 PRKM9 SAPK1A
sp|P49841|GSK3B_HUMAN	DMSO-DOX	-0.230232318	0.017984853	-12.80145646	1	0.049629476	0.619114284	NA	0.028571429	0.028571429	GSK3B
sp|P30530|UFO_HUMAN	DMSO-DOX	2.000524001	0.33794317	5.91970538	1	0.106536682	0.619114284	NA	0.3	0.3	AXL UFO
sp|Q13555|KCC2G_HUMAN	DMSO-DOX	0.31799905	0.059221653	5.369641566	1	0.117216277	0.619114284	NA	0.069565217	0.069565217	CAMK2G CAMK CAMK-II CAMKG
sp|Q9BVS4|RIOK2_HUMAN	DMSO-DOX	0.539332956	0.102578408	5.257763003	1	0.119652751	0.619114284	NA	0.061538462	0.061538462	RIOK2
sp|Q02750|MP2K1_HUMAN	DMSO-DOX	0.565421127	0.108415413	5.215320511	1	0.120603449	0.619114284	NA	0.057142857	0.057142857	MAP2K1 MEK1 PRKMK1
sp|Q15139|KPCD1_HUMAN	DMSO-DOX	2.31614688	0.448767482	5.161129031	1	0.121839234	0.619114284	NA	0.4	0.066666667	PRKD1 PKD PKD1 PRKCM
sp|Q16539|MK14_HUMAN	DMSO-DOX	0.261749778	0.055579618	4.709456193	1	0.133200653	0.619114284	NA	0.04375	0.04375	MAPK14 CSBP CSBP1 CSBP2 CSPB1 MXI2 SAPK2A
sp|Q00526|CDK3_HUMAN	DMSO-DOX	0.179505028	0.045190809	3.972157841	1	0.157007775	0.619114284	NA	0	0	CDK3 CDKN3
sp|P36507|MP2K2_HUMAN	DMSO-DOX	0.266526854	0.068480907	3.891987817	1	0.160108546	0.619114284	NA	0.066666667	0.066666667	MAP2K2 MEK2 MKK2 PRKMK2
sp|P54760|EPHB4_HUMAN	DMSO-DOX	-1.60201552	0.448126381	-3.574919016	1	0.173641338	0.619114284	NA	0.133333333	0.133333333	EPHB4 HTK MYK1 TYRO11
sp|Q13131|AAPK1_HUMAN	DMSO-DOX	-0.954826529	0.288987639	-3.304039341	1	0.187099508	0.619114284	NA	0	0	PRKAA1 AMPK1
sp|Q13554|KCC2B_HUMAN	DMSO-DOX	-0.568544252	0.177556632	-3.202044581	1	0.192706761	0.619114284	NA	0.05	0.05	CAMK2B CAM2 CAMK2 CAMKB
sp|O14965|AURKA_HUMAN	DMSO-DOX	-2.62978255	0.836501537	-3.143786871	1	0.196058093	0.619114284	NA	0.2	0.2	AURKA AIK AIRK1 ARK1 AURA AYK1 BTAK IAK1 STK15 STK6
sp|P29323|EPHB2_HUMAN	DMSO-DOX	1.649898616	0.561081826	2.940566847	1	0.208685036	0.619114284	NA	0.014285714	0.014285714	EPHB2 DRT EPHT3 EPTH3 ERK HEK5 TYRO5
sp|O95819|M4K4_HUMAN	DMSO-DOX	-2.49005937	0.858977262	-2.898865289	1	0.211472417	0.619114284	NA	0	0	MAP4K4 HGK KIAA0687 NIK
sp|Q05397|FAK1_HUMAN	DMSO-DOX	0.502105679	0.193336743	2.597052532	1	0.233992168	0.619114284	NA	0.022222222	0.022222222	PTK2 FAK FAK1
sp|P29317|EPHA2_HUMAN	DMSO-DOX	-1.851278616	0.745701123	-2.482601351	1	0.24377487	0.619114284	NA	0.066666667	0.066666667	EPHA2 ECK
sp|P49674|KC1E_HUMAN	DMSO-DOX	-0.998994482	0.40426049	-2.471165268	1	0.244795265	0.619114284	NA	0	0	CSNK1E
sp|P22612|KAPCG_HUMAN	DMSO-DOX	-1.634941358	0.664079524	-2.461966224	1	0.245621966	0.619114284	NA	0	0	PRKACG
sp|P08581|MET_HUMAN	DMSO-DOX	0.65525907	0.27237267	2.405744565	1	0.250791942	0.619114284	NA	0.163636364	0.118181818	MET
sp|Q15418|KS6A1_HUMAN	DMSO-DOX	-0.452204245	0.190042088	-2.379495249	1	0.253277012	0.619114284	NA	0.063636364	0.063636364	RPS6KA1 MAPKAPK1A RSK1
sp|P45983|MK08_HUMAN	DMSO-DOX	-0.539264581	0.241009495	-2.237524219	1	0.267566045	0.619114284	NA	0.12	0.12	MAPK8 JNK1 PRKM8 SAPK1 SAPK1C
sp|Q13188|STK3_HUMAN	DMSO-DOX	0.495243338	0.221344267	2.237434673	1	0.267575536	0.619114284	NA	0.030769231	0.030769231	STK3 KRS1 MST2
sp|P17612|KAPCA_HUMAN	DMSO-DOX	-1.287003761	0.588010353	-2.18874337	1	0.27283181	0.619114284	NA	0	0	PRKACA PKACA
sp|Q8TD19|NEK9_HUMAN	DMSO-DOX	0.057275744	0.026569015	2.15573454	1	0.276506618	0.619114284	NA	0.055319149	0.034042553	NEK9 KIAA1995 NEK8 NERCC
sp|Q13043|STK4_HUMAN	DMSO-DOX	0.667738364	0.323125725	2.066497071	1	0.286920395	0.619114284	NA	0.04	0.04	STK4 KRS2 MST1
sp|P06213|INSR_HUMAN	DMSO-DOX	-0.648025038	0.328279179	-1.974005903	1	0.29851165	0.619114284	NA	0.085714286	0.085714286	INSR
sp|P22694|KAPCB_HUMAN	DMSO-DOX	-0.25137449	0.12881962	-1.951368044	1	0.301481883	0.619114284	NA	0	0	PRKACB
sp|P19525|E2AK2_HUMAN	DMSO-DOX	0.664446633	0.344004909	1.931503347	1	0.304133589	0.619114284	NA	0	0	EIF2AK2 PKR PRKR
sp|P68400|CSK21_HUMAN	DMSO-DOX	-0.598631698	0.31373492	-1.908081185	1	0.30731596	0.619114284	NA	0.028571429	0.028571429	CSNK2A1 CK2A1
sp|P41240|CSK_HUMAN	DMSO-DOX	1.843495166	0.96858658	1.90328382	1	0.307975362	0.619114284	NA	0.014285714	0.014285714	CSK
sp|P16591|FER_HUMAN	DMSO-DOX	-1.186314168	0.628256574	-1.888263836	1	0.310056813	0.619114284	NA	0.116666667	0.033333333	FER TYK3
sp|P48729|KC1A_HUMAN	DMSO-DOX	-1.214612385	0.644752271	-1.883843517	1	0.310674312	0.619114284	NA	0.028571429	0.028571429	CSNK1A1
sp|P78527|PRKDC_HUMAN	DMSO-DOX	0.930268108	0.500903051	1.857181957	1	0.314447247	0.619114284	NA	0.08125	0.08125	PRKDC HYRC HYRC1
sp|Q96RR4|KKCC2_HUMAN	DMSO-DOX	-0.62704267	0.345520381	-1.814777663	1	0.320623967	0.619114284	NA	0	0	CAMKK2 CAMKKB KIAA0787
sp|P15735|PHKG2_HUMAN	DMSO-DOX	0.474972725	0.266384137	1.783036821	1	0.325394352	0.619114284	NA	0.02	0.02	PHKG2
sp|P50750|CDK9_HUMAN	DMSO-DOX	-0.196282726	0.110494615	-1.776400824	1	0.326408081	0.619114284	NA	0.02	0.02	CDK9 CDC2L4 TAK
sp|Q13557|KCC2D_HUMAN	DMSO-DOX	-0.380897206	0.214664469	-1.774384036	1	0.32671731	0.619114284	NA	0.022222222	0.022222222	CAMK2D CAMKD
sp|Q16513|PKN2_HUMAN	DMSO-DOX	1.273675039	0.740264856	1.720566671	1	0.33517022	0.619114284	NA	0.05	0.05	PKN2 PRK2 PRKCL2
sp|O96013|PAK4_HUMAN	DMSO-DOX	-0.727576022	0.429019331	-1.695904984	1	0.339177428	0.619114284	NA	0.1	0.1	PAK4 KIAA1142
sp|P51812|KS6A3_HUMAN	DMSO-DOX	-0.790260956	0.469879568	-1.681837239	1	0.34150225	0.619114284	NA	0.072727273	0.072727273	RPS6KA3 ISPK1 MAPKAPK1B RSK2
sp|Q7L7X3|TAOK1_HUMAN	DMSO-DOX	1.290465946	0.780820763	1.652704446	1	0.346409183	0.619114284	NA	0	0	TAOK1 KIAA1361 MAP3K16 MARKK
sp|O43353|RIPK2_HUMAN	DMSO-DOX	-0.271118645	0.1758024	-1.542178297	1	0.366230274	0.628904569	NA	0.052380952	0.052380952	RIPK2 CARDIAK RICK RIP2 UNQ277/PRO314/PRO34092
sp|Q9C098|DCLK3_HUMAN	DMSO-DOX	2.746435361	1.784748142	1.538836375	1	0.366860998	0.628904569	NA	0	0	DCLK3 DCAMKL3 DCDC3C KIAA1765
sp|Q15746|MYLK_HUMAN	DMSO-DOX	0.289446574	0.194182703	1.490588863	1	0.376185602	0.631295004	NA	0	0	MYLK MLCK MLCK1 MYLK1
sp|P12931|SRC_HUMAN	DMSO-DOX	-0.4455603	0.306176597	-1.455239573	1	0.383286253	0.631295004	NA	0.08	0.08	SRC SRC1
sp|P24941|CDK2_HUMAN	DMSO-DOX	0.584504653	0.415361073	1.407220589	1	0.393315412	0.635355666	NA	0.052631579	0.052631579	CDK2 CDKN2
sp|Q2M2I8|AAK1_HUMAN	DMSO-DOX	-0.232947986	0.17791838	-1.309296914	1	0.415238427	0.650911829	NA	0.04	0.04	AAK1 KIAA1048
sp|P07948|LYN_HUMAN	DMSO-DOX	-2.029250758	1.624234928	-1.249357912	1	0.429712993	0.650911829	NA	0.05	0.05	LYN JTK8
sp|O94806|KPCD3_HUMAN	DMSO-DOX	-1.5733449	1.292565799	-1.217226157	1	0.437827481	0.650911829	NA	0.2	0.2	PRKD3 EPK2 PRKCN
sp|P19784|CSK22_HUMAN	DMSO-DOX	-0.465736424	0.384857219	-1.210153794	1	0.439648078	0.650911829	NA	0.00625	0.00625	CSNK2A2 CK2A2
sp|Q05655|KPCD_HUMAN	DMSO-DOX	0.961186483	0.800436236	1.200828299	1	0.4420681	0.650911829	NA	0	0	PRKCD
sp|Q14012|KCC1A_HUMAN	DMSO-DOX	0.905015377	0.77157822	1.172940543	1	0.44943912	0.650911829	NA	0.133333333	0.133333333	CAMK1
sp|Q9NYL2|MLTK_HUMAN	DMSO-DOX	0.427343541	0.376337467	1.135532808	1	0.459650679	0.654417916	NA	0.057142857	0.057142857	MLTK ZAK HCCS4
sp|P06241|FYN_HUMAN	DMSO-DOX	-1.526413961	1.449230455	-1.05325827	1	0.483490793	0.667815449	NA	0	0	FYN
sp|Q6PHR2|ULK3_HUMAN	DMSO-DOX	0.222763377	0.212479776	1.048398027	1	0.484961219	0.667815449	NA	0.085714286	0.085714286	ULK3
sp|Q04759|KPCT_HUMAN	DMSO-DOX	1.565926837	1.693615509	0.924605868	1	0.524926073	0.691617276	NA	0	0	PRKCQ PRKCT
sp|Q9BYT3|STK33_HUMAN	DMSO-DOX	-0.631537862	0.693523681	-0.910621914	1	0.529759109	0.691617276	NA	0	0	STK33
sp|O75676|KS6A4_HUMAN	DMSO-DOX	-0.699285302	0.782754021	-0.893365327	1	0.535816702	0.691617276	NA	0	0	RPS6KA4 MSK2
sp|Q00535|CDK5_HUMAN	DMSO-DOX	0.193136614	0.218618464	0.883441457	1	0.539347631	0.691617276	NA	0.066666667	0.033333333	CDK5 CDKN5
sp|P17252|KPCA_HUMAN	DMSO-DOX	0.579794714	0.664800291	0.872133665	1	0.543413574	0.691617276	NA	0.188235294	0.129411765	PRKCA PKCA PRKACA
sp|Q8NEV1|CSK23_HUMAN	DMSO-DOX	-1.682183539	2.470111181	-0.681015313	1	0.619383749	0.77654082	NA	0	0	DTWD1
sp|P49840|GSK3A_HUMAN	DMSO-DOX	0.1139026	0.190400143	0.598227495	1	0.656788624	0.811327124	NA	0	0	GSK3A
sp|P06493|CDK1_HUMAN	DMSO-DOX	-0.089606766	0.164424758	-0.544971248	1	0.682343179	0.822827051	NA	0.035294118	0.035294118	CDK1 CDC2 CDC28A CDKN1 P34CDC2
sp|Q9NSY1|BMP2K_HUMAN	DMSO-DOX	0.304095717	0.565051194	0.538173744	1	0.68568921	0.822827051	NA	0.142857143	0.142857143	BMP2K BIKE HRIHFB2017
sp|P00533|EGFR_HUMAN	DMSO-DOX	0.256768184	0.51734383	0.496320183	1	0.706709637	0.836107177	NA	0.066666667	0.066666667	EGFR ERBB ERBB1 HER1
sp|Q9UHD2|TBK1_HUMAN	DMSO-DOX	-0.130899536	0.309427811	-0.423037398	1	0.745220227	0.869423598	NA	0.08	0.08	TBK1 NAK
sp|Q13873|BMPR2_HUMAN	DMSO-DOX	0.093785091	0.26224074	0.357629752	1	0.781349317	0.899086885	NA	0.069565217	0.026086957	BMPR2 PPH1
sp|O15530|PDPK1_HUMAN	DMSO-DOX	-0.24160347	0.772947182	-0.312574359	1	0.807134378	0.907785791	NA	0	0	PDPK1 PDK1
sp|Q9Y2U5|M3K2_HUMAN	DMSO-DOX	0.072477631	0.236282773	0.306741071	1	0.810523028	0.907785791	NA	0	0	MAP3K2 MAPKKK2 MEKK2
sp|P50613|CDK7_HUMAN	DMSO-DOX	-0.00619885	0.024410659	-0.253940286	1	0.84168303	0.930281243	NA	0.138461538	0.061538462	CDK7 CAK CAK1 CDKN7 MO15 STK1
sp|Q96SB4|SRPK1_HUMAN	DMSO-DOX	-0.188524962	0.814554108	-0.231445597	1	0.855206613	0.932952669	NA	0	0	SRPK1
sp|P28482|MK01_HUMAN	DMSO-DOX	0.0333017	0.160888242	0.206986534	1	0.870063188	0.936469898	NA	0.022222222	0.022222222	MAPK1 ERK2 PRKM1 PRKM2
sp|P11802|CDK4_HUMAN	DMSO-DOX	0.034831447	0.183733528	0.18957589	1	0.880727642	0.936469898	NA	0	0	CDK4
sp|P48730|KC1D_HUMAN	DMSO-DOX	0.026008758	0.189246005	0.137433589	1	0.913051756	0.958704343	NA	0	0	CSNK1D HCKID
sp|Q9H2G2|SLK_HUMAN	DMSO-DOX	-0.023031764	0.196037601	-0.117486463	1	0.925547102	0.959826625	NA	0.066666667	0.049122807	SLK KIAA0204 STK2
sp|Q96GD4|AURKB_HUMAN	DMSO-DOX	0.034967502	0.380043223	0.092009277	1	0.941589533	0.964555132	NA	0	0	AURKB AIK2 AIM1 AIRK2 ARK2 STK1 STK12 STK5
sp|P46734|MP2K3_HUMAN	DMSO-DOX	0.022746637	0.867917911	0.026208281	1	0.983319108	0.98381696	NA	0.1	0.1	MAP2K3 MEK3 MKK3 PRKMK3 SKK2
sp|P45985|MP2K4_HUMAN	DMSO-DOX	0.075577806	2.972492282	0.025425737	1	0.98381696	0.98381696	NA	0	0	MAP2K4 JNKK1 MEK4 MKK4 PRKMK4 SEK1 SERK1 SKK1
sp|Q13163|MP2K5_HUMAN	DMSO-DOX	-3.288372049	1.322345611	-2.486772007	0	NA	NA	NA	0.2	0	MAP2K5 MEK5 MKK5 PRKMK5
sp|Q8NB16|MLKL_HUMAN	DMSO-DOX	-2.884042022	0.41863834	-6.889101517	0	NA	NA	NA	0.333333333	0.133333333	MLKL
sp|Q96KB5|TOPK_HUMAN	DMSO-DOX	-0.064404439	0.037215185	-1.73059572	0	NA	NA	NA	0.2	0	PBK TOPK
