# Supplementary material for: Oncogenic PKA signaling increases c-MYC protein expression through multiple targetable mechanisms
Source: eLife. 2023 Jan 24;12:e69521. doi: 10.7554/eLife.69521 (PMC9925115; doi:10.7554/eLife.69521)
Supplement: Figure 2—source data 3. [file elife-69521-fig2-data3.zip]

Archive with 13 entries (10 files):
- 2C/
- 2C/phosfate data/
- 2C/phosfate data/639V-PRKAR1-kinases.csv
- 2C/phosfate data/639VPRKACA_kinase_activities.csv
- 2C/phosfate data/Colo741PRKACAkinase_activities.csv
- 2C/phosfate data/ML1-PRKAR1-kinases.csv
- 2C/phosfate data/ML1PRKACAkinase_activities.csv
- 2C/phospho data/
- 2C/phospho data/639V-PRKAR1-annotated-results.txt
- 2C/phospho data/639VPRKACA-annotated-results.txt
- 2C/phospho data/Colo741PRKACA-annotated-results.txt
- 2C/phospho data/ML1PRKACA-annotated-results.txt
- 2C/phospho data/ML1PRKAR1-annotated-results.txt
