# Supplementary material for: Oncogenic PKA signaling increases c-MYC protein expression through multiple targetable mechanisms
Source: eLife. 2023 Jan 24;12:e69521. doi: 10.7554/eLife.69521 (PMC9925115; doi:10.7554/eLife.69521)
Supplement: Figure 2—source data 3. [file elife-69521-fig2-data3.zip › 2C/phosfate data/639V-PRKAR1-kinases.csv]

substrates	ES	pvalue	kinase	activity
35	0.4988470204018877	0.001	MTOR	3
135	0.3163265006242036	0.001	CDK1	3
21	0.5645720938354919	0.002	PRKAA1	2.6989700043360187
2	0.9506802721088435	0.007	MAP2K1	2.154901959985743
1	0.9913426605859164	0.008	DYRK3	2.0969100130080562
22	0.4740440075934612	0.012	CDK5	1.9208187539523751
11	0.6377651781463475	0.013	CDK7	1.8860566476931633
1	0.971399860864188	0.016	SMG1	1.7958800173440752
18	0.47789706652352354	0.02	PLK1	1.6989700043360187
1	0.9822215351317926	0.022	MAP2K2	1.6575773191777938
1	0.971399860864188	0.023	STK11	1.6382721639824072
4	0.7993966272138233	0.024	RET	1.6197887582883939
7	0.6857240062145579	0.032	DYRK1A	1.494850021680094
177	0.19206923072196241	0.035	CDK2	1.4559319556497243
1	0.9592641261498029	0.036	CSNK1E	1.4436974992327127
1	0.9485970472288784	0.042	CDK20	1.3767507096020994
14	0.44730563181762983	0.051	ATM	1.2924298239020637
50	0.269501939731406	0.067	MAPK1	1.1739251972991736
1	0.9031460153049393	0.074	WNK2	1.1307682802690238
4	0.6585062855326066	0.08	NUAK1	1.0969100130080565
1	0.9028368246115792	0.081	PAK2	1.0915149811213503
2	0.8005634829189123	0.087	CDK16	1.0604807473813815
2	0.812456323375824	0.089	MKNK1	1.0506099933550872
2	0.8023637317776683	0.091	BUB1	1.0409586076789064
2	0.7873505883333767	0.108	NLK	0.9665762445130504
4	0.6511530753141198	0.121	JAK2	0.9172146296835499
42	0.22933197893396143	0.142	MAPK3	0.8477116556169436
28	0.2811013450170112	0.144	GSK3B	0.8416375079047503
1	0.816418025817423	0.155	VRK2	0.8096683018297085
4	0.5827586707465524	0.157	CDK4	0.8041003475907662
2	0.7034831969731615	0.168	LIMK2	0.7746907182741372
7	0.45469139523301205	0.17	CDC7	0.769551078621726
4	0.5772289152145945	0.174	MAPK13	0.7594507517174003
1	0.7861946355414702	0.178	TAF1	0.7495799976911061
2	0.7034831969731615	0.178	LIMK1	0.7495799976911061
13	0.33397343235528626	0.179	ATR	0.7471469690201069
2	0.6741789517833039	0.201	CSNK2A2	0.6968039425795111
1	0.7669475148798022	0.214	STK39	0.6695862266508091
4	0.5047648932916216	0.216	PRKAA2	0.6655462488490691
12	0.31622678259207315	0.221	MAPKAPK2	0.6556077263148893
5	0.4601333949694615	0.228	UHMK1	0.6420651529995461
1	0.723738115482724	0.23	ICK	0.638272163982407
2	0.622171679599252	0.261	CDK6	0.5833594926617189
4	0.4717949462928799	0.275	CHEK2	0.5606673061697374
1	0.678441678905465	0.283	RIPK3	0.5482135644757098
4	0.39400030926240914	0.303	DYRK2	0.518557371497695
1	0.6431939398624101	0.309	PKN1	0.5100415205751654
6	0.33111660995978964	0.314	HIPK2	0.5030703519267851
2	0.5366770506351933	0.324	BRSK1	0.48945498979338786
1	0.6231738424673418	0.326	MAPK7	0.48678239993206096
1	0.6320630749014455	0.328	PKMYT1	0.4841261562883209
1	0.6320630749014455	0.328	WEE1	0.4841261562883209
1	0.6431939398624101	0.329	PKN3	0.48280410205002566
4	0.36141098097076924	0.341	MARK2	0.4672456210075022
1	0.6320630749014455	0.344	ERBB2	0.46344155742846993
2	0.5252727850068042	0.347	VRK1	0.4596705252091263
2	0.49264659720961723	0.347	PRKCH	0.4596705252091263
1	0.6013758985854526	0.353	STK25	0.4522252946121775
2	0.4327458256029685	0.384	MOS	0.4156687756324692
1	0.5865347453041663	0.389	CSNK2B	0.41005039867429227
1	0.543016155213728	0.412	LMTK2	0.3851027839668654
1	0.5168895416247972	0.429	MAP2K4	0.36754270781527576
1	0.5168895416247972	0.436	MAP2K6	0.36051351073141397
1	0.5168895416247972	0.439	MAP3K5	0.35753547975787864
1	0.5168895416247972	0.446	MAP3K6	0.35066514128785814
1	0.5168895416247972	0.446	MAP2K3	0.35066514128785814
52	-0.23508946523044016	0.791	CSNK2A1	-0.10182351650232342
16	-0.268914352003701	0.659	MAPK8	-0.1811145854059901
16	-0.30153822032494615	0.598	PRKD1	-0.22329881601158916
2	-0.3685064935064935	0.541	MAP3K7	-0.26680273489343054
1	-0.5066089510705728	0.539	NEK9	-0.26841123481326123
2	-0.41065880072301725	0.53	IKBKB	-0.27572413039921095
7	-0.3715712748350078	0.524	PRKDC	-0.28066871301627333
1	-0.5164257555847569	0.519	TRPM7	-0.28483264215154214
3	-0.4326412463637037	0.511	PRKCQ	-0.2915790998652873
4	-0.3995936099936849	0.507	GSK3A	-0.294992040666664
3	-0.4586291720536407	0.491	PDPK1	-0.3089185078770315
7	-0.40309994535653226	0.489	PRKCE	-0.3106911408763798
1	-0.5606400247352554	0.483	CDK19	-0.31605286924848786
2	-0.5184244804455949	0.48	MAPK11	-0.3187587626244128
4	-0.4283207016692668	0.467	TTK	-0.33068311943388784
1	-0.5911726057045683	0.461	CLK1	-0.33629907461035186
1	-0.5939553219448095	0.455	PNCK	-0.3419886033428876
4	-0.4625032578262666	0.441	CAMK1	-0.35556141053216145
2	-0.5447511864484877	0.429	GTF2F1	-0.36754270781527576
1	-0.6425755584756899	0.41	MAP3K10	-0.38721614328026455
21	-0.38509284495057705	0.403	MAPK14	-0.39469495385889053
1	-0.6312900981680452	0.399	CHUK	-0.3990271043132517
3	-0.5575815595044997	0.397	MAPK10	-0.40120949323688493
1	-0.6535518280899745	0.391	MAPK15	-0.40782324260413316
1	-0.6312900981680452	0.378	MAPK6	-0.4225082001627747
1	-0.6888768648063693	0.376	DYRK1B	-0.42481215507233894
1	-0.6535518280899745	0.376	CDK3	-0.42481215507233894
4	-0.5354902986028273	0.374	ARAF	-0.42712839779951983
3	-0.5864349045431534	0.356	PIM1	-0.4485500020271248
3	-0.578958176966416	0.354	RPS6KB2	-0.4509967379742122
2	-0.6489641311069883	0.35	PLK2	-0.4559319556497244
2	-0.6725417439703154	0.31	EEF2K	-0.5086383061657274
4	-0.596625487933203	0.287	PRKCB	-0.5421181032660076
18	-0.44984229111383284	0.283	RPS6KA1	-0.5482135644757098
8	-0.5388787135467296	0.282	MAPK9	-0.549750891680639
1	-0.7340187060369483	0.281	TLK1	-0.5512936800949201
5	-0.5758478585602504	0.28	PLK3	-0.5528419686577808
2	-0.7119353021040429	0.27	PDK1	-0.5686362358410126
2	-0.7119353021040429	0.262	PDK2	-0.5816987086802545
1	-0.790368709901832	0.25	MAP3K1	-0.6020599913279624
1	-0.7636237149261808	0.249	BRSK2	-0.6038006529042637
3	-0.6732760557114688	0.247	CSNK1A1	-0.6073030467403343
1	-0.7726675427069645	0.244	PKM	-0.6126101736612706
1	-0.7726675427069645	0.243	FER	-0.6143937264016879
1	-0.7726675427069645	0.24	ALK	-0.619788758288394
1	-0.8134034165571616	0.237	IRAK1	-0.6252516539898961
1	-0.7968617144623947	0.233	PRKD3	-0.632644078973981
1	-0.7992579423359357	0.23	CDK8	-0.638272163982407
1	-0.7933833191620933	0.23	MARK3	-0.638272163982407
1	-0.8134034165571616	0.224	NEK6	-0.6497519816658371
1	-0.790368709901832	0.214	MAP2K7	-0.6695862266508091
9	-0.5740543168033636	0.196	CAMK2A	-0.7077439286435239
21	-0.4735003617858533	0.189	PRKCA	-0.7235381958267558
8	-0.5824001395555962	0.187	SGK1	-0.728158393463501
4	-0.6842708661546794	0.183	PRKCZ	-0.7375489102695705
5	-0.661611688310931	0.169	CDK9	-0.7721132953863264
17	-0.5112984705933039	0.163	PAK1	-0.7878123955960422
2	-0.7969233147804576	0.162	CAMK4	-0.790484985457369
5	-0.6868167591171334	0.155	PRKD2	-0.8096683018297085
1	-0.8505062997603772	0.155	CAMK2B	-0.8096683018297085
1	-0.8675890855685244	0.152	PAK4	-0.8181564120552275
4	-0.721278452099279	0.144	MELK	-0.8416375079047503
1	-0.8865270155368323	0.133	PDK3	-0.8761483590329142
2	-0.8281014989146478	0.13	NEK2	-0.8860566476931632
1	-0.8962665223776765	0.128	ILK	-0.8927900303521317
1	-0.8865270155368323	0.128	PDK4	-0.8927900303521317
1	-0.8962665223776765	0.126	MYLK	-0.8996294548824371
2	-0.8349361202301987	0.116	PRKG2	-0.9355420107730815
1	-0.8962665223776765	0.112	MAP3K12	-0.9507819773298184
1	-0.9052330524851202	0.111	AKT3	-0.9546770212133425
2	-0.8372758194186766	0.106	CSNK1D	-0.9746941347352298
5	-0.7269424556054083	0.094	STK38	-1.0268721464003012
6	-0.6976872125420078	0.089	BRAF	-1.0506099933550872
3	-0.8018541055132465	0.081	SRC	-1.0915149811213503
4	-0.7900018107623783	0.076	ULK1	-1.1191864077192086
7	-0.7003766160432022	0.075	PRKG1	-1.1249387366083
1	-0.9414083636082554	0.073	SGK3	-1.136677139879544
42	-0.4891720923284926	0.064	CHEK1	-1.193820026016113
1	-0.9414083636082554	0.06	PRKCG	-1.2218487496163564
5	-0.7674311173381992	0.059	RAF1	-1.2291479883578558
12	-0.6469879271706545	0.056	RPS6KA3	-1.2518119729937995
5	-0.7807199395025567	0.053	AKT2	-1.275724130399211
1	-0.9528484192625802	0.049	TBK1	-1.3098039199714864
2	-0.8963358070500927	0.045	DAPK3	-1.3467874862246563
9	-0.6933898354225697	0.044	AURKA	-1.3565473235138126
5	-0.7931676102920553	0.042	PRKCI	-1.3767507096020994
1	-0.966607405117106	0.041	DAPK1	-1.3872161432802645
13	-0.6660972763145832	0.039	PRKCD	-1.408935392973501
2	-0.9270515774270165	0.038	MAP3K8	-1.4202164033831899
2	-0.921468968701591	0.03	STK38L	-1.5228787452803376
2	-0.9329567573098357	0.027	STK3	-1.5686362358410126
3	-0.9098494777722651	0.018	CAMK2D	-1.744727494896694
43	-0.5495491144384238	0.014	AKT1	-1.853871964321762
5	-0.8701880926083387	0.006	ROCK1	-2.221848749616356
15	-0.7285547883812531	0.003	RPS6KB1	-2.5228787452803374
59	-0.657190638371202	0.001	PRKACA	-3
2	-0.98257268790119	0.001	LATS1	-3
1	-0.9990724279199196	0.001	LATS2	-3
32	-0.7641118809458356	0.001	AURKB	-3
