# Supplementary material for: Oncogenic PKA signaling increases c-MYC protein expression through multiple targetable mechanisms
Source: eLife. 2023 Jan 24;12:e69521. doi: 10.7554/eLife.69521 (PMC9925115; doi:10.7554/eLife.69521)
Supplement: Figure 2—source data 3. [file elife-69521-fig2-data3.zip › 2C/phosfate data/639VPRKACA_kinase_activities.csv]

substrates	ES	pvalue	kinase	activity
7	0.7002583979328165	0.001	CAMK2A	3
93	0.4066594462038259	0.001	CDK2	3
7	0.7756017951856385	0.001	CDK7	3
40	0.4197927160981581	0.001	CSNK2A1	3
29	0.49430330215950424	0.001	MAPK3	3
14	0.6064524911516471	0.001	PRKCD	3
13	0.5788757315911257	0.002	CDK5	2.6989700043360187
37	0.39822684343848563	0.003	AKT1	2.5228787452803374
5	0.7753908905506458	0.005	CDC7	2.3010299956639813
13	0.5738839644953706	0.005	PRKCA	2.3010299956639813
85	0.3168478326048296	0.008	CDK1	2.0969100130080562
32	0.4321551548096756	0.008	MAPK1	2.0969100130080562
53	0.34393198562232746	0.008	PRKACA	2.0969100130080562
14	0.5182626724639243	0.008	RPS6KB1	2.0969100130080562
1	0.9891289577388233	0.01	EEF2K	2
2	0.892226148409894	0.015	VRK1	1.8239087409443189
2	0.8976624082631149	0.016	NUAK1	1.7958800173440752
2	0.892226148409894	0.017	PLK3	1.7695510786217261
2	0.8967110627888013	0.018	CDK9	1.744727494896694
2	0.886789888556673	0.018	PDPK1	1.744727494896694
2	0.886789888556673	0.02	PDK2	1.6989700043360187
2	0.886789888556673	0.023	PDK1	1.6382721639824072
2	0.8907311769502582	0.023	PKMYT1	1.6382721639824072
3	0.7861900231072448	0.024	PRKCZ	1.6197887582883939
3	0.7827918988718228	0.027	STK38	1.5686362358410126
2	0.8706170154933406	0.028	MAP3K10	1.5528419686577808
13	0.448465070207929	0.028	RPS6KA1	1.5528419686577808
7	0.6065551475588196	0.031	PRKG1	1.5086383061657274
2	0.8678988855667301	0.032	PRKCB	1.494850021680094
1	0.9611360239162929	0.037	PNCK	1.431798275933005
2	0.859608589290568	0.04	EIF2AK2	1.3979400086720375
1	0.9611360239162929	0.041	CAMK1	1.3872161432802645
7	0.5284439762637416	0.048	RPS6KA3	1.3187587626244128
2	0.8203316118510464	0.052	GTF2F1	1.2839966563652008
2	0.8182930144060886	0.053	TTK	1.275724130399211
4	0.6526644915715063	0.057	MAPK13	1.2441251443275085
2	0.7877140527317206	0.058	LATS1	1.2365720064370627
1	0.934909634461204	0.059	PLK2	1.2291479883578558
2	0.8101386246262572	0.06	MAPK9	1.2218487496163564
1	0.9388503872808805	0.06	ULK1	1.2218487496163564
2	0.7969556944821963	0.065	CDK16	1.1870866433571443
13	0.3863177258554398	0.068	PRKAA1	1.1674910872937636
2	0.7969556944821963	0.07	CDK6	1.154901959985743
1	0.9290664492458215	0.07	VRK2	1.154901959985743
8	0.47733202951928977	0.071	MAPK14	1.1487416512809248
38	0.24039650848264654	0.076	CHEK1	1.1191864077192086
4	0.5938009787928222	0.086	AURKA	1.0655015487564323
1	0.8906101372469085	0.089	ERBB2	1.0506099933550872
7	0.4689090188570154	0.092	SGK1	1.0362121726544447
4	0.602237411200825	0.096	HIPK2	1.0177287669604316
3	0.6646731004485524	0.098	CHEK2	1.0087739243075051
2	0.7639304158738788	0.098	GSK3A	1.0087739243075051
2	0.7408263114976896	0.099	LIMK1	1.00436480540245
1	0.886669384427232	0.104	PDK3	0.9829666607012196
12	0.3821836526098403	0.104	PRKD1	0.9829666607012196
1	0.8906101372469085	0.104	WEE1	0.9829666607012196
1	0.8990351949993206	0.105	IKBKB	0.978810700930062
2	0.7408263114976896	0.107	LIMK2	0.9706162223147904
1	0.8921049055578204	0.107	MAPK15	0.9706162223147904
1	0.8921049055578204	0.109	CDK3	0.9625735020593764
1	0.8919690175295556	0.115	NEK2	0.9393021596463883
1	0.8891153689359967	0.116	ROCK1	0.9355420107730815
1	0.8953662182361734	0.116	RPS6KB2	0.9355420107730815
2	0.7273715683609676	0.119	PRKDC	0.9244530386074693
1	0.8975404266884087	0.12	STK11	0.9208187539523752
1	0.872129365402908	0.124	CAMK2B	0.906578314837765
1	0.872129365402908	0.125	CAMK4	0.9030899869919435
5	0.5193428447611961	0.126	BRAF	0.8996294548824371
1	0.88055442315532	0.126	PDGFRA	0.8996294548824371
1	0.88055442315532	0.131	PDGFRB	0.8827287043442358
1	0.886669384427232	0.131	PDK4	0.8827287043442358
1	0.8747112379399375	0.134	AKT3	0.8728952016351923
1	0.8301399646691127	0.146	PKN1	0.835647144215563
6	0.4527623008285496	0.149	ATR	0.826813731587726
1	0.8427775512977307	0.151	DAPK1	0.8210230527068306
1	0.8301399646691127	0.154	PKN3	0.8124792791635369
2	0.6636759979039826	0.162	MAP3K8	0.790484985457369
1	0.832314173121348	0.169	BRSK1	0.7721132953863264
1	0.837477918195407	0.169	CSNK1D	0.7721132953863264
2	0.6747757542810546	0.176	MAPK7	0.7544873321858502
1	0.8179100421252887	0.182	PAK4	0.7399286120149252
1	0.832314173121348	0.183	MARK3	0.7375489102695705
1	0.7969832857725234	0.192	ICK	0.7166987712964503
12	0.31710302337816637	0.196	PAK1	0.7077439286435239
1	0.8100285364859356	0.197	NEK6	0.7055337738384071
1	0.7876070118222585	0.199	STK3	0.7011469235902933
1	0.8100285364859356	0.205	IRAK1	0.6882461389442457
1	0.7876070118222585	0.213	STK38L	0.6716203965612623
7	0.39569471021320235	0.23	MAPKAPK2	0.638272163982407
1	0.7876070118222585	0.234	LATS2	0.6307841425898572
16	0.26091270234401154	0.235	GSK3B	0.6289321377282637
2	0.6170154933405817	0.236	PRKG2	0.6270879970298935
1	0.745209947003669	0.241	CAMK2D	0.6179829574251317
4	0.4057188453309588	0.306	PRKCE	0.51427857351842
9	0.2949727950062894	0.313	PLK1	0.5044556624535516
1	0.6746840603342845	0.322	MAPK12	0.4921441283041691
1	0.6741405082212257	0.332	CDK19	0.47886191629596364
2	0.5330252786083175	0.348	ATM	0.45842075605341914
3	0.4552127225771374	0.35	AKT2	0.4559319556497244
3	0.4353871921991318	0.368	CDK4	0.43415218132648237
1	0.6231824976219595	0.37	MELK	0.431798275933005
1	0.6053811659192825	0.378	PRKD3	0.4225082001627747
3	0.40734502179971316	0.391	PRKCQ	0.40782324260413316
1	0.5832314173121348	0.406	MAP2K3	0.39147396642280585
1	0.6053811659192825	0.409	PRKCH	0.38827669199265824
1	0.5832314173121348	0.416	MAP2K4	0.3809066693732573
1	0.5832314173121348	0.417	RET	0.3798639450262425
1	0.5832314173121348	0.426	MAP3K5	0.37059040089728107
1	0.5832314173121348	0.426	MAP3K6	0.37059040089728107
1	0.5832314173121348	0.428	MAP2K6	0.368556230986828
4	0.32952691680261015	0.436	RAF1	0.36051351073141397
3	0.38340648237624514	0.449	PRKCI	0.3477536589966768
2	0.4137988435653736	0.461	PRKD2	0.33629907461035186
5	0.2527532290958532	0.475	UHMK1	0.3233063903751334
10	-0.1809870781034093	0.468	AURKB	-0.32975414692587596
1	-0.5917923630928115	0.429	MAPK11	-0.36754270781527576
1	-0.5917923630928115	0.378	NLK	-0.4225082001627747
4	-0.40188134023464844	0.333	SRC	-0.4775557664936801
7	-0.3090824832230619	0.323	MAPK8	-0.4907974776688971
1	-0.6708791955428727	0.32	SMG1	-0.494850021680094
1	-0.6787607011822259	0.303	DYRK3	-0.518557371497695
1	-0.6988721293654029	0.288	CLK1	-0.5406075122407692
1	-0.7225166462834625	0.285	DYRK1A	-0.5451551399914898
1	-0.7329800244598451	0.284	CSNK2B	-0.5466816599529624
2	-0.5967253584775912	0.239	MAP3K7	-0.6216020990518624
2	-0.668659961946181	0.157	ARAF	-0.8041003475907662
20	-0.2691277234612788	0.134	MTOR	-0.8728952016351923
1	-0.8891153689359967	0.12	RIPK3	-0.9208187539523752
2	-0.8478126208376361	0.044	CSNK2A2	-1.3565473235138126
5	-0.6394289598912305	0.037	MARK2	-1.431798275933005
6	-0.6167429348364277	0.028	DYRK2	-1.5528419686577808
1	-0.9985052316890882	0.002	CHUK	-2.6989700043360187
1	-0.9985052316890882	0.002	MAPK6	-2.6989700043360187
