# Supplementary material for: Oncogenic PKA signaling increases c-MYC protein expression through multiple targetable mechanisms
Source: eLife. 2023 Jan 24;12:e69521. doi: 10.7554/eLife.69521 (PMC9925115; doi:10.7554/eLife.69521)
Supplement: Figure 2—source data 3. [file elife-69521-fig2-data3.zip › 2C/phosfate data/Colo741PRKACAkinase_activities.csv]

substrates	ES	pvalue	kinase	activity
1	0.9970463356101164	0.001	CAMK2D	3
105	0.3097794601166784	0.001	CDK1	3
113	0.35048001463718115	0.001	CDK2	3
8	0.7674332686801515	0.001	CDK7	3
54	0.4915921698447142	0.001	CSNK2A1	3
3	0.9855982274741507	0.001	EEF2K	3
5	0.885595567867036	0.001	NUAK1	3
65	0.37111527868515143	0.001	PRKACA	3
30	0.537161950090631	0.001	PRKCA	3
8	0.7292878913826545	0.001	PRKCB	3
15	0.7082255083179297	0.001	PRKCD	3
50	0.38728289701817975	0.002	AKT1	2.6989700043360187
10	0.6387840168606087	0.002	MAPK14	2.6989700043360187
15	0.5686301784725223	0.003	MAPKAPK2	2.5228787452803374
6	0.7672915319974143	0.004	CDC7	2.3979400086720375
3	0.8890324963072378	0.005	VRK1	2.3010299956639813
15	0.5501285230234608	0.007	CDK5	2.154901959985743
3	0.8775849335302807	0.007	MKNK1	2.154901959985743
2	0.9205206314040432	0.007	VRK2	2.154901959985743
5	0.7374709606232908	0.008	STK38	2.0969100130080562
2	0.8870119080587096	0.015	PKMYT1	1.8239087409443189
3	0.8252400295420975	0.016	MAP2K1	1.7958800173440752
3	0.8161927621861153	0.017	TTK	1.7695510786217261
10	0.5344936268716379	0.019	ATM	1.7212463990471711
4	0.7605022620256671	0.019	PRKCZ	1.7212463990471711
2	0.8889504292439767	0.022	PLK3	1.6575773191777938
8	0.601551676364644	0.023	PRKG1	1.6382721639824072
2	0.8791655127850088	0.026	PDK2	1.585026652029182
1	0.969078825918405	0.026	ROCK2	1.585026652029182
2	0.8791655127850088	0.028	PDK1	1.5528419686577808
2	0.8791655127850088	0.03	PDPK1	1.5228787452803376
15	0.4318795858218516	0.034	AURKA	1.4685210829577449
5	0.6508771929824562	0.036	PRKDC	1.4436974992327127
2	0.8519339056586357	0.037	EIF2AK2	1.431798275933005
3	0.7604320531757754	0.037	RPS6KB2	1.431798275933005
4	0.7028867764183423	0.038	ROCK1	1.4202164033831899
2	0.8388258100249238	0.042	WEE1	1.3767507096020994
1	0.9532028798227802	0.043	BUB1	1.3665315444204136
3	0.7498811695615396	0.049	LATS1	1.3098039199714864
1	0.950526121469448	0.05	PLK2	1.3010299956639813
24	0.3340165529094706	0.051	AURKB	1.2924298239020637
17	0.38742739395559367	0.056	RPS6KB1	1.2518119729937995
1	0.9543105039689865	0.059	PNCK	1.2291479883578558
7	0.5419811190795047	0.065	PRKCE	1.1870866433571443
9	0.4824882297311037	0.067	ATR	1.1739251972991736
4	0.6483242544548056	0.068	MAPK13	1.1674910872937636
1	0.9232970278752077	0.07	RPS6KA5	1.154901959985743
2	0.7992245915258931	0.073	CDK14	1.136677139879544
2	0.7879627065448167	0.081	CDK16	1.0915149811213503
4	0.6255086875683238	0.084	CDK9	1.0757207139381184
2	0.8022708391027417	0.084	MAPK9	1.0757207139381184
2	0.7603618572879165	0.09	PRKCH	1.0457574905606752
2	0.7879627065448167	0.092	CDK6	1.0362121726544447
4	0.632813221309205	0.097	PRKCG	1.013228265733755
30	0.2646302252546334	0.1	MAPK3	1
3	0.6598689254649033	0.104	MAP3K8	0.9829666607012196
1	0.8837917666605132	0.105	NEK2	0.978810700930062
1	0.8888683773306258	0.109	CDK3	0.9625735020593764
31	0.25907261625465716	0.109	MAPK1	0.9625735020593764
1	0.879084364039136	0.112	PDK3	0.9507819773298184
10	0.41959816673586153	0.115	RPS6KA3	0.9393021596463883
1	0.8869300350747646	0.116	ERBB2	0.9355420107730815
1	0.8888683773306258	0.119	MAPK15	0.9244530386074693
2	0.7387611926520816	0.12	LIMK1	0.9208187539523752
1	0.8786228539782167	0.121	MOS	0.9172146296835499
2	0.7387611926520816	0.122	LIMK2	0.9136401693252518
21	0.2961040315126777	0.123	GSK3B	0.9100948885606021
1	0.8852685988554551	0.125	STK11	0.9030899869919435
2	0.749116664599504	0.126	LATS2	0.8996294548824371
1	0.86127007568765	0.126	MAP3K10	0.8996294548824371
1	0.879084364039136	0.126	PDK4	0.8996294548824371
1	0.8644083441019015	0.14	AKT3	0.8538719643217619
1	0.8611777736754661	0.149	PAK7	0.826813731587726
2	0.7015498161726685	0.158	SRC	0.8013429130455774
3	0.608521244010948	0.16	PIM1	0.7958800173440752
1	0.8281336533136423	0.161	JAK2	0.7931741239681502
2	0.7010208467236239	0.161	STK38L	0.7931741239681502
1	0.857116485139376	0.163	CAMK2B	0.7878123955960422
4	0.5437306471431584	0.165	RAF1	0.7825160557860937
1	0.8165035997784752	0.166	PAK2	0.7798919119599449
1	0.8329333579472032	0.167	MAP2K2	0.7772835288524167
1	0.8236108547166328	0.167	MELK	0.7772835288524167
1	0.8190880561196234	0.171	PKN3	0.7670038896078462
15	0.3141150619543336	0.173	PLK1	0.7619538968712046
1	0.8281336533136423	0.173	RET	0.7619538968712046
1	0.8212110023998523	0.174	BRSK1	0.7594507517174003
1	0.8326564519106516	0.176	MAPKAPK5	0.7544873321858502
1	0.8319180358131807	0.183	CSNK1D	0.7375489102695705
2	0.6686974983845657	0.183	SGK3	0.7375489102695705
1	0.8021967878899761	0.188	NEK6	0.7258421507363202
1	0.815949787705372	0.192	GTF2F1	0.7166987712964503
4	0.5230953299679209	0.194	STK3	0.712198270069774
2	0.6507401030818325	0.202	CAMK4	0.6946486305533762
1	0.8190880561196234	0.205	PKN1	0.6882461389442457
1	0.8021967878899761	0.207	IRAK1	0.6840296545430823
3	0.5773633677991137	0.214	GSK3A	0.6695862266508091
1	0.7619531105778106	0.218	IKBKE	0.6615435063953952
3	0.5453330391516242	0.226	PRKD2	0.645891560852599
15	0.27773476986631684	0.23	PAK1	0.638272163982407
2	0.6092495153697037	0.248	PRKG2	0.6055483191737837
1	0.7398929296658667	0.258	LMTK2	0.5883802940367698
1	0.7351855270444896	0.262	PAK4	0.5816987086802545
2	0.6001107726391581	0.268	MKNK2	0.5718652059712112
1	0.7222632453387483	0.272	BRSK2	0.5654310959658013
2	0.5604153002737632	0.3	CHEK2	0.5228787452803376
1	0.6799889237585379	0.31	MAPK7	0.5086383061657274
1	0.6635591655898099	0.319	CSNK1A1	0.4962093169428189
1	0.6635591655898099	0.327	MAP3K1	0.4854522473397139
21	0.20101121508602038	0.327	RPS6KA1	0.4854522473397139
1	0.6635591655898099	0.328	MAP2K7	0.4841261562883209
1	0.6799889237585379	0.332	MAPK12	0.47886191629596364
6	0.33960767590137986	0.334	MAPK8	0.4762535331884355
1	0.6640206756507292	0.341	CDK19	0.4672456210075022
4	0.34909057335426097	0.417	MAP3K7	0.3798639450262425
1	0.5913789920620269	0.42	TAF1	0.37675070960209955
6	0.21388585405126956	0.47	AKT2	0.3279021420642826
3	0.3179468242245199	0.472	BRAF	0.32605800136591223
3	0.2983029287464447	0.478	PRKCQ	0.3205721033878811
2	0.3993282517314764	0.498	MAPK11	0.30277065724028246
4	0.24235989290000926	0.5	UHMK1	0.3010299956639812
3	-0.3551752671978603	0.433	CDK4	-0.36351210364663455
12	-0.22153424052530984	0.421	PRKD1	-0.3757179041643317
1	-0.603009045597194	0.409	NLK	-0.38827669199265824
40	-0.14812423034219246	0.38	CHEK1	-0.42021640338318983
5	-0.35484764542936287	0.361	DYRK2	-0.44249279809434205
4	-0.39818621659597087	0.348	PRKCI	-0.45842075605341914
24	-0.1883482002921466	0.339	MTOR	-0.4698003017969178
1	-0.7015875946095624	0.313	CLK1	-0.5044556624535516
2	-0.5417705160158774	0.312	ULK1	-0.5058454059815571
1	-0.6952187557688757	0.292	DYRK3	-0.5346171485515818
1	-0.727985970094148	0.289	TRPM7	-0.5391021572434522
1	-0.7286320841794351	0.286	DAPK1	-0.5436339668709571
1	-0.6933727155251984	0.273	AAK1	-0.563837352959244
1	-0.7440465202141406	0.247	CSNK2B	-0.6073030467403343
4	-0.47423196802506484	0.231	HIPK2	-0.6363880201078557
16	-0.2763714437319459	0.226	PRKAA1	-0.645891560852599
1	-0.7599224663097656	0.225	STK25	-0.6478174818886375
3	-0.5622540291708158	0.208	CSNK2A2	-0.6819366650372385
7	-0.42409558425622174	0.201	CAMK2A	-0.6968039425795111
2	-0.6809747992245915	0.161	ARAF	-0.7931741239681502
3	-0.6445159157990941	0.134	PRKAA2	-0.8728952016351923
2	-0.738207329456291	0.125	DYRK1A	-0.9030899869919435
7	-0.5037672982207435	0.094	MARK2	-1.0268721464003012
10	-0.48071479849011967	0.059	SGK1	-1.2291479883578558
3	-0.7477865954233874	0.057	CAMK1	-1.2441251443275085
1	-0.9630791951264538	0.05	PRKD3	-1.3010299956639813
1	-0.9925235370131069	0.011	STK39	-1.958607314841775
1	-0.9988923758537936	0.007	MAPK6	-2.154901959985743
1	-0.9988923758537936	0.001	CHUK	-3
