# Supplementary material for: Oncogenic PKA signaling increases c-MYC protein expression through multiple targetable mechanisms
Source: eLife. 2023 Jan 24;12:e69521. doi: 10.7554/eLife.69521 (PMC9925115; doi:10.7554/eLife.69521)
Supplement: Figure 2—source data 3. [file elife-69521-fig2-data3.zip › 2C/phosfate data/ML1-PRKAR1-kinases.csv]

substrates	ES	pvalue	kinase	activity
4	0.8542261985191922	0.003	PRKG1	2.5228787452803374
32	0.41397521239428475	0.004	PRKACA	2.3979400086720375
69	0.28663103815909713	0.005	CDK1	2.3010299956639813
5	0.7638828035131092	0.009	AURKB	2.0457574905606752
3	0.8059869166052378	0.032	AKT2	1.494850021680094
5	0.6852975025156272	0.034	PRKDC	1.4685210829577449
4	0.7703975224664804	0.037	MAPKAPK2	1.431798275933005
3	0.7839887282606424	0.045	PRKD1	1.3467874862246563
10	0.48586286332893036	0.053	PAK1	1.275724130399211
2	0.820112129363988	0.07	TRPM7	1.154901959985743
1	0.9154733492442323	0.08	PRKG2	1.0969100130080565
1	0.9228321400159109	0.081	SGK1	1.0915149811213503
1	0.9101034208432777	0.087	RPS6KA5	1.0604807473813815
20	0.3083365990776369	0.091	AKT1	1.0409586076789064
1	0.8989657915672236	0.096	PRKCI	1.0177287669604316
1	0.9114956245027844	0.104	RPS6KB2	0.9829666607012196
1	0.8931980906921241	0.127	CLK2	0.8961962790440432
1	0.844272076372315	0.144	PRKD2	0.8416375079047503
1	0.8408910103420844	0.146	PRKCQ	0.835647144215563
1	0.8251789976133652	0.159	CAMK2B	0.7986028756795485
3	0.6305212892956625	0.16	PRKCB	0.7958800173440752
8	0.4191265936160198	0.174	RPS6KA1	0.7594507517174003
18	0.2660069173253373	0.198	CHEK1	0.7033348097384688
13	0.31000797448165873	0.206	PRKCA	0.6861327796308466
1	0.7563643595863166	0.22	PRKCZ	0.6575773191777937
2	0.6320854168932936	0.224	LIMK2	0.6497519816658371
2	0.6320854168932936	0.23	LIMK1	0.638272163982407
1	0.7301113762927605	0.233	MAPK15	0.632644078973981
4	0.5104481326834056	0.243	MAPK13	0.6143937264016879
6	0.38594230171764693	0.262	RPS6KA3	0.5816987086802545
10	0.3048022925040034	0.263	CDK5	0.5800442515102421
1	0.6998806682577565	0.268	IRAK1	0.5718652059712112
8	0.32742481577375027	0.273	MAPK8	0.563837352959244
1	0.7301113762927605	0.277	CDK3	0.5575202309355514
6	0.3799824504374943	0.279	CAMK2A	0.5543957967264024
1	0.6998806682577565	0.29	NEK6	0.5376020021010439
2	0.581261189576288	0.294	CLK1	0.5316526695878427
2	0.576089118758703	0.295	RAF1	0.530177984021837
4	0.4096928345017405	0.304	CDK6	0.5171264163912462
2	0.5848418539884623	0.314	SRC	0.5030703519267851
3	0.46636915482231595	0.316	CDK9	0.5003129173815961
1	0.6483691328560064	0.331	STK39	0.48017200622428124
9	0.27044358346204167	0.332	GSK3B	0.47886191629596364
4	0.40472271827263095	0.332	CHEK2	0.47886191629596364
8	0.29237203744274054	0.344	CDK7	0.46344155742846993
2	0.5444599164511637	0.362	PRKCE	0.4412914294668343
1	0.6046141607000796	0.365	MAP3K10	0.4377071355435253
7	0.2807646356033453	0.371	RPS6KB1	0.43062609038495414
3	0.3950724233074017	0.371	MAP3K8	0.43062609038495414
1	0.5602625298329356	0.382	LATS2	0.41793663708829126
2	0.4738412572110603	0.395	PDK2	0.40340290437353976
1	0.5602625298329356	0.396	STK38	0.40230481407448765
1	0.5749801113762927	0.397	NEK2	0.40120949323688493
1	0.5602625298329356	0.399	LATS1	0.3990271043132517
1	0.5759745425616547	0.402	ROCK2	0.3957739469155299
2	0.4738412572110603	0.404	PDPK1	0.393618634889395
1	0.5602625298329356	0.404	STK38L	0.393618634889395
2	0.4738412572110603	0.406	PDK1	0.39147396642280585
2	0.4903520986671971	0.42	PAK4	0.37675070960209955
6	0.261397571172606	0.421	CDK4	0.3757179041643317
6	0.2807087397969341	0.422	PRKCD	0.37468754903832613
1	0.5192919649960223	0.433	MOS	0.36351210364663455
5	0.2479319089343724	0.434	ATM	0.3625102704874893
2	0.36611225740406983	0.444	CAMK4	0.3526170298853802
3	0.2874497628171725	0.448	UHMK1	0.348721986001856
2	0.3560771832106624	0.458	VRK1	0.3391345219961308
1	-0.5	0.532	NLK	-0.2740883677049518
1	-0.5	0.522	MAPK11	-0.2823294969977378
1	-0.5137231503579952	0.519	CSNK2A2	-0.28483264215154214
1	-0.5262529832935561	0.516	PDK3	-0.28735029837278864
2	-0.2912273721901731	0.514	PLK1	-0.28903688100472424
1	-0.5437549721559268	0.505	PAK2	-0.2967086218813386
1	-0.5262529832935561	0.5	PDK4	-0.3010299956639812
98	-0.16140694853514237	0.49	CDK2	-0.3098039199714863
2	-0.4175452556196539	0.468	MAPK7	-0.32975414692587596
9	-0.28546901300180494	0.461	MTOR	-0.33629907461035186
1	-0.5634447096260938	0.441	MKNK2	-0.35556141053216145
2	-0.43982494529540483	0.44	STK3	-0.3565473235138126
3	-0.4028271412800925	0.428	CDC7	-0.368556230986828
1	-0.6304693715194909	0.421	PNCK	-0.3757179041643317
1	-0.6304693715194909	0.414	CAMK1	-0.3829996588791011
1	-0.6145584725536993	0.413	MARK2	-0.384049948343599
1	-0.6145584725536993	0.406	PRKAA2	-0.39147396642280585
1	-0.6324582338902148	0.396	PLK2	-0.40230481407448765
1	-0.6459824980111376	0.392	DYRK1B	-0.4067139329795427
1	-0.6439936356404137	0.391	VRK2	-0.40782324260413316
9	-0.32151436894696805	0.389	MAPK14	-0.41005039867429227
1	-0.662291169451074	0.381	PKMYT1	-0.4190750243243807
3	-0.4783477649327359	0.374	ROCK1	-0.42712839779951983
24	-0.25697551898598003	0.372	MAPK3	-0.4294570601181025
1	-0.6815831344470963	0.362	GSK3A	-0.4412914294668343
1	-0.6843675417661098	0.362	CDK20	-0.4412914294668343
1	-0.668854415274463	0.362	MKNK1	-0.4412914294668343
1	-0.6571201272871917	0.35	MAPK10	-0.4559319556497244
1	-0.6994828957836118	0.35	CSNK1A1	-0.4559319556497244
5	-0.4022520254712902	0.344	MAPK9	-0.46344155742846993
4	-0.4608048342823329	0.323	ATR	-0.4907974776688971
1	-0.7096260938743039	0.315	MAP2K1	-0.5016894462103995
1	-0.7177804295942721	0.302	CAMK2D	-0.5199930570428494
1	-0.7350835322195705	0.294	PRKAA1	-0.5316526695878427
23	-0.31170577766363083	0.234	MAPK1	-0.6307841425898572
2	-0.6636448192531753	0.218	CDK16	-0.6615435063953952
4	-0.553734132215092	0.203	PLK3	-0.692503962086787
5	-0.5550786055768481	0.151	DYRK1A	-0.8210230527068306
1	-0.8681384248210023	0.137	SMG1	-0.8632794328435931
2	-0.7598965585836484	0.136	DYRK2	-0.8664610916297825
1	-0.8955847255369929	0.127	STK25	-0.8961962790440432
31	-0.33048686435873387	0.118	CSNK2A1	-0.9281179926938746
5	-0.6578512321667175	0.048	HIPK2	-1.3187587626244128
