# Supplementary material for: Oncogenic PKA signaling increases c-MYC protein expression through multiple targetable mechanisms
Source: eLife. 2023 Jan 24;12:e69521. doi: 10.7554/eLife.69521 (PMC9925115; doi:10.7554/eLife.69521)
Supplement: Figure 2—source data 3. [file elife-69521-fig2-data3.zip › 2C/phosfate data/ML1PRKACAkinase_activities.csv]

substrates	ES	pvalue	kinase	activity
60	0.3176979619431877	0.001	CDK1	3
25	0.4845300337692694	0.001	CSNK2A1	3
21	0.6601314008580438	0.001	PRKCA	3
9	0.70271557884707	0.001	PRKCD	3
10	0.6705316946376428	0.001	RPS6KB1	3
56	0.31835264806079056	0.002	CDK2	2.6989700043360187
3	0.9084205518553758	0.003	NUAK1	2.5228787452803374
3	0.8703615604186489	0.003	PLK3	2.5228787452803374
3	0.8898667935299714	0.004	MKNK1	2.3979400086720375
3	0.8703615604186489	0.005	MAPK9	2.3010299956639813
6	0.7291121161628185	0.007	PRKCB	2.154901959985743
1	0.9907275320970043	0.01	EEF2K	2
4	0.7751605995717344	0.012	CDK7	1.9208187539523751
2	0.8915576694411415	0.012	PDPK1	1.9208187539523751
3	0.8318268315889629	0.013	ROCK1	1.8860566476931633
2	0.9003567181926279	0.014	VRK1	1.853871964321762
2	0.8963139120095125	0.015	PKMYT1	1.8239087409443189
2	0.8915576694411415	0.016	PDK2	1.7958800173440752
2	0.9003567181926279	0.017	MAPK15	1.7695510786217261
34	0.317177323713031	0.02	PRKACA	1.6989700043360187
1	0.9793152639087018	0.023	ROCK2	1.6382721639824072
2	0.9003567181926279	0.025	CDK3	1.6020599913279623
2	0.8915576694411415	0.025	PDK1	1.6020599913279623
1	0.9621968616262482	0.037	CAMK1	1.431798275933005
3	0.774976213130352	0.04	CDC7	1.3979400086720375
1	0.9621968616262482	0.046	PNCK	1.337242168318426
16	0.3783177700649774	0.048	MAPK3	1.3187587626244128
26	0.30385032299218007	0.052	AKT1	1.2839966563652008
12	0.4128312624153595	0.053	RPS6KA1	1.275724130399211
2	0.7950059453032104	0.064	PRKCZ	1.193820026016113
2	0.792627824019025	0.064	STK38	1.193820026016113
4	0.6334988937564582	0.072	MAPK13	1.1426675035687315
5	0.549738219895288	0.077	CDK5	1.1135092748275182
2	0.780499405469679	0.079	GSK3A	1.1023729087095586
11	0.40636195261995234	0.083	AURKB	1.080921907623926
6	0.5314926169166243	0.087	RPS6KA3	1.0604807473813815
1	0.8980028530670471	0.091	CDK6	1.0409586076789064
2	0.746730083234245	0.095	LIMK1	1.0222763947111522
1	0.8913456966238706	0.095	PDK3	1.0222763947111522
1	0.9032334759866857	0.098	RPS6KB2	1.0087739243075051
1	0.8987161198288159	0.103	WEE1	0.9871627752948278
1	0.8913456966238706	0.104	PDK4	0.9829666607012196
2	0.7286563614744352	0.105	PRKCG	0.978810700930062
4	0.5926719010230788	0.105	PRKG1	0.978810700930062
4	0.5745262515329727	0.106	MAPK8	0.9746941347352298
2	0.746730083234245	0.113	LIMK2	0.9469215565165803
1	0.8987161198288159	0.114	ERBB2	0.9430951486635274
3	0.634395813510942	0.114	MAP3K8	0.9430951486635274
1	0.8868283404660009	0.119	CDK16	0.9244530386074693
1	0.8851640513552068	0.12	MOS	0.9208187539523752
1	0.871849738468854	0.122	CAMK2A	0.9136401693252518
4	0.5530908088152587	0.123	ATR	0.9100948885606021
2	0.7243757431629013	0.133	PRKDC	0.8761483590329142
1	0.871849738468854	0.136	CAMK2B	0.8664610916297825
1	0.8411792677127913	0.137	CSNK1D	0.8632794328435931
1	0.871849738468854	0.141	CAMK4	0.8507808873446201
3	0.585394862036156	0.165	AURKA	0.7825160557860937
2	0.6558858501783591	0.181	CHEK2	0.7423214251308154
1	0.823585354255825	0.181	GTF2F1	0.7423214251308154
1	0.7924393723252496	0.204	STK3	0.6903698325741012
1	0.782453637660485	0.205	IKBKE	0.6882461389442457
1	0.7924393723252496	0.221	LATS2	0.6556077263148893
1	0.782453637660485	0.223	PRKCH	0.6516951369518393
1	0.7924393723252496	0.224	LATS1	0.6497519816658371
1	0.7924393723252496	0.226	STK38L	0.645891560852599
10	0.32616065559641233	0.228	MAPKAPK2	0.6420651529995461
1	0.7565382786495483	0.228	RPS6KA5	0.6420651529995461
17	0.2484161062600802	0.241	MAPK1	0.6179829574251317
1	0.7574893009985735	0.242	CAMK2D	0.6161846340195687
9	0.3189614101953311	0.26	PRKD1	0.585026652029182
1	0.6940085592011412	0.283	SRPK1	0.5482135644757098
2	0.5650416171224732	0.283	UHMK1	0.5482135644757098
2	0.5433742609474912	0.301	PRKAA2	0.5214335044061567
2	0.5667063020214032	0.306	MKNK2	0.51427857351842
1	0.6973371374227295	0.306	PBK	0.51427857351842
5	0.3817108714255476	0.307	PAK1	0.5128616245228135
1	0.6516880646695198	0.339	CSNK1A1	0.4698003017969178
2	0.45254631128595446	0.398	SRC	0.40011692792631215
1	0.5924869234427009	0.403	PRKG2	0.39469495385889053
2	0.41833029618721357	0.433	AKT2	0.36351210364663455
9	0.22069252356461655	0.442	GSK3B	0.3545777306509081
3	0.3610669637202173	0.448	MARK2	0.348721986001856
2	0.4175417208974155	0.451	MAP3K7	0.34582345812203946
6	0.24144121978521588	0.476	PRKAA1	0.32239304727950685
1	0.5114122681883024	0.491	ATM	0.3089185078770315
4	-0.3401526104354164	0.426	RAF1	-0.37059040089728107
10	-0.23259240136032538	0.414	MTOR	-0.3829996588791011
1	-0.6816452686638136	0.324	PRKCQ	-0.48945498979338786
1	-0.6778411792677128	0.323	PRKD2	-0.4907974776688971
1	-0.6887779362815026	0.319	DYRK3	-0.4962093169428189
21	-0.19931377159918284	0.317	CHEK1	-0.49894073778224846
4	-0.415703150898709	0.307	DYRK2	-0.5128616245228135
1	-0.7030432715168806	0.298	CLK1	-0.5257837359237447
1	-0.7365668093200191	0.276	CDK4	-0.5590909179347823
3	-0.49275077629198905	0.261	PLK1	-0.5833594926617189
4	-0.48024106718600107	0.22	PRKCE	-0.6575773191777937
5	-0.4713127660728703	0.188	MAPK14	-0.7258421507363202
2	-0.6808561236623067	0.16	BRAF	-0.7958800173440752
2	-0.6808561236623067	0.152	ARAF	-0.8181564120552275
2	-0.6808561236623067	0.145	PRKCI	-0.8386319977650252
2	-0.7189060642092747	0.134	DYRK1A	-0.8728952016351923
4	-0.6735665001189627	0.043	SGK1	-1.3665315444204136
1	-0.9947693770803614	0.005	CHUK	-2.3010299956639813
1	-0.9947693770803614	0.005	MAPK6	-2.3010299956639813
