# Supplementary material for: Oncogenic PKA signaling increases c-MYC protein expression through multiple targetable mechanisms
Source: eLife. 2023 Jan 24;12:e69521. doi: 10.7554/eLife.69521 (PMC9925115; doi:10.7554/eLife.69521)
Supplement: Figure 2—source data 3. [file elife-69521-fig2-data3.zip › 2C/phospho data/Colo741PRKACA-annotated-results.txt]

Protein	mod_sites	DMSO.DOX_log2FC	DMSO.DOX_pvalue	uniprot_ac	Protein_name	Protein_desc	Gene.names
A0AVK6	A0AVK6_S102	0.00508466303788661	0.993929817089702	A0AVK6	E2F8_HUMAN	Transcription factor E2F8 (E2F-8)	E2F8
A0AVK6	A0AVK6_S396	1.17895988128171	NA	A0AVK6	E2F8_HUMAN	Transcription factor E2F8 (E2F-8)	E2F8
A0AVK6	A0AVK6_S413,A0AVK6_S417	0.212670285499465	NA	A0AVK6	E2F8_HUMAN	Transcription factor E2F8 (E2F-8)	E2F8
A0FGR8	A0FGR8_S676	-1.63047356538196	0.296529168047645	A0FGR8	ESYT2_HUMAN	Extended synaptotagmin-2 (E-Syt2) (Chr2Syt)	ESYT2
A0FGR8	A0FGR8_S688	NA	NA	A0FGR8	ESYT2_HUMAN	Extended synaptotagmin-2 (E-Syt2) (Chr2Syt)	ESYT2
A0FGR8	A0FGR8_S691	-0.076268541282398	0.107590629509324	A0FGR8	ESYT2_HUMAN	Extended synaptotagmin-2 (E-Syt2) (Chr2Syt)	ESYT2
A0FGR8	A0FGR8_S691,A0FGR8_S693	-0.0146280593412531	NA	A0FGR8	ESYT2_HUMAN	Extended synaptotagmin-2 (E-Syt2) (Chr2Syt)	ESYT2
A0FGR8	A0FGR8_S736	0.149573527080026	NA	A0FGR8	ESYT2_HUMAN	Extended synaptotagmin-2 (E-Syt2) (Chr2Syt)	ESYT2
A0FGR8	A0FGR8_S738	0.730547830382024	0.091660993709904	A0FGR8	ESYT2_HUMAN	Extended synaptotagmin-2 (E-Syt2) (Chr2Syt)	ESYT2
A0FGR8	A0FGR8_S743	0.584047737224144	0.0798913428009111	A0FGR8	ESYT2_HUMAN	Extended synaptotagmin-2 (E-Syt2) (Chr2Syt)	ESYT2
A0FGR8	A0FGR8_S758,A0FGR8_S761	-0.0554020563861271	0.872938149444323	A0FGR8	ESYT2_HUMAN	Extended synaptotagmin-2 (E-Syt2) (Chr2Syt)	ESYT2
A0FGR8	A0FGR8_T753	-1.82970458724542	NA	A0FGR8	ESYT2_HUMAN	Extended synaptotagmin-2 (E-Syt2) (Chr2Syt)	ESYT2
A0JLT2	A0JLT2_S194	0.0152790226750265	NA	A0JLT2	MED19_HUMAN	Mediator of RNA polymerase II transcription subunit 19 (Lung cancer metastasis-related protein 1) (Mediator complex subunit 19)	MED19
A0JLT2	A0JLT2_S226	0.352629257658843	0.322357904326386	A0JLT2	MED19_HUMAN	Mediator of RNA polymerase II transcription subunit 19 (Lung cancer metastasis-related protein 1) (Mediator complex subunit 19)	MED19
A0JLT2	A0JLT2_T192	NA	NA	A0JLT2	MED19_HUMAN	Mediator of RNA polymerase II transcription subunit 19 (Lung cancer metastasis-related protein 1) (Mediator complex subunit 19)	MED19
A0JNW5	A0JNW5_S1081	-Inf	NA	A0JNW5	UH1BL_HUMAN	UHRF1-binding protein 1-like	UHRF1BP1L
A0JNW5	A0JNW5_S935	2.93454722250337	0.0312372418579585	A0JNW5	UH1BL_HUMAN	UHRF1-binding protein 1-like	UHRF1BP1L
A0JNW5	A0JNW5_S953	0.760666991837843	0.369356856159855	A0JNW5	UH1BL_HUMAN	UHRF1-binding protein 1-like	UHRF1BP1L
A0MZ66	A0MZ66_S494	-0.579147789168654	0.0367683276273985	A0MZ66	SHOT1_HUMAN	Shootin-1	KIAA1598
A0MZ66	A0MZ66_S506	-0.026309805873332	0.982564031610148	A0MZ66	SHOT1_HUMAN	Shootin-1	KIAA1598
A1L170	A1L170_S18	0.563270453368529	0.200513284800121	A1L170	CA226_HUMAN	Uncharacterized protein C1orf226	C1orf226
A1L390	A1L390_S1028	-0.663416890178947	0.400710077214794	A1L390	PKHG3_HUMAN	Pleckstrin homology domain-containing family G member 3 (PH domain-containing family G member 3)	PLEKHG3
A1L390	A1L390_S1081	-0.0423944863777024	0.803405953734867	A1L390	PKHG3_HUMAN	Pleckstrin homology domain-containing family G member 3 (PH domain-containing family G member 3)	PLEKHG3
A1L390	A1L390_S433	0.395783512905806	NA	A1L390	PKHG3_HUMAN	Pleckstrin homology domain-containing family G member 3 (PH domain-containing family G member 3)	PLEKHG3
A1L390	A1L390_S448	-0.0255968584754561	NA	A1L390	PKHG3_HUMAN	Pleckstrin homology domain-containing family G member 3 (PH domain-containing family G member 3)	PLEKHG3
A1L390	A1L390_S488	-2.87570150436028	0.169740100130069	A1L390	PKHG3_HUMAN	Pleckstrin homology domain-containing family G member 3 (PH domain-containing family G member 3)	PLEKHG3
A1L390	A1L390_S618	-0.401289007102346	0.299996173654225	A1L390	PKHG3_HUMAN	Pleckstrin homology domain-containing family G member 3 (PH domain-containing family G member 3)	PLEKHG3
A1L390	A1L390_S631	0.134613229042863	0.199135305522214	A1L390	PKHG3_HUMAN	Pleckstrin homology domain-containing family G member 3 (PH domain-containing family G member 3)	PLEKHG3
A1L390	A1L390_S640,A1L390_S643	-Inf	NA	A1L390	PKHG3_HUMAN	Pleckstrin homology domain-containing family G member 3 (PH domain-containing family G member 3)	PLEKHG3
A1L390	A1L390_S741	1.31495502588107	0.0367081387644539	A1L390	PKHG3_HUMAN	Pleckstrin homology domain-containing family G member 3 (PH domain-containing family G member 3)	PLEKHG3
A1L390	A1L390_S759	-0.13372896615661	0.73987976153655	A1L390	PKHG3_HUMAN	Pleckstrin homology domain-containing family G member 3 (PH domain-containing family G member 3)	PLEKHG3
A1L390	A1L390_S76	-0.80762981017904	0.202178257417539	A1L390	PKHG3_HUMAN	Pleckstrin homology domain-containing family G member 3 (PH domain-containing family G member 3)	PLEKHG3
A1X283	A1X283_S291	0.492928029116115	0.0123929541267973	A1X283	SPD2B_HUMAN	SH3 and PX domain-containing protein 2B (Adapter protein HOFI) (Factor for adipocyte differentiation 49) (Tyrosine kinase substrate with four SH3 domains)	SH3PXD2B
A1X283	A1X283_S491	-0.0995788045582558	0.833208695301778	A1X283	SPD2B_HUMAN	SH3 and PX domain-containing protein 2B (Adapter protein HOFI) (Factor for adipocyte differentiation 49) (Tyrosine kinase substrate with four SH3 domains)	SH3PXD2B
A1X283	A1X283_S528	2.30034148588517	0.0169949807968335	A1X283	SPD2B_HUMAN	SH3 and PX domain-containing protein 2B (Adapter protein HOFI) (Factor for adipocyte differentiation 49) (Tyrosine kinase substrate with four SH3 domains)	SH3PXD2B
A1X283	A1X283_S675	-0.554479967840393	0.552685765870723	A1X283	SPD2B_HUMAN	SH3 and PX domain-containing protein 2B (Adapter protein HOFI) (Factor for adipocyte differentiation 49) (Tyrosine kinase substrate with four SH3 domains)	SH3PXD2B
A1X283	A1X283_S720	-0.305399532259519	0.55296158832802	A1X283	SPD2B_HUMAN	SH3 and PX domain-containing protein 2B (Adapter protein HOFI) (Factor for adipocyte differentiation 49) (Tyrosine kinase substrate with four SH3 domains)	SH3PXD2B
A1X283	A1X283_S769	-0.604113460122828	0.157600429322234	A1X283	SPD2B_HUMAN	SH3 and PX domain-containing protein 2B (Adapter protein HOFI) (Factor for adipocyte differentiation 49) (Tyrosine kinase substrate with four SH3 domains)	SH3PXD2B
A1XBS5	A1XBS5_S241,A1XBS5_S243	-0.570192149605496	0.143975065268275	A1XBS5	F92A1_HUMAN	Protein FAM92A1	FAM92A1
A2A3K4	A2A3K4_S392	0.578824791567587	NA	A2A3K4	PTPC1_HUMAN	Protein tyrosine phosphatase domain-containing protein 1 (EC 3.1.3.-)	PTPDC1
A2A3K4	A2A3K4_S394	0.00522558417229797	NA	A2A3K4	PTPC1_HUMAN	Protein tyrosine phosphatase domain-containing protein 1 (EC 3.1.3.-)	PTPDC1
A2AJT9	A2AJT9_S192	0.766728983354227	0.0106695649128077	A2AJT9	CX023_HUMAN	Uncharacterized protein CXorf23	CXorf23
A2RRP1	A2RRP1_S2361	0.917784719283441	0.146538358832428	A2RRP1	NBAS_HUMAN	Neuroblastoma-amplified sequence (Neuroblastoma-amplified gene protein)	NBAS
A2RU67	A2RU67_S62	0.13987436632604	0.403357855910799	A2RU67	K1467_HUMAN	Uncharacterized protein KIAA1467	KIAA1467
A2VDJ0	A2VDJ0_S1093	-0.0768432822715331	0.695211358545714	A2VDJ0	T131L_HUMAN	Transmembrane protein 131-like	KIAA0922
A3KN83	A3KN83_S794	0.850152314300307	0.164235382639503	A3KN83	SBNO1_HUMAN	Protein strawberry notch homolog 1 (Monocyte protein 3) (MOP-3)	SBNO1
A3KN83	A3KN83_S815	0.382758924754199	0.0692527509496768	A3KN83	SBNO1_HUMAN	Protein strawberry notch homolog 1 (Monocyte protein 3) (MOP-3)	SBNO1
A4D1P6	A4D1P6_S293	-0.42051656327301	NA	A4D1P6	WDR91_HUMAN	WD repeat-containing protein 91	WDR91
A5YKK6	A5YKK6_S1061	-0.182459937724076	0.296817126999501	A5YKK6	CNOT1_HUMAN	CCR4-NOT transcription complex subunit 1 (CCR4-associated factor 1) (Negative regulator of transcription subunit 1 homolog) (NOT1H) (hNOT1)	CNOT1
A5YKK6	A5YKK6_T1058	0.193482386164453	NA	A5YKK6	CNOT1_HUMAN	CCR4-NOT transcription complex subunit 1 (CCR4-associated factor 1) (Negative regulator of transcription subunit 1 homolog) (NOT1H) (hNOT1)	CNOT1
A5YM69	A5YM69_S184	1.03051943434731	0.0713671099269022	A5YM69	ARG35_HUMAN	Rho guanine nucleotide exchange factor 35 (Rho guanine nucleotide exchange factor 5-like protein)	ARHGEF35
A5YM69;Q12774	A5YM69_S57,Q12774_S57	0.834531572456465	0.378455066862979	A5YM69;Q12774	ARG35_HUMAN;ARHG5_HUMAN	Rho guanine nucleotide exchange factor 35 (Rho guanine nucleotide exchange factor 5-like protein);Rho guanine nucleotide exchange factor 5 (Ephexin-3) (Guanine nucleotide regulatory protein TIM) (Oncogene TIM) (Transforming immortalized mammary oncogene) (p60 TIM)	ARHGEF35;ARHGEF5
A6ND36	A6ND36_S356	-0.250663336898344	0.136929583158566	A6ND36	FA83G_HUMAN	Protein FAM83G	FAM83G
A6ND36	A6ND36_S4	0.737697766758951	0.634866344867064	A6ND36	FA83G_HUMAN	Protein FAM83G	FAM83G
A6ND36	A6ND36_S634	0.514195603706772	0.0776978766566736	A6ND36	FA83G_HUMAN	Protein FAM83G	FAM83G
A6ND36	A6ND36_S650	0.365713761979973	0.132042360494887	A6ND36	FA83G_HUMAN	Protein FAM83G	FAM83G
A6NFE3	A6NFE3_S24,A6NFE3_Y25,A6NFE3_T27,A6NFE3_S28	-0.326879521923354	0.0527881507605565	A6NFE3	EFC10_HUMAN	EF-hand calcium-binding domain-containing protein 10	EFCAB10
A6NFI3	A6NFI3_S10	0.758047422285699	0.354611693450384	A6NFI3	ZN316_HUMAN	Zinc finger protein 316	ZNF316
A6NFI3	A6NFI3_S112	0.462938364372064	0.0802812637196344	A6NFI3	ZN316_HUMAN	Zinc finger protein 316	ZNF316
A6NHR9	A6NHR9_S1974	-0.825257788376888	0.20322796017197	A6NHR9	SMHD1_HUMAN	Structural maintenance of chromosomes flexible hinge domain-containing protein 1 (SMC hinge domain-containing protein 1)	SMCHD1
A6NHT5	A6NHT5_S218	0.313325910228656	0.575110308350028	A6NHT5	HMX3_HUMAN	Homeobox protein HMX3 (Homeobox protein H6 family member 3) (Homeobox protein Nkx-5.1)	HMX3
A6NI87	A6NI87_T148	0.620723257979581	NA	A6NI87	CBY3_HUMAN	Protein chibby homolog 3	CBY3
A6NKD9	A6NKD9_S176	0.767185475789169	0.137894365845907	A6NKD9	CC85C_HUMAN	Coiled-coil domain-containing protein 85C	CCDC85C
A6NKD9	A6NKD9_S246	-0.380236167901416	0.320022463737185	A6NKD9	CC85C_HUMAN	Coiled-coil domain-containing protein 85C	CCDC85C
A6NKD9	A6NKD9_S258	-0.329009877107467	0.0568885891543478	A6NKD9	CC85C_HUMAN	Coiled-coil domain-containing protein 85C	CCDC85C
A6NKF1	A6NKF1_S402	-1.06291825747212	0.0763462528517223	A6NKF1	SAC31_HUMAN	SAC3 domain-containing protein 1 (SAC3 homology domain-containing protein 1)	SAC3D1
A7E2V4	A7E2V4_S1092	0.637877901498584	0.251559681997315	A7E2V4	ZSWM8_HUMAN	Zinc finger SWIM domain-containing protein 8	ZSWIM8
A7E2V4	A7E2V4_S1130	0.0191757341429266	0.929529246862546	A7E2V4	ZSWM8_HUMAN	Zinc finger SWIM domain-containing protein 8	ZSWIM8
A7E2V4	A7E2V4_S48	1.02805698374154	NA	A7E2V4	ZSWM8_HUMAN	Zinc finger SWIM domain-containing protein 8	ZSWIM8
A7E2V4	A7E2V4_S567	-0.553364116415978	0.0989778086989965	A7E2V4	ZSWM8_HUMAN	Zinc finger SWIM domain-containing protein 8	ZSWIM8
A7KAX9	A7KAX9_S1796	-0.234069945415981	0.770310850927913	A7KAX9	RHG32_HUMAN	Rho GTPase-activating protein 32 (Brain-specific Rho GTPase-activating protein) (GAB-associated Cdc42/Rac GTPase-activating protein) (GC-GAP) (GTPase regulator interacting with TrkA) (Rho-type GTPase-activating protein 32) (Rho/Cdc42/Rac GTPase-activating protein RICS) (RhoGAP involved in the beta-catenin-N-cadherin and NMDA receptor signaling) (p200RhoGAP) (p250GAP)	ARHGAP32
A7KAX9	A7KAX9_S682	-0.0128065626538322	NA	A7KAX9	RHG32_HUMAN	Rho GTPase-activating protein 32 (Brain-specific Rho GTPase-activating protein) (GAB-associated Cdc42/Rac GTPase-activating protein) (GC-GAP) (GTPase regulator interacting with TrkA) (Rho-type GTPase-activating protein 32) (Rho/Cdc42/Rac GTPase-activating protein RICS) (RhoGAP involved in the beta-catenin-N-cadherin and NMDA receptor signaling) (p200RhoGAP) (p250GAP)	ARHGAP32
A7KAX9	A7KAX9_S706	0.337940694736005	0.0426742907322639	A7KAX9	RHG32_HUMAN	Rho GTPase-activating protein 32 (Brain-specific Rho GTPase-activating protein) (GAB-associated Cdc42/Rac GTPase-activating protein) (GC-GAP) (GTPase regulator interacting with TrkA) (Rho-type GTPase-activating protein 32) (Rho/Cdc42/Rac GTPase-activating protein RICS) (RhoGAP involved in the beta-catenin-N-cadherin and NMDA receptor signaling) (p200RhoGAP) (p250GAP)	ARHGAP32
A7KAX9	A7KAX9_S856	Inf	NA	A7KAX9	RHG32_HUMAN	Rho GTPase-activating protein 32 (Brain-specific Rho GTPase-activating protein) (GAB-associated Cdc42/Rac GTPase-activating protein) (GC-GAP) (GTPase regulator interacting with TrkA) (Rho-type GTPase-activating protein 32) (Rho/Cdc42/Rac GTPase-activating protein RICS) (RhoGAP involved in the beta-catenin-N-cadherin and NMDA receptor signaling) (p200RhoGAP) (p250GAP)	ARHGAP32
A7KAX9	A7KAX9_S952	-0.168845985709036	0.12675913462289	A7KAX9	RHG32_HUMAN	Rho GTPase-activating protein 32 (Brain-specific Rho GTPase-activating protein) (GAB-associated Cdc42/Rac GTPase-activating protein) (GC-GAP) (GTPase regulator interacting with TrkA) (Rho-type GTPase-activating protein 32) (Rho/Cdc42/Rac GTPase-activating protein RICS) (RhoGAP involved in the beta-catenin-N-cadherin and NMDA receptor signaling) (p200RhoGAP) (p250GAP)	ARHGAP32
A7XYQ1	A7XYQ1_S313	1.07172238884956	0.00132784337365965	A7XYQ1	SOBP_HUMAN	Sine oculis-binding protein homolog (Jackson circler protein 1)	SOBP
A7XYQ1	A7XYQ1_S629	-0.714287960075857	0.123393607154195	A7XYQ1	SOBP_HUMAN	Sine oculis-binding protein homolog (Jackson circler protein 1)	SOBP
A8CG34	A8CG34_S370	0.351290532883191	0.621538349340252	A8CG34	P121C_HUMAN	Nuclear envelope pore membrane protein POM 121C (Nuclear pore membrane protein 121-2) (POM121-2) (Pore membrane protein of 121 kDa C)	POM121C
A8CG34;Q6PJE2;Q96HA1	A8CG34_S260,Q6PJE2_S18,Q96HA1_S283	NA	NA	A8CG34;Q6PJE2;Q96HA1	P121C_HUMAN;POZP3_HUMAN;P121A_HUMAN	Nuclear envelope pore membrane protein POM 121C (Nuclear pore membrane protein 121-2) (POM121-2) (Pore membrane protein of 121 kDa C);POM121 and ZP3 fusion protein (POM-ZP3);Nuclear envelope pore membrane protein POM 121 (Nuclear envelope pore membrane protein POM 121A) (Nucleoporin Nup121) (Pore membrane protein of 121 kDa)	POM121C;POMZP3;POM121
A8MT19;Q8IUC4	A8MT19_S551,Q8IUC4_S654	-0.0855828296642377	0.716091697982054	A8MT19;Q8IUC4	RHN2P_HUMAN;RHPN2_HUMAN	Putative rhophilin-2-like protein RHPN2P1 (Rhophilin-2 pseudogene 1);Rhophilin-2 (76 kDa RhoB effector protein) (GTP-Rho-binding protein 2) (p76RBE)	RHPN2P1;RHPN2
A8MU93	A8MU93_S88	0.393688365437169	0.0404013433707331	A8MU93	CQ100_HUMAN	Uncharacterized protein C17orf100	C17orf100
A8MXV4	A8MXV4_S3	0.286444248188275	0.677102044215251	A8MXV4	NUD19_HUMAN	Nucleoside diphosphate-linked moiety X motif 19, mitochondrial (Nudix motif 19) (EC 3.6.1.-)	NUDT19
B2RTY4	B2RTY4_S1215	0.459051633605053	NA	B2RTY4	MYO9A_HUMAN	Unconventional myosin-IXa (Unconventional myosin-9a)	MYO9A
B2RTY4	B2RTY4_S1230	-0.269675009176578	NA	B2RTY4	MYO9A_HUMAN	Unconventional myosin-IXa (Unconventional myosin-9a)	MYO9A
B2RTY4	B2RTY4_S1733	-0.11362729424088	0.447272531742679	B2RTY4	MYO9A_HUMAN	Unconventional myosin-IXa (Unconventional myosin-9a)	MYO9A
B2RTY4	B2RTY4_S1829	-0.0781485186948435	0.83283911565952	B2RTY4	MYO9A_HUMAN	Unconventional myosin-IXa (Unconventional myosin-9a)	MYO9A
B6SEH8	B6SEH8_S376	0.156280312560238	0.447798273039672	B6SEH8	ERVV1_HUMAN	HERV-V_19q13.41 provirus ancestral Env polyprotein 1 (Endogenous retrovirus group V, member 1)	ERVV-1
B7ZBB8	B7ZBB8_S86	-3.34194488528714	NA	B7ZBB8	PP13G_HUMAN	Protein phosphatase 1 regulatory subunit 3G	PPP1R3G
C4AMC7;Q6VEQ5;A8K0Z3;A8MWX3	C4AMC7_S343,Q6VEQ5_S345,A8K0Z3_S345,A8MWX3_S358	-0.507105244700158	NA	A8K0Z3;A8MWX3;C4AMC7;Q6VEQ5	WASH1_HUMAN;WASH4_HUMAN;WASH3_HUMAN;WASH2_HUMAN	WAS protein family homolog 1 (CXYorf1-like protein on chromosome 9) (Protein FAM39E);Putative WAS protein family homolog 4 (Protein FAM39CP);Putative WAS protein family homolog 3 (Protein FAM39DP);WAS protein family homolog 2 (CXYorf1-like protein on chromosome 2) (Protein FAM39B)	WASH1;WASH4P;WASH3P;WASH2P
C9JLW8	C9JLW8_S18	0.187623529936523	NA	C9JLW8	F195B_HUMAN	Protein FAM195B	FAM195B
C9JLW8	C9JLW8_S21	-0.12012705548662	0.63193623256445	C9JLW8	F195B_HUMAN	Protein FAM195B	FAM195B
C9JLW8	C9JLW8_T16	0.177043334003869	NA	C9JLW8	F195B_HUMAN	Protein FAM195B	FAM195B
F5GYI3	F5GYI3_S198,F5GYI3_S212	Inf	NA	F5GYI3	UBA1L_HUMAN	Ubiquitin-associated protein 1-like (UBAP-1L)	UBAP1L
O00116	O00116_S65	0.391630649901401	0.0984918930555141	O00116	ADAS_HUMAN	Alkyldihydroxyacetonephosphate synthase, peroxisomal (Alkyl-DHAP synthase) (EC 2.5.1.26) (Aging-associated gene 5 protein) (Alkylglycerone-phosphate synthase)	AGPS
O00139	O00139_S100	-0.272895227501162	0.519411436274255	O00139	KIF2A_HUMAN	Kinesin-like protein KIF2A (Kinesin-2) (hK2)	KIF2A
O00139	O00139_S140	0.116607131722229	0.0123777335278468	O00139	KIF2A_HUMAN	Kinesin-like protein KIF2A (Kinesin-2) (hK2)	KIF2A
O00139	O00139_S157	1.30045684747284	0.0263260318529355	O00139	KIF2A_HUMAN	Kinesin-like protein KIF2A (Kinesin-2) (hK2)	KIF2A
O00139	O00139_T97	-0.222270018390093	0.270915923658726	O00139	KIF2A_HUMAN	Kinesin-like protein KIF2A (Kinesin-2) (hK2)	KIF2A
O00161	O00161_S110	-0.336146626069601	0.368204170084376	O00161	SNP23_HUMAN	Synaptosomal-associated protein 23 (SNAP-23) (Vesicle-membrane fusion protein SNAP-23)	SNAP23
O00161	O00161_S23	0.0544640809247194	NA	O00161	SNP23_HUMAN	Synaptosomal-associated protein 23 (SNAP-23) (Vesicle-membrane fusion protein SNAP-23)	SNAP23
O00178	O00178_S24	0.326822327486042	0.341627808331346	O00178	GTPB1_HUMAN	GTP-binding protein 1 (G-protein 1) (GP-1) (GP1)	GTPBP1
O00178	O00178_S25	0.208344865769097	0.500096869236849	O00178	GTPB1_HUMAN	GTP-binding protein 1 (G-protein 1) (GP-1) (GP1)	GTPBP1
O00178	O00178_S47	-0.399882127966888	NA	O00178	GTPB1_HUMAN	GTP-binding protein 1 (G-protein 1) (GP-1) (GP1)	GTPBP1
O00178	O00178_S580	-0.620679759252312	0.222718049786596	O00178	GTPB1_HUMAN	GTP-binding protein 1 (G-protein 1) (GP-1) (GP1)	GTPBP1
O00193	O00193_S147	-0.47052584182912	0.788667948920008	O00193	SMAP_HUMAN	Small acidic protein	SMAP
O00193	O00193_S15	-0.478820530290193	0.326396391885763	O00193	SMAP_HUMAN	Small acidic protein	SMAP
O00193	O00193_S17	-0.0142184942210453	0.959570994875451	O00193	SMAP_HUMAN	Small acidic protein	SMAP
O00193	O00193_S63	Inf	NA	O00193	SMAP_HUMAN	Small acidic protein	SMAP
O00221	O00221_S157	-0.339308974661847	0.091649525811262	O00221	IKBE_HUMAN	NF-kappa-B inhibitor epsilon (NF-kappa-BIE) (I-kappa-B-epsilon) (IkB-E) (IkB-epsilon) (IkappaBepsilon)	NFKBIE
O00221	O00221_S183	-0.848484814368894	NA	O00221	IKBE_HUMAN	NF-kappa-B inhibitor epsilon (NF-kappa-BIE) (I-kappa-B-epsilon) (IkB-E) (IkB-epsilon) (IkappaBepsilon)	NFKBIE
O00231	O00231_S14	0.678496232391761	0.39127566070161	O00231	PSD11_HUMAN	26S proteasome non-ATPase regulatory subunit 11 (26S proteasome regulatory subunit RPN6) (26S proteasome regulatory subunit S9) (26S proteasome regulatory subunit p44.5)	PSMD11
O00264	O00264_S181	0.0613372772777723	0.863564858373412	O00264	PGRC1_HUMAN	Membrane-associated progesterone receptor component 1 (mPR)	PGRMC1
O00264	O00264_S54	1.51271980595393	NA	O00264	PGRC1_HUMAN	Membrane-associated progesterone receptor component 1 (mPR)	PGRMC1
O00264	O00264_S57	0.339279491877865	0.0905343656837991	O00264	PGRC1_HUMAN	Membrane-associated progesterone receptor component 1 (mPR)	PGRMC1
O00268	O00268_S1032	-0.363143259642216	NA	O00268	TAF4_HUMAN	Transcription initiation factor TFIID subunit 4 (RNA polymerase II TBP-associated factor subunit C) (TBP-associated factor 4) (Transcription initiation factor TFIID 130 kDa subunit) (TAF(II)130) (TAFII-130) (TAFII130) (Transcription initiation factor TFIID 135 kDa subunit) (TAF(II)135) (TAFII-135) (TAFII135)	TAF4
O00268	O00268_S543	-0.206813115121347	0.369245493381147	O00268	TAF4_HUMAN	Transcription initiation factor TFIID subunit 4 (RNA polymerase II TBP-associated factor subunit C) (TBP-associated factor 4) (Transcription initiation factor TFIID 130 kDa subunit) (TAF(II)130) (TAFII-130) (TAFII130) (Transcription initiation factor TFIID 135 kDa subunit) (TAF(II)135) (TAFII-135) (TAFII135)	TAF4
O00273	O00273_S315	-0.121318965868293	0.494089878902443	O00273	DFFA_HUMAN	DNA fragmentation factor subunit alpha (DNA fragmentation factor 45 kDa subunit) (DFF-45) (Inhibitor of CAD) (ICAD)	DFFA
O00308	O00308_S211	0.192435265032028	0.412783441895958	O00308	WWP2_HUMAN	NEDD4-like E3 ubiquitin-protein ligase WWP2 (EC 6.3.2.-) (Atrophin-1-interacting protein 2) (AIP2) (WW domain-containing protein 2)	WWP2
O00327	O00327_S42	0.987006473408574	NA	O00327	BMAL1_HUMAN	Aryl hydrocarbon receptor nuclear translocator-like protein 1 (Basic-helix-loop-helix-PAS protein MOP3) (Brain and muscle ARNT-like 1) (Class E basic helix-loop-helix protein 5) (bHLHe5) (Member of PAS protein 3) (PAS domain-containing protein 3) (bHLH-PAS protein JAP3)	ARNTL
O00370	O00370_T243	0.464897996723717	NA	NA	NA	NA	NA
O00399	O00399_T5	-0.0656101004609814	NA	O00399	DCTN6_HUMAN	Dynactin subunit 6 (Dynactin subunit p27) (Protein WS-3)	DCTN6
O00400	O00400_S22	-0.565983276563102	0.326929159162329	O00400	ACATN_HUMAN	Acetyl-coenzyme A transporter 1 (AT-1) (Acetyl-CoA transporter 1) (Solute carrier family 33 member 1)	SLC33A1
O00401	O00401_Y256	0.23882767908629	NA	O00401	WASL_HUMAN	Neural Wiskott-Aldrich syndrome protein (N-WASP)	WASL
O00418	O00418_S18	-0.983998524273289	0.103613217427985	O00418	EF2K_HUMAN	Eukaryotic elongation factor 2 kinase (eEF-2 kinase) (eEF-2K) (EC 2.7.11.20) (Calcium/calmodulin-dependent eukaryotic elongation factor 2 kinase)	EEF2K
O00418	O00418_S445	-0.00254396514931917	0.994140016892617	O00418	EF2K_HUMAN	Eukaryotic elongation factor 2 kinase (eEF-2 kinase) (eEF-2K) (EC 2.7.11.20) (Calcium/calmodulin-dependent eukaryotic elongation factor 2 kinase)	EEF2K
O00418	O00418_S470	NA	NA	O00418	EF2K_HUMAN	Eukaryotic elongation factor 2 kinase (eEF-2 kinase) (eEF-2K) (EC 2.7.11.20) (Calcium/calmodulin-dependent eukaryotic elongation factor 2 kinase)	EEF2K
O00418	O00418_S470,O00418_S474	0.0563575937443043	0.772740218172977	O00418	EF2K_HUMAN	Eukaryotic elongation factor 2 kinase (eEF-2 kinase) (eEF-2K) (EC 2.7.11.20) (Calcium/calmodulin-dependent eukaryotic elongation factor 2 kinase)	EEF2K
O00418	O00418_S70	-0.892494501274106	0.178603037004025	O00418	EF2K_HUMAN	Eukaryotic elongation factor 2 kinase (eEF-2 kinase) (eEF-2K) (EC 2.7.11.20) (Calcium/calmodulin-dependent eukaryotic elongation factor 2 kinase)	EEF2K
O00418	O00418_T348	-0.0619032044889517	0.833075310885985	O00418	EF2K_HUMAN	Eukaryotic elongation factor 2 kinase (eEF-2 kinase) (eEF-2K) (EC 2.7.11.20) (Calcium/calmodulin-dependent eukaryotic elongation factor 2 kinase)	EEF2K
O00418	O00418_T353	-0.58279704797607	0.334250639482476	O00418	EF2K_HUMAN	Eukaryotic elongation factor 2 kinase (eEF-2 kinase) (eEF-2K) (EC 2.7.11.20) (Calcium/calmodulin-dependent eukaryotic elongation factor 2 kinase)	EEF2K
O00423	O00423_S135,O00423_S140	0.048568048293788	0.886666529400725	O00423	EMAL1_HUMAN	Echinoderm microtubule-associated protein-like 1 (EMAP-1) (HuEMAP-1)	EML1
O00423	O00423_S147	-1.88679028808115	0.520720024161181	O00423	EMAL1_HUMAN	Echinoderm microtubule-associated protein-like 1 (EMAP-1) (HuEMAP-1)	EML1
O00425	O00425_S179,O00425_S184	-0.651338475508588	NA	O00425	IF2B3_HUMAN	Insulin-like growth factor 2 mRNA-binding protein 3 (IGF2 mRNA-binding protein 3) (IMP-3) (IGF-II mRNA-binding protein 3) (KH domain-containing protein overexpressed in cancer) (hKOC) (VICKZ family member 3)	IGF2BP3
O00425	O00425_S180,O00425_S184	0.183695148513997	NA	O00425	IF2B3_HUMAN	Insulin-like growth factor 2 mRNA-binding protein 3 (IGF2 mRNA-binding protein 3) (IMP-3) (IGF-II mRNA-binding protein 3) (KH domain-containing protein overexpressed in cancer) (hKOC) (VICKZ family member 3)	IGF2BP3
O00425	O00425_S184	-1.64428066137795	NA	O00425	IF2B3_HUMAN	Insulin-like growth factor 2 mRNA-binding protein 3 (IGF2 mRNA-binding protein 3) (IMP-3) (IGF-II mRNA-binding protein 3) (KH domain-containing protein overexpressed in cancer) (hKOC) (VICKZ family member 3)	IGF2BP3
O00429	O00429_S616	0.0557292623118997	0.790657371876903	O00429	DNM1L_HUMAN	Dynamin-1-like protein (EC 3.6.5.5) (Dnm1p/Vps1p-like protein) (DVLP) (Dynamin family member proline-rich carboxyl-terminal domain less) (Dymple) (Dynamin-like protein) (Dynamin-like protein 4) (Dynamin-like protein IV) (HdynIV) (Dynamin-related protein 1)	DNM1L
O00443	O00443_S259	-0.488924271247546	0.0390249213770346	O00443	P3C2A_HUMAN	Phosphatidylinositol 4-phosphate 3-kinase C2 domain-containing subunit alpha (PI3K-C2-alpha) (PtdIns-3-kinase C2 subunit alpha) (EC 2.7.1.154) (Phosphoinositide 3-kinase-C2-alpha)	PIK3C2A
O00443	O00443_S338	-0.346537932234469	0.166012955001669	O00443	P3C2A_HUMAN	Phosphatidylinositol 4-phosphate 3-kinase C2 domain-containing subunit alpha (PI3K-C2-alpha) (PtdIns-3-kinase C2 subunit alpha) (EC 2.7.1.154) (Phosphoinositide 3-kinase-C2-alpha)	PIK3C2A
O00443	O00443_S60	-0.0481023531672482	NA	O00443	P3C2A_HUMAN	Phosphatidylinositol 4-phosphate 3-kinase C2 domain-containing subunit alpha (PI3K-C2-alpha) (PtdIns-3-kinase C2 subunit alpha) (EC 2.7.1.154) (Phosphoinositide 3-kinase-C2-alpha)	PIK3C2A
O00458	O00458_S14	1.96656809443735	NA	O00458	IFRD1_HUMAN	Interferon-related developmental regulator 1 (Nerve growth factor-inducible protein PC4)	IFRD1
O00458	O00458_S21	Inf	NA	O00458	IFRD1_HUMAN	Interferon-related developmental regulator 1 (Nerve growth factor-inducible protein PC4)	IFRD1
O00459	O00459_S263	-0.678105790873139	NA	O00459	P85B_HUMAN	Phosphatidylinositol 3-kinase regulatory subunit beta (PI3-kinase regulatory subunit beta) (PI3K regulatory subunit beta) (PtdIns-3-kinase regulatory subunit beta) (Phosphatidylinositol 3-kinase 85 kDa regulatory subunit beta) (PI3-kinase subunit p85-beta) (PtdIns-3-kinase regulatory subunit p85-beta)	PIK3R2
O00470	O00470_S196	-0.21170703139879	0.670984362846524	O00470	MEIS1_HUMAN	Homeobox protein Meis1	MEIS1
O00488	O00488_T132	0.188740335733326	NA	O00488	ZN593_HUMAN	Zinc finger protein 593 (Zinc finger protein T86)	ZNF593
O00499	O00499_S296	-0.533157209973922	0.113840034154246	O00499	BIN1_HUMAN	Myc box-dependent-interacting protein 1 (Amphiphysin II) (Amphiphysin-like protein) (Box-dependent myc-interacting protein 1) (Bridging integrator 1)	BIN1
O00499	O00499_S296,O00499_S298	-0.376393733446596	0.272653374970478	O00499	BIN1_HUMAN	Myc box-dependent-interacting protein 1 (Amphiphysin II) (Amphiphysin-like protein) (Box-dependent myc-interacting protein 1) (Bridging integrator 1)	BIN1
O00499	O00499_S296,O00499_S298,O00499_S303	-0.959806372376118	NA	O00499	BIN1_HUMAN	Myc box-dependent-interacting protein 1 (Amphiphysin II) (Amphiphysin-like protein) (Box-dependent myc-interacting protein 1) (Bridging integrator 1)	BIN1
O00499	O00499_S296,O00499_S303	-0.0923905411171688	NA	O00499	BIN1_HUMAN	Myc box-dependent-interacting protein 1 (Amphiphysin II) (Amphiphysin-like protein) (Box-dependent myc-interacting protein 1) (Bridging integrator 1)	BIN1
O00499	O00499_S298	-0.000175195161972397	0.999240415640249	O00499	BIN1_HUMAN	Myc box-dependent-interacting protein 1 (Amphiphysin II) (Amphiphysin-like protein) (Box-dependent myc-interacting protein 1) (Bridging integrator 1)	BIN1
O00499	O00499_S298,O00499_S303	-0.20025976072791	NA	O00499	BIN1_HUMAN	Myc box-dependent-interacting protein 1 (Amphiphysin II) (Amphiphysin-like protein) (Box-dependent myc-interacting protein 1) (Bridging integrator 1)	BIN1
O00499	O00499_S331	-0.00692048596598719	0.987414923151806	O00499	BIN1_HUMAN	Myc box-dependent-interacting protein 1 (Amphiphysin II) (Amphiphysin-like protein) (Box-dependent myc-interacting protein 1) (Bridging integrator 1)	BIN1
O00505	O00505_S14	-0.353727185578651	0.257552083266687	O00505	IMA3_HUMAN	Importin subunit alpha-3 (Importin alpha Q2) (Qip2) (Karyopherin subunit alpha-3) (SRP1-gamma)	KPNA3
O00505	O00505_S60	-0.765694392795595	0.525871029569774	O00505	IMA3_HUMAN	Importin subunit alpha-3 (Importin alpha Q2) (Qip2) (Karyopherin subunit alpha-3) (SRP1-gamma)	KPNA3
O00505	O00505_T24	-0.442345205746809	0.492748474995795	O00505	IMA3_HUMAN	Importin subunit alpha-3 (Importin alpha Q2) (Qip2) (Karyopherin subunit alpha-3) (SRP1-gamma)	KPNA3
O00506;Q9Y6E0	O00506_T174,Q9Y6E0_T190	-1.23542100691487	0.274336696141163	O00506;Q9Y6E0	STK25_HUMAN;STK24_HUMAN	Serine/threonine-protein kinase 25 (EC 2.7.11.1) (Ste20-like kinase) (Sterile 20/oxidant stress-response kinase 1) (SOK-1) (Ste20/oxidant stress response kinase 1);Serine/threonine-protein kinase 24 (EC 2.7.11.1) (Mammalian STE20-like protein kinase 3) (MST-3) (STE20-like kinase MST3) [Cleaved into: Serine/threonine-protein kinase 24 36 kDa subunit (Mammalian STE20-like protein kinase 3 N-termina…	STK25;STK24
O00506;Q9Y6E0;Q9P289	O00506_T168,Q9Y6E0_T184,Q9P289_T172	0.0214950575591882	0.955372750673277	O00506;Q9P289;Q9Y6E0	STK25_HUMAN;MST4_HUMAN;STK24_HUMAN	Serine/threonine-protein kinase 25 (EC 2.7.11.1) (Ste20-like kinase) (Sterile 20/oxidant stress-response kinase 1) (SOK-1) (Ste20/oxidant stress response kinase 1);Serine/threonine-protein kinase MST4 (EC 2.7.11.1) (Mammalian STE20-like protein kinase 4) (MST-4) (Mst3 and SOK1-related kinase) (STE20-like kinase MST4) (Serine/threonine-protein kinase MASK);Serine/threonine-protein kinase 24 (EC 2.…	STK25;MST4;STK24
O00512	O00512_S104	0.137378272503247	NA	O00512	BCL9_HUMAN	B-cell CLL/lymphoma 9 protein (B-cell lymphoma 9 protein) (Bcl-9) (Protein legless homolog)	BCL9
O00512	O00512_S11,O00512_S19	0.0731288250798677	NA	O00512	BCL9_HUMAN	B-cell CLL/lymphoma 9 protein (B-cell lymphoma 9 protein) (Bcl-9) (Protein legless homolog)	BCL9
O00512	O00512_S687	-0.699062827034709	0.325230539623954	O00512	BCL9_HUMAN	B-cell CLL/lymphoma 9 protein (B-cell lymphoma 9 protein) (Bcl-9) (Protein legless homolog)	BCL9
O00512	O00512_T155	0.361495296588359	0.247094320256567	O00512	BCL9_HUMAN	B-cell CLL/lymphoma 9 protein (B-cell lymphoma 9 protein) (Bcl-9) (Protein legless homolog)	BCL9
O00559	O00559_S36	-0.161016189506048	0.590409843304747	O00559	RCAS1_HUMAN	Receptor-binding cancer antigen expressed on SiSo cells (Cancer-associated surface antigen RCAS1) (Estrogen receptor-binding fragment-associated gene 9 protein)	EBAG9
O00562	O00562_S1237	-2.84364455977836	NA	O00562	PITM1_HUMAN	Membrane-associated phosphatidylinositol transfer protein 1 (Drosophila retinal degeneration B homolog) (Phosphatidylinositol transfer protein, membrane-associated 1) (PITPnm 1) (Pyk2 N-terminal domain-interacting receptor 2) (NIR-2)	PITPNM1
O00562	O00562_S300	0.947975173592724	NA	O00562	PITM1_HUMAN	Membrane-associated phosphatidylinositol transfer protein 1 (Drosophila retinal degeneration B homolog) (Phosphatidylinositol transfer protein, membrane-associated 1) (PITPnm 1) (Pyk2 N-terminal domain-interacting receptor 2) (NIR-2)	PITPNM1
O00562	O00562_S315	1.12104938082081	NA	O00562	PITM1_HUMAN	Membrane-associated phosphatidylinositol transfer protein 1 (Drosophila retinal degeneration B homolog) (Phosphatidylinositol transfer protein, membrane-associated 1) (PITPnm 1) (Pyk2 N-terminal domain-interacting receptor 2) (NIR-2)	PITPNM1
O00562	O00562_S593	1.56546632880438	0.125705245439589	O00562	PITM1_HUMAN	Membrane-associated phosphatidylinositol transfer protein 1 (Drosophila retinal degeneration B homolog) (Phosphatidylinositol transfer protein, membrane-associated 1) (PITPnm 1) (Pyk2 N-terminal domain-interacting receptor 2) (NIR-2)	PITPNM1
O00567	O00567_S511	0.530775456074778	NA	O00567	NOP56_HUMAN	Nucleolar protein 56 (Nucleolar protein 5A)	NOP56
O00567	O00567_S513	2.63031998954891	NA	O00567	NOP56_HUMAN	Nucleolar protein 56 (Nucleolar protein 5A)	NOP56
O00567	O00567_S513,O00567_S519	0.324389487352126	0.44783796451535	O00567	NOP56_HUMAN	Nucleolar protein 56 (Nucleolar protein 5A)	NOP56
O00567	O00567_S519	-0.0612941198203127	0.859303415922607	O00567	NOP56_HUMAN	Nucleolar protein 56 (Nucleolar protein 5A)	NOP56
O00567	O00567_S519,O00567_S520	-0.0412788218852404	NA	O00567	NOP56_HUMAN	Nucleolar protein 56 (Nucleolar protein 5A)	NOP56
O00567	O00567_S520	-0.56375056149101	0.435563652554337	O00567	NOP56_HUMAN	Nucleolar protein 56 (Nucleolar protein 5A)	NOP56
O00567	O00567_S537	2.60321352409508	0.00567504176036859	O00567	NOP56_HUMAN	Nucleolar protein 56 (Nucleolar protein 5A)	NOP56
O00567	O00567_S554	-1.60228722542281	NA	O00567	NOP56_HUMAN	Nucleolar protein 56 (Nucleolar protein 5A)	NOP56
O00567	O00567_S556	-0.958766886667314	0.327398030562287	O00567	NOP56_HUMAN	Nucleolar protein 56 (Nucleolar protein 5A)	NOP56
O00567	O00567_S563	1.40964462488345	0.0124499281070674	O00567	NOP56_HUMAN	Nucleolar protein 56 (Nucleolar protein 5A)	NOP56
O00567	O00567_S563,O00567_S569	NA	NA	O00567	NOP56_HUMAN	Nucleolar protein 56 (Nucleolar protein 5A)	NOP56
O00567	O00567_S563,O00567_S569,O00567_S570	1.20103002799758	0.0517045532267422	O00567	NOP56_HUMAN	Nucleolar protein 56 (Nucleolar protein 5A)	NOP56
O00567	O00567_S563,O00567_S570	Inf	NA	O00567	NOP56_HUMAN	Nucleolar protein 56 (Nucleolar protein 5A)	NOP56
O00567	O00567_S569	-0.579123983254201	0.300841078873744	O00567	NOP56_HUMAN	Nucleolar protein 56 (Nucleolar protein 5A)	NOP56
O00567	O00567_S569,O00567_S570	-0.735661064442468	0.0165409174210409	O00567	NOP56_HUMAN	Nucleolar protein 56 (Nucleolar protein 5A)	NOP56
O00567	O00567_S570	-0.751663739129649	0.0585364359392666	O00567	NOP56_HUMAN	Nucleolar protein 56 (Nucleolar protein 5A)	NOP56
O00567	O00567_T538	Inf	NA	O00567	NOP56_HUMAN	Nucleolar protein 56 (Nucleolar protein 5A)	NOP56
O00567	O00567_T538,O00567_S554	1.44012708219661	NA	O00567	NOP56_HUMAN	Nucleolar protein 56 (Nucleolar protein 5A)	NOP56
O00567	O00567_T538,O00567_S556	2.23018939232009	NA	O00567	NOP56_HUMAN	Nucleolar protein 56 (Nucleolar protein 5A)	NOP56
O00571	O00571_S612	0.345865332468345	0.522123645183532	O00571	DDX3X_HUMAN	ATP-dependent RNA helicase DDX3X (EC 3.6.4.13) (DEAD box protein 3, X-chromosomal) (DEAD box, X isoform) (Helicase-like protein 2) (HLP2)	DDX3X
O00571	O00571_S619	-0.37909935320593	0.227743170763131	O00571	DDX3X_HUMAN	ATP-dependent RNA helicase DDX3X (EC 3.6.4.13) (DEAD box protein 3, X-chromosomal) (DEAD box, X isoform) (Helicase-like protein 2) (HLP2)	DDX3X
O00571	O00571_S82	-0.596791329351637	0.43662218434834	O00571	DDX3X_HUMAN	ATP-dependent RNA helicase DDX3X (EC 3.6.4.13) (DEAD box protein 3, X-chromosomal) (DEAD box, X isoform) (Helicase-like protein 2) (HLP2)	DDX3X
O00571	O00571_S90	-0.119939007124486	0.609651929869665	O00571	DDX3X_HUMAN	ATP-dependent RNA helicase DDX3X (EC 3.6.4.13) (DEAD box protein 3, X-chromosomal) (DEAD box, X isoform) (Helicase-like protein 2) (HLP2)	DDX3X
O00571	O00571_S92	-0.219258812862525	0.457955017137472	O00571	DDX3X_HUMAN	ATP-dependent RNA helicase DDX3X (EC 3.6.4.13) (DEAD box protein 3, X-chromosomal) (DEAD box, X isoform) (Helicase-like protein 2) (HLP2)	DDX3X
O00592	O00592_S519	-0.696310577470191	0.0843024114892952	O00592	PODXL_HUMAN	Podocalyxin (GCTM-2 antigen) (Gp200) (Podocalyxin-like protein 1) (PC) (PCLP-1)	PODXL
O00762	O00762_S3	0.20399555221357	0.25042629946493	O00762	UBE2C_HUMAN	Ubiquitin-conjugating enzyme E2 C (EC 6.3.2.19) (UbcH10) (Ubiquitin carrier protein C) (Ubiquitin-protein ligase C)	UBE2C
O14492	O14492_S117	0.452635621178795	0.269651214172601	O14492	SH2B2_HUMAN	SH2B adapter protein 2 (Adapter protein with pleckstrin homology and Src homology 2 domains) (SH2 and PH domain-containing adapter protein APS)	SH2B2
O14497	O14497_S1182	Inf	NA	O14497	ARI1A_HUMAN	AT-rich interactive domain-containing protein 1A (ARID domain-containing protein 1A) (B120) (BRG1-associated factor 250) (BAF250) (BRG1-associated factor 250a) (BAF250A) (Osa homolog 1) (hOSA1) (SWI-like protein) (SWI/SNF complex protein p270) (SWI/SNF-related, matrix-associated, actin-dependent regulator of chromatin subfamily F member 1) (hELD)	ARID1A
O14497	O14497_S1184	0.040845485094773	0.950514917154201	O14497	ARI1A_HUMAN	AT-rich interactive domain-containing protein 1A (ARID domain-containing protein 1A) (B120) (BRG1-associated factor 250) (BAF250) (BRG1-associated factor 250a) (BAF250A) (Osa homolog 1) (hOSA1) (SWI-like protein) (SWI/SNF complex protein p270) (SWI/SNF-related, matrix-associated, actin-dependent regulator of chromatin subfamily F member 1) (hELD)	ARID1A
O14497	O14497_S1204	Inf	NA	O14497	ARI1A_HUMAN	AT-rich interactive domain-containing protein 1A (ARID domain-containing protein 1A) (B120) (BRG1-associated factor 250) (BAF250) (BRG1-associated factor 250a) (BAF250A) (Osa homolog 1) (hOSA1) (SWI-like protein) (SWI/SNF complex protein p270) (SWI/SNF-related, matrix-associated, actin-dependent regulator of chromatin subfamily F member 1) (hELD)	ARID1A
O14497	O14497_S1751	0.17359560853411	0.580513481761496	O14497	ARI1A_HUMAN	AT-rich interactive domain-containing protein 1A (ARID domain-containing protein 1A) (B120) (BRG1-associated factor 250) (BAF250) (BRG1-associated factor 250a) (BAF250A) (Osa homolog 1) (hOSA1) (SWI-like protein) (SWI/SNF complex protein p270) (SWI/SNF-related, matrix-associated, actin-dependent regulator of chromatin subfamily F member 1) (hELD)	ARID1A
O14497	O14497_S1754	-1.37353834933522	NA	O14497	ARI1A_HUMAN	AT-rich interactive domain-containing protein 1A (ARID domain-containing protein 1A) (B120) (BRG1-associated factor 250) (BAF250) (BRG1-associated factor 250a) (BAF250A) (Osa homolog 1) (hOSA1) (SWI-like protein) (SWI/SNF complex protein p270) (SWI/SNF-related, matrix-associated, actin-dependent regulator of chromatin subfamily F member 1) (hELD)	ARID1A
O14497	O14497_S1755	-Inf	NA	O14497	ARI1A_HUMAN	AT-rich interactive domain-containing protein 1A (ARID domain-containing protein 1A) (B120) (BRG1-associated factor 250) (BAF250) (BRG1-associated factor 250a) (BAF250A) (Osa homolog 1) (hOSA1) (SWI-like protein) (SWI/SNF complex protein p270) (SWI/SNF-related, matrix-associated, actin-dependent regulator of chromatin subfamily F member 1) (hELD)	ARID1A
O14497	O14497_S1944	0.975738855454562	NA	O14497	ARI1A_HUMAN	AT-rich interactive domain-containing protein 1A (ARID domain-containing protein 1A) (B120) (BRG1-associated factor 250) (BAF250) (BRG1-associated factor 250a) (BAF250A) (Osa homolog 1) (hOSA1) (SWI-like protein) (SWI/SNF complex protein p270) (SWI/SNF-related, matrix-associated, actin-dependent regulator of chromatin subfamily F member 1) (hELD)	ARID1A
O14497	O14497_S363	0.307424352470941	0.441455027294598	O14497	ARI1A_HUMAN	AT-rich interactive domain-containing protein 1A (ARID domain-containing protein 1A) (B120) (BRG1-associated factor 250) (BAF250) (BRG1-associated factor 250a) (BAF250A) (Osa homolog 1) (hOSA1) (SWI-like protein) (SWI/SNF complex protein p270) (SWI/SNF-related, matrix-associated, actin-dependent regulator of chromatin subfamily F member 1) (hELD)	ARID1A
O14497	O14497_S382	-0.586404325727604	0.199836391173381	O14497	ARI1A_HUMAN	AT-rich interactive domain-containing protein 1A (ARID domain-containing protein 1A) (B120) (BRG1-associated factor 250) (BAF250) (BRG1-associated factor 250a) (BAF250A) (Osa homolog 1) (hOSA1) (SWI-like protein) (SWI/SNF complex protein p270) (SWI/SNF-related, matrix-associated, actin-dependent regulator of chromatin subfamily F member 1) (hELD)	ARID1A
O14497	O14497_S696	-0.156281006833543	0.380616880760032	O14497	ARI1A_HUMAN	AT-rich interactive domain-containing protein 1A (ARID domain-containing protein 1A) (B120) (BRG1-associated factor 250) (BAF250) (BRG1-associated factor 250a) (BAF250A) (Osa homolog 1) (hOSA1) (SWI-like protein) (SWI/SNF complex protein p270) (SWI/SNF-related, matrix-associated, actin-dependent regulator of chromatin subfamily F member 1) (hELD)	ARID1A
O14497	O14497_S715	0.130406414413538	0.683706119222395	O14497	ARI1A_HUMAN	AT-rich interactive domain-containing protein 1A (ARID domain-containing protein 1A) (B120) (BRG1-associated factor 250) (BAF250) (BRG1-associated factor 250a) (BAF250A) (Osa homolog 1) (hOSA1) (SWI-like protein) (SWI/SNF complex protein p270) (SWI/SNF-related, matrix-associated, actin-dependent regulator of chromatin subfamily F member 1) (hELD)	ARID1A
O14497	O14497_S772	0.837624215277716	NA	O14497	ARI1A_HUMAN	AT-rich interactive domain-containing protein 1A (ARID domain-containing protein 1A) (B120) (BRG1-associated factor 250) (BAF250) (BRG1-associated factor 250a) (BAF250A) (Osa homolog 1) (hOSA1) (SWI-like protein) (SWI/SNF complex protein p270) (SWI/SNF-related, matrix-associated, actin-dependent regulator of chromatin subfamily F member 1) (hELD)	ARID1A
O14497	O14497_S993	-0.85726215670303	0.388052529546137	O14497	ARI1A_HUMAN	AT-rich interactive domain-containing protein 1A (ARID domain-containing protein 1A) (B120) (BRG1-associated factor 250) (BAF250) (BRG1-associated factor 250a) (BAF250A) (Osa homolog 1) (hOSA1) (SWI-like protein) (SWI/SNF complex protein p270) (SWI/SNF-related, matrix-associated, actin-dependent regulator of chromatin subfamily F member 1) (hELD)	ARID1A
O14497	O14497_T1599	-0.421938579961051	0.387029911402108	O14497	ARI1A_HUMAN	AT-rich interactive domain-containing protein 1A (ARID domain-containing protein 1A) (B120) (BRG1-associated factor 250) (BAF250) (BRG1-associated factor 250a) (BAF250A) (Osa homolog 1) (hOSA1) (SWI-like protein) (SWI/SNF complex protein p270) (SWI/SNF-related, matrix-associated, actin-dependent regulator of chromatin subfamily F member 1) (hELD)	ARID1A
O14497	O14497_T1888	0.309790462076344	NA	O14497	ARI1A_HUMAN	AT-rich interactive domain-containing protein 1A (ARID domain-containing protein 1A) (B120) (BRG1-associated factor 250) (BAF250) (BRG1-associated factor 250a) (BAF250A) (Osa homolog 1) (hOSA1) (SWI-like protein) (SWI/SNF complex protein p270) (SWI/SNF-related, matrix-associated, actin-dependent regulator of chromatin subfamily F member 1) (hELD)	ARID1A
O14523	O14523_S638	0.241986207802961	0.395542742177567	O14523	C2C2L_HUMAN	C2 domain-containing protein 2-like (Transmembrane protein 24)	C2CD2L
O14523	O14523_S681	-Inf	NA	O14523	C2C2L_HUMAN	C2 domain-containing protein 2-like (Transmembrane protein 24)	C2CD2L
O14523	O14523_S691	0.887148811659283	0.187464441725797	O14523	C2C2L_HUMAN	C2 domain-containing protein 2-like (Transmembrane protein 24)	C2CD2L
O14523	O14523_S691,O14523_S694	1.63487922333166	NA	O14523	C2C2L_HUMAN	C2 domain-containing protein 2-like (Transmembrane protein 24)	C2CD2L
O14526	O14526_S570	Inf	NA	O14526	FCHO1_HUMAN	FCH domain only protein 1	FCHO1
O14544	O14544_S70	-1.18573823779169	NA	O14544	SOCS6_HUMAN	Suppressor of cytokine signaling 6 (SOCS-6) (Cytokine-inducible SH2 protein 4) (CIS-4) (Suppressor of cytokine signaling 4) (SOCS-4)	SOCS6
O14545	O14545_S327	-0.207511873878901	0.179062298816027	O14545	TRAD1_HUMAN	TRAF-type zinc finger domain-containing protein 1 (Protein FLN29)	TRAFD1
O14545	O14545_S415	-0.164034443594422	0.271888563522741	O14545	TRAD1_HUMAN	TRAF-type zinc finger domain-containing protein 1 (Protein FLN29)	TRAFD1
O14545	O14545_S470	0.13204775809812	0.495259692597511	O14545	TRAD1_HUMAN	TRAF-type zinc finger domain-containing protein 1 (Protein FLN29)	TRAFD1
O14578	O14578_S1343	Inf	NA	O14578	CTRO_HUMAN	Citron Rho-interacting kinase (CRIK) (EC 2.7.11.1) (Serine/threonine-protein kinase 21)	CIT
O14578	O14578_S1971	-0.334848404421081	0.1390853901913	O14578	CTRO_HUMAN	Citron Rho-interacting kinase (CRIK) (EC 2.7.11.1) (Serine/threonine-protein kinase 21)	CIT
O14578	O14578_S1993	0.359285278831948	0.439261321253091	O14578	CTRO_HUMAN	Citron Rho-interacting kinase (CRIK) (EC 2.7.11.1) (Serine/threonine-protein kinase 21)	CIT
O14578	O14578_S480	1.21724731121174	0.284576273187606	O14578	CTRO_HUMAN	Citron Rho-interacting kinase (CRIK) (EC 2.7.11.1) (Serine/threonine-protein kinase 21)	CIT
O14617	O14617_S634	0.777629263302612	0.35434977957636	O14617	AP3D1_HUMAN	AP-3 complex subunit delta-1 (AP-3 complex subunit delta) (Adapter-related protein complex 3 subunit delta-1) (Delta-adaptin)	AP3D1
O14617	O14617_S658	0.649241109952366	0.102426797033657	O14617	AP3D1_HUMAN	AP-3 complex subunit delta-1 (AP-3 complex subunit delta) (Adapter-related protein complex 3 subunit delta-1) (Delta-adaptin)	AP3D1
O14617	O14617_S829	0.013362421681876	0.971899993964718	O14617	AP3D1_HUMAN	AP-3 complex subunit delta-1 (AP-3 complex subunit delta) (Adapter-related protein complex 3 subunit delta-1) (Delta-adaptin)	AP3D1
O14618	O14618_S267	3.12631205487977	0.00314793623094256	O14618	CCS_HUMAN	Copper chaperone for superoxide dismutase (Superoxide dismutase copper chaperone)	CCS
O14639	O14639_S431	-0.178951946679248	NA	O14639	ABLM1_HUMAN	Actin-binding LIM protein 1 (abLIM-1) (Actin-binding LIM protein family member 1) (Actin-binding double zinc finger protein) (LIMAB1) (Limatin)	ABLIM1
O14639	O14639_S452	0.0959234060177986	0.587729100381094	O14639	ABLM1_HUMAN	Actin-binding LIM protein 1 (abLIM-1) (Actin-binding LIM protein family member 1) (Actin-binding double zinc finger protein) (LIMAB1) (Limatin)	ABLIM1
O14639	O14639_S587	0.21032830295393	0.688913030847742	O14639	ABLM1_HUMAN	Actin-binding LIM protein 1 (abLIM-1) (Actin-binding LIM protein family member 1) (Actin-binding double zinc finger protein) (LIMAB1) (Limatin)	ABLIM1
O14639	O14639_S655	-0.108471296268012	0.42730926337331	O14639	ABLM1_HUMAN	Actin-binding LIM protein 1 (abLIM-1) (Actin-binding LIM protein family member 1) (Actin-binding double zinc finger protein) (LIMAB1) (Limatin)	ABLIM1
O14640	O14640_S625	-0.135753496572151	NA	O14640	DVL1_HUMAN	Segment polarity protein dishevelled homolog DVL-1 (Dishevelled-1) (DSH homolog 1)	DVL1
O14641	O14641_S141	-0.645392810509898	0.552872836519718	O14641	DVL2_HUMAN	Segment polarity protein dishevelled homolog DVL-2 (Dishevelled-2) (DSH homolog 2)	DVL2
O14646	O14646_S1137	0.788674437083097	NA	O14646	CHD1_HUMAN	Chromodomain-helicase-DNA-binding protein 1 (CHD-1) (EC 3.6.4.12) (ATP-dependent helicase CHD1)	CHD1
O14646	O14646_S1184	-0.149389984613721	NA	O14646	CHD1_HUMAN	Chromodomain-helicase-DNA-binding protein 1 (CHD-1) (EC 3.6.4.12) (ATP-dependent helicase CHD1)	CHD1
O14672	O14672_T719	-0.418417394290085	0.285026275672501	O14672	ADA10_HUMAN	Disintegrin and metalloproteinase domain-containing protein 10 (ADAM 10) (EC 3.4.24.81) (CDw156) (Kuzbanian protein homolog) (Mammalian disintegrin-metalloprotease) (CD antigen CD156c)	ADAM10
O14713	O14713_S10	-Inf	NA	O14713	ITBP1_HUMAN	Integrin beta-1-binding protein 1 (Integrin cytoplasmic domain-associated protein 1) (ICAP-1)	ITGB1BP1
O14713	O14713_S10,O14713_S12	-0.852366540425948	NA	O14713	ITBP1_HUMAN	Integrin beta-1-binding protein 1 (Integrin cytoplasmic domain-associated protein 1) (ICAP-1)	ITGB1BP1
O14713	O14713_S11	-0.47337988068701	0.095611165601901	O14713	ITBP1_HUMAN	Integrin beta-1-binding protein 1 (Integrin cytoplasmic domain-associated protein 1) (ICAP-1)	ITGB1BP1
O14713	O14713_S11,O14713_S14	-1.46965905900273	NA	O14713	ITBP1_HUMAN	Integrin beta-1-binding protein 1 (Integrin cytoplasmic domain-associated protein 1) (ICAP-1)	ITGB1BP1
O14737	O14737_S119	-0.158242771623757	0.178888681451782	O14737	PDCD5_HUMAN	Programmed cell death protein 5 (TF-1 cell apoptosis-related protein 19) (Protein TFAR19)	PDCD5
O14745	O14745_S2	1.1360153980182	0.0161210161334333	O14745	NHRF1_HUMAN	Na(+)/H(+) exchange regulatory cofactor NHE-RF1 (NHERF-1) (Ezrin-radixin-moesin-binding phosphoprotein 50) (EBP50) (Regulatory cofactor of Na(+)/H(+) exchanger) (Sodium-hydrogen exchanger regulatory factor 1) (Solute carrier family 9 isoform A3 regulatory factor 1)	SLC9A3R1
O14745	O14745_S269	1.24868567902886	0.171587590176625	O14745	NHRF1_HUMAN	Na(+)/H(+) exchange regulatory cofactor NHE-RF1 (NHERF-1) (Ezrin-radixin-moesin-binding phosphoprotein 50) (EBP50) (Regulatory cofactor of Na(+)/H(+) exchanger) (Sodium-hydrogen exchanger regulatory factor 1) (Solute carrier family 9 isoform A3 regulatory factor 1)	SLC9A3R1
O14745	O14745_S280	-0.0486487578232324	0.947572301615776	O14745	NHRF1_HUMAN	Na(+)/H(+) exchange regulatory cofactor NHE-RF1 (NHERF-1) (Ezrin-radixin-moesin-binding phosphoprotein 50) (EBP50) (Regulatory cofactor of Na(+)/H(+) exchanger) (Sodium-hydrogen exchanger regulatory factor 1) (Solute carrier family 9 isoform A3 regulatory factor 1)	SLC9A3R1
O14757	O14757_S280	-1.19623222045839	NA	O14757	CHK1_HUMAN	Serine/threonine-protein kinase Chk1 (EC 2.7.11.1) (CHK1 checkpoint homolog) (Cell cycle checkpoint kinase) (Checkpoint kinase-1)	CHEK1
O14757	O14757_S296	0.469124864656995	0.308197766623265	O14757	CHK1_HUMAN	Serine/threonine-protein kinase Chk1 (EC 2.7.11.1) (CHK1 checkpoint homolog) (Cell cycle checkpoint kinase) (Checkpoint kinase-1)	CHEK1
O14770	O14770_S198	-0.140069005866899	0.111316321485368	O14770	MEIS2_HUMAN	Homeobox protein Meis2 (Meis1-related protein 1)	MEIS2
O14776	O14776_T921	0.0423589157407396	0.966222796128565	O14776	TCRG1_HUMAN	Transcription elongation regulator 1 (TATA box-binding protein-associated factor 2S) (Transcription factor CA150)	TCERG1
O14777	O14777_S5	3.1185470802403	0.0100586758862722	O14777	NDC80_HUMAN	Kinetochore protein NDC80 homolog (Highly expressed in cancer protein) (Kinetochore protein Hec1) (HsHec1) (Kinetochore-associated protein 2) (Retinoblastoma-associated protein HEC)	NDC80
O14777	O14777_S55	2.70674920953116	0.00644887800074567	O14777	NDC80_HUMAN	Kinetochore protein NDC80 homolog (Highly expressed in cancer protein) (Kinetochore protein Hec1) (HsHec1) (Kinetochore-associated protein 2) (Retinoblastoma-associated protein HEC)	NDC80
O14828	O14828_S32	2.57797720203121	0.0150037432757368	O14828	SCAM3_HUMAN	Secretory carrier-associated membrane protein 3 (Secretory carrier membrane protein 3)	SCAMP3
O14828	O14828_S76	1.17667128584401	0.0218601418982947	O14828	SCAM3_HUMAN	Secretory carrier-associated membrane protein 3 (Secretory carrier membrane protein 3)	SCAMP3
O14867	O14867_S445	0.645623285451897	0.360202680577076	O14867	BACH1_HUMAN	Transcription regulator protein BACH1 (BTB and CNC homolog 1) (HA2303)	BACH1
O14874	O14874_S31	-0.130831285219353	0.549367288468156	O14874	BCKD_HUMAN	[3-methyl-2-oxobutanoate dehydrogenase [lipoamide]] kinase, mitochondrial (EC 2.7.11.4) (Branched-chain alpha-ketoacid dehydrogenase kinase) (BCKD-kinase) (BCKDHKIN)	BCKDK
O14874	O14874_S33	-0.139568184711051	0.632220505865633	O14874	BCKD_HUMAN	[3-methyl-2-oxobutanoate dehydrogenase [lipoamide]] kinase, mitochondrial (EC 2.7.11.4) (Branched-chain alpha-ketoacid dehydrogenase kinase) (BCKD-kinase) (BCKDHKIN)	BCKDK
O14893	O14893_S81	0.302476045810181	0.40897665020281	O14893	GEMI2_HUMAN	Gem-associated protein 2 (Gemin-2) (Component of gems 2) (Survival of motor neuron protein-interacting protein 1) (SMN-interacting protein 1)	GEMIN2
O14908	O14908_S232	0.231080464446886	0.348520933669955	O14908	GIPC1_HUMAN	PDZ domain-containing protein GIPC1 (GAIP C-terminus-interacting protein) (RGS-GAIP-interacting protein) (RGS19-interacting protein 1) (Tax interaction protein 2) (TIP-2)	GIPC1
O14908	O14908_T238	-0.439482541184803	NA	O14908	GIPC1_HUMAN	PDZ domain-containing protein GIPC1 (GAIP C-terminus-interacting protein) (RGS-GAIP-interacting protein) (RGS19-interacting protein 1) (Tax interaction protein 2) (TIP-2)	GIPC1
O14908	O14908_T242	-0.51343076118546	0.28124568373436	O14908	GIPC1_HUMAN	PDZ domain-containing protein GIPC1 (GAIP C-terminus-interacting protein) (RGS-GAIP-interacting protein) (RGS19-interacting protein 1) (Tax interaction protein 2) (TIP-2)	GIPC1
O14920	O14920_S672	-0.343268940800225	NA	O14920	IKKB_HUMAN	Inhibitor of nuclear factor kappa-B kinase subunit beta (I-kappa-B-kinase beta) (IKK-B) (IKK-beta) (IkBKB) (EC 2.7.11.10) (I-kappa-B kinase 2) (IKK2) (Nuclear factor NF-kappa-B inhibitor kinase beta) (NFKBIKB)	IKBKB
O14924	O14924_S1148	NA	NA	O14924	RGS12_HUMAN	Regulator of G-protein signaling 12 (RGS12)	RGS12
O14929	O14929_S361	-0.317001725005213	0.288983061713695	O14929	HAT1_HUMAN	Histone acetyltransferase type B catalytic subunit (EC 2.3.1.48) (Histone acetyltransferase 1)	HAT1
O14936	O14936_S582	-0.487087029079145	0.610077282367989	O14936	CSKP_HUMAN	Peripheral plasma membrane protein CASK (hCASK) (EC 2.7.11.1) (Calcium/calmodulin-dependent serine protein kinase) (Protein lin-2 homolog)	CASK
O14974	O14974_S299	0.842883282952509	0.0580688087273984	O14974	MYPT1_HUMAN	Protein phosphatase 1 regulatory subunit 12A (Myosin phosphatase-targeting subunit 1) (Myosin phosphatase target subunit 1) (Protein phosphatase myosin-binding subunit)	PPP1R12A
O14974	O14974_S422	0.0238887311889021	0.920957148030094	O14974	MYPT1_HUMAN	Protein phosphatase 1 regulatory subunit 12A (Myosin phosphatase-targeting subunit 1) (Myosin phosphatase target subunit 1) (Protein phosphatase myosin-binding subunit)	PPP1R12A
O14974	O14974_S445	0.0763098289059675	0.640115646508726	O14974	MYPT1_HUMAN	Protein phosphatase 1 regulatory subunit 12A (Myosin phosphatase-targeting subunit 1) (Myosin phosphatase target subunit 1) (Protein phosphatase myosin-binding subunit)	PPP1R12A
O14974	O14974_S472	0.729056705051856	0.297253768629348	O14974	MYPT1_HUMAN	Protein phosphatase 1 regulatory subunit 12A (Myosin phosphatase-targeting subunit 1) (Myosin phosphatase target subunit 1) (Protein phosphatase myosin-binding subunit)	PPP1R12A
O14974	O14974_S507	-0.327847601946255	0.156322587918945	O14974	MYPT1_HUMAN	Protein phosphatase 1 regulatory subunit 12A (Myosin phosphatase-targeting subunit 1) (Myosin phosphatase target subunit 1) (Protein phosphatase myosin-binding subunit)	PPP1R12A
O14974	O14974_S552	Inf	NA	O14974	MYPT1_HUMAN	Protein phosphatase 1 regulatory subunit 12A (Myosin phosphatase-targeting subunit 1) (Myosin phosphatase target subunit 1) (Protein phosphatase myosin-binding subunit)	PPP1R12A
O14974	O14974_S554	0.17968759951453	NA	O14974	MYPT1_HUMAN	Protein phosphatase 1 regulatory subunit 12A (Myosin phosphatase-targeting subunit 1) (Myosin phosphatase target subunit 1) (Protein phosphatase myosin-binding subunit)	PPP1R12A
O14974	O14974_S668	1.50325971306646	0.0286600695991637	O14974	MYPT1_HUMAN	Protein phosphatase 1 regulatory subunit 12A (Myosin phosphatase-targeting subunit 1) (Myosin phosphatase target subunit 1) (Protein phosphatase myosin-binding subunit)	PPP1R12A
O14974	O14974_S903	0.459995199080766	0.143253766921219	O14974	MYPT1_HUMAN	Protein phosphatase 1 regulatory subunit 12A (Myosin phosphatase-targeting subunit 1) (Myosin phosphatase target subunit 1) (Protein phosphatase myosin-binding subunit)	PPP1R12A
O14974	O14974_S695	0.735687744188473	0.00671254559523415	O14974	MYPT1_HUMAN	Protein phosphatase 1 regulatory subunit 12A (Myosin phosphatase-targeting subunit 1) (Myosin phosphatase target subunit 1) (Protein phosphatase myosin-binding subunit)	PPP1R12A
O14974	O14974_S695,O14974_T696	1.27900285620147	0.107043848334944	O14974	MYPT1_HUMAN	Protein phosphatase 1 regulatory subunit 12A (Myosin phosphatase-targeting subunit 1) (Myosin phosphatase target subunit 1) (Protein phosphatase myosin-binding subunit)	PPP1R12A
O14974	O14974_S871	-0.401709925218995	0.390544345594198	O14974	MYPT1_HUMAN	Protein phosphatase 1 regulatory subunit 12A (Myosin phosphatase-targeting subunit 1) (Myosin phosphatase target subunit 1) (Protein phosphatase myosin-binding subunit)	PPP1R12A
O14974	O14974_T696	-0.754886379968136	0.216896923369073	O14974	MYPT1_HUMAN	Protein phosphatase 1 regulatory subunit 12A (Myosin phosphatase-targeting subunit 1) (Myosin phosphatase target subunit 1) (Protein phosphatase myosin-binding subunit)	PPP1R12A
O14974	O14974_S910	-0.176397349869075	0.58779769380915	O14974	MYPT1_HUMAN	Protein phosphatase 1 regulatory subunit 12A (Myosin phosphatase-targeting subunit 1) (Myosin phosphatase target subunit 1) (Protein phosphatase myosin-binding subunit)	PPP1R12A
O14974	O14974_S995	0.446897756158635	NA	O14974	MYPT1_HUMAN	Protein phosphatase 1 regulatory subunit 12A (Myosin phosphatase-targeting subunit 1) (Myosin phosphatase target subunit 1) (Protein phosphatase myosin-binding subunit)	PPP1R12A
O14974	O14974_T443	0.216907631763064	0.127788068099407	O14974	MYPT1_HUMAN	Protein phosphatase 1 regulatory subunit 12A (Myosin phosphatase-targeting subunit 1) (Myosin phosphatase target subunit 1) (Protein phosphatase myosin-binding subunit)	PPP1R12A
O14974;O60237	O14974_S668,O60237_S618	1.33352862101301	0.0927538167811526	O14974;O60237	MYPT1_HUMAN;MYPT2_HUMAN	Protein phosphatase 1 regulatory subunit 12A (Myosin phosphatase-targeting subunit 1) (Myosin phosphatase target subunit 1) (Protein phosphatase myosin-binding subunit);Protein phosphatase 1 regulatory subunit 12B (Myosin phosphatase-targeting subunit 2) (Myosin phosphatase target subunit 2)	PPP1R12A;PPP1R12B
O14976	O14976_S780	-0.145811427297076	0.268930958872395	O14976	GAK_HUMAN	Cyclin-G-associated kinase (EC 2.7.11.1)	GAK
O14980	O14980_S1055	1.59060072670159	0.190357855395222	O14980	XPO1_HUMAN	Exportin-1 (Exp1) (Chromosome region maintenance 1 protein homolog)	XPO1
O14981	O14981_S224	-0.607866987984797	0.154817226532383	O14981	BTAF1_HUMAN	TATA-binding protein-associated factor 172 (EC 3.6.4.-) (ATP-dependent helicase BTAF1) (B-TFIID transcription factor-associated 170 kDa subunit) (TAF(II)170) (TBP-associated factor 172) (TAF-172)	BTAF1
O14981	O14981_S234,O14981_T238	-0.38094250497132	NA	O14981	BTAF1_HUMAN	TATA-binding protein-associated factor 172 (EC 3.6.4.-) (ATP-dependent helicase BTAF1) (B-TFIID transcription factor-associated 170 kDa subunit) (TAF(II)170) (TBP-associated factor 172) (TAF-172)	BTAF1
O15013	O15013_S1283,O15013_S1287	0.0436376780350756	NA	O15013	ARHGA_HUMAN	Rho guanine nucleotide exchange factor 10	ARHGEF10
O15013	O15013_S1284	0.104794473380139	0.48886969885231	O15013	ARHGA_HUMAN	Rho guanine nucleotide exchange factor 10	ARHGEF10
O15013	O15013_S1284,O15013_S1287	-0.397425998548961	NA	O15013	ARHGA_HUMAN	Rho guanine nucleotide exchange factor 10	ARHGEF10
O15013	O15013_S1285	0.140131480529233	0.0541246089073883	O15013	ARHGA_HUMAN	Rho guanine nucleotide exchange factor 10	ARHGEF10
O15013	O15013_S379	-0.99064233608461	0.112167287719753	O15013	ARHGA_HUMAN	Rho guanine nucleotide exchange factor 10	ARHGEF10
O15014	O15014_S1313	0.148766567905852	0.701995614035233	O15014	ZN609_HUMAN	Zinc finger protein 609	ZNF609
O15014	O15014_S413	0.185640686342566	0.581358139567836	O15014	ZN609_HUMAN	Zinc finger protein 609	ZNF609
O15014	O15014_S467	0.166874327809947	0.379429100936585	O15014	ZN609_HUMAN	Zinc finger protein 609	ZNF609
O15014	O15014_S491	0.477683460726913	0.153822271152835	O15014	ZN609_HUMAN	Zinc finger protein 609	ZNF609
O15014	O15014_S576	-0.0129148921877042	0.967391322959916	O15014	ZN609_HUMAN	Zinc finger protein 609	ZNF609
O15014	O15014_S576,O15014_S578	0.0516360482673785	0.838693250677538	O15014	ZN609_HUMAN	Zinc finger protein 609	ZNF609
O15014	O15014_S578	0.220102848051807	0.231598543668574	O15014	ZN609_HUMAN	Zinc finger protein 609	ZNF609
O15014	O15014_S758	-0.155414691819841	0.413033031603158	O15014	ZN609_HUMAN	Zinc finger protein 609	ZNF609
O15014	O15014_S842	0.00231734023972763	0.985684559631545	O15014	ZN609_HUMAN	Zinc finger protein 609	ZNF609
O15014	O15014_T465	0.900626600173985	0.303547322401563	O15014	ZN609_HUMAN	Zinc finger protein 609	ZNF609
O15014	O15014_T746	0.358993697839442	0.0488092331353005	O15014	ZN609_HUMAN	Zinc finger protein 609	ZNF609
O15020	O15020_S2171	-0.0758232247600953	0.515916768609039	O15020	SPTN2_HUMAN	Spectrin beta chain, non-erythrocytic 2 (Beta-III spectrin) (Spinocerebellar ataxia 5 protein)	SPTBN2
O15020	O15020_S2384	-0.446951162857362	0.521641981268734	O15020	SPTN2_HUMAN	Spectrin beta chain, non-erythrocytic 2 (Beta-III spectrin) (Spinocerebellar ataxia 5 protein)	SPTBN2
O15021	O15021_S1470	2.12127353388894	0.00559899502675054	O15021	MAST4_HUMAN	Microtubule-associated serine/threonine-protein kinase 4 (EC 2.7.11.1)	MAST4
O15021	O15021_S166	0.972629388957908	0.136398948521593	O15021	MAST4_HUMAN	Microtubule-associated serine/threonine-protein kinase 4 (EC 2.7.11.1)	MAST4
O15021	O15021_S1782	NA	NA	O15021	MAST4_HUMAN	Microtubule-associated serine/threonine-protein kinase 4 (EC 2.7.11.1)	MAST4
O15021	O15021_S2523	0.419819058433783	0.179822366980485	O15021	MAST4_HUMAN	Microtubule-associated serine/threonine-protein kinase 4 (EC 2.7.11.1)	MAST4
O15027	O15027_S1127	0.354937293650683	0.469173750536303	O15027	SC16A_HUMAN	Protein transport protein Sec16A (SEC16 homolog A)	SEC16A
O15027	O15027_S1149	0.0626663829830629	0.593054746208568	O15027	SC16A_HUMAN	Protein transport protein Sec16A (SEC16 homolog A)	SEC16A
O15027	O15027_S1187	1.03946792883148	NA	O15027	SC16A_HUMAN	Protein transport protein Sec16A (SEC16 homolog A)	SEC16A
O15027	O15027_S1191	1.0513386206589	0.0329595846752242	O15027	SC16A_HUMAN	Protein transport protein Sec16A (SEC16 homolog A)	SEC16A
O15027	O15027_S1905	-0.45141450321708	0.370856010498541	O15027	SC16A_HUMAN	Protein transport protein Sec16A (SEC16 homolog A)	SEC16A
O15027	O15027_S2113	0.481286339739892	0.088982457148139	O15027	SC16A_HUMAN	Protein transport protein Sec16A (SEC16 homolog A)	SEC16A
O15027	O15027_S391	-0.231487215467437	0.625156572256679	O15027	SC16A_HUMAN	Protein transport protein Sec16A (SEC16 homolog A)	SEC16A
O15027	O15027_S891	0.046009722797199	0.0112507843121383	O15027	SC16A_HUMAN	Protein transport protein Sec16A (SEC16 homolog A)	SEC16A
O15037	O15037_S342	-0.54083652452124	0.225184900196483	O15037	KHNYN_HUMAN	Protein KHNYN (KH and NYN domain-containing protein)	KHNYN
O15040	O15040_S410	-0.126674193404592	NA	O15040	TCPR2_HUMAN	Tectonin beta-propeller repeat-containing protein 2 (WD repeat-containing protein KIAA0329/KIAA0297)	TECPR2
O15042	O15042_S244	0.494164761020445	0.409900747928578	O15042	SR140_HUMAN	U2 snRNP-associated SURP motif-containing protein (140 kDa Ser/Arg-rich domain protein) (U2-associated protein SR140)	U2SURP
O15042	O15042_S49	1.91203599845184	0.401904946817594	O15042	SR140_HUMAN	U2 snRNP-associated SURP motif-containing protein (140 kDa Ser/Arg-rich domain protein) (U2-associated protein SR140)	U2SURP
O15042	O15042_S63	Inf	NA	O15042	SR140_HUMAN	U2 snRNP-associated SURP motif-containing protein (140 kDa Ser/Arg-rich domain protein) (U2-associated protein SR140)	U2SURP
O15042	O15042_S9	0.0889617087249437	NA	O15042	SR140_HUMAN	U2 snRNP-associated SURP motif-containing protein (140 kDa Ser/Arg-rich domain protein) (U2-associated protein SR140)	U2SURP
O15042	O15042_S946,O15042_S948	-0.832629810066569	0.173906003130877	O15042	SR140_HUMAN	U2 snRNP-associated SURP motif-containing protein (140 kDa Ser/Arg-rich domain protein) (U2-associated protein SR140)	U2SURP
O15042	O15042_S946,O15042_S948,O15042_S951	0.463825384988161	NA	O15042	SR140_HUMAN	U2 snRNP-associated SURP motif-containing protein (140 kDa Ser/Arg-rich domain protein) (U2-associated protein SR140)	U2SURP
O15047	O15047_S220	0.177140640031461	0.500384415616238	O15047	SET1A_HUMAN	Histone-lysine N-methyltransferase SETD1A (EC 2.1.1.43) (Lysine N-methyltransferase 2F) (SET domain-containing protein 1A) (hSET1A) (Set1/Ash2 histone methyltransferase complex subunit SET1)	SETD1A
O15047	O15047_S468	0.308518594260974	NA	O15047	SET1A_HUMAN	Histone-lysine N-methyltransferase SETD1A (EC 2.1.1.43) (Lysine N-methyltransferase 2F) (SET domain-containing protein 1A) (hSET1A) (Set1/Ash2 histone methyltransferase complex subunit SET1)	SETD1A
O15047	O15047_S468,O15047_S470	-Inf	NA	O15047	SET1A_HUMAN	Histone-lysine N-methyltransferase SETD1A (EC 2.1.1.43) (Lysine N-methyltransferase 2F) (SET domain-containing protein 1A) (hSET1A) (Set1/Ash2 histone methyltransferase complex subunit SET1)	SETD1A
O15047	O15047_S470	-0.0738743053643618	NA	O15047	SET1A_HUMAN	Histone-lysine N-methyltransferase SETD1A (EC 2.1.1.43) (Lysine N-methyltransferase 2F) (SET domain-containing protein 1A) (hSET1A) (Set1/Ash2 histone methyltransferase complex subunit SET1)	SETD1A
O15047	O15047_T1167,O15047_S1169	-0.827515440024573	NA	O15047	SET1A_HUMAN	Histone-lysine N-methyltransferase SETD1A (EC 2.1.1.43) (Lysine N-methyltransferase 2F) (SET domain-containing protein 1A) (hSET1A) (Set1/Ash2 histone methyltransferase complex subunit SET1)	SETD1A
O15047	O15047_T540,O15047_T562	0.222150760596579	0.50488810672159	O15047	SET1A_HUMAN	Histone-lysine N-methyltransferase SETD1A (EC 2.1.1.43) (Lysine N-methyltransferase 2F) (SET domain-containing protein 1A) (hSET1A) (Set1/Ash2 histone methyltransferase complex subunit SET1)	SETD1A
O15050	O15050_S616	1.69840174681368	0.198291581740331	O15050	TRNK1_HUMAN	TPR and ankyrin repeat-containing protein 1 (Lupus brain antigen 1 homolog)	TRANK1
O15056	O15056_S1124	-0.203426526319817	0.4614924349288	O15056	SYNJ2_HUMAN	Synaptojanin-2 (EC 3.1.3.36) (Synaptic inositol 1,4,5-trisphosphate 5-phosphatase 2)	SYNJ2
O15056	O15056_S1127	1.12314495020309	NA	O15056	SYNJ2_HUMAN	Synaptojanin-2 (EC 3.1.3.36) (Synaptic inositol 1,4,5-trisphosphate 5-phosphatase 2)	SYNJ2
O15061	O15061_S1049	-0.356250985869058	NA	O15061	SYNEM_HUMAN	Synemin (Desmuslin)	SYNM
O15061	O15061_S1106	-0.301131275463717	NA	O15061	SYNEM_HUMAN	Synemin (Desmuslin)	SYNM
O15066	O15066_S725	0.728206564893618	0.437027388387871	O15066	KIF3B_HUMAN	Kinesin-like protein KIF3B (HH0048) (Microtubule plus end-directed kinesin motor 3B)	KIF3B
O15067	O15067_S569	0.34704787269978	0.495341259261535	O15067	PUR4_HUMAN	Phosphoribosylformylglycinamidine synthase (FGAM synthase) (FGAMS) (EC 6.3.5.3) (Formylglycinamide ribotide amidotransferase) (FGARAT) (Formylglycinamide ribotide synthetase)	PFAS
O15075	O15075_S307	-0.411550199642369	0.243832003006137	O15075	DCLK1_HUMAN	Serine/threonine-protein kinase DCLK1 (EC 2.7.11.1) (Doublecortin domain-containing protein 3A) (Doublecortin-like and CAM kinase-like 1) (Doublecortin-like kinase 1)	DCLK1
O15075	O15075_S340	0.212732410444463	NA	O15075	DCLK1_HUMAN	Serine/threonine-protein kinase DCLK1 (EC 2.7.11.1) (Doublecortin domain-containing protein 3A) (Doublecortin-like and CAM kinase-like 1) (Doublecortin-like kinase 1)	DCLK1
O15083	O15083_S752	0.0035113610588553	0.995045791015314	O15083	ERC2_HUMAN	ERC protein 2	ERC2
O15085	O15085_S1155	0.0164447299137483	0.97989145039551	O15085	ARHGB_HUMAN	Rho guanine nucleotide exchange factor 11 (PDZ-RhoGEF)	ARHGEF11
O15085	O15085_S1295	0.111350262393055	0.809504558577689	O15085	ARHGB_HUMAN	Rho guanine nucleotide exchange factor 11 (PDZ-RhoGEF)	ARHGEF11
O15085	O15085_S1457,O15085_T1461	-0.485848518246727	NA	O15085	ARHGB_HUMAN	Rho guanine nucleotide exchange factor 11 (PDZ-RhoGEF)	ARHGEF11
O15085	O15085_S1457,O15085_T1462	-0.789422686394499	0.00280673576713353	O15085	ARHGB_HUMAN	Rho guanine nucleotide exchange factor 11 (PDZ-RhoGEF)	ARHGEF11
O15085	O15085_S1458	-0.238584332379654	0.411542441530628	O15085	ARHGB_HUMAN	Rho guanine nucleotide exchange factor 11 (PDZ-RhoGEF)	ARHGEF11
O15085	O15085_S1458,O15085_T1462	-0.790508432916713	NA	O15085	ARHGB_HUMAN	Rho guanine nucleotide exchange factor 11 (PDZ-RhoGEF)	ARHGEF11
O15085	O15085_S1480	0.191179762105018	0.679019890446249	O15085	ARHGB_HUMAN	Rho guanine nucleotide exchange factor 11 (PDZ-RhoGEF)	ARHGEF11
O15085	O15085_S150	0.795154305488777	NA	O15085	ARHGB_HUMAN	Rho guanine nucleotide exchange factor 11 (PDZ-RhoGEF)	ARHGEF11
O15085	O15085_S2	0.169775612055119	NA	O15085	ARHGB_HUMAN	Rho guanine nucleotide exchange factor 11 (PDZ-RhoGEF)	ARHGEF11
O15085	O15085_S251,O15085_S255	-0.176975107574388	0.356940623025965	O15085	ARHGB_HUMAN	Rho guanine nucleotide exchange factor 11 (PDZ-RhoGEF)	ARHGEF11
O15085	O15085_S556	0.201582577077004	0.543357131795778	O15085	ARHGB_HUMAN	Rho guanine nucleotide exchange factor 11 (PDZ-RhoGEF)	ARHGEF11
O15085	O15085_S633	-0.0621769838227841	0.83886347924237	O15085	ARHGB_HUMAN	Rho guanine nucleotide exchange factor 11 (PDZ-RhoGEF)	ARHGEF11
O15085	O15085_S635	-0.10493235522265	0.727014193052828	O15085	ARHGB_HUMAN	Rho guanine nucleotide exchange factor 11 (PDZ-RhoGEF)	ARHGEF11
O15085	O15085_S663	0.482419916219238	0.472100038547386	O15085	ARHGB_HUMAN	Rho guanine nucleotide exchange factor 11 (PDZ-RhoGEF)	ARHGEF11
O15085	O15085_T1292	0.381424078700967	0.183722876499829	O15085	ARHGB_HUMAN	Rho guanine nucleotide exchange factor 11 (PDZ-RhoGEF)	ARHGEF11
O15119	O15119_S409	0.315611768705196	0.495122151037839	O15119	TBX3_HUMAN	T-box transcription factor TBX3 (T-box protein 3)	TBX3
O15119	O15119_S456	-0.272758678051983	0.191098023209682	O15119	TBX3_HUMAN	T-box transcription factor TBX3 (T-box protein 3)	TBX3
O15119	O15119_S707	-0.0261095626110264	NA	O15119	TBX3_HUMAN	T-box transcription factor TBX3 (T-box protein 3)	TBX3
O15127	O15127_S319	-0.592235160722389	0.0528979590171543	O15127	SCAM2_HUMAN	Secretory carrier-associated membrane protein 2 (Secretory carrier membrane protein 2)	SCAMP2
O15131	O15131_S3	-0.263307925958209	0.0720469245526383	O15131	IMA5_HUMAN	Importin subunit alpha-6 (Karyopherin subunit alpha-5)	KPNA5
O15143	O15143_S310	-0.0971189284908469	0.806067155242552	O15143	ARC1B_HUMAN	Actin-related protein 2/3 complex subunit 1B (Arp2/3 complex 41 kDa subunit) (p41-ARC)	ARPC1B
O15143	O15143_T315	0.225485016780041	NA	O15143	ARC1B_HUMAN	Actin-related protein 2/3 complex subunit 1B (Arp2/3 complex 41 kDa subunit) (p41-ARC)	ARPC1B
O15155	O15155_S50	-0.0307648337090901	0.816319568375564	O15155	BET1_HUMAN	BET1 homolog (hBET1) (Golgi vesicular membrane-trafficking protein p18)	BET1
O15164	O15164_S1042	-0.1771095709454	0.521226459967078	O15164	TIF1A_HUMAN	Transcription intermediary factor 1-alpha (TIF1-alpha) (EC 6.3.2.-) (E3 ubiquitin-protein ligase TRIM24) (RING finger protein 82) (Tripartite motif-containing protein 24)	TRIM24
O15164	O15164_S660	-Inf	NA	O15164	TIF1A_HUMAN	Transcription intermediary factor 1-alpha (TIF1-alpha) (EC 6.3.2.-) (E3 ubiquitin-protein ligase TRIM24) (RING finger protein 82) (Tripartite motif-containing protein 24)	TRIM24
O15164	O15164_S811	0.571472358055767	0.339655192362821	O15164	TIF1A_HUMAN	Transcription intermediary factor 1-alpha (TIF1-alpha) (EC 6.3.2.-) (E3 ubiquitin-protein ligase TRIM24) (RING finger protein 82) (Tripartite motif-containing protein 24)	TRIM24
O15169	O15169_T60	-0.767480799353087	0.0766377388586617	O15169	AXIN1_HUMAN	Axin-1 (Axis inhibition protein 1) (hAxin)	AXIN1
O15173	O15173_S90	0.697431186238427	NA	O15173	PGRC2_HUMAN	Membrane-associated progesterone receptor component 2 (Progesterone membrane-binding protein) (Steroid receptor protein DG6)	PGRMC2
O15211	O15211_S580	NA	NA	O15211	RGL2_HUMAN	Ral guanine nucleotide dissociation stimulator-like 2 (RalGDS-like 2) (RalGDS-like factor) (Ras-associated protein RAB2L)	RGL2
O15211	O15211_S736	0.611471775958388	NA	O15211	RGL2_HUMAN	Ral guanine nucleotide dissociation stimulator-like 2 (RalGDS-like 2) (RalGDS-like factor) (Ras-associated protein RAB2L)	RGL2
O15211	O15211_S737	1.28884627972796	NA	O15211	RGL2_HUMAN	Ral guanine nucleotide dissociation stimulator-like 2 (RalGDS-like 2) (RalGDS-like factor) (Ras-associated protein RAB2L)	RGL2
O15226	O15226_S35	0.41533147316837	0.00451092863474445	O15226	NKRF_HUMAN	NF-kappa-B-repressing factor (NFkB-repressing factor) (Protein ITBA4) (Transcription factor NRF)	NKRF
O15226	O15226_S428	Inf	NA	O15226	NKRF_HUMAN	NF-kappa-B-repressing factor (NFkB-repressing factor) (Protein ITBA4) (Transcription factor NRF)	NKRF
O15226	O15226_S429	1.7510512609102	NA	O15226	NKRF_HUMAN	NF-kappa-B-repressing factor (NFkB-repressing factor) (Protein ITBA4) (Transcription factor NRF)	NKRF
O15231	O15231_S465	-0.158175989322677	0.405043817118266	O15231	ZN185_HUMAN	Zinc finger protein 185 (LIM domain protein ZNF185) (P1-A)	ZNF185
O15234	O15234_S125	NA	NA	O15234	CASC3_HUMAN	Protein CASC3 (Cancer susceptibility candidate gene 3 protein) (Metastatic lymph node gene 51 protein) (MLN 51) (Protein barentsz) (Btz)	CASC3
O15234	O15234_S148	-0.329705415558711	0.384770154454824	O15234	CASC3_HUMAN	Protein CASC3 (Cancer susceptibility candidate gene 3 protein) (Metastatic lymph node gene 51 protein) (MLN 51) (Protein barentsz) (Btz)	CASC3
O15234	O15234_S265	-0.231922049309011	0.199558724525895	O15234	CASC3_HUMAN	Protein CASC3 (Cancer susceptibility candidate gene 3 protein) (Metastatic lymph node gene 51 protein) (MLN 51) (Protein barentsz) (Btz)	CASC3
O15234	O15234_S348	-0.764697798996674	NA	O15234	CASC3_HUMAN	Protein CASC3 (Cancer susceptibility candidate gene 3 protein) (Metastatic lymph node gene 51 protein) (MLN 51) (Protein barentsz) (Btz)	CASC3
O15265	O15265_S710	Inf	NA	O15265	ATX7_HUMAN	Ataxin-7 (Spinocerebellar ataxia type 7 protein)	ATXN7
O15265	O15265_S711	1.84906199802139	0.170707495988887	O15265	ATX7_HUMAN	Ataxin-7 (Spinocerebellar ataxia type 7 protein)	ATXN7
O15320	O15320_S594,O15320_S596	-0.772086501874441	NA	O15320	CTGE5_HUMAN	Cutaneous T-cell lymphoma-associated antigen 5 (Protein cTAGE-5) (Meningioma-expressed antigen 6/11) (cTAGE family member 5)	CTAGE5
O15320	O15320_S596	0.257999031714007	0.623916477741153	O15320	CTGE5_HUMAN	Cutaneous T-cell lymphoma-associated antigen 5 (Protein cTAGE-5) (Meningioma-expressed antigen 6/11) (cTAGE family member 5)	CTAGE5
O15320	O15320_S635	0.930002342722607	0.0201894852822875	O15320	CTGE5_HUMAN	Cutaneous T-cell lymphoma-associated antigen 5 (Protein cTAGE-5) (Meningioma-expressed antigen 6/11) (cTAGE family member 5)	CTAGE5
O15320;Q8IX94;Q86UF2;P0CG41;A4FU28;A4D2H0	O15320_S137,Q8IX94_S138,Q86UF2_S138,P0CG41_S138,A4FU28_S138,A4D2H0_S138	Inf	NA	A4FU28;O15320;P0CG41;Q86UF2;Q8IX94	CTGE9_HUMAN;CTGE5_HUMAN;CTGE8_HUMAN;CTGE6_HUMAN;CTGE4_HUMAN	Cutaneous T-cell lymphoma-associated antigen 9 (Protein cTAGE-9);Cutaneous T-cell lymphoma-associated antigen 5 (Protein cTAGE-5) (Meningioma-expressed antigen 6/11) (cTAGE family member 5);Cutaneous T-cell lymphoma-associated antigen 8 (Protein cTAGE-8);Putative protein cTAGE-6 (cTAGE family member 6);Cutaneous T-cell lymphoma-associated antigen 4 (Protein cTAGE-4)	CTAGE9;CTAGE5;CTAGE8;CTAGE6P;CTAGE4
O15355	O15355_S183	-0.0239483472402924	0.916890609616497	O15355	PPM1G_HUMAN	Protein phosphatase 1G (EC 3.1.3.16) (Protein phosphatase 1C) (Protein phosphatase 2C isoform gamma) (PP2C-gamma) (Protein phosphatase magnesium-dependent 1 gamma)	PPM1G
O15355	O15355_S201	0.102602517635632	0.504864522139626	O15355	PPM1G_HUMAN	Protein phosphatase 1G (EC 3.1.3.16) (Protein phosphatase 1C) (Protein phosphatase 2C isoform gamma) (PP2C-gamma) (Protein phosphatase magnesium-dependent 1 gamma)	PPM1G
O15357	O15357_S1176	Inf	NA	O15357	SHIP2_HUMAN	Phosphatidylinositol 3,4,5-trisphosphate 5-phosphatase 2 (EC 3.1.3.86) (Inositol polyphosphate phosphatase-like protein 1) (INPPL-1) (Protein 51C) (SH2 domain-containing inositol 5'-phosphatase 2) (SH2 domain-containing inositol phosphatase 2) (SHIP-2)	INPPL1
O15357	O15357_S132	-Inf	NA	O15357	SHIP2_HUMAN	Phosphatidylinositol 3,4,5-trisphosphate 5-phosphatase 2 (EC 3.1.3.86) (Inositol polyphosphate phosphatase-like protein 1) (INPPL-1) (Protein 51C) (SH2 domain-containing inositol 5'-phosphatase 2) (SH2 domain-containing inositol phosphatase 2) (SHIP-2)	INPPL1
O15357	O15357_S145	1.04731710970399	NA	O15357	SHIP2_HUMAN	Phosphatidylinositol 3,4,5-trisphosphate 5-phosphatase 2 (EC 3.1.3.86) (Inositol polyphosphate phosphatase-like protein 1) (INPPL-1) (Protein 51C) (SH2 domain-containing inositol 5'-phosphatase 2) (SH2 domain-containing inositol phosphatase 2) (SHIP-2)	INPPL1
O15357	O15357_S157	0.1113535962674	NA	O15357	SHIP2_HUMAN	Phosphatidylinositol 3,4,5-trisphosphate 5-phosphatase 2 (EC 3.1.3.86) (Inositol polyphosphate phosphatase-like protein 1) (INPPL-1) (Protein 51C) (SH2 domain-containing inositol 5'-phosphatase 2) (SH2 domain-containing inositol phosphatase 2) (SHIP-2)	INPPL1
O15357	O15357_S241	0.0747517052145241	0.873207918446377	O15357	SHIP2_HUMAN	Phosphatidylinositol 3,4,5-trisphosphate 5-phosphatase 2 (EC 3.1.3.86) (Inositol polyphosphate phosphatase-like protein 1) (INPPL-1) (Protein 51C) (SH2 domain-containing inositol 5'-phosphatase 2) (SH2 domain-containing inositol phosphatase 2) (SHIP-2)	INPPL1
O15357	O15357_S904	-0.0420857046213144	NA	O15357	SHIP2_HUMAN	Phosphatidylinositol 3,4,5-trisphosphate 5-phosphatase 2 (EC 3.1.3.86) (Inositol polyphosphate phosphatase-like protein 1) (INPPL-1) (Protein 51C) (SH2 domain-containing inositol 5'-phosphatase 2) (SH2 domain-containing inositol phosphatase 2) (SHIP-2)	INPPL1
O15357	O15357_S906	-0.688973388321808	NA	O15357	SHIP2_HUMAN	Phosphatidylinositol 3,4,5-trisphosphate 5-phosphatase 2 (EC 3.1.3.86) (Inositol polyphosphate phosphatase-like protein 1) (INPPL-1) (Protein 51C) (SH2 domain-containing inositol 5'-phosphatase 2) (SH2 domain-containing inositol phosphatase 2) (SHIP-2)	INPPL1
O15372	O15372_S183	-0.115742293693927	0.680759533737163	O15372	EIF3H_HUMAN	Eukaryotic translation initiation factor 3 subunit H (eIF3h) (Eukaryotic translation initiation factor 3 subunit 3) (eIF-3-gamma) (eIF3 p40 subunit)	EIF3H
O15372	O15372_S3	-0.343155666475319	NA	O15372	EIF3H_HUMAN	Eukaryotic translation initiation factor 3 subunit H (eIF3h) (Eukaryotic translation initiation factor 3 subunit 3) (eIF-3-gamma) (eIF3 p40 subunit)	EIF3H
O15372	O15372_T8	0.581535387936073	NA	O15372	EIF3H_HUMAN	Eukaryotic translation initiation factor 3 subunit H (eIF3h) (Eukaryotic translation initiation factor 3 subunit 3) (eIF-3-gamma) (eIF3 p40 subunit)	EIF3H
O15400	O15400_S126,O15400_S129	1.23438729426725	NA	O15400	STX7_HUMAN	Syntaxin-7	STX7
O15400	O15400_S129	1.0978908360421	0.0541479947981465	O15400	STX7_HUMAN	Syntaxin-7	STX7
O15417	O15417_S1033,O15417_S1038	-0.0686640389129707	0.818364266286899	O15417	TNC18_HUMAN	Trinucleotide repeat-containing gene 18 protein (Long CAG trinucleotide repeat-containing gene 79 protein)	TNRC18
O15417	O15417_S1232	-0.300837054901201	0.467586389934079	O15417	TNC18_HUMAN	Trinucleotide repeat-containing gene 18 protein (Long CAG trinucleotide repeat-containing gene 79 protein)	TNRC18
O15417	O15417_S1579	0.18016114461871	0.629926303863043	O15417	TNC18_HUMAN	Trinucleotide repeat-containing gene 18 protein (Long CAG trinucleotide repeat-containing gene 79 protein)	TNRC18
O15417	O15417_S1857	-0.560007140145329	NA	O15417	TNC18_HUMAN	Trinucleotide repeat-containing gene 18 protein (Long CAG trinucleotide repeat-containing gene 79 protein)	TNRC18
O15417	O15417_S2033	-0.615319688465246	NA	O15417	TNC18_HUMAN	Trinucleotide repeat-containing gene 18 protein (Long CAG trinucleotide repeat-containing gene 79 protein)	TNRC18
O15417	O15417_T2146	0.275461229938931	0.508635130295143	O15417	TNC18_HUMAN	Trinucleotide repeat-containing gene 18 protein (Long CAG trinucleotide repeat-containing gene 79 protein)	TNRC18
O15446	O15446_S126	-0.598422936986771	NA	O15446	RPA34_HUMAN	DNA-directed RNA polymerase I subunit RPA34 (A34.5) (Antisense to ERCC-1 protein) (ASE-1) (CD3-epsilon-associated protein) (CAST) (CD3E-associated protein) (RNA polymerase I-associated factor PAF49)	CD3EAP
O15446	O15446_S128	-0.268777174056817	0.237695355753662	O15446	RPA34_HUMAN	DNA-directed RNA polymerase I subunit RPA34 (A34.5) (Antisense to ERCC-1 protein) (ASE-1) (CD3-epsilon-associated protein) (CAST) (CD3E-associated protein) (RNA polymerase I-associated factor PAF49)	CD3EAP
O15446	O15446_S136	-0.222374552829838	NA	O15446	RPA34_HUMAN	DNA-directed RNA polymerase I subunit RPA34 (A34.5) (Antisense to ERCC-1 protein) (ASE-1) (CD3-epsilon-associated protein) (CAST) (CD3E-associated protein) (RNA polymerase I-associated factor PAF49)	CD3EAP
O15446	O15446_S285	0.320413708969511	0.507301227904887	O15446	RPA34_HUMAN	DNA-directed RNA polymerase I subunit RPA34 (A34.5) (Antisense to ERCC-1 protein) (ASE-1) (CD3-epsilon-associated protein) (CAST) (CD3E-associated protein) (RNA polymerase I-associated factor PAF49)	CD3EAP
O15446	O15446_S490	0.2086500453563	NA	O15446	RPA34_HUMAN	DNA-directed RNA polymerase I subunit RPA34 (A34.5) (Antisense to ERCC-1 protein) (ASE-1) (CD3-epsilon-associated protein) (CAST) (CD3E-associated protein) (RNA polymerase I-associated factor PAF49)	CD3EAP
O15533	O15533_S359	0.316631122694006	NA	O15533	TPSN_HUMAN	Tapasin (TPN) (TPSN) (NGS-17) (TAP-associated protein) (TAP-binding protein)	TAPBP
O15534	O15534_S830	-0.0039326960965127	0.993849108264846	O15534	PER1_HUMAN	Period circadian protein homolog 1 (hPER1) (Circadian clock protein PERIOD 1) (Circadian pacemaker protein Rigui)	PER1
O15541	O15541_S329	0.506112723177182	NA	O15541	R113A_HUMAN	RING finger protein 113A (Zinc finger protein 183)	RNF113A
O15541	O15541_S6	-0.819551741306115	NA	O15541	R113A_HUMAN	RING finger protein 113A (Zinc finger protein 183)	RNF113A
O15541	O15541_S85	-0.261401665739091	0.289138641239222	O15541	R113A_HUMAN	RING finger protein 113A (Zinc finger protein 183)	RNF113A
O43143	O43143_S15	0.0843554691456916	0.885450739495347	O43143	DHX15_HUMAN	Putative pre-mRNA-splicing factor ATP-dependent RNA helicase DHX15 (EC 3.6.4.13) (ATP-dependent RNA helicase #46) (DEAH box protein 15)	DHX15
O43149	O43149_T1462	-0.947754217333369	0.336858792328675	O43149	ZZEF1_HUMAN	Zinc finger ZZ-type and EF-hand domain-containing protein 1	ZZEF1
O43159	O43159_S80	2.6116008146083	NA	O43159	RRP8_HUMAN	Ribosomal RNA-processing protein 8 (EC 2.1.1.-) (Cerebral protein 1) (Nucleomethylin)	RRP8
O43164	O43164_S253	-0.586385534632333	0.0703689600387429	O43164	PJA2_HUMAN	E3 ubiquitin-protein ligase Praja-2 (Praja2) (EC 6.3.2.-) (RING finger protein 131)	PJA2
O43164	O43164_S309	-0.317886793895468	0.196396740399969	O43164	PJA2_HUMAN	E3 ubiquitin-protein ligase Praja-2 (Praja2) (EC 6.3.2.-) (RING finger protein 131)	PJA2
O43164	O43164_S323	-0.401988127525821	0.124109111209404	O43164	PJA2_HUMAN	E3 ubiquitin-protein ligase Praja-2 (Praja2) (EC 6.3.2.-) (RING finger protein 131)	PJA2
O43164	O43164_S324	-0.941250457191266	NA	O43164	PJA2_HUMAN	E3 ubiquitin-protein ligase Praja-2 (Praja2) (EC 6.3.2.-) (RING finger protein 131)	PJA2
O43166	O43166_S1073	0.264541771229782	0.286896821274766	O43166	SI1L1_HUMAN	Signal-induced proliferation-associated 1-like protein 1 (SIPA1-like protein 1) (High-risk human papilloma viruses E6 oncoproteins targeted protein 1) (E6-targeted protein 1)	SIPA1L1
O43166	O43166_S1127	-0.704722148066109	0.589494670844536	O43166	SI1L1_HUMAN	Signal-induced proliferation-associated 1-like protein 1 (SIPA1-like protein 1) (High-risk human papilloma viruses E6 oncoproteins targeted protein 1) (E6-targeted protein 1)	SIPA1L1
O43166	O43166_S1181	0.172108162909022	0.410096498199103	O43166	SI1L1_HUMAN	Signal-induced proliferation-associated 1-like protein 1 (SIPA1-like protein 1) (High-risk human papilloma viruses E6 oncoproteins targeted protein 1) (E6-targeted protein 1)	SIPA1L1
O43166	O43166_S1255	0.295681501283004	0.0498935482487288	O43166	SI1L1_HUMAN	Signal-induced proliferation-associated 1-like protein 1 (SIPA1-like protein 1) (High-risk human papilloma viruses E6 oncoproteins targeted protein 1) (E6-targeted protein 1)	SIPA1L1
O43166	O43166_S1442	0.463929757530072	0.226330974211242	O43166	SI1L1_HUMAN	Signal-induced proliferation-associated 1-like protein 1 (SIPA1-like protein 1) (High-risk human papilloma viruses E6 oncoproteins targeted protein 1) (E6-targeted protein 1)	SIPA1L1
O43166	O43166_S1508	-0.169621884879092	0.720724220230751	O43166	SI1L1_HUMAN	Signal-induced proliferation-associated 1-like protein 1 (SIPA1-like protein 1) (High-risk human papilloma viruses E6 oncoproteins targeted protein 1) (E6-targeted protein 1)	SIPA1L1
O43166	O43166_S1528	0.236229250261535	0.169747965889343	O43166	SI1L1_HUMAN	Signal-induced proliferation-associated 1-like protein 1 (SIPA1-like protein 1) (High-risk human papilloma viruses E6 oncoproteins targeted protein 1) (E6-targeted protein 1)	SIPA1L1
O43166	O43166_S1549	-0.0436819845229242	0.919908963798233	O43166	SI1L1_HUMAN	Signal-induced proliferation-associated 1-like protein 1 (SIPA1-like protein 1) (High-risk human papilloma viruses E6 oncoproteins targeted protein 1) (E6-targeted protein 1)	SIPA1L1
O43166	O43166_S1564	NA	NA	O43166	SI1L1_HUMAN	Signal-induced proliferation-associated 1-like protein 1 (SIPA1-like protein 1) (High-risk human papilloma viruses E6 oncoproteins targeted protein 1) (E6-targeted protein 1)	SIPA1L1
O43166	O43166_S1568	-0.06906216251096	0.747228115439898	O43166	SI1L1_HUMAN	Signal-induced proliferation-associated 1-like protein 1 (SIPA1-like protein 1) (High-risk human papilloma viruses E6 oncoproteins targeted protein 1) (E6-targeted protein 1)	SIPA1L1
O43166	O43166_S1585	-0.573278930055891	0.0974331874972632	O43166	SI1L1_HUMAN	Signal-induced proliferation-associated 1-like protein 1 (SIPA1-like protein 1) (High-risk human papilloma viruses E6 oncoproteins targeted protein 1) (E6-targeted protein 1)	SIPA1L1
O43166	O43166_S1632	1.66768763089396	NA	O43166	SI1L1_HUMAN	Signal-induced proliferation-associated 1-like protein 1 (SIPA1-like protein 1) (High-risk human papilloma viruses E6 oncoproteins targeted protein 1) (E6-targeted protein 1)	SIPA1L1
O43166	O43166_S1647,O43166_S1650	0.966095841227605	NA	O43166	SI1L1_HUMAN	Signal-induced proliferation-associated 1-like protein 1 (SIPA1-like protein 1) (High-risk human papilloma viruses E6 oncoproteins targeted protein 1) (E6-targeted protein 1)	SIPA1L1
O43166	O43166_S208	1.0429491939818	0.356913371308249	O43166	SI1L1_HUMAN	Signal-induced proliferation-associated 1-like protein 1 (SIPA1-like protein 1) (High-risk human papilloma viruses E6 oncoproteins targeted protein 1) (E6-targeted protein 1)	SIPA1L1
O43166	O43166_S288	-0.0529246063020992	0.782178552941856	O43166	SI1L1_HUMAN	Signal-induced proliferation-associated 1-like protein 1 (SIPA1-like protein 1) (High-risk human papilloma viruses E6 oncoproteins targeted protein 1) (E6-targeted protein 1)	SIPA1L1
O43166	O43166_T1532	0.202087171124485	0.447375822675356	O43166	SI1L1_HUMAN	Signal-induced proliferation-associated 1-like protein 1 (SIPA1-like protein 1) (High-risk human papilloma viruses E6 oncoproteins targeted protein 1) (E6-targeted protein 1)	SIPA1L1
O43166	O43166_T9	-0.386382229611309	NA	O43166	SI1L1_HUMAN	Signal-induced proliferation-associated 1-like protein 1 (SIPA1-like protein 1) (High-risk human papilloma viruses E6 oncoproteins targeted protein 1) (E6-targeted protein 1)	SIPA1L1
O43169	O43169_S33	0.700403427404695	0.214447276176259	O43169	CYB5B_HUMAN	Cytochrome b5 type B (Cytochrome b5 outer mitochondrial membrane isoform)	CYB5B
O43237	O43237_S194	-0.171583667546173	0.734915526241234	O43237	DC1L2_HUMAN	Cytoplasmic dynein 1 light intermediate chain 2 (Dynein light intermediate chain 2, cytosolic) (LIC-2) (LIC53/55)	DYNC1LI2
O43237	O43237_S381	1.41218864704563	NA	O43237	DC1L2_HUMAN	Cytoplasmic dynein 1 light intermediate chain 2 (Dynein light intermediate chain 2, cytosolic) (LIC-2) (LIC53/55)	DYNC1LI2
O43237	O43237_S383	NA	NA	O43237	DC1L2_HUMAN	Cytoplasmic dynein 1 light intermediate chain 2 (Dynein light intermediate chain 2, cytosolic) (LIC-2) (LIC53/55)	DYNC1LI2
O43237	O43237_S383,O43237_S391	-0.109214731732166	NA	O43237	DC1L2_HUMAN	Cytoplasmic dynein 1 light intermediate chain 2 (Dynein light intermediate chain 2, cytosolic) (LIC-2) (LIC53/55)	DYNC1LI2
O43237	O43237_S389	-Inf	NA	O43237	DC1L2_HUMAN	Cytoplasmic dynein 1 light intermediate chain 2 (Dynein light intermediate chain 2, cytosolic) (LIC-2) (LIC53/55)	DYNC1LI2
O43237	O43237_S391	0.195608699452568	NA	O43237	DC1L2_HUMAN	Cytoplasmic dynein 1 light intermediate chain 2 (Dynein light intermediate chain 2, cytosolic) (LIC-2) (LIC53/55)	DYNC1LI2
O43237	O43237_S443	-0.764610792170373	NA	O43237	DC1L2_HUMAN	Cytoplasmic dynein 1 light intermediate chain 2 (Dynein light intermediate chain 2, cytosolic) (LIC-2) (LIC53/55)	DYNC1LI2
O43237	O43237_S443,O43237_S446	0.137812552499599	0.315487033109857	O43237	DC1L2_HUMAN	Cytoplasmic dynein 1 light intermediate chain 2 (Dynein light intermediate chain 2, cytosolic) (LIC-2) (LIC53/55)	DYNC1LI2
O43237	O43237_S446	0.158113520049985	0.504486401990317	O43237	DC1L2_HUMAN	Cytoplasmic dynein 1 light intermediate chain 2 (Dynein light intermediate chain 2, cytosolic) (LIC-2) (LIC53/55)	DYNC1LI2
O43242	O43242_S6	-0.190142879028211	0.647913990191081	O43242	PSMD3_HUMAN	26S proteasome non-ATPase regulatory subunit 3 (26S proteasome regulatory subunit RPN3) (26S proteasome regulatory subunit S3) (Proteasome subunit p58)	PSMD3
O43290	O43290_S448	0.764020755002207	0.0271605897997136	O43290	SNUT1_HUMAN	U4/U6.U5 tri-snRNP-associated protein 1 (SNU66 homolog) (hSnu66) (Squamous cell carcinoma antigen recognized by T-cells 1) (SART-1) (hSART-1) (U4/U6.U5 tri-snRNP-associated 110 kDa protein) (allergen Hom s 1)	SART1
O43294	O43294_S137,O43294_S141	0.180848627837896	NA	O43294	TGFI1_HUMAN	Transforming growth factor beta-1-induced transcript 1 protein (Androgen receptor coactivator 55 kDa protein) (Androgen receptor-associated protein of 55 kDa) (Hydrogen peroxide-inducible clone 5 protein) (Hic-5)	TGFB1I1
O43294	O43294_S403	1.52271207391693	0.00403697377681134	O43294	TGFI1_HUMAN	Transforming growth factor beta-1-induced transcript 1 protein (Androgen receptor coactivator 55 kDa protein) (Androgen receptor-associated protein of 55 kDa) (Hydrogen peroxide-inducible clone 5 protein) (Hic-5)	TGFB1I1
O43294	O43294_S68	-0.429481833910738	0.225122252874366	O43294	TGFI1_HUMAN	Transforming growth factor beta-1-induced transcript 1 protein (Androgen receptor coactivator 55 kDa protein) (Androgen receptor-associated protein of 55 kDa) (Hydrogen peroxide-inducible clone 5 protein) (Hic-5)	TGFB1I1
O43303	O43303_S380	-Inf	NA	O43303	CP110_HUMAN	Centriolar coiled-coil protein of 110 kDa (Centrosomal protein of 110 kDa) (CP110) (Cep110)	CCP110
O43303	O43303_S383,O43303_S400	0.429861479217675	0.355236301000629	O43303	CP110_HUMAN	Centriolar coiled-coil protein of 110 kDa (Centrosomal protein of 110 kDa) (CP110) (Cep110)	CCP110
O43303	O43303_S641	-0.982110709283537	0.00803281190621208	O43303	CP110_HUMAN	Centriolar coiled-coil protein of 110 kDa (Centrosomal protein of 110 kDa) (CP110) (Cep110)	CCP110
O43303	O43303_T382	1.31595141845637	0.0867205816792447	O43303	CP110_HUMAN	Centriolar coiled-coil protein of 110 kDa (Centrosomal protein of 110 kDa) (CP110) (Cep110)	CCP110
O43303	O43303_T382,O43303_S383	1.22880750689721	0.244260639793521	O43303	CP110_HUMAN	Centriolar coiled-coil protein of 110 kDa (Centrosomal protein of 110 kDa) (CP110) (Cep110)	CCP110
O43310	O43310_S299	-0.595523441684534	0.102544720974211	O43310	CTIF_HUMAN	CBP80/20-dependent translation initiation factor	CTIF
O43310	O43310_S328	Inf	NA	O43310	CTIF_HUMAN	CBP80/20-dependent translation initiation factor	CTIF
O43312	O43312_S272	Inf	NA	O43312	MTSS1_HUMAN	Metastasis suppressor protein 1 (Metastasis suppressor YGL-1) (Missing in metastasis protein)	MTSS1
O43312	O43312_S594	0.100714523538089	0.678337117034947	O43312	MTSS1_HUMAN	Metastasis suppressor protein 1 (Metastasis suppressor YGL-1) (Missing in metastasis protein)	MTSS1
O43312;Q765P7	O43312_T144,Q765P7_T143	-0.185913760193851	0.353032686393217	O43312;Q765P7	MTSS1_HUMAN;MTSSL_HUMAN	Metastasis suppressor protein 1 (Metastasis suppressor YGL-1) (Missing in metastasis protein);MTSS1-like protein (Actin-bundling with BAIAP2 homology protein 1) (ABBA-1)	MTSS1;MTSS1L
O43314	O43314_S1074	0.802953406538494	NA	O43314	VIP2_HUMAN	Inositol hexakisphosphate and diphosphoinositol-pentakisphosphate kinase 2 (EC 2.7.4.21) (EC 2.7.4.24) (Diphosphoinositol pentakisphosphate kinase 2) (Histidine acid phosphatase domain-containing protein 1) (InsP6 and PP-IP5 kinase 2) (VIP1 homolog 2) (hsVIP2)	PPIP5K2
O43314	O43314_S1171	-0.0743548379834162	0.551857838083006	O43314	VIP2_HUMAN	Inositol hexakisphosphate and diphosphoinositol-pentakisphosphate kinase 2 (EC 2.7.4.21) (EC 2.7.4.24) (Diphosphoinositol pentakisphosphate kinase 2) (Histidine acid phosphatase domain-containing protein 1) (InsP6 and PP-IP5 kinase 2) (VIP1 homolog 2) (hsVIP2)	PPIP5K2
O43318	O43318_S367	0.891828763818362	0.126959563298505	O43318	M3K7_HUMAN	Mitogen-activated protein kinase kinase kinase 7 (EC 2.7.11.25) (Transforming growth factor-beta-activated kinase 1) (TGF-beta-activated kinase 1)	MAP3K7
O43318	O43318_S389	-0.356544005218618	0.747471430149913	O43318	M3K7_HUMAN	Mitogen-activated protein kinase kinase kinase 7 (EC 2.7.11.25) (Transforming growth factor-beta-activated kinase 1) (TGF-beta-activated kinase 1)	MAP3K7
O43318	O43318_S439	0.290788661507548	0.0693767164079868	O43318	M3K7_HUMAN	Mitogen-activated protein kinase kinase kinase 7 (EC 2.7.11.25) (Transforming growth factor-beta-activated kinase 1) (TGF-beta-activated kinase 1)	MAP3K7
O43318	O43318_S439,O43318_S454	0.0342464793378561	0.790048048370963	O43318	M3K7_HUMAN	Mitogen-activated protein kinase kinase kinase 7 (EC 2.7.11.25) (Transforming growth factor-beta-activated kinase 1) (TGF-beta-activated kinase 1)	MAP3K7
O43318	O43318_S492	-Inf	NA	O43318	M3K7_HUMAN	Mitogen-activated protein kinase kinase kinase 7 (EC 2.7.11.25) (Transforming growth factor-beta-activated kinase 1) (TGF-beta-activated kinase 1)	MAP3K7
O43318	O43318_T415	-0.114011444323623	NA	O43318	M3K7_HUMAN	Mitogen-activated protein kinase kinase kinase 7 (EC 2.7.11.25) (Transforming growth factor-beta-activated kinase 1) (TGF-beta-activated kinase 1)	MAP3K7
O43325	O43325_S110	Inf	NA	O43325	LYRM1_HUMAN	LYR motif-containing protein 1	LYRM1
O43353	O43353_S355	0.197035120792359	NA	O43353	RIPK2_HUMAN	Receptor-interacting serine/threonine-protein kinase 2 (EC 2.7.11.1) (CARD-containing interleukin-1 beta-converting enzyme-associated kinase) (CARD-containing IL-1 beta ICE-kinase) (RIP-like-interacting CLARP kinase) (Receptor-interacting protein 2) (RIP-2) (Tyrosine-protein kinase RIPK2) (EC 2.7.10.2)	RIPK2
O43353	O43353_S357	0.247203793819921	0.779297161707009	O43353	RIPK2_HUMAN	Receptor-interacting serine/threonine-protein kinase 2 (EC 2.7.11.1) (CARD-containing interleukin-1 beta-converting enzyme-associated kinase) (CARD-containing IL-1 beta ICE-kinase) (RIP-like-interacting CLARP kinase) (Receptor-interacting protein 2) (RIP-2) (Tyrosine-protein kinase RIPK2) (EC 2.7.10.2)	RIPK2
O43353	O43353_S363	NA	NA	O43353	RIPK2_HUMAN	Receptor-interacting serine/threonine-protein kinase 2 (EC 2.7.11.1) (CARD-containing interleukin-1 beta-converting enzyme-associated kinase) (CARD-containing IL-1 beta ICE-kinase) (RIP-like-interacting CLARP kinase) (Receptor-interacting protein 2) (RIP-2) (Tyrosine-protein kinase RIPK2) (EC 2.7.10.2)	RIPK2
O43379	O43379_S1144	-0.244447551118052	0.399979012374319	O43379	WDR62_HUMAN	WD repeat-containing protein 62	WDR62
O43379	O43379_S32	0.616822382643936	0.170771658816985	O43379	WDR62_HUMAN	WD repeat-containing protein 62	WDR62
O43379	O43379_S33	-0.282898605074839	0.343408373252588	O43379	WDR62_HUMAN	WD repeat-containing protein 62	WDR62
O43379	O43379_S49	-0.858408247937174	NA	O43379	WDR62_HUMAN	WD repeat-containing protein 62	WDR62
O43395	O43395_S619	0.380472825639925	0.289089283435363	O43395	PRPF3_HUMAN	U4/U6 small nuclear ribonucleoprotein Prp3 (Pre-mRNA-splicing factor 3) (hPrp3) (U4/U6 snRNP 90 kDa protein)	PRPF3
O43399	O43399_S12	-0.350096966520709	0.204275897365614	O43399	TPD54_HUMAN	Tumor protein D54 (hD54) (Tumor protein D52-like 2)	TPD52L2
O43399	O43399_S149	NA	NA	O43399	TPD54_HUMAN	Tumor protein D54 (hD54) (Tumor protein D52-like 2)	TPD52L2
O43399	O43399_S152	-Inf	NA	O43399	TPD54_HUMAN	Tumor protein D54 (hD54) (Tumor protein D52-like 2)	TPD52L2
O43399	O43399_S161	-0.516399653864066	0.14380774422546	O43399	TPD54_HUMAN	Tumor protein D54 (hD54) (Tumor protein D52-like 2)	TPD52L2
O43399	O43399_S166	0.544993826850449	0.228877198426765	O43399	TPD54_HUMAN	Tumor protein D54 (hD54) (Tumor protein D52-like 2)	TPD52L2
O43399	O43399_S19	-0.289111381176738	NA	O43399	TPD54_HUMAN	Tumor protein D54 (hD54) (Tumor protein D52-like 2)	TPD52L2
O43399	O43399_S21	0.162411802730342	0.70214470774387	O43399	TPD54_HUMAN	Tumor protein D54 (hD54) (Tumor protein D52-like 2)	TPD52L2
O43399	O43399_S94	-0.744411318889334	0.467350084112948	O43399	TPD54_HUMAN	Tumor protein D54 (hD54) (Tumor protein D52-like 2)	TPD52L2
O43426	O43426_S100	0.801575020195997	0.371676118127595	O43426	SYNJ1_HUMAN	Synaptojanin-1 (EC 3.1.3.36) (Synaptic inositol 1,4,5-trisphosphate 5-phosphatase 1)	SYNJ1
O43426	O43426_S1292	Inf	NA	O43426	SYNJ1_HUMAN	Synaptojanin-1 (EC 3.1.3.36) (Synaptic inositol 1,4,5-trisphosphate 5-phosphatase 1)	SYNJ1
O43426	O43426_S1392	2.80995896757633	NA	O43426	SYNJ1_HUMAN	Synaptojanin-1 (EC 3.1.3.36) (Synaptic inositol 1,4,5-trisphosphate 5-phosphatase 1)	SYNJ1
O43426	O43426_T1220	0.0655270238253631	0.796415399703277	O43426	SYNJ1_HUMAN	Synaptojanin-1 (EC 3.1.3.36) (Synaptic inositol 1,4,5-trisphosphate 5-phosphatase 1)	SYNJ1
O43432	O43432_S1131	-0.844246836687824	0.313267984893844	O43432	IF4G3_HUMAN	Eukaryotic translation initiation factor 4 gamma 3 (eIF-4-gamma 3) (eIF-4G 3) (eIF4G 3) (eIF-4-gamma II) (eIF4GII)	EIF4G3
O43432	O43432_S1156	0.162883445742106	0.497548302847101	O43432	IF4G3_HUMAN	Eukaryotic translation initiation factor 4 gamma 3 (eIF-4-gamma 3) (eIF-4G 3) (eIF4G 3) (eIF-4-gamma II) (eIF4GII)	EIF4G3
O43432	O43432_S1156,O43432_S1157	-0.331732406381728	0.664306973609814	O43432	IF4G3_HUMAN	Eukaryotic translation initiation factor 4 gamma 3 (eIF-4-gamma 3) (eIF-4G 3) (eIF4G 3) (eIF-4-gamma II) (eIF4GII)	EIF4G3
O43432	O43432_S1157	0.504954820685718	0.106892384786512	O43432	IF4G3_HUMAN	Eukaryotic translation initiation factor 4 gamma 3 (eIF-4-gamma 3) (eIF-4G 3) (eIF4G 3) (eIF-4-gamma II) (eIF4GII)	EIF4G3
O43432	O43432_S487	Inf	NA	O43432	IF4G3_HUMAN	Eukaryotic translation initiation factor 4 gamma 3 (eIF-4-gamma 3) (eIF-4G 3) (eIF4G 3) (eIF-4-gamma II) (eIF4GII)	EIF4G3
O43432	O43432_S492	0.67223119307358	NA	O43432	IF4G3_HUMAN	Eukaryotic translation initiation factor 4 gamma 3 (eIF-4-gamma 3) (eIF-4G 3) (eIF4G 3) (eIF-4-gamma II) (eIF4GII)	EIF4G3
O43432	O43432_S495	-0.156435130262793	0.348164355322934	O43432	IF4G3_HUMAN	Eukaryotic translation initiation factor 4 gamma 3 (eIF-4-gamma 3) (eIF-4G 3) (eIF4G 3) (eIF-4-gamma II) (eIF4GII)	EIF4G3
O43439	O43439_S264	NA	NA	O43439	MTG8R_HUMAN	Protein CBFA2T2 (ETO homologous on chromosome 20) (MTG8-like protein) (MTG8-related protein 1) (Myeloid translocation-related protein 1) (p85)	CBFA2T2
O43439	O43439_S33	0.378285629241889	0.54124636332132	O43439	MTG8R_HUMAN	Protein CBFA2T2 (ETO homologous on chromosome 20) (MTG8-like protein) (MTG8-related protein 1) (Myeloid translocation-related protein 1) (p85)	CBFA2T2
O43491	O43491_S38	-0.569930495694043	0.141027406669661	O43491	E41L2_HUMAN	Band 4.1-like protein 2 (Generally expressed protein 4.1) (4.1G)	EPB41L2
O43491	O43491_S39	-0.421777058424662	0.357459546306325	O43491	E41L2_HUMAN	Band 4.1-like protein 2 (Generally expressed protein 4.1) (4.1G)	EPB41L2
O43491	O43491_S39,O43491_S55	0.110915219952476	NA	O43491	E41L2_HUMAN	Band 4.1-like protein 2 (Generally expressed protein 4.1) (4.1G)	EPB41L2
O43491	O43491_S55	-0.0166926190528235	0.960139319067776	O43491	E41L2_HUMAN	Band 4.1-like protein 2 (Generally expressed protein 4.1) (4.1G)	EPB41L2
O43491	O43491_S58	Inf	NA	O43491	E41L2_HUMAN	Band 4.1-like protein 2 (Generally expressed protein 4.1) (4.1G)	EPB41L2
O43491	O43491_S598	0.208926037376718	0.186848681490883	O43491	E41L2_HUMAN	Band 4.1-like protein 2 (Generally expressed protein 4.1) (4.1G)	EPB41L2
O43491	O43491_S614	0.663046161688953	0.0965317649784403	O43491	E41L2_HUMAN	Band 4.1-like protein 2 (Generally expressed protein 4.1) (4.1G)	EPB41L2
O43491	O43491_S683	0.062396917799371	0.879043596246843	O43491	E41L2_HUMAN	Band 4.1-like protein 2 (Generally expressed protein 4.1) (4.1G)	EPB41L2
O43491	O43491_S715	-0.031591104919831	0.882314046057659	O43491	E41L2_HUMAN	Band 4.1-like protein 2 (Generally expressed protein 4.1) (4.1G)	EPB41L2
O43491	O43491_S718	-0.663501432600896	0.0381485397470449	O43491	E41L2_HUMAN	Band 4.1-like protein 2 (Generally expressed protein 4.1) (4.1G)	EPB41L2
O43491	O43491_S87	-0.625684612097503	0.149435203147576	O43491	E41L2_HUMAN	Band 4.1-like protein 2 (Generally expressed protein 4.1) (4.1G)	EPB41L2
O43491	O43491_T679	-1.97773580493728	0.387089702509839	O43491	E41L2_HUMAN	Band 4.1-like protein 2 (Generally expressed protein 4.1) (4.1G)	EPB41L2
O43491	O43491_T89	0.132262337242879	0.525132775261594	O43491	E41L2_HUMAN	Band 4.1-like protein 2 (Generally expressed protein 4.1) (4.1G)	EPB41L2
O43513	O43513_S194	-0.575605821951104	NA	O43513	MED7_HUMAN	Mediator of RNA polymerase II transcription subunit 7 (hMED7) (Activator-recruited cofactor 34 kDa component) (ARC34) (Cofactor required for Sp1 transcriptional activation subunit 9) (CRSP complex subunit 9) (Mediator complex subunit 7) (RNA polymerase transcriptional regulation mediator subunit 7 homolog) (Transcriptional coactivator CRSP33)	MED7
O43516	O43516_S340	1.88331793235305	0.160321577221638	O43516	WIPF1_HUMAN	WAS/WASL-interacting protein family member 1 (Protein PRPL-2) (Wiskott-Aldrich syndrome protein-interacting protein) (WASP-interacting protein)	WIPF1
O43521	O43521_S87	NA	NA	O43521	B2L11_HUMAN	Bcl-2-like protein 11 (Bcl2-L-11) (Bcl2-interacting mediator of cell death)	BCL2L11
O43524	O43524_S12	0.231352261005191	NA	O43524	FOXO3_HUMAN	Forkhead box protein O3 (AF6q21 protein) (Forkhead in rhabdomyosarcoma-like 1)	FOXO3
O43524	O43524_S253	-0.0941621360785898	0.731108844816803	O43524	FOXO3_HUMAN	Forkhead box protein O3 (AF6q21 protein) (Forkhead in rhabdomyosarcoma-like 1)	FOXO3
O43524	O43524_S280	Inf	NA	O43524	FOXO3_HUMAN	Forkhead box protein O3 (AF6q21 protein) (Forkhead in rhabdomyosarcoma-like 1)	FOXO3
O43524	O43524_S294	-0.24427251839317	0.263009939251567	O43524	FOXO3_HUMAN	Forkhead box protein O3 (AF6q21 protein) (Forkhead in rhabdomyosarcoma-like 1)	FOXO3
O43572	O43572_S281	NA	NA	O43572	AKA10_HUMAN	A-kinase anchor protein 10, mitochondrial (AKAP-10) (Dual specificity A kinase-anchoring protein 2) (D-AKAP-2) (Protein kinase A-anchoring protein 10) (PRKA10)	AKAP10
O43572	O43572_S52	-0.321742956130275	0.219974165561826	O43572	AKA10_HUMAN	A-kinase anchor protein 10, mitochondrial (AKAP-10) (Dual specificity A kinase-anchoring protein 2) (D-AKAP-2) (Protein kinase A-anchoring protein 10) (PRKA10)	AKAP10
O43572	O43572_T90	-Inf	NA	O43572	AKA10_HUMAN	A-kinase anchor protein 10, mitochondrial (AKAP-10) (Dual specificity A kinase-anchoring protein 2) (D-AKAP-2) (Protein kinase A-anchoring protein 10) (PRKA10)	AKAP10
O43583	O43583_S73	-0.271640436258745	0.606251925945177	O43583	DENR_HUMAN	Density-regulated protein (DRP) (Protein DRP1) (Smooth muscle cell-associated protein 3) (SMAP-3)	DENR
O43583	O43583_S8	0.00682799088227507	NA	O43583	DENR_HUMAN	Density-regulated protein (DRP) (Protein DRP1) (Smooth muscle cell-associated protein 3) (SMAP-3)	DENR
O43598	O43598_S12	-1.05867998079761	0.23208677439512	O43598	DNPH1_HUMAN	2'-deoxynucleoside 5'-phosphate N-hydrolase 1 (EC 3.2.2.-) (c-Myc-responsive protein Rcl)	DNPH1
O43615	O43615_S180	-0.74519654261484	0.0860832957895901	O43615	TIM44_HUMAN	Mitochondrial import inner membrane translocase subunit TIM44	TIMM44
O43639	O43639_S90	0.549165479114381	NA	O43639	NCK2_HUMAN	Cytoplasmic protein NCK2 (Growth factor receptor-bound protein 4) (NCK adaptor protein 2) (Nck-2) (SH2/SH3 adaptor protein NCK-beta)	NCK2
O43683	O43683_S307	0.094009211695853	0.895843494883714	O43683	BUB1_HUMAN	Mitotic checkpoint serine/threonine-protein kinase BUB1 (hBUB1) (EC 2.7.11.1) (BUB1A)	BUB1
O43683	O43683_S563	-1.12181071337004	NA	O43683	BUB1_HUMAN	Mitotic checkpoint serine/threonine-protein kinase BUB1 (hBUB1) (EC 2.7.11.1) (BUB1A)	BUB1
O43683	O43683_S596	-0.620330762983219	0.00444504713840033	O43683	BUB1_HUMAN	Mitotic checkpoint serine/threonine-protein kinase BUB1 (hBUB1) (EC 2.7.11.1) (BUB1A)	BUB1
O43683	O43683_S655	-0.117582964792075	NA	O43683	BUB1_HUMAN	Mitotic checkpoint serine/threonine-protein kinase BUB1 (hBUB1) (EC 2.7.11.1) (BUB1A)	BUB1
O43709	O43709_S240	-0.667913992268098	0.640560702075944	O43709	WBS22_HUMAN	Uncharacterized methyltransferase WBSCR22 (EC 2.1.1.-) (Williams-Beuren syndrome chromosomal region 22 protein)	WBSCR22
O43719	O43719_S385,O43719_S391	-0.66577754352176	0.421817282781368	O43719	HTSF1_HUMAN	HIV Tat-specific factor 1 (Tat-SF1)	HTATSF1
O43719	O43719_S387	-0.454946327886686	0.426580225226797	O43719	HTSF1_HUMAN	HIV Tat-specific factor 1 (Tat-SF1)	HTATSF1
O43719	O43719_S387,O43719_S391	-0.273908492443312	0.467889424094119	O43719	HTSF1_HUMAN	HIV Tat-specific factor 1 (Tat-SF1)	HTATSF1
O43719	O43719_S391	-0.52295180838594	0.575413785678811	O43719	HTSF1_HUMAN	HIV Tat-specific factor 1 (Tat-SF1)	HTATSF1
O43719	O43719_S403	0.0628594936403602	0.776058325170325	O43719	HTSF1_HUMAN	HIV Tat-specific factor 1 (Tat-SF1)	HTATSF1
O43719	O43719_S403,O43719_S407	0.791285292762986	NA	O43719	HTSF1_HUMAN	HIV Tat-specific factor 1 (Tat-SF1)	HTATSF1
O43719	O43719_S407	0.64316287693637	0.325727642157311	O43719	HTSF1_HUMAN	HIV Tat-specific factor 1 (Tat-SF1)	HTATSF1
O43719	O43719_S407,O43719_T408	-0.437387442964032	NA	O43719	HTSF1_HUMAN	HIV Tat-specific factor 1 (Tat-SF1)	HTATSF1
O43719	O43719_S452	-0.131822156887694	0.612835230986853	O43719	HTSF1_HUMAN	HIV Tat-specific factor 1 (Tat-SF1)	HTATSF1
O43719	O43719_S453	0.286805066160595	0.737921805223415	O43719	HTSF1_HUMAN	HIV Tat-specific factor 1 (Tat-SF1)	HTATSF1
O43719	O43719_S498	-0.436834698707685	0.66425175740492	O43719	HTSF1_HUMAN	HIV Tat-specific factor 1 (Tat-SF1)	HTATSF1
O43719	O43719_S579	-0.0493230111243675	0.956878732893719	O43719	HTSF1_HUMAN	HIV Tat-specific factor 1 (Tat-SF1)	HTATSF1
O43765	O43765_S301,O43765_S305	-0.446253340777929	0.0686704385813071	O43765	SGTA_HUMAN	Small glutamine-rich tetratricopeptide repeat-containing protein alpha (Alpha-SGT) (Vpu-binding protein) (UBP)	SGTA
O43765	O43765_S305	-Inf	NA	O43765	SGTA_HUMAN	Small glutamine-rich tetratricopeptide repeat-containing protein alpha (Alpha-SGT) (Vpu-binding protein) (UBP)	SGTA
O43765	O43765_S77	0.0978964474562834	0.770644505176127	O43765	SGTA_HUMAN	Small glutamine-rich tetratricopeptide repeat-containing protein alpha (Alpha-SGT) (Vpu-binding protein) (UBP)	SGTA
O43765	O43765_S77,O43765_T81	0.183353127168336	0.477915087693533	O43765	SGTA_HUMAN	Small glutamine-rich tetratricopeptide repeat-containing protein alpha (Alpha-SGT) (Vpu-binding protein) (UBP)	SGTA
O43765	O43765_T303	Inf	NA	O43765	SGTA_HUMAN	Small glutamine-rich tetratricopeptide repeat-containing protein alpha (Alpha-SGT) (Vpu-binding protein) (UBP)	SGTA
O43765	O43765_T303,O43765_S305	-0.73361293991519	NA	O43765	SGTA_HUMAN	Small glutamine-rich tetratricopeptide repeat-containing protein alpha (Alpha-SGT) (Vpu-binding protein) (UBP)	SGTA
O43768	O43768_S109	-0.802972004933527	0.681325885543146	O43768	ENSA_HUMAN	Alpha-endosulfine (ARPP-19e)	ENSA
O43768	O43768_S2	0.884683504307702	0.202015302148194	O43768	ENSA_HUMAN	Alpha-endosulfine (ARPP-19e)	ENSA
O43768	O43768_S43	1.31095756155983	0.295788539458145	O43768	ENSA_HUMAN	Alpha-endosulfine (ARPP-19e)	ENSA
O43768;P56211	O43768_S67,P56211_S62	-2.33889291534863	NA	O43768;P56211	ENSA_HUMAN;ARP19_HUMAN	Alpha-endosulfine (ARPP-19e);cAMP-regulated phosphoprotein 19 (ARPP-19)	ENSA;ARPP19
O43815	O43815_S137	-0.0710850783826705	0.630309370299635	O43815	STRN_HUMAN	Striatin	STRN
O43815	O43815_T263	-0.493552643320105	0.425404237672571	O43815	STRN_HUMAN	Striatin	STRN
O43815	O43815_T265	-0.217176092950249	0.408735136868216	O43815	STRN_HUMAN	Striatin	STRN
O43818	O43818_S53	-0.22017815924638	0.47332259921513	O43818	U3IP2_HUMAN	U3 small nucleolar RNA-interacting protein 2 (RRP9 homolog) (U3 small nucleolar ribonucleoprotein-associated 55 kDa protein) (U3 snoRNP-associated 55 kDa protein) (U3-55K)	RRP9
O43847	O43847_S94	-0.0780659126816374	0.786331996352125	O43847	NRDC_HUMAN	Nardilysin (EC 3.4.24.61) (N-arginine dibasic convertase) (NRD convertase) (NRD-C)	NRD1
O43852	O43852_S35,O43852_S44	-3.68071404254751	NA	O43852	CALU_HUMAN	Calumenin (Crocalbin) (IEF SSP 9302)	CALU
O43852	O43852_S44	-0.222927150283017	0.438902173214781	O43852	CALU_HUMAN	Calumenin (Crocalbin) (IEF SSP 9302)	CALU
O43852	O43852_S44,O43852_Y47	Inf	NA	O43852	CALU_HUMAN	Calumenin (Crocalbin) (IEF SSP 9302)	CALU
O43865	O43865_S2	0.143861903166957	0.907004132496813	O43865	SAHH2_HUMAN	Putative adenosylhomocysteinase 2 (AdoHcyase 2) (EC 3.3.1.1) (DC-expressed AHCY-like molecule) (S-adenosyl-L-homocysteine hydrolase 2) (S-adenosylhomocysteine hydrolase-like protein 1)	AHCYL1
O43896	O43896_S1092	0.0113687659668168	0.956620003972598	O43896	KIF1C_HUMAN	Kinesin-like protein KIF1C	KIF1C
O43896	O43896_S674,O43896_S676	-0.651386163881561	0.181706731409204	O43896	KIF1C_HUMAN	Kinesin-like protein KIF1C	KIF1C
O43896	O43896_S676	0.179883244080268	0.519416111271217	O43896	KIF1C_HUMAN	Kinesin-like protein KIF1C	KIF1C
O43896	O43896_S915	0.65256416949747	0.082446662774432	O43896	KIF1C_HUMAN	Kinesin-like protein KIF1C	KIF1C
O43896	O43896_T1082	0.336653959640157	0.380011951967678	O43896	KIF1C_HUMAN	Kinesin-like protein KIF1C	KIF1C
O43918	O43918_S107	-0.600701482289823	0.239921942449828	O43918	AIRE_HUMAN	Autoimmune regulator (Autoimmune polyendocrinopathy candidiasis ectodermal dystrophy protein) (APECED protein)	AIRE
O60220	O60220_S96	0.124950807317532	0.537578548740383	O60220	TIM8A_HUMAN	Mitochondrial import inner membrane translocase subunit Tim8 A (Deafness dystonia protein 1) (X-linked deafness dystonia protein)	TIMM8A
O60231	O60231_S103	-0.0581622426696337	0.814936485872988	O60231	DHX16_HUMAN	Putative pre-mRNA-splicing factor ATP-dependent RNA helicase DHX16 (EC 3.6.4.13) (ATP-dependent RNA helicase #3) (DEAH-box protein 16)	DHX16
O60231	O60231_S103,O60231_S106	-0.464618637687069	0.338993017362993	O60231	DHX16_HUMAN	Putative pre-mRNA-splicing factor ATP-dependent RNA helicase DHX16 (EC 3.6.4.13) (ATP-dependent RNA helicase #3) (DEAH-box protein 16)	DHX16
O60231	O60231_S106	0.258170420666649	0.147065134866288	O60231	DHX16_HUMAN	Putative pre-mRNA-splicing factor ATP-dependent RNA helicase DHX16 (EC 3.6.4.13) (ATP-dependent RNA helicase #3) (DEAH-box protein 16)	DHX16
O60231	O60231_S160	0.274595308726627	0.60835368591358	O60231	DHX16_HUMAN	Putative pre-mRNA-splicing factor ATP-dependent RNA helicase DHX16 (EC 3.6.4.13) (ATP-dependent RNA helicase #3) (DEAH-box protein 16)	DHX16
O60232	O60232_S103	0.136322205176086	0.577107733433379	O60232	SSA27_HUMAN	Sjoegren syndrome/scleroderma autoantigen 1 (Autoantigen p27)	SSSCA1
O60238	O60238_S117	NA	NA	O60238	BNI3L_HUMAN	BCL2/adenovirus E1B 19 kDa protein-interacting protein 3-like (Adenovirus E1B19K-binding protein B5) (BCL2/adenovirus E1B 19 kDa protein-interacting protein 3A) (NIP3-like protein X) (NIP3L)	BNIP3L
O60238	O60238_S118	1.42109166752139	NA	O60238	BNI3L_HUMAN	BCL2/adenovirus E1B 19 kDa protein-interacting protein 3-like (Adenovirus E1B19K-binding protein B5) (BCL2/adenovirus E1B 19 kDa protein-interacting protein 3A) (NIP3-like protein X) (NIP3L)	BNIP3L
O60238	O60238_S120	0.113942769247007	NA	O60238	BNI3L_HUMAN	BCL2/adenovirus E1B 19 kDa protein-interacting protein 3-like (Adenovirus E1B19K-binding protein B5) (BCL2/adenovirus E1B 19 kDa protein-interacting protein 3A) (NIP3-like protein X) (NIP3L)	BNIP3L
O60238	O60238_S166	-0.290638178739793	0.290226447872395	O60238	BNI3L_HUMAN	BCL2/adenovirus E1B 19 kDa protein-interacting protein 3-like (Adenovirus E1B19K-binding protein B5) (BCL2/adenovirus E1B 19 kDa protein-interacting protein 3A) (NIP3-like protein X) (NIP3L)	BNIP3L
O60238	O60238_S62,O60238_S63	-0.231390112299382	NA	O60238	BNI3L_HUMAN	BCL2/adenovirus E1B 19 kDa protein-interacting protein 3-like (Adenovirus E1B19K-binding protein B5) (BCL2/adenovirus E1B 19 kDa protein-interacting protein 3A) (NIP3-like protein X) (NIP3L)	BNIP3L
O60238	O60238_S63	0.158598381858261	0.370836694233002	O60238	BNI3L_HUMAN	BCL2/adenovirus E1B 19 kDa protein-interacting protein 3-like (Adenovirus E1B19K-binding protein B5) (BCL2/adenovirus E1B 19 kDa protein-interacting protein 3A) (NIP3-like protein X) (NIP3L)	BNIP3L
O60238	O60238_S63,O60238_S65	NA	NA	O60238	BNI3L_HUMAN	BCL2/adenovirus E1B 19 kDa protein-interacting protein 3-like (Adenovirus E1B19K-binding protein B5) (BCL2/adenovirus E1B 19 kDa protein-interacting protein 3A) (NIP3-like protein X) (NIP3L)	BNIP3L
O60244	O60244_S1128,O60244_S1133,O60244_S1142	0.520391185726453	NA	O60244	MED14_HUMAN	Mediator of RNA polymerase II transcription subunit 14 (Activator-recruited cofactor 150 kDa component) (ARC150) (Cofactor required for Sp1 transcriptional activation subunit 2) (CRSP complex subunit 2) (Mediator complex subunit 14) (RGR1 homolog) (hRGR1) (Thyroid hormone receptor-associated protein complex 170 kDa component) (Trap170) (Transcriptional coactivator CRSP150) (Vitamin D3 receptor-in…	MED14
O60244	O60244_S1142	0.3759820165874	0.492449092229335	O60244	MED14_HUMAN	Mediator of RNA polymerase II transcription subunit 14 (Activator-recruited cofactor 150 kDa component) (ARC150) (Cofactor required for Sp1 transcriptional activation subunit 2) (CRSP complex subunit 2) (Mediator complex subunit 14) (RGR1 homolog) (hRGR1) (Thyroid hormone receptor-associated protein complex 170 kDa component) (Trap170) (Transcriptional coactivator CRSP150) (Vitamin D3 receptor-in…	MED14
O60244	O60244_S1144	1.14575075154071	0.276406263896243	O60244	MED14_HUMAN	Mediator of RNA polymerase II transcription subunit 14 (Activator-recruited cofactor 150 kDa component) (ARC150) (Cofactor required for Sp1 transcriptional activation subunit 2) (CRSP complex subunit 2) (Mediator complex subunit 14) (RGR1 homolog) (hRGR1) (Thyroid hormone receptor-associated protein complex 170 kDa component) (Trap170) (Transcriptional coactivator CRSP150) (Vitamin D3 receptor-in…	MED14
O60244	O60244_S617	1.17818043506893	0.0365336424967286	O60244	MED14_HUMAN	Mediator of RNA polymerase II transcription subunit 14 (Activator-recruited cofactor 150 kDa component) (ARC150) (Cofactor required for Sp1 transcriptional activation subunit 2) (CRSP complex subunit 2) (Mediator complex subunit 14) (RGR1 homolog) (hRGR1) (Thyroid hormone receptor-associated protein complex 170 kDa component) (Trap170) (Transcriptional coactivator CRSP150) (Vitamin D3 receptor-in…	MED14
O60256	O60256_S227	-0.650341066023391	0.017738201774431	O60256	KPRB_HUMAN	Phosphoribosyl pyrophosphate synthase-associated protein 2 (PRPP synthase-associated protein 2) (41 kDa phosphoribosypyrophosphate synthetase-associated protein) (PAP41)	PRPSAP2
O60264	O60264_S116	-0.144551888032358	0.466414663511545	O60264	SMCA5_HUMAN	SWI/SNF-related matrix-associated actin-dependent regulator of chromatin subfamily A member 5 (SWI/SNF-related matrix-associated actin-dependent regulator of chromatin A5) (EC 3.6.4.-) (Sucrose nonfermenting protein 2 homolog) (hSNF2H)	SMARCA5
O60271	O60271_S109	-0.064053242877258	NA	O60271	JIP4_HUMAN	C-Jun-amino-terminal kinase-interacting protein 4 (JIP-4) (JNK-interacting protein 4) (Cancer/testis antigen 89) (CT89) (Human lung cancer oncogene 6 protein) (HLC-6) (JNK-associated leucine-zipper protein) (JLP) (Mitogen-activated protein kinase 8-interacting protein 4) (Proliferation-inducing protein 6) (Protein highly expressed in testis) (PHET) (Sperm surface protein) (Sperm-associated antige…	SPAG9
O60271	O60271_S183	-0.234608370215817	0.336894578512111	O60271	JIP4_HUMAN	C-Jun-amino-terminal kinase-interacting protein 4 (JIP-4) (JNK-interacting protein 4) (Cancer/testis antigen 89) (CT89) (Human lung cancer oncogene 6 protein) (HLC-6) (JNK-associated leucine-zipper protein) (JLP) (Mitogen-activated protein kinase 8-interacting protein 4) (Proliferation-inducing protein 6) (Protein highly expressed in testis) (PHET) (Sperm surface protein) (Sperm-associated antige…	SPAG9
O60271	O60271_S183,O60271_S185	-0.205358629811873	NA	O60271	JIP4_HUMAN	C-Jun-amino-terminal kinase-interacting protein 4 (JIP-4) (JNK-interacting protein 4) (Cancer/testis antigen 89) (CT89) (Human lung cancer oncogene 6 protein) (HLC-6) (JNK-associated leucine-zipper protein) (JLP) (Mitogen-activated protein kinase 8-interacting protein 4) (Proliferation-inducing protein 6) (Protein highly expressed in testis) (PHET) (Sperm surface protein) (Sperm-associated antige…	SPAG9
O60271	O60271_S185	-0.316384529464472	0.521509809483165	O60271	JIP4_HUMAN	C-Jun-amino-terminal kinase-interacting protein 4 (JIP-4) (JNK-interacting protein 4) (Cancer/testis antigen 89) (CT89) (Human lung cancer oncogene 6 protein) (HLC-6) (JNK-associated leucine-zipper protein) (JLP) (Mitogen-activated protein kinase 8-interacting protein 4) (Proliferation-inducing protein 6) (Protein highly expressed in testis) (PHET) (Sperm surface protein) (Sperm-associated antige…	SPAG9
O60271	O60271_S249	-0.202585619071839	0.382489664906123	O60271	JIP4_HUMAN	C-Jun-amino-terminal kinase-interacting protein 4 (JIP-4) (JNK-interacting protein 4) (Cancer/testis antigen 89) (CT89) (Human lung cancer oncogene 6 protein) (HLC-6) (JNK-associated leucine-zipper protein) (JLP) (Mitogen-activated protein kinase 8-interacting protein 4) (Proliferation-inducing protein 6) (Protein highly expressed in testis) (PHET) (Sperm surface protein) (Sperm-associated antige…	SPAG9
O60271	O60271_S329	-Inf	NA	O60271	JIP4_HUMAN	C-Jun-amino-terminal kinase-interacting protein 4 (JIP-4) (JNK-interacting protein 4) (Cancer/testis antigen 89) (CT89) (Human lung cancer oncogene 6 protein) (HLC-6) (JNK-associated leucine-zipper protein) (JLP) (Mitogen-activated protein kinase 8-interacting protein 4) (Proliferation-inducing protein 6) (Protein highly expressed in testis) (PHET) (Sperm surface protein) (Sperm-associated antige…	SPAG9
O60271	O60271_S593	1.90837747515043	NA	O60271	JIP4_HUMAN	C-Jun-amino-terminal kinase-interacting protein 4 (JIP-4) (JNK-interacting protein 4) (Cancer/testis antigen 89) (CT89) (Human lung cancer oncogene 6 protein) (HLC-6) (JNK-associated leucine-zipper protein) (JLP) (Mitogen-activated protein kinase 8-interacting protein 4) (Proliferation-inducing protein 6) (Protein highly expressed in testis) (PHET) (Sperm surface protein) (Sperm-associated antige…	SPAG9
O60271	O60271_S705	1.18052286756401	NA	O60271	JIP4_HUMAN	C-Jun-amino-terminal kinase-interacting protein 4 (JIP-4) (JNK-interacting protein 4) (Cancer/testis antigen 89) (CT89) (Human lung cancer oncogene 6 protein) (HLC-6) (JNK-associated leucine-zipper protein) (JLP) (Mitogen-activated protein kinase 8-interacting protein 4) (Proliferation-inducing protein 6) (Protein highly expressed in testis) (PHET) (Sperm surface protein) (Sperm-associated antige…	SPAG9
O60271	O60271_S728,O60271_S733	Inf	NA	O60271	JIP4_HUMAN	C-Jun-amino-terminal kinase-interacting protein 4 (JIP-4) (JNK-interacting protein 4) (Cancer/testis antigen 89) (CT89) (Human lung cancer oncogene 6 protein) (HLC-6) (JNK-associated leucine-zipper protein) (JLP) (Mitogen-activated protein kinase 8-interacting protein 4) (Proliferation-inducing protein 6) (Protein highly expressed in testis) (PHET) (Sperm surface protein) (Sperm-associated antige…	SPAG9
O60271	O60271_S730	0.138734068074456	0.325630610215599	O60271	JIP4_HUMAN	C-Jun-amino-terminal kinase-interacting protein 4 (JIP-4) (JNK-interacting protein 4) (Cancer/testis antigen 89) (CT89) (Human lung cancer oncogene 6 protein) (HLC-6) (JNK-associated leucine-zipper protein) (JLP) (Mitogen-activated protein kinase 8-interacting protein 4) (Proliferation-inducing protein 6) (Protein highly expressed in testis) (PHET) (Sperm surface protein) (Sperm-associated antige…	SPAG9
O60271	O60271_S730,O60271_S732	0.498642631390646	NA	O60271	JIP4_HUMAN	C-Jun-amino-terminal kinase-interacting protein 4 (JIP-4) (JNK-interacting protein 4) (Cancer/testis antigen 89) (CT89) (Human lung cancer oncogene 6 protein) (HLC-6) (JNK-associated leucine-zipper protein) (JLP) (Mitogen-activated protein kinase 8-interacting protein 4) (Proliferation-inducing protein 6) (Protein highly expressed in testis) (PHET) (Sperm surface protein) (Sperm-associated antige…	SPAG9
O60271	O60271_S730,O60271_S733	-0.219502860254134	0.0399224026150988	O60271	JIP4_HUMAN	C-Jun-amino-terminal kinase-interacting protein 4 (JIP-4) (JNK-interacting protein 4) (Cancer/testis antigen 89) (CT89) (Human lung cancer oncogene 6 protein) (HLC-6) (JNK-associated leucine-zipper protein) (JLP) (Mitogen-activated protein kinase 8-interacting protein 4) (Proliferation-inducing protein 6) (Protein highly expressed in testis) (PHET) (Sperm surface protein) (Sperm-associated antige…	SPAG9
O60271	O60271_S733	0.831911922884245	0.235280064905423	O60271	JIP4_HUMAN	C-Jun-amino-terminal kinase-interacting protein 4 (JIP-4) (JNK-interacting protein 4) (Cancer/testis antigen 89) (CT89) (Human lung cancer oncogene 6 protein) (HLC-6) (JNK-associated leucine-zipper protein) (JLP) (Mitogen-activated protein kinase 8-interacting protein 4) (Proliferation-inducing protein 6) (Protein highly expressed in testis) (PHET) (Sperm surface protein) (Sperm-associated antige…	SPAG9
O60271	O60271_T217	0.5336296689083	NA	O60271	JIP4_HUMAN	C-Jun-amino-terminal kinase-interacting protein 4 (JIP-4) (JNK-interacting protein 4) (Cancer/testis antigen 89) (CT89) (Human lung cancer oncogene 6 protein) (HLC-6) (JNK-associated leucine-zipper protein) (JLP) (Mitogen-activated protein kinase 8-interacting protein 4) (Proliferation-inducing protein 6) (Protein highly expressed in testis) (PHET) (Sperm surface protein) (Sperm-associated antige…	SPAG9
O60271	O60271_T365	-0.030091814485265	0.961705258763706	O60271	JIP4_HUMAN	C-Jun-amino-terminal kinase-interacting protein 4 (JIP-4) (JNK-interacting protein 4) (Cancer/testis antigen 89) (CT89) (Human lung cancer oncogene 6 protein) (HLC-6) (JNK-associated leucine-zipper protein) (JLP) (Mitogen-activated protein kinase 8-interacting protein 4) (Proliferation-inducing protein 6) (Protein highly expressed in testis) (PHET) (Sperm surface protein) (Sperm-associated antige…	SPAG9
O60287	O60287_S9	Inf	NA	O60287	NPA1P_HUMAN	Nucleolar pre-ribosomal-associated protein 1 (Nucleolar protein 254 kDa) (URB1 ribosome biogenesis 1 homolog)	URB1
O60291	O60291_S524	0.139411265735537	0.864582253457481	O60291	MGRN1_HUMAN	E3 ubiquitin-protein ligase MGRN1 (EC 6.3.2.-) (Mahogunin RING finger protein 1) (RING finger protein 156)	MGRN1
O60292	O60292_S1364	-0.305378470919067	0.369529702732156	O60292	SI1L3_HUMAN	Signal-induced proliferation-associated 1-like protein 3 (SIPA1-like protein 3) (SPA-1-like protein 3)	SIPA1L3
O60292	O60292_S142	-0.175675261730599	0.319107085701424	O60292	SI1L3_HUMAN	Signal-induced proliferation-associated 1-like protein 3 (SIPA1-like protein 3) (SPA-1-like protein 3)	SIPA1L3
O60292	O60292_S146	0.200418715585338	0.541633770962852	O60292	SI1L3_HUMAN	Signal-induced proliferation-associated 1-like protein 3 (SIPA1-like protein 3) (SPA-1-like protein 3)	SIPA1L3
O60292	O60292_S1544	-0.403589462062475	0.160507557766365	O60292	SI1L3_HUMAN	Signal-induced proliferation-associated 1-like protein 3 (SIPA1-like protein 3) (SPA-1-like protein 3)	SIPA1L3
O60292	O60292_S172	-0.0795787522907077	0.758467615309483	O60292	SI1L3_HUMAN	Signal-induced proliferation-associated 1-like protein 3 (SIPA1-like protein 3) (SPA-1-like protein 3)	SIPA1L3
O60292	O60292_S373	-0.263358654778045	0.815185035296126	O60292	SI1L3_HUMAN	Signal-induced proliferation-associated 1-like protein 3 (SIPA1-like protein 3) (SPA-1-like protein 3)	SIPA1L3
O60293	O60293_S352	0.464670617489748	0.0494031400722066	O60293	ZC3H1_HUMAN	Zinc finger C3H1 domain-containing protein (Coiled-coil domain-containing protein 131) (Proline/serine-rich coiled-coil protein 2)	ZFC3H1
O60293	O60293_S655	0.0109200510359528	0.912547105672103	O60293	ZC3H1_HUMAN	Zinc finger C3H1 domain-containing protein (Coiled-coil domain-containing protein 131) (Proline/serine-rich coiled-coil protein 2)	ZFC3H1
O60303	O60303_S453	0.0148797331448899	0.856590179904576	O60303	K0556_HUMAN	Uncharacterized protein KIAA0556	KIAA0556
O60307	O60307_S134	Inf	NA	O60307	MAST3_HUMAN	Microtubule-associated serine/threonine-protein kinase 3 (EC 2.7.11.1)	MAST3
O60307	O60307_S747	0.723962565435379	0.231767926143092	O60307	MAST3_HUMAN	Microtubule-associated serine/threonine-protein kinase 3 (EC 2.7.11.1)	MAST3
O60318	O60318_S527	0.0837357460891811	0.597819551667233	O60318	MCM3A_HUMAN	80 kDa MCM3-associated protein (Protein GANP)	MCM3AP
O60333	O60333_S1057	0.0890999293099262	NA	O60333	KIF1B_HUMAN	Kinesin-like protein KIF1B (Klp)	KIF1B
O60333	O60333_S1454	0.0409557199019162	0.90904891348174	O60333	KIF1B_HUMAN	Kinesin-like protein KIF1B (Klp)	KIF1B
O60333	O60333_S1487	1.2105727370852	0.212992485828807	O60333	KIF1B_HUMAN	Kinesin-like protein KIF1B (Klp)	KIF1B
O60333	O60333_S1645	-0.597851811684819	0.129736730710174	O60333	KIF1B_HUMAN	Kinesin-like protein KIF1B (Klp)	KIF1B
O60333	O60333_S1655	0.485458354834876	0.0436121479976603	O60333	KIF1B_HUMAN	Kinesin-like protein KIF1B (Klp)	KIF1B
O60333	O60333_S1658	0.24017920627576	NA	O60333	KIF1B_HUMAN	Kinesin-like protein KIF1B (Klp)	KIF1B
O60336	O60336_S1263	0.117514138919602	0.656853147217626	O60336	MABP1_HUMAN	Mitogen-activated protein kinase-binding protein 1 (JNK-binding protein 1) (JNKBP-1)	MAPKBP1
O60341	O60341_S131	-0.128890767408366	NA	O60341	KDM1A_HUMAN	Lysine-specific histone demethylase 1A (EC 1.-.-.-) (BRAF35-HDAC complex protein BHC110) (Flavin-containing amine oxidase domain-containing protein 2)	KDM1A
O60341	O60341_S137	-0.00280621979376861	0.997147746078409	O60341	KDM1A_HUMAN	Lysine-specific histone demethylase 1A (EC 1.-.-.-) (BRAF35-HDAC complex protein BHC110) (Flavin-containing amine oxidase domain-containing protein 2)	KDM1A
O60341	O60341_S166	-0.104360197865612	0.549436032117671	O60341	KDM1A_HUMAN	Lysine-specific histone demethylase 1A (EC 1.-.-.-) (BRAF35-HDAC complex protein BHC110) (Flavin-containing amine oxidase domain-containing protein 2)	KDM1A
O60341	O60341_S849	-0.274316792587956	0.34778530474574	O60341	KDM1A_HUMAN	Lysine-specific histone demethylase 1A (EC 1.-.-.-) (BRAF35-HDAC complex protein BHC110) (Flavin-containing amine oxidase domain-containing protein 2)	KDM1A
O60343	O60343_S314	-0.105993261228377	0.756956784760079	O60343	TBCD4_HUMAN	TBC1 domain family member 4 (Akt substrate of 160 kDa) (AS160)	TBC1D4
O60343	O60343_S341	-0.111086980389511	0.812744468919719	O60343	TBCD4_HUMAN	TBC1 domain family member 4 (Akt substrate of 160 kDa) (AS160)	TBC1D4
O60343	O60343_S569	0.555918937411619	NA	O60343	TBCD4_HUMAN	TBC1 domain family member 4 (Akt substrate of 160 kDa) (AS160)	TBC1D4
O60343	O60343_S588	-0.362046917007177	0.0767523294796013	O60343	TBCD4_HUMAN	TBC1 domain family member 4 (Akt substrate of 160 kDa) (AS160)	TBC1D4
O60343	O60343_S588,O60343_S591	-0.234855297727857	0.306828515256986	O60343	TBCD4_HUMAN	TBC1 domain family member 4 (Akt substrate of 160 kDa) (AS160)	TBC1D4
O60343	O60343_S591	-0.586951004797013	0.20240304465663	O60343	TBCD4_HUMAN	TBC1 domain family member 4 (Akt substrate of 160 kDa) (AS160)	TBC1D4
O60343	O60343_S648	-0.413674127977421	0.177584873587838	O60343	TBCD4_HUMAN	TBC1 domain family member 4 (Akt substrate of 160 kDa) (AS160)	TBC1D4
O60343	O60343_S649	-0.25915949740401	0.673588657689457	O60343	TBCD4_HUMAN	TBC1 domain family member 4 (Akt substrate of 160 kDa) (AS160)	TBC1D4
O60343	O60343_S666	-0.759127723405357	0.0705808876717287	O60343	TBCD4_HUMAN	TBC1 domain family member 4 (Akt substrate of 160 kDa) (AS160)	TBC1D4
O60343	O60343_S751,O60343_S754,O60343_S757	-0.0314851504520069	NA	O60343	TBCD4_HUMAN	TBC1 domain family member 4 (Akt substrate of 160 kDa) (AS160)	TBC1D4
O60343	O60343_T642	-0.181536270850908	0.595224136342578	O60343	TBCD4_HUMAN	TBC1 domain family member 4 (Akt substrate of 160 kDa) (AS160)	TBC1D4
O60343	O60343_T650	-0.927390522839629	NA	O60343	TBCD4_HUMAN	TBC1 domain family member 4 (Akt substrate of 160 kDa) (AS160)	TBC1D4
O60343	O60343_T749,O60343_S750,O60343_S751	-0.712819794262378	NA	O60343	TBCD4_HUMAN	TBC1 domain family member 4 (Akt substrate of 160 kDa) (AS160)	TBC1D4
O60346	O60346_S317	0.61274976804454	0.363720872194267	O60346	PHLP1_HUMAN	PH domain leucine-rich repeat-containing protein phosphatase 1 (EC 3.1.3.16) (Pleckstrin homology domain-containing family E member 1) (PH domain-containing family E member 1) (Suprachiasmatic nucleus circadian oscillatory protein) (hSCOP)	PHLPP1
O60353	O60353_S620	-0.0935826767789933	0.698731139509754	O60353	FZD6_HUMAN	Frizzled-6 (Fz-6) (hFz6)	FZD6
O60381	O60381_S380	0.3629199201877	0.417731676599326	O60381	HBP1_HUMAN	HMG box-containing protein 1 (HMG box transcription factor 1) (High mobility group box transcription factor 1)	HBP1
O60447	O60447_S805	-0.320808118079849	0.0396874542119732	O60447	EVI5_HUMAN	Ecotropic viral integration site 5 protein homolog (EVI-5) (Neuroblastoma stage 4S gene protein)	EVI5
O60481	O60481_Y313	-0.0345916603399796	0.771895360668176	O60481	ZIC3_HUMAN	Zinc finger protein ZIC 3 (Zinc finger protein 203) (Zinc finger protein of the cerebellum 3)	ZIC3
O60493	O60493_S72	3.21528305311682	0.0388714639522865	O60493	SNX3_HUMAN	Sorting nexin-3 (Protein SDP3)	SNX3
O60504	O60504_S373	-0.03970199081427	0.855013619693709	O60504	VINEX_HUMAN	Vinexin (SH3-containing adapter molecule 1) (SCAM-1) (Sorbin and SH3 domain-containing protein 3)	SORBS3
O60504	O60504_S530	-0.587383680099923	0.276187614495501	O60504	VINEX_HUMAN	Vinexin (SH3-containing adapter molecule 1) (SCAM-1) (Sorbin and SH3 domain-containing protein 3)	SORBS3
O60504	O60504_S544	-0.539292598285194	0.0677038571329089	O60504	VINEX_HUMAN	Vinexin (SH3-containing adapter molecule 1) (SCAM-1) (Sorbin and SH3 domain-containing protein 3)	SORBS3
O60504	O60504_S545	-0.734005171130715	NA	O60504	VINEX_HUMAN	Vinexin (SH3-containing adapter molecule 1) (SCAM-1) (Sorbin and SH3 domain-containing protein 3)	SORBS3
O60504	O60504_S605	-0.50683475956572	0.356490771634903	O60504	VINEX_HUMAN	Vinexin (SH3-containing adapter molecule 1) (SCAM-1) (Sorbin and SH3 domain-containing protein 3)	SORBS3
O60504	O60504_S606	-2.5180068205318	NA	O60504	VINEX_HUMAN	Vinexin (SH3-containing adapter molecule 1) (SCAM-1) (Sorbin and SH3 domain-containing protein 3)	SORBS3
O60524	O60524_S417	-0.392242981645564	NA	O60524	NEMF_HUMAN	Nuclear export mediator factor NEMF (Antigen NY-CO-1) (Serologically defined colon cancer antigen 1)	NEMF
O60524	O60524_S812	-0.628061196134075	0.565459944430742	O60524	NEMF_HUMAN	Nuclear export mediator factor NEMF (Antigen NY-CO-1) (Serologically defined colon cancer antigen 1)	NEMF
O60524	O60524_S936	-0.165505811443438	0.863229751085571	O60524	NEMF_HUMAN	Nuclear export mediator factor NEMF (Antigen NY-CO-1) (Serologically defined colon cancer antigen 1)	NEMF
O60547	O60547_S10	0.99354009255498	0.042617421471161	O60547	GMDS_HUMAN	GDP-mannose 4,6 dehydratase (EC 4.2.1.47) (GDP-D-mannose dehydratase) (GMD)	GMDS
O60547	O60547_S14	1.13726879282104	0.158681394972701	O60547	GMDS_HUMAN	GDP-mannose 4,6 dehydratase (EC 4.2.1.47) (GDP-D-mannose dehydratase) (GMD)	GMDS
O60563	O60563_S340	-0.110739812598798	0.609917803924922	O60563	CCNT1_HUMAN	Cyclin-T1 (CycT1) (Cyclin-T)	CCNT1
O60563	O60563_S495	-1.387975319025	NA	O60563	CCNT1_HUMAN	Cyclin-T1 (CycT1) (Cyclin-T)	CCNT1
O60566	O60566_S543	-0.154928240508658	0.321224337344755	O60566	BUB1B_HUMAN	Mitotic checkpoint serine/threonine-protein kinase BUB1 beta (EC 2.7.11.1) (MAD3/BUB1-related protein kinase) (hBUBR1) (Mitotic checkpoint kinase MAD3L) (Protein SSK1)	BUB1B
O60566	O60566_S670	0.00443098461677967	0.98858493890782	O60566	BUB1B_HUMAN	Mitotic checkpoint serine/threonine-protein kinase BUB1 beta (EC 2.7.11.1) (MAD3/BUB1-related protein kinase) (hBUBR1) (Mitotic checkpoint kinase MAD3L) (Protein SSK1)	BUB1B
O60583	O60583_S475	-0.149687671276634	NA	O60583	CCNT2_HUMAN	Cyclin-T2 (CycT2)	CCNT2
O60583	O60583_S477	-0.146051296519352	NA	O60583	CCNT2_HUMAN	Cyclin-T2 (CycT2)	CCNT2
O60583	O60583_S480	0.027519779942556	0.930216367768312	O60583	CCNT2_HUMAN	Cyclin-T2 (CycT2)	CCNT2
O60583	O60583_S504	0.0677947090845379	0.902650743643562	O60583	CCNT2_HUMAN	Cyclin-T2 (CycT2)	CCNT2
O60583	O60583_S536,O60583_S537	-0.000247852845143201	NA	O60583	CCNT2_HUMAN	Cyclin-T2 (CycT2)	CCNT2
O60583	O60583_S601	-2.92927872832602	0.0494777431810407	O60583	CCNT2_HUMAN	Cyclin-T2 (CycT2)	CCNT2
O60583	O60583_T479	0.428765731712607	0.509682340658269	O60583	CCNT2_HUMAN	Cyclin-T2 (CycT2)	CCNT2
O60658	O60658_S457	-0.412089993440172	0.409970505932238	O60658	PDE8A_HUMAN	High affinity cAMP-specific and IBMX-insensitive 3',5'-cyclic phosphodiesterase 8A (EC 3.1.4.17)	PDE8A
O60664	O60664_S126	-0.786216040479917	0.0792018288772174	O60664	PLIN3_HUMAN	Perilipin-3 (47 kDa mannose 6-phosphate receptor-binding protein) (47 kDa MPR-binding protein) (Cargo selection protein TIP47) (Mannose-6-phosphate receptor-binding protein 1) (Placental protein 17) (PP17)	PLIN3
O60664	O60664_S130	-0.124877843405737	0.620283104349872	O60664	PLIN3_HUMAN	Perilipin-3 (47 kDa mannose 6-phosphate receptor-binding protein) (47 kDa MPR-binding protein) (Cargo selection protein TIP47) (Mannose-6-phosphate receptor-binding protein 1) (Placental protein 17) (PP17)	PLIN3
O60664	O60664_S241	0.29535666876825	0.217663212127073	O60664	PLIN3_HUMAN	Perilipin-3 (47 kDa mannose 6-phosphate receptor-binding protein) (47 kDa MPR-binding protein) (Cargo selection protein TIP47) (Mannose-6-phosphate receptor-binding protein 1) (Placental protein 17) (PP17)	PLIN3
O60684	O60684_S6	-0.0162146713014408	0.938383801673827	O60684	IMA7_HUMAN	Importin subunit alpha-7 (Karyopherin subunit alpha-6)	KPNA6
O60716	O60716_S230	-0.100215213183702	0.76415047691114	O60716	CTND1_HUMAN	Catenin delta-1 (Cadherin-associated Src substrate) (CAS) (p120 catenin) (p120(ctn)) (p120(cas))	CTNND1
O60716	O60716_S268	-0.262293373161619	0.347638127817438	O60716	CTND1_HUMAN	Catenin delta-1 (Cadherin-associated Src substrate) (CAS) (p120 catenin) (p120(ctn)) (p120(cas))	CTNND1
O60716	O60716_S269	0.904728252905552	NA	O60716	CTND1_HUMAN	Catenin delta-1 (Cadherin-associated Src substrate) (CAS) (p120 catenin) (p120(ctn)) (p120(cas))	CTNND1
O60716	O60716_S864	0.56703270059297	0.278021934686546	O60716	CTND1_HUMAN	Catenin delta-1 (Cadherin-associated Src substrate) (CAS) (p120 catenin) (p120(ctn)) (p120(cas))	CTNND1
O60716	O60716_T201	-0.218885002651212	0.657947464361182	O60716	CTND1_HUMAN	Catenin delta-1 (Cadherin-associated Src substrate) (CAS) (p120 catenin) (p120(ctn)) (p120(cas))	CTNND1
O60716	O60716_T59	0.304968943241176	0.553597923083468	O60716	CTND1_HUMAN	Catenin delta-1 (Cadherin-associated Src substrate) (CAS) (p120 catenin) (p120(ctn)) (p120(cas))	CTNND1
O60749	O60749_S185	3.37743736006609	NA	O60749	SNX2_HUMAN	Sorting nexin-2 (Transformation-related gene 9 protein) (TRG-9)	SNX2
O60749	O60749_S226	-1.8351277080124	NA	O60749	SNX2_HUMAN	Sorting nexin-2 (Transformation-related gene 9 protein) (TRG-9)	SNX2
O60749	O60749_S277	-0.568020107397025	NA	O60749	SNX2_HUMAN	Sorting nexin-2 (Transformation-related gene 9 protein) (TRG-9)	SNX2
O60762	O60762_S7	-0.590578009063573	0.109683438562192	O60762	DPM1_HUMAN	Dolichol-phosphate mannosyltransferase (EC 2.4.1.83) (Dolichol-phosphate mannose synthase) (DPM synthase) (Dolichyl-phosphate beta-D-mannosyltransferase) (Mannose-P-dolichol synthase) (MPD synthase)	DPM1
O60762	O60762_S9	-0.515234320840743	0.178605935465875	O60762	DPM1_HUMAN	Dolichol-phosphate mannosyltransferase (EC 2.4.1.83) (Dolichol-phosphate mannose synthase) (DPM synthase) (Dolichyl-phosphate beta-D-mannosyltransferase) (Mannose-P-dolichol synthase) (MPD synthase)	DPM1
O60763	O60763_S942	-1.12906904509497	NA	O60763	USO1_HUMAN	General vesicular transport factor p115 (Protein USO1 homolog) (Transcytosis-associated protein) (TAP) (Vesicle-docking protein)	USO1
O60784	O60784_S376	-0.59681440219191	0.4595683811162	O60784	TOM1_HUMAN	Target of Myb protein 1	TOM1
O60784	O60784_S461	0.801858057559251	NA	O60784	TOM1_HUMAN	Target of Myb protein 1	TOM1
O60784	O60784_S462	0.165221760534574	0.53214705043556	O60784	TOM1_HUMAN	Target of Myb protein 1	TOM1
O60825	O60825_S466	0.532475513845772	0.0390409917195593	O60825	F262_HUMAN	6-phosphofructo-2-kinase/fructose-2,6-bisphosphatase 2 (6PF-2-K/Fru-2,6-P2ase 2) (PFK/FBPase 2) (6PF-2-K/Fru-2,6-P2ase heart-type isozyme) [Includes: 6-phosphofructo-2-kinase (EC 2.7.1.105); Fructose-2,6-bisphosphatase (EC 3.1.3.46)]	PFKFB2
O60825	O60825_S483	0.10270399974407	0.800160350066153	O60825	F262_HUMAN	6-phosphofructo-2-kinase/fructose-2,6-bisphosphatase 2 (6PF-2-K/Fru-2,6-P2ase 2) (PFK/FBPase 2) (6PF-2-K/Fru-2,6-P2ase heart-type isozyme) [Includes: 6-phosphofructo-2-kinase (EC 2.7.1.105); Fructose-2,6-bisphosphatase (EC 3.1.3.46)]	PFKFB2
O60832	O60832_S21	-0.565907311967436	0.53508909263386	O60832	DKC1_HUMAN	H/ACA ribonucleoprotein complex subunit 4 (EC 5.4.99.-) (CBF5 homolog) (Dyskerin) (Nopp140-associated protein of 57 kDa) (Nucleolar protein NAP57) (Nucleolar protein family A member 4) (snoRNP protein DKC1)	DKC1
O60832	O60832_S451	0.0135796342809916	0.902153061884982	O60832	DKC1_HUMAN	H/ACA ribonucleoprotein complex subunit 4 (EC 5.4.99.-) (CBF5 homolog) (Dyskerin) (Nopp140-associated protein of 57 kDa) (Nucleolar protein NAP57) (Nucleolar protein family A member 4) (snoRNP protein DKC1)	DKC1
O60832	O60832_S451,O60832_S453	-Inf	NA	O60832	DKC1_HUMAN	H/ACA ribonucleoprotein complex subunit 4 (EC 5.4.99.-) (CBF5 homolog) (Dyskerin) (Nopp140-associated protein of 57 kDa) (Nucleolar protein NAP57) (Nucleolar protein family A member 4) (snoRNP protein DKC1)	DKC1
O60832	O60832_S453	-Inf	NA	O60832	DKC1_HUMAN	H/ACA ribonucleoprotein complex subunit 4 (EC 5.4.99.-) (CBF5 homolog) (Dyskerin) (Nopp140-associated protein of 57 kDa) (Nucleolar protein NAP57) (Nucleolar protein family A member 4) (snoRNP protein DKC1)	DKC1
O60832	O60832_S485	0.0869957793121756	0.709149033196693	O60832	DKC1_HUMAN	H/ACA ribonucleoprotein complex subunit 4 (EC 5.4.99.-) (CBF5 homolog) (Dyskerin) (Nopp140-associated protein of 57 kDa) (Nucleolar protein NAP57) (Nucleolar protein family A member 4) (snoRNP protein DKC1)	DKC1
O60832	O60832_S485,O60832_S494	-0.404394444783944	0.154384671072195	O60832	DKC1_HUMAN	H/ACA ribonucleoprotein complex subunit 4 (EC 5.4.99.-) (CBF5 homolog) (Dyskerin) (Nopp140-associated protein of 57 kDa) (Nucleolar protein NAP57) (Nucleolar protein family A member 4) (snoRNP protein DKC1)	DKC1
O60832	O60832_S494	-0.305185499847461	0.032874240485224	O60832	DKC1_HUMAN	H/ACA ribonucleoprotein complex subunit 4 (EC 5.4.99.-) (CBF5 homolog) (Dyskerin) (Nopp140-associated protein of 57 kDa) (Nucleolar protein NAP57) (Nucleolar protein family A member 4) (snoRNP protein DKC1)	DKC1
O60832	O60832_S513	-0.0292944161959288	0.870429755914267	O60832	DKC1_HUMAN	H/ACA ribonucleoprotein complex subunit 4 (EC 5.4.99.-) (CBF5 homolog) (Dyskerin) (Nopp140-associated protein of 57 kDa) (Nucleolar protein NAP57) (Nucleolar protein family A member 4) (snoRNP protein DKC1)	DKC1
O60832	O60832_T496	Inf	NA	O60832	DKC1_HUMAN	H/ACA ribonucleoprotein complex subunit 4 (EC 5.4.99.-) (CBF5 homolog) (Dyskerin) (Nopp140-associated protein of 57 kDa) (Nucleolar protein NAP57) (Nucleolar protein family A member 4) (snoRNP protein DKC1)	DKC1
O60841	O60841_S107	1.03803618626194	0.00533388726009543	O60841	IF2P_HUMAN	Eukaryotic translation initiation factor 5B (eIF-5B) (Translation initiation factor IF-2)	EIF5B
O60841	O60841_S107,O60841_S113	0.237242005258262	0.206226451477676	O60841	IF2P_HUMAN	Eukaryotic translation initiation factor 5B (eIF-5B) (Translation initiation factor IF-2)	EIF5B
O60841	O60841_S113	-0.823418590048789	0.0881369982075388	O60841	IF2P_HUMAN	Eukaryotic translation initiation factor 5B (eIF-5B) (Translation initiation factor IF-2)	EIF5B
O60841	O60841_S135	0.302329847071074	0.306175113302315	O60841	IF2P_HUMAN	Eukaryotic translation initiation factor 5B (eIF-5B) (Translation initiation factor IF-2)	EIF5B
O60841	O60841_S135,O60841_S137	-0.0935114200237119	0.851402799956092	O60841	IF2P_HUMAN	Eukaryotic translation initiation factor 5B (eIF-5B) (Translation initiation factor IF-2)	EIF5B
O60841	O60841_S137	-0.0927029146405687	0.91590098662492	O60841	IF2P_HUMAN	Eukaryotic translation initiation factor 5B (eIF-5B) (Translation initiation factor IF-2)	EIF5B
O60841	O60841_S164	-0.111977340901149	0.717180582438478	O60841	IF2P_HUMAN	Eukaryotic translation initiation factor 5B (eIF-5B) (Translation initiation factor IF-2)	EIF5B
O60841	O60841_S182	-0.560071962554953	NA	O60841	IF2P_HUMAN	Eukaryotic translation initiation factor 5B (eIF-5B) (Translation initiation factor IF-2)	EIF5B
O60841	O60841_S182,O60841_S183	0.272574766506336	0.265099392885451	O60841	IF2P_HUMAN	Eukaryotic translation initiation factor 5B (eIF-5B) (Translation initiation factor IF-2)	EIF5B
O60841	O60841_S182,O60841_S190	0.0589231532238088	0.785995392719445	O60841	IF2P_HUMAN	Eukaryotic translation initiation factor 5B (eIF-5B) (Translation initiation factor IF-2)	EIF5B
O60841	O60841_S190	0.099451153865355	0.642786273337851	O60841	IF2P_HUMAN	Eukaryotic translation initiation factor 5B (eIF-5B) (Translation initiation factor IF-2)	EIF5B
O60841	O60841_S214	0.277566574085626	0.0780467024962839	O60841	IF2P_HUMAN	Eukaryotic translation initiation factor 5B (eIF-5B) (Translation initiation factor IF-2)	EIF5B
O60841	O60841_S435	-0.953824002531342	NA	O60841	IF2P_HUMAN	Eukaryotic translation initiation factor 5B (eIF-5B) (Translation initiation factor IF-2)	EIF5B
O60841	O60841_S438	0.341260264392587	NA	O60841	IF2P_HUMAN	Eukaryotic translation initiation factor 5B (eIF-5B) (Translation initiation factor IF-2)	EIF5B
O60841	O60841_Y134,O60841_S137	-1.16970692388245	NA	O60841	IF2P_HUMAN	Eukaryotic translation initiation factor 5B (eIF-5B) (Translation initiation factor IF-2)	EIF5B
O60869	O60869_S53	-0.389345012276304	0.138724561412229	O60869	EDF1_HUMAN	Endothelial differentiation-related factor 1 (EDF-1) (Multiprotein-bridging factor 1) (MBF1)	EDF1
O60885	O60885_S1051	0.565987285191881	0.402292063405052	O60885	BRD4_HUMAN	Bromodomain-containing protein 4 (Protein HUNK1)	BRD4
O60885	O60885_S1064,O60885_S1083	-0.31110335633335	NA	O60885	BRD4_HUMAN	Bromodomain-containing protein 4 (Protein HUNK1)	BRD4
O60885	O60885_S1070,O60885_S1083	-0.171671824224935	0.596043639166935	O60885	BRD4_HUMAN	Bromodomain-containing protein 4 (Protein HUNK1)	BRD4
O60885	O60885_S1083	0.0369248804137878	0.897111562896885	O60885	BRD4_HUMAN	Bromodomain-containing protein 4 (Protein HUNK1)	BRD4
O60885	O60885_S1117	-0.0977006596408501	0.650035441095538	O60885	BRD4_HUMAN	Bromodomain-containing protein 4 (Protein HUNK1)	BRD4
O60885	O60885_S1126	-0.0234941310459595	0.939256730809406	O60885	BRD4_HUMAN	Bromodomain-containing protein 4 (Protein HUNK1)	BRD4
O60885	O60885_S601	NA	NA	O60885	BRD4_HUMAN	Bromodomain-containing protein 4 (Protein HUNK1)	BRD4
O60890	O60890_S703	-0.00124163077694368	0.980885145366625	O60890	OPHN1_HUMAN	Oligophrenin-1	OPHN1
O60902	O60902_S92	0.408390263732059	0.0455083982208158	O60902	SHOX2_HUMAN	Short stature homeobox protein 2 (Homeobox protein Og12X) (Paired-related homeobox protein SHOT)	SHOX2
O60927	O60927_S57	2.5933543784289	0.0636274682572953	O60927	PP1RB_HUMAN	Protein phosphatase 1 regulatory subunit 11 (Hemochromatosis candidate gene V protein) (HCG V) (Protein phosphatase inhibitor 3)	PPP1R11
O60927	O60927_T102	1.89966195293495	0.0358523331762064	O60927	PP1RB_HUMAN	Protein phosphatase 1 regulatory subunit 11 (Hemochromatosis candidate gene V protein) (HCG V) (Protein phosphatase inhibitor 3)	PPP1R11
O60927	O60927_T109	0.358015326212939	0.740398566226535	O60927	PP1RB_HUMAN	Protein phosphatase 1 regulatory subunit 11 (Hemochromatosis candidate gene V protein) (HCG V) (Protein phosphatase inhibitor 3)	PPP1R11
O60930	O60930_S74	Inf	NA	O60930	RNH1_HUMAN	Ribonuclease H1 (RNase H1) (EC 3.1.26.4) (Ribonuclease H type II)	RNASEH1
O60930	O60930_S74,O60930_S76	-0.317350620268182	0.581716777889112	O60930	RNH1_HUMAN	Ribonuclease H1 (RNase H1) (EC 3.1.26.4) (Ribonuclease H type II)	RNASEH1
O60930	O60930_S76	0.238558836346338	0.814044451424111	O60930	RNH1_HUMAN	Ribonuclease H1 (RNase H1) (EC 3.1.26.4) (Ribonuclease H type II)	RNASEH1
O60934	O60934_S397	-0.150069153204944	0.264246143095289	O60934	NBN_HUMAN	Nibrin (Cell cycle regulatory protein p95) (Nijmegen breakage syndrome protein 1)	NBN
O60934	O60934_S432	0.131263242977904	0.81587783333493	O60934	NBN_HUMAN	Nibrin (Cell cycle regulatory protein p95) (Nijmegen breakage syndrome protein 1)	NBN
O60934	O60934_S509	0.0300755065447347	NA	O60934	NBN_HUMAN	Nibrin (Cell cycle regulatory protein p95) (Nijmegen breakage syndrome protein 1)	NBN
O60941	O60941_S394	-0.564218058206461	0.096959020555996	O60941	DTNB_HUMAN	Dystrobrevin beta (DTN-B) (Beta-dystrobrevin)	DTNB
O60941	O60941_S550	-0.940606386435401	0.179696216094639	O60941	DTNB_HUMAN	Dystrobrevin beta (DTN-B) (Beta-dystrobrevin)	DTNB
O60941	O60941_S552,O60941_T558	-0.72256717635541	NA	O60941	DTNB_HUMAN	Dystrobrevin beta (DTN-B) (Beta-dystrobrevin)	DTNB
O75030	O75030_S515	1.18613351012175	NA	O75030	MITF_HUMAN	Microphthalmia-associated transcription factor (Class E basic helix-loop-helix protein 32) (bHLHe32)	MITF
O75030	O75030_S516	1.05500775932404	0.346749945243597	O75030	MITF_HUMAN	Microphthalmia-associated transcription factor (Class E basic helix-loop-helix protein 32) (bHLHe32)	MITF
O75044	O75044_S1013	-0.279564390595863	NA	O75044	SRGP2_HUMAN	SLIT-ROBO Rho GTPase-activating protein 2 (srGAP2) (Formin-binding protein 2) (Rho GTPase-activating protein 34)	SRGAP2
O75044	O75044_S903	-0.0780909645251879	0.857819131622333	O75044	SRGP2_HUMAN	SLIT-ROBO Rho GTPase-activating protein 2 (srGAP2) (Formin-binding protein 2) (Rho GTPase-activating protein 34)	SRGAP2
O75044	O75044_S905	-0.163233925047088	NA	O75044	SRGP2_HUMAN	SLIT-ROBO Rho GTPase-activating protein 2 (srGAP2) (Formin-binding protein 2) (Rho GTPase-activating protein 34)	SRGAP2
O75044	O75044_S909	0.180002650185855	0.542091551609394	O75044	SRGP2_HUMAN	SLIT-ROBO Rho GTPase-activating protein 2 (srGAP2) (Formin-binding protein 2) (Rho GTPase-activating protein 34)	SRGAP2
O75044;P0DMP2;P0DJJ0	O75044_S3,P0DMP2_S3,P0DJJ0_S3	-0.110582247185769	0.734997510865305	O75044;P0DJJ0	SRGP2_HUMAN;SRG2C_HUMAN	SLIT-ROBO Rho GTPase-activating protein 2 (srGAP2) (Formin-binding protein 2) (Rho GTPase-activating protein 34);SLIT-ROBO Rho GTPase-activating protein 2C (SLIT-ROBO Rho GTPase activating protein 2 pseudogene 1)	SRGAP2;SRGAP2C
O75061	O75061_S566,O75061_S570	-0.384145379246841	0.283632164697815	O75061	AUXI_HUMAN	Putative tyrosine-protein phosphatase auxilin (EC 3.1.3.48) (DnaJ homolog subfamily C member 6)	DNAJC6
O75061	O75061_S570	0.220805528390175	NA	O75061	AUXI_HUMAN	Putative tyrosine-protein phosphatase auxilin (EC 3.1.3.48) (DnaJ homolog subfamily C member 6)	DNAJC6
O75069	O75069_S438	0.421600851133035	NA	O75069	TMCC2_HUMAN	Transmembrane and coiled-coil domains protein 2 (Cerebral protein 11)	TMCC2
O75096	O75096_S1887	0.294345571625721	0.345245455664564	O75096	LRP4_HUMAN	Low-density lipoprotein receptor-related protein 4 (LRP-4) (Multiple epidermal growth factor-like domains 7)	LRP4
O75113	O75113_S288	-0.0406158116432399	0.629245129072396	O75113	N4BP1_HUMAN	NEDD4-binding protein 1 (N4BP1)	N4BP1
O75113	O75113_S300	-0.497566610020073	0.295722426667343	O75113	N4BP1_HUMAN	NEDD4-binding protein 1 (N4BP1)	N4BP1
O75113	O75113_T242	0.231402535329399	0.0138748365790968	O75113	N4BP1_HUMAN	NEDD4-binding protein 1 (N4BP1)	N4BP1
O75116	O75116_S1361	0.496691922849995	0.0992059202540605	O75116	ROCK2_HUMAN	Rho-associated protein kinase 2 (EC 2.7.11.1) (Rho kinase 2) (Rho-associated, coiled-coil-containing protein kinase 2) (Rho-associated, coiled-coil-containing protein kinase II) (ROCK-II) (p164 ROCK-2)	ROCK2
O75116	O75116_S1374	-1.14723402460446	0.0340049551286061	O75116	ROCK2_HUMAN	Rho-associated protein kinase 2 (EC 2.7.11.1) (Rho kinase 2) (Rho-associated, coiled-coil-containing protein kinase 2) (Rho-associated, coiled-coil-containing protein kinase II) (ROCK-II) (p164 ROCK-2)	ROCK2
O75116	O75116_S1379	0.523142249621249	NA	O75116	ROCK2_HUMAN	Rho-associated protein kinase 2 (EC 2.7.11.1) (Rho kinase 2) (Rho-associated, coiled-coil-containing protein kinase 2) (Rho-associated, coiled-coil-containing protein kinase II) (ROCK-II) (p164 ROCK-2)	ROCK2
O75122	O75122_S1012	0.31082393930726	0.325820925697298	O75122	CLAP2_HUMAN	CLIP-associating protein 2 (Cytoplasmic linker-associated protein 2) (Protein Orbit homolog 2) (hOrbit2)	CLASP2
O75122	O75122_S313	1.0597095084684	0.186171048329189	O75122	CLAP2_HUMAN	CLIP-associating protein 2 (Cytoplasmic linker-associated protein 2) (Protein Orbit homolog 2) (hOrbit2)	CLASP2
O75122	O75122_S316,O75122_S327	-0.133413575357067	NA	O75122	CLAP2_HUMAN	CLIP-associating protein 2 (Cytoplasmic linker-associated protein 2) (Protein Orbit homolog 2) (hOrbit2)	CLASP2
O75122	O75122_S323,O75122_S327	0.432704146113264	NA	O75122	CLAP2_HUMAN	CLIP-associating protein 2 (Cytoplasmic linker-associated protein 2) (Protein Orbit homolog 2) (hOrbit2)	CLASP2
O75122	O75122_S327	0.0479382738393592	0.858489021762763	O75122	CLAP2_HUMAN	CLIP-associating protein 2 (Cytoplasmic linker-associated protein 2) (Protein Orbit homolog 2) (hOrbit2)	CLASP2
O75122	O75122_S330	Inf	NA	O75122	CLAP2_HUMAN	CLIP-associating protein 2 (Cytoplasmic linker-associated protein 2) (Protein Orbit homolog 2) (hOrbit2)	CLASP2
O75122	O75122_S352	-0.666443900232131	NA	O75122	CLAP2_HUMAN	CLIP-associating protein 2 (Cytoplasmic linker-associated protein 2) (Protein Orbit homolog 2) (hOrbit2)	CLASP2
O75122	O75122_S360	0.0494123762868526	0.777404759769564	O75122	CLAP2_HUMAN	CLIP-associating protein 2 (Cytoplasmic linker-associated protein 2) (Protein Orbit homolog 2) (hOrbit2)	CLASP2
O75122	O75122_S368	-Inf	NA	O75122	CLAP2_HUMAN	CLIP-associating protein 2 (Cytoplasmic linker-associated protein 2) (Protein Orbit homolog 2) (hOrbit2)	CLASP2
O75122	O75122_S370	0.107411973134314	0.466669843167169	O75122	CLAP2_HUMAN	CLIP-associating protein 2 (Cytoplasmic linker-associated protein 2) (Protein Orbit homolog 2) (hOrbit2)	CLASP2
O75122	O75122_S455,O75122_S459	0.163453934680859	0.568745319174551	O75122	CLAP2_HUMAN	CLIP-associating protein 2 (Cytoplasmic linker-associated protein 2) (Protein Orbit homolog 2) (hOrbit2)	CLASP2
O75122	O75122_S459	0.281434247247531	0.317713146356996	O75122	CLAP2_HUMAN	CLIP-associating protein 2 (Cytoplasmic linker-associated protein 2) (Protein Orbit homolog 2) (hOrbit2)	CLASP2
O75122	O75122_S461	-0.332004005390811	0.648898228068191	O75122	CLAP2_HUMAN	CLIP-associating protein 2 (Cytoplasmic linker-associated protein 2) (Protein Orbit homolog 2) (hOrbit2)	CLASP2
O75122	O75122_S463	0.311613156728324	0.590360402483076	O75122	CLAP2_HUMAN	CLIP-associating protein 2 (Cytoplasmic linker-associated protein 2) (Protein Orbit homolog 2) (hOrbit2)	CLASP2
O75122	O75122_S489	-0.204518034603183	0.181705029027075	O75122	CLAP2_HUMAN	CLIP-associating protein 2 (Cytoplasmic linker-associated protein 2) (Protein Orbit homolog 2) (hOrbit2)	CLASP2
O75122	O75122_S507	0.034327186948777	0.908606154081576	O75122	CLAP2_HUMAN	CLIP-associating protein 2 (Cytoplasmic linker-associated protein 2) (Protein Orbit homolog 2) (hOrbit2)	CLASP2
O75122	O75122_S525,O75122_S529	0.234577854660529	0.386260994659942	O75122	CLAP2_HUMAN	CLIP-associating protein 2 (Cytoplasmic linker-associated protein 2) (Protein Orbit homolog 2) (hOrbit2)	CLASP2
O75122	O75122_S533,O75122_S536,O75122_S541	-0.0264283941333403	NA	O75122	CLAP2_HUMAN	CLIP-associating protein 2 (Cytoplasmic linker-associated protein 2) (Protein Orbit homolog 2) (hOrbit2)	CLASP2
O75122	O75122_S584	0.176753533552348	0.476176445033584	O75122	CLAP2_HUMAN	CLIP-associating protein 2 (Cytoplasmic linker-associated protein 2) (Protein Orbit homolog 2) (hOrbit2)	CLASP2
O75122	O75122_S596	-0.360044189816468	0.0293856259567791	O75122	CLAP2_HUMAN	CLIP-associating protein 2 (Cytoplasmic linker-associated protein 2) (Protein Orbit homolog 2) (hOrbit2)	CLASP2
O75122	O75122_S644	1.16713978783796	0.0812058583250184	O75122	CLAP2_HUMAN	CLIP-associating protein 2 (Cytoplasmic linker-associated protein 2) (Protein Orbit homolog 2) (hOrbit2)	CLASP2
O75122	O75122_S955	0.22002207433961	NA	O75122	CLAP2_HUMAN	CLIP-associating protein 2 (Cytoplasmic linker-associated protein 2) (Protein Orbit homolog 2) (hOrbit2)	CLASP2
O75122	O75122_T1010	-0.185833087100045	NA	O75122	CLAP2_HUMAN	CLIP-associating protein 2 (Cytoplasmic linker-associated protein 2) (Protein Orbit homolog 2) (hOrbit2)	CLASP2
O75131	O75131_S240	-0.314105742223572	0.451359743893726	O75131	CPNE3_HUMAN	Copine-3 (Copine III)	CPNE3
O75132	O75132_S623	0.133024758095968	0.846758756754298	O75132	ZBED4_HUMAN	Zinc finger BED domain-containing protein 4	ZBED4
O75140	O75140_S497	Inf	NA	O75140	DEPD5_HUMAN	DEP domain-containing protein 5	DEPDC5
O75145	O75145_S17	0.907729629610083	0.0223418594334985	O75145	LIPA3_HUMAN	Liprin-alpha-3 (Protein tyrosine phosphatase receptor type f polypeptide-interacting protein alpha-3) (PTPRF-interacting protein alpha-3)	PPFIA3
O75147	O75147_S10	-Inf	NA	O75147	OBSL1_HUMAN	Obscurin-like protein 1	OBSL1
O75151	O75151_S1056	1.16134770288961	NA	O75151	PHF2_HUMAN	Lysine-specific demethylase PHF2 (EC 1.14.11.-) (GRC5) (PHD finger protein 2)	PHF2
O75151	O75151_S899,O75151_S905	0.0768972603959052	0.227507400601117	O75151	PHF2_HUMAN	Lysine-specific demethylase PHF2 (EC 1.14.11.-) (GRC5) (PHD finger protein 2)	PHF2
O75152	O75152_S108	0.737729069981409	NA	O75152	ZC11A_HUMAN	Zinc finger CCCH domain-containing protein 11A	ZC3H11A
O75152	O75152_S290	1.21780438475391	NA	O75152	ZC11A_HUMAN	Zinc finger CCCH domain-containing protein 11A	ZC3H11A
O75153	O75153_S664	0.287686521666719	0.251927722870231	O75153	CLU_HUMAN	Clustered mitochondria protein homolog	CLUH
O75157	O75157_T83	0.60375416765255	NA	O75157	T22D2_HUMAN	TSC22 domain family protein 2 (TSC22-related-inducible leucine zipper protein 4)	TSC22D2
O75164	O75164_S523	0.0925322420075361	0.737984888847581	O75164	KDM4A_HUMAN	Lysine-specific demethylase 4A (EC 1.14.11.-) (JmjC domain-containing histone demethylation protein 3A) (Jumonji domain-containing protein 2A)	KDM4A
O75167	O75167_S237	-0.0610128876777653	0.828099168617549	O75167	PHAR2_HUMAN	Phosphatase and actin regulator 2	PHACTR2
O75167	O75167_S35	0.978952143385504	0.0577072585087901	O75167	PHAR2_HUMAN	Phosphatase and actin regulator 2	PHACTR2
O75167	O75167_S522	0.930889864191359	0.123443238166526	O75167	PHAR2_HUMAN	Phosphatase and actin regulator 2	PHACTR2
O75167	O75167_S560	1.91690798545106	0.161003267193478	O75167	PHAR2_HUMAN	Phosphatase and actin regulator 2	PHACTR2
O75167	O75167_T478	0.226246369336252	0.46161159472848	O75167	PHAR2_HUMAN	Phosphatase and actin regulator 2	PHACTR2
O75170	O75170_S289	-1.38163702601979	NA	O75170	PP6R2_HUMAN	Serine/threonine-protein phosphatase 6 regulatory subunit 2 (SAPS domain family member 2)	PPP6R2
O75170	O75170_S771	-0.0470330437245928	0.930185758834467	O75170	PP6R2_HUMAN	Serine/threonine-protein phosphatase 6 regulatory subunit 2 (SAPS domain family member 2)	PPP6R2
O75175	O75175_S299	-0.326425514492238	0.0897174827292064	O75175	CNOT3_HUMAN	CCR4-NOT transcription complex subunit 3 (CCR4-associated factor 3) (Leukocyte receptor cluster member 2)	CNOT3
O75179	O75179_S1693,O75179_S1700,O75179_S1709	0.0255894838859247	NA	O75179	ANR17_HUMAN	Ankyrin repeat domain-containing protein 17 (Gene trap ankyrin repeat protein) (Serologically defined breast cancer antigen NY-BR-16)	ANKRD17
O75179	O75179_S1696	-0.426424502695047	0.0809119982484852	O75179	ANR17_HUMAN	Ankyrin repeat domain-containing protein 17 (Gene trap ankyrin repeat protein) (Serologically defined breast cancer antigen NY-BR-16)	ANKRD17
O75179	O75179_S1696,O75179_S1699	0.0827560524707879	0.805796327690145	O75179	ANR17_HUMAN	Ankyrin repeat domain-containing protein 17 (Gene trap ankyrin repeat protein) (Serologically defined breast cancer antigen NY-BR-16)	ANKRD17
O75179	O75179_S1696,O75179_S1699,O75179_S1709	0.368460319700523	NA	O75179	ANR17_HUMAN	Ankyrin repeat domain-containing protein 17 (Gene trap ankyrin repeat protein) (Serologically defined breast cancer antigen NY-BR-16)	ANKRD17
O75179	O75179_S1696,O75179_S1700,O75179_S1709	0.298842748505422	0.0175656673909625	O75179	ANR17_HUMAN	Ankyrin repeat domain-containing protein 17 (Gene trap ankyrin repeat protein) (Serologically defined breast cancer antigen NY-BR-16)	ANKRD17
O75179	O75179_S1696,O75179_T1706	0.0417296178366878	NA	O75179	ANR17_HUMAN	Ankyrin repeat domain-containing protein 17 (Gene trap ankyrin repeat protein) (Serologically defined breast cancer antigen NY-BR-16)	ANKRD17
O75179	O75179_S1709	-0.376705470070071	0.176277073467709	O75179	ANR17_HUMAN	Ankyrin repeat domain-containing protein 17 (Gene trap ankyrin repeat protein) (Serologically defined breast cancer antigen NY-BR-16)	ANKRD17
O75179	O75179_S2041,O75179_S2042,O75179_S2044	0.255673404698122	NA	O75179	ANR17_HUMAN	Ankyrin repeat domain-containing protein 17 (Gene trap ankyrin repeat protein) (Serologically defined breast cancer antigen NY-BR-16)	ANKRD17
O75179	O75179_S2042,O75179_S2044	0.137092795362994	0.150407822752501	O75179	ANR17_HUMAN	Ankyrin repeat domain-containing protein 17 (Gene trap ankyrin repeat protein) (Serologically defined breast cancer antigen NY-BR-16)	ANKRD17
O75179	O75179_S2042,O75179_S2047	-0.528176940603544	NA	O75179	ANR17_HUMAN	Ankyrin repeat domain-containing protein 17 (Gene trap ankyrin repeat protein) (Serologically defined breast cancer antigen NY-BR-16)	ANKRD17
O75179	O75179_S2045	NA	NA	O75179	ANR17_HUMAN	Ankyrin repeat domain-containing protein 17 (Gene trap ankyrin repeat protein) (Serologically defined breast cancer antigen NY-BR-16)	ANKRD17
O75179	O75179_S2045,O75179_S2047	-0.134767599097666	0.557364117883695	O75179	ANR17_HUMAN	Ankyrin repeat domain-containing protein 17 (Gene trap ankyrin repeat protein) (Serologically defined breast cancer antigen NY-BR-16)	ANKRD17
O75179	O75179_S2047	0.00246224947255727	NA	O75179	ANR17_HUMAN	Ankyrin repeat domain-containing protein 17 (Gene trap ankyrin repeat protein) (Serologically defined breast cancer antigen NY-BR-16)	ANKRD17
O75179	O75179_S2401	-0.489798030528143	0.04772111791325	O75179	ANR17_HUMAN	Ankyrin repeat domain-containing protein 17 (Gene trap ankyrin repeat protein) (Serologically defined breast cancer antigen NY-BR-16)	ANKRD17
O75179	O75179_T1565	0.100217172298804	0.745216541674927	O75179	ANR17_HUMAN	Ankyrin repeat domain-containing protein 17 (Gene trap ankyrin repeat protein) (Serologically defined breast cancer antigen NY-BR-16)	ANKRD17
O75179	O75179_T5	-0.50031707454962	NA	O75179	ANR17_HUMAN	Ankyrin repeat domain-containing protein 17 (Gene trap ankyrin repeat protein) (Serologically defined breast cancer antigen NY-BR-16)	ANKRD17
O75190	O75190_S277	0.238138887348905	0.680806701102861	O75190	DNJB6_HUMAN	DnaJ homolog subfamily B member 6 (HHDJ1) (Heat shock protein J2) (HSJ-2) (MRJ) (MSJ-1)	DNAJB6
O75348	O75348_S68	3.06861411642396	0.011187505155684	O75348	VATG1_HUMAN	V-type proton ATPase subunit G 1 (V-ATPase subunit G 1) (V-ATPase 13 kDa subunit 1) (Vacuolar proton pump subunit G 1) (Vacuolar proton pump subunit M16)	ATP6V1G1
O75351	O75351_S102	0.36321677004007	NA	O75351	VPS4B_HUMAN	Vacuolar protein sorting-associated protein 4B (EC 3.6.4.6) (Cell migration-inducing gene 1 protein) (Suppressor of K(+) transport growth defect 1) (Protein SKD1)	VPS4B
O75362	O75362_S570	-0.761679324601488	0.149490861635876	O75362	ZN217_HUMAN	Zinc finger protein 217	ZNF217
O75362	O75362_S662	-0.021594152906476	0.88998985831327	O75362	ZN217_HUMAN	Zinc finger protein 217	ZNF217
O75362	O75362_S795	-0.718970086433018	0.218154423547777	O75362	ZN217_HUMAN	Zinc finger protein 217	ZNF217
O75362	O75362_T568	0.0493807052866752	0.909390176396036	O75362	ZN217_HUMAN	Zinc finger protein 217	ZNF217
O75362	O75362_T648,O75362_S662	-0.269847826649927	0.449812332860526	O75362	ZN217_HUMAN	Zinc finger protein 217	ZNF217
O75369	O75369_S1505	-0.0906442542063601	0.816302794503701	O75369	FLNB_HUMAN	Filamin-B (FLN-B) (ABP-278) (ABP-280 homolog) (Actin-binding-like protein) (Beta-filamin) (Filamin homolog 1) (Fh1) (Filamin-3) (Thyroid autoantigen) (Truncated actin-binding protein) (Truncated ABP)	FLNB
O75369	O75369_S983	0.623185362435256	0.164940412154028	O75369	FLNB_HUMAN	Filamin-B (FLN-B) (ABP-278) (ABP-280 homolog) (Actin-binding-like protein) (Beta-filamin) (Filamin homolog 1) (Fh1) (Filamin-3) (Thyroid autoantigen) (Truncated actin-binding protein) (Truncated ABP)	FLNB
O75376	O75376_S1111	0.976855944682245	0.107155608574625	O75376	NCOR1_HUMAN	Nuclear receptor corepressor 1 (N-CoR) (N-CoR1)	NCOR1
O75376	O75376_S1195	0.209026264945377	0.485387515494989	O75376	NCOR1_HUMAN	Nuclear receptor corepressor 1 (N-CoR) (N-CoR1)	NCOR1
O75376	O75376_S1196	-0.595128708151265	0.0251972601892492	O75376	NCOR1_HUMAN	Nuclear receptor corepressor 1 (N-CoR) (N-CoR1)	NCOR1
O75376	O75376_S1242	0.133344116018585	0.628232607689722	O75376	NCOR1_HUMAN	Nuclear receptor corepressor 1 (N-CoR) (N-CoR1)	NCOR1
O75376	O75376_S1281	-0.334684701524083	0.132654339842349	O75376	NCOR1_HUMAN	Nuclear receptor corepressor 1 (N-CoR) (N-CoR1)	NCOR1
O75376	O75376_S1322	1.34197674727595	0.315370971875023	O75376	NCOR1_HUMAN	Nuclear receptor corepressor 1 (N-CoR) (N-CoR1)	NCOR1
O75376	O75376_S1450	0.206382319064204	0.351988250890033	O75376	NCOR1_HUMAN	Nuclear receptor corepressor 1 (N-CoR) (N-CoR1)	NCOR1
O75376	O75376_S1472	-0.240271076054611	0.210690785910064	O75376	NCOR1_HUMAN	Nuclear receptor corepressor 1 (N-CoR) (N-CoR1)	NCOR1
O75376	O75376_S1554	5.0993221262609	0.167042366115862	O75376	NCOR1_HUMAN	Nuclear receptor corepressor 1 (N-CoR) (N-CoR1)	NCOR1
O75376	O75376_S158,O75376_S172	0.334502393457434	NA	O75376	NCOR1_HUMAN	Nuclear receptor corepressor 1 (N-CoR) (N-CoR1)	NCOR1
O75376	O75376_S1977	0.222251389476829	0.539104069290569	O75376	NCOR1_HUMAN	Nuclear receptor corepressor 1 (N-CoR) (N-CoR1)	NCOR1
O75376	O75376_S1977,O75376_S1980	0.00349057846570863	NA	O75376	NCOR1_HUMAN	Nuclear receptor corepressor 1 (N-CoR) (N-CoR1)	NCOR1
O75376	O75376_S1977,O75376_S1981	0.660466556989571	0.182509662524458	O75376	NCOR1_HUMAN	Nuclear receptor corepressor 1 (N-CoR) (N-CoR1)	NCOR1
O75376	O75376_S2102	0.620921463137137	0.396073875206443	O75376	NCOR1_HUMAN	Nuclear receptor corepressor 1 (N-CoR) (N-CoR1)	NCOR1
O75376	O75376_S2120	-0.325191923149521	0.531826284366254	O75376	NCOR1_HUMAN	Nuclear receptor corepressor 1 (N-CoR) (N-CoR1)	NCOR1
O75376	O75376_S2136	0.605890796082618	NA	O75376	NCOR1_HUMAN	Nuclear receptor corepressor 1 (N-CoR) (N-CoR1)	NCOR1
O75376	O75376_S2151	0.233110208572595	0.433317796876131	O75376	NCOR1_HUMAN	Nuclear receptor corepressor 1 (N-CoR) (N-CoR1)	NCOR1
O75376	O75376_S2184	-0.568550315856535	NA	O75376	NCOR1_HUMAN	Nuclear receptor corepressor 1 (N-CoR) (N-CoR1)	NCOR1
O75376	O75376_S224	0.106480234096245	NA	O75376	NCOR1_HUMAN	Nuclear receptor corepressor 1 (N-CoR) (N-CoR1)	NCOR1
O75376	O75376_S2335	0.731125332103356	0.269715480691654	O75376	NCOR1_HUMAN	Nuclear receptor corepressor 1 (N-CoR) (N-CoR1)	NCOR1
O75376	O75376_S2335,O75376_S2337	-0.92745412586468	0.054741959048668	O75376	NCOR1_HUMAN	Nuclear receptor corepressor 1 (N-CoR) (N-CoR1)	NCOR1
O75376	O75376_S2337	1.05512986459114	NA	O75376	NCOR1_HUMAN	Nuclear receptor corepressor 1 (N-CoR) (N-CoR1)	NCOR1
O75376	O75376_S88	1.94097777874488	0.0257652370162442	O75376	NCOR1_HUMAN	Nuclear receptor corepressor 1 (N-CoR) (N-CoR1)	NCOR1
O75376	O75376_S999	NA	NA	O75376	NCOR1_HUMAN	Nuclear receptor corepressor 1 (N-CoR) (N-CoR1)	NCOR1
O75379	O75379_S30	-0.319833750959428	0.349114990383395	O75379	VAMP4_HUMAN	Vesicle-associated membrane protein 4 (VAMP-4)	VAMP4
O75382	O75382_S437	-0.0667660304431574	0.860692639551079	O75382	TRIM3_HUMAN	Tripartite motif-containing protein 3 (Brain-expressed RING finger protein) (RING finger protein 22) (RING finger protein 97)	TRIM3
O75382	O75382_S454	0.0578147593814317	0.683177051406096	O75382	TRIM3_HUMAN	Tripartite motif-containing protein 3 (Brain-expressed RING finger protein) (RING finger protein 22) (RING finger protein 97)	TRIM3
O75385	O75385_S556	-0.0625178143939707	0.831432822158959	O75385	ULK1_HUMAN	Serine/threonine-protein kinase ULK1 (EC 2.7.11.1) (Autophagy-related protein 1 homolog) (ATG1) (hATG1) (Unc-51-like kinase 1)	ULK1
O75385	O75385_T468	-0.243360320125304	0.0825882500201154	O75385	ULK1_HUMAN	Serine/threonine-protein kinase ULK1 (EC 2.7.11.1) (Autophagy-related protein 1 homolog) (ATG1) (hATG1) (Unc-51-like kinase 1)	ULK1
O75385	O75385_T660	-0.026247299479299	0.853527219341306	O75385	ULK1_HUMAN	Serine/threonine-protein kinase ULK1 (EC 2.7.11.1) (Autophagy-related protein 1 homolog) (ATG1) (hATG1) (Unc-51-like kinase 1)	ULK1
O75391	O75391_S158	-0.40983870980084	NA	O75391	SPAG7_HUMAN	Sperm-associated antigen 7	SPAG7
O75391	O75391_S219	0.12100956887017	0.192337503940481	O75391	SPAG7_HUMAN	Sperm-associated antigen 7	SPAG7
O75396	O75396_S137	0.907324832158629	0.195030663023991	O75396	SC22B_HUMAN	Vesicle-trafficking protein SEC22b (ER-Golgi SNARE of 24 kDa) (ERS-24) (ERS24) (SEC22 vesicle-trafficking protein homolog B) (SEC22 vesicle-trafficking protein-like 1)	SEC22B
O75400	O75400_S151	-0.192040294191071	NA	O75400	PR40A_HUMAN	Pre-mRNA-processing factor 40 homolog A (Fas ligand-associated factor 1) (Formin-binding protein 11) (Formin-binding protein 3) (Huntingtin yeast partner A) (Huntingtin-interacting protein 10) (HIP-10) (Huntingtin-interacting protein A) (Renal carcinoma antigen NY-REN-6)	PRPF40A
O75400	O75400_S34	0.31373263809391	0.465950373935306	O75400	PR40A_HUMAN	Pre-mRNA-processing factor 40 homolog A (Fas ligand-associated factor 1) (Formin-binding protein 11) (Formin-binding protein 3) (Huntingtin yeast partner A) (Huntingtin-interacting protein 10) (HIP-10) (Huntingtin-interacting protein A) (Renal carcinoma antigen NY-REN-6)	PRPF40A
O75400	O75400_S36	0.0836624257992066	NA	O75400	PR40A_HUMAN	Pre-mRNA-processing factor 40 homolog A (Fas ligand-associated factor 1) (Formin-binding protein 11) (Formin-binding protein 3) (Huntingtin yeast partner A) (Huntingtin-interacting protein 10) (HIP-10) (Huntingtin-interacting protein A) (Renal carcinoma antigen NY-REN-6)	PRPF40A
O75400	O75400_T932,O75400_S933	-0.0617724834023123	NA	O75400	PR40A_HUMAN	Pre-mRNA-processing factor 40 homolog A (Fas ligand-associated factor 1) (Formin-binding protein 11) (Formin-binding protein 3) (Huntingtin yeast partner A) (Huntingtin-interacting protein 10) (HIP-10) (Huntingtin-interacting protein A) (Renal carcinoma antigen NY-REN-6)	PRPF40A
O75410	O75410_T504	0.139767658586289	NA	O75410	TACC1_HUMAN	Transforming acidic coiled-coil-containing protein 1 (Gastric cancer antigen Ga55) (Taxin-1)	TACC1
O75420	O75420_S157	-0.165111734794825	0.556168630757983	O75420	PERQ1_HUMAN	PERQ amino acid-rich with GYF domain-containing protein 1 (GRB10-interacting GYF protein 1)	GIGYF1
O75420	O75420_S230,O75420_S237	-0.351590062421281	0.709993825059333	O75420	PERQ1_HUMAN	PERQ amino acid-rich with GYF domain-containing protein 1 (GRB10-interacting GYF protein 1)	GIGYF1
O75420	O75420_S237	-0.956942986513203	0.0836336491372496	O75420	PERQ1_HUMAN	PERQ amino acid-rich with GYF domain-containing protein 1 (GRB10-interacting GYF protein 1)	GIGYF1
O75420	O75420_S638	-0.553382755300201	0.0574811584545358	O75420	PERQ1_HUMAN	PERQ amino acid-rich with GYF domain-containing protein 1 (GRB10-interacting GYF protein 1)	GIGYF1
O75420	O75420_S862	0.0362146890894704	0.837973660831535	O75420	PERQ1_HUMAN	PERQ amino acid-rich with GYF domain-containing protein 1 (GRB10-interacting GYF protein 1)	GIGYF1
O75420	O75420_S863	0.152919989918723	NA	O75420	PERQ1_HUMAN	PERQ amino acid-rich with GYF domain-containing protein 1 (GRB10-interacting GYF protein 1)	GIGYF1
O75427	O75427_S21	-Inf	NA	O75427	LRCH4_HUMAN	Leucine-rich repeat and calponin homology domain-containing protein 4 (Leucine-rich repeat neuronal protein 4) (Leucine-rich neuronal protein)	LRCH4
O75427	O75427_S21,O75427_S25	-0.709506100403454	NA	O75427	LRCH4_HUMAN	Leucine-rich repeat and calponin homology domain-containing protein 4 (Leucine-rich repeat neuronal protein 4) (Leucine-rich neuronal protein)	LRCH4
O75427	O75427_S25	-0.325861966478225	0.252385840652019	O75427	LRCH4_HUMAN	Leucine-rich repeat and calponin homology domain-containing protein 4 (Leucine-rich repeat neuronal protein 4) (Leucine-rich neuronal protein)	LRCH4
O75427	O75427_S432	3.79826680739494	0.00333869369308193	O75427	LRCH4_HUMAN	Leucine-rich repeat and calponin homology domain-containing protein 4 (Leucine-rich repeat neuronal protein 4) (Leucine-rich neuronal protein)	LRCH4
O75427	O75427_S513	0.224214457078972	0.16583749183902	O75427	LRCH4_HUMAN	Leucine-rich repeat and calponin homology domain-containing protein 4 (Leucine-rich repeat neuronal protein 4) (Leucine-rich neuronal protein)	LRCH4
O75427	O75427_S520	-Inf	NA	O75427	LRCH4_HUMAN	Leucine-rich repeat and calponin homology domain-containing protein 4 (Leucine-rich repeat neuronal protein 4) (Leucine-rich neuronal protein)	LRCH4
O75436	O75436_S315	-0.340815442939023	0.0503321205172016	O75436	VP26A_HUMAN	Vacuolar protein sorting-associated protein 26A (Vesicle protein sorting 26A) (hVPS26)	VPS26A
O75448	O75448_S862	-0.554596707633372	0.414398607719273	O75448	MED24_HUMAN	Mediator of RNA polymerase II transcription subunit 24 (Activator-recruited cofactor 100 kDa component) (ARC100) (Cofactor required for Sp1 transcriptional activation subunit 4) (CRSP complex subunit 4) (Mediator complex subunit 24) (Thyroid hormone receptor-associated protein 4) (Thyroid hormone receptor-associated protein complex 100 kDa component) (Trap100) (hTRAP100) (Vitamin D3 receptor-inte…	MED24
O75448	O75448_S873	1.2714159693583	0.04127975732233	O75448	MED24_HUMAN	Mediator of RNA polymerase II transcription subunit 24 (Activator-recruited cofactor 100 kDa component) (ARC100) (Cofactor required for Sp1 transcriptional activation subunit 4) (CRSP complex subunit 4) (Mediator complex subunit 24) (Thyroid hormone receptor-associated protein 4) (Thyroid hormone receptor-associated protein complex 100 kDa component) (Trap100) (hTRAP100) (Vitamin D3 receptor-inte…	MED24
O75475	O75475_S102	0.386988924198567	0.659509843046527	O75475	PSIP1_HUMAN	PC4 and SFRS1-interacting protein (CLL-associated antigen KW-7) (Dense fine speckles 70 kDa protein) (DFS 70) (Lens epithelium-derived growth factor) (Transcriptional coactivator p75/p52)	PSIP1
O75475	O75475_S105	-0.216172030049613	NA	O75475	PSIP1_HUMAN	PC4 and SFRS1-interacting protein (CLL-associated antigen KW-7) (Dense fine speckles 70 kDa protein) (DFS 70) (Lens epithelium-derived growth factor) (Transcriptional coactivator p75/p52)	PSIP1
O75475	O75475_S106	0.0221825199108281	NA	O75475	PSIP1_HUMAN	PC4 and SFRS1-interacting protein (CLL-associated antigen KW-7) (Dense fine speckles 70 kDa protein) (DFS 70) (Lens epithelium-derived growth factor) (Transcriptional coactivator p75/p52)	PSIP1
O75475	O75475_S116	0.276415313170091	0.801534477790388	O75475	PSIP1_HUMAN	PC4 and SFRS1-interacting protein (CLL-associated antigen KW-7) (Dense fine speckles 70 kDa protein) (DFS 70) (Lens epithelium-derived growth factor) (Transcriptional coactivator p75/p52)	PSIP1
O75475	O75475_S177	-0.299520627937814	0.485845633606212	O75475	PSIP1_HUMAN	PC4 and SFRS1-interacting protein (CLL-associated antigen KW-7) (Dense fine speckles 70 kDa protein) (DFS 70) (Lens epithelium-derived growth factor) (Transcriptional coactivator p75/p52)	PSIP1
O75475	O75475_S271,O75475_S273	-1.24495035115775	NA	O75475	PSIP1_HUMAN	PC4 and SFRS1-interacting protein (CLL-associated antigen KW-7) (Dense fine speckles 70 kDa protein) (DFS 70) (Lens epithelium-derived growth factor) (Transcriptional coactivator p75/p52)	PSIP1
O75475	O75475_S271,O75475_S275	1.04488915660988	0.755447052274589	O75475	PSIP1_HUMAN	PC4 and SFRS1-interacting protein (CLL-associated antigen KW-7) (Dense fine speckles 70 kDa protein) (DFS 70) (Lens epithelium-derived growth factor) (Transcriptional coactivator p75/p52)	PSIP1
O75475	O75475_S271,O75475_T272	0.217660195194809	0.259793078285832	O75475	PSIP1_HUMAN	PC4 and SFRS1-interacting protein (CLL-associated antigen KW-7) (Dense fine speckles 70 kDa protein) (DFS 70) (Lens epithelium-derived growth factor) (Transcriptional coactivator p75/p52)	PSIP1
O75475	O75475_S273	-0.0923775919711432	0.677301089398587	O75475	PSIP1_HUMAN	PC4 and SFRS1-interacting protein (CLL-associated antigen KW-7) (Dense fine speckles 70 kDa protein) (DFS 70) (Lens epithelium-derived growth factor) (Transcriptional coactivator p75/p52)	PSIP1
O75475	O75475_S273,O75475_S275	0.124344008475444	NA	O75475	PSIP1_HUMAN	PC4 and SFRS1-interacting protein (CLL-associated antigen KW-7) (Dense fine speckles 70 kDa protein) (DFS 70) (Lens epithelium-derived growth factor) (Transcriptional coactivator p75/p52)	PSIP1
O75475	O75475_S275	-0.477556139018428	0.2042918542372	O75475	PSIP1_HUMAN	PC4 and SFRS1-interacting protein (CLL-associated antigen KW-7) (Dense fine speckles 70 kDa protein) (DFS 70) (Lens epithelium-derived growth factor) (Transcriptional coactivator p75/p52)	PSIP1
O75475	O75475_S496	0.0730846978846043	NA	O75475	PSIP1_HUMAN	PC4 and SFRS1-interacting protein (CLL-associated antigen KW-7) (Dense fine speckles 70 kDa protein) (DFS 70) (Lens epithelium-derived growth factor) (Transcriptional coactivator p75/p52)	PSIP1
O75475	O75475_S500	0.0639068538616883	0.87446636551485	O75475	PSIP1_HUMAN	PC4 and SFRS1-interacting protein (CLL-associated antigen KW-7) (Dense fine speckles 70 kDa protein) (DFS 70) (Lens epithelium-derived growth factor) (Transcriptional coactivator p75/p52)	PSIP1
O75475	O75475_S522	-0.351791843438782	0.509364313829888	O75475	PSIP1_HUMAN	PC4 and SFRS1-interacting protein (CLL-associated antigen KW-7) (Dense fine speckles 70 kDa protein) (DFS 70) (Lens epithelium-derived growth factor) (Transcriptional coactivator p75/p52)	PSIP1
O75475	O75475_T122	0.0406447608990561	0.937867551187583	O75475	PSIP1_HUMAN	PC4 and SFRS1-interacting protein (CLL-associated antigen KW-7) (Dense fine speckles 70 kDa protein) (DFS 70) (Lens epithelium-derived growth factor) (Transcriptional coactivator p75/p52)	PSIP1
O75475	O75475_T122,O75475_S129	0.462179261911828	NA	O75475	PSIP1_HUMAN	PC4 and SFRS1-interacting protein (CLL-associated antigen KW-7) (Dense fine speckles 70 kDa protein) (DFS 70) (Lens epithelium-derived growth factor) (Transcriptional coactivator p75/p52)	PSIP1
O75475	O75475_T140	0.175131581703383	0.644553568947424	O75475	PSIP1_HUMAN	PC4 and SFRS1-interacting protein (CLL-associated antigen KW-7) (Dense fine speckles 70 kDa protein) (DFS 70) (Lens epithelium-derived growth factor) (Transcriptional coactivator p75/p52)	PSIP1
O75475	O75475_T141	-Inf	NA	O75475	PSIP1_HUMAN	PC4 and SFRS1-interacting protein (CLL-associated antigen KW-7) (Dense fine speckles 70 kDa protein) (DFS 70) (Lens epithelium-derived growth factor) (Transcriptional coactivator p75/p52)	PSIP1
O75475	O75475_T272,O75475_S273	NA	NA	O75475	PSIP1_HUMAN	PC4 and SFRS1-interacting protein (CLL-associated antigen KW-7) (Dense fine speckles 70 kDa protein) (DFS 70) (Lens epithelium-derived growth factor) (Transcriptional coactivator p75/p52)	PSIP1
O75475	O75475_T272,O75475_S275	Inf	NA	O75475	PSIP1_HUMAN	PC4 and SFRS1-interacting protein (CLL-associated antigen KW-7) (Dense fine speckles 70 kDa protein) (DFS 70) (Lens epithelium-derived growth factor) (Transcriptional coactivator p75/p52)	PSIP1
O75494	O75494_S131,O75494_S133	-1.19951911519953	NA	O75494	SRS10_HUMAN	Serine/arginine-rich splicing factor 10 (40 kDa SR-repressor protein) (SRrp40) (FUS-interacting serine-arginine-rich protein 1) (Splicing factor SRp38) (Splicing factor, arginine/serine-rich 13A) (TLS-associated protein with Ser-Arg repeats) (TASR) (TLS-associated protein with SR repeats) (TLS-associated serine-arginine protein) (TLS-associated SR protein)	SRSF10
O75494	O75494_S156,O75494_S158	-0.380228683345908	NA	O75494	SRS10_HUMAN	Serine/arginine-rich splicing factor 10 (40 kDa SR-repressor protein) (SRrp40) (FUS-interacting serine-arginine-rich protein 1) (Splicing factor SRp38) (Splicing factor, arginine/serine-rich 13A) (TLS-associated protein with Ser-Arg repeats) (TASR) (TLS-associated protein with SR repeats) (TLS-associated serine-arginine protein) (TLS-associated SR protein)	SRSF10
O75494	O75494_S156,O75494_S158,O75494_S160	-0.35283129411323	0.34839898163512	O75494	SRS10_HUMAN	Serine/arginine-rich splicing factor 10 (40 kDa SR-repressor protein) (SRrp40) (FUS-interacting serine-arginine-rich protein 1) (Splicing factor SRp38) (Splicing factor, arginine/serine-rich 13A) (TLS-associated protein with Ser-Arg repeats) (TASR) (TLS-associated protein with SR repeats) (TLS-associated serine-arginine protein) (TLS-associated SR protein)	SRSF10
O75494	O75494_S158,O75494_S160	0.307740417593418	0.373492848626647	O75494	SRS10_HUMAN	Serine/arginine-rich splicing factor 10 (40 kDa SR-repressor protein) (SRrp40) (FUS-interacting serine-arginine-rich protein 1) (Splicing factor SRp38) (Splicing factor, arginine/serine-rich 13A) (TLS-associated protein with Ser-Arg repeats) (TASR) (TLS-associated protein with SR repeats) (TLS-associated serine-arginine protein) (TLS-associated SR protein)	SRSF10
O75528	O75528_S298	-0.422045784506565	0.356530003912411	O75528	TADA3_HUMAN	Transcriptional adapter 3 (ADA3 homolog) (hADA3) (STAF54) (Transcriptional adapter 3-like) (ADA3-like protein)	TADA3
O75531	O75531_S4	-0.759579804078341	0.10976055201935	O75531	BAF_HUMAN	Barrier-to-autointegration factor (Breakpoint cluster region protein 1)	BANF1
O75531	O75531_T3	Inf	NA	O75531	BAF_HUMAN	Barrier-to-autointegration factor (Breakpoint cluster region protein 1)	BANF1
O75531	O75531_T3,O75531_S4	-0.225070020339331	0.522731334890274	O75531	BAF_HUMAN	Barrier-to-autointegration factor (Breakpoint cluster region protein 1)	BANF1
O75533	O75533_T244	-1.48396903457906	0.0481825048647404	O75533	SF3B1_HUMAN	Splicing factor 3B subunit 1 (Pre-mRNA-splicing factor SF3b 155 kDa subunit) (SF3b155) (Spliceosome-associated protein 155) (SAP 155)	SF3B1
O75533	O75533_T267	0.607117508729299	NA	O75533	SF3B1_HUMAN	Splicing factor 3B subunit 1 (Pre-mRNA-splicing factor SF3b 155 kDa subunit) (SF3b155) (Spliceosome-associated protein 155) (SAP 155)	SF3B1
O75533	O75533_T432	2.29825819893774	NA	O75533	SF3B1_HUMAN	Splicing factor 3B subunit 1 (Pre-mRNA-splicing factor SF3b 155 kDa subunit) (SF3b155) (Spliceosome-associated protein 155) (SAP 155)	SF3B1
O75534	O75534_T444	-0.131164872107984	NA	O75534	CSDE1_HUMAN	Cold shock domain-containing protein E1 (N-ras upstream gene protein) (Protein UNR)	CSDE1
O75554	O75554_S277	-0.147566833937977	0.598114824339461	O75554	WBP4_HUMAN	WW domain-binding protein 4 (WBP-4) (Formin-binding protein 21) (WW domain-containing-binding protein 4)	WBP4
O75558	O75558_S80	0.980850380732177	0.0881866067010759	O75558	STX11_HUMAN	Syntaxin-11	STX11
O75569	O75569_S18	-0.126159499486953	0.4599427418208	O75569	PRKRA_HUMAN	Interferon-inducible double stranded RNA-dependent protein kinase activator A (PKR-associated protein X) (PKR-associating protein X) (Protein activator of the interferon-induced protein kinase) (Protein kinase, interferon-inducible double stranded RNA-dependent activator)	PRKRA
O75582	O75582_S750,O75582_T751	0.780160815537615	NA	O75582	KS6A5_HUMAN	Ribosomal protein S6 kinase alpha-5 (S6K-alpha-5) (EC 2.7.11.1) (90 kDa ribosomal protein S6 kinase 5) (Nuclear mitogen- and stress-activated protein kinase 1) (RSK-like protein kinase) (RSKL)	RPS6KA5
O75592	O75592_S2749,O75592_S2751	-0.952335785772112	0.282600137756724	O75592	MYCB2_HUMAN	Probable E3 ubiquitin-protein ligase MYCBP2 (EC 6.3.2.-) (Myc-binding protein 2) (Pam/highwire/rpm-1 protein) (Protein associated with Myc)	MYCBP2
O75592	O75592_S2751	-0.985230629167347	0.106706760240107	O75592	MYCB2_HUMAN	Probable E3 ubiquitin-protein ligase MYCBP2 (EC 6.3.2.-) (Myc-binding protein 2) (Pam/highwire/rpm-1 protein) (Protein associated with Myc)	MYCBP2
O75592	O75592_S2806	0.0478359401232543	0.853419737138678	O75592	MYCB2_HUMAN	Probable E3 ubiquitin-protein ligase MYCBP2 (EC 6.3.2.-) (Myc-binding protein 2) (Pam/highwire/rpm-1 protein) (Protein associated with Myc)	MYCBP2
O75592	O75592_S2833	-0.150473860605519	0.372340193801801	O75592	MYCB2_HUMAN	Probable E3 ubiquitin-protein ligase MYCBP2 (EC 6.3.2.-) (Myc-binding protein 2) (Pam/highwire/rpm-1 protein) (Protein associated with Myc)	MYCBP2
O75592	O75592_S3386	-0.280619086009363	NA	O75592	MYCB2_HUMAN	Probable E3 ubiquitin-protein ligase MYCBP2 (EC 6.3.2.-) (Myc-binding protein 2) (Pam/highwire/rpm-1 protein) (Protein associated with Myc)	MYCBP2
O75592	O75592_S3440	1.40731007600383	0.139553632907186	O75592	MYCB2_HUMAN	Probable E3 ubiquitin-protein ligase MYCBP2 (EC 6.3.2.-) (Myc-binding protein 2) (Pam/highwire/rpm-1 protein) (Protein associated with Myc)	MYCBP2
O75592	O75592_S3467	-0.756142911802797	NA	O75592	MYCB2_HUMAN	Probable E3 ubiquitin-protein ligase MYCBP2 (EC 6.3.2.-) (Myc-binding protein 2) (Pam/highwire/rpm-1 protein) (Protein associated with Myc)	MYCBP2
O75643	O75643_S225	0.0858741915572132	0.676351968970817	O75643	U520_HUMAN	U5 small nuclear ribonucleoprotein 200 kDa helicase (EC 3.6.4.13) (Activating signal cointegrator 1 complex subunit 3-like 1) (BRR2 homolog) (U5 snRNP-specific 200 kDa protein) (U5-200KD)	SNRNP200
O75665	O75665_S735	1.15011138721363	0.206950771278479	O75665	OFD1_HUMAN	Oral-facial-digital syndrome 1 protein (Protein 71-7A)	OFD1
O75665	O75665_S899	Inf	NA	O75665	OFD1_HUMAN	Oral-facial-digital syndrome 1 protein (Protein 71-7A)	OFD1
O75674	O75674_S321	-0.458462264675488	0.120156567808035	O75674	TM1L1_HUMAN	TOM1-like protein 1 (Src-activating and signaling molecule protein) (Target of Myb-like protein 1)	TOM1L1
O75674	O75674_S323	0.440273371529639	NA	O75674	TM1L1_HUMAN	TOM1-like protein 1 (Src-activating and signaling molecule protein) (Target of Myb-like protein 1)	TOM1L1
O75676	O75676_S343,O75676_S347	-1.22721583655235	0.0132750074015648	O75676	KS6A4_HUMAN	Ribosomal protein S6 kinase alpha-4 (S6K-alpha-4) (EC 2.7.11.1) (90 kDa ribosomal protein S6 kinase 4) (Nuclear mitogen- and stress-activated protein kinase 2) (Ribosomal protein kinase B) (RSKB)	RPS6KA4
O75676	O75676_S681	0.288211236127893	0.717595890597464	O75676	KS6A4_HUMAN	Ribosomal protein S6 kinase alpha-4 (S6K-alpha-4) (EC 2.7.11.1) (90 kDa ribosomal protein S6 kinase 4) (Nuclear mitogen- and stress-activated protein kinase 2) (Ribosomal protein kinase B) (RSKB)	RPS6KA4
O75676	O75676_T687	0.331186023093531	0.693811080681108	O75676	KS6A4_HUMAN	Ribosomal protein S6 kinase alpha-4 (S6K-alpha-4) (EC 2.7.11.1) (90 kDa ribosomal protein S6 kinase 4) (Nuclear mitogen- and stress-activated protein kinase 2) (Ribosomal protein kinase B) (RSKB)	RPS6KA4
O75683	O75683_S74	-0.0646729909935194	0.910315561835075	O75683	SURF6_HUMAN	Surfeit locus protein 6	SURF6
O75688	O75688_S386	-0.676960470357612	NA	O75688	PPM1B_HUMAN	Protein phosphatase 1B (EC 3.1.3.16) (Protein phosphatase 2C isoform beta) (PP2C-beta)	PPM1B
O75691	O75691_T1741	NA	NA	O75691	UTP20_HUMAN	Small subunit processome component 20 homolog (Down-regulated in metastasis protein) (Novel nucleolar protein 73) (NNP73) (Protein Key-1A6)	UTP20
O75694	O75694_S1090,O75694_S1092	-0.0615296634377198	0.824654649129886	O75694	NU155_HUMAN	Nuclear pore complex protein Nup155 (155 kDa nucleoporin) (Nucleoporin Nup155)	NUP155
O75694	O75694_S992	-0.239783939044041	0.543225176284163	O75694	NU155_HUMAN	Nuclear pore complex protein Nup155 (155 kDa nucleoporin) (Nucleoporin Nup155)	NUP155
O75694	O75694_S994	0.23205905022978	NA	O75694	NU155_HUMAN	Nuclear pore complex protein Nup155 (155 kDa nucleoporin) (Nucleoporin Nup155)	NUP155
O75717	O75717_S374	0.661663768373598	0.752702074183463	O75717	WDHD1_HUMAN	WD repeat and HMG-box DNA-binding protein 1 (Acidic nucleoplasmic DNA-binding protein 1) (And-1)	WDHD1
O75717	O75717_S374,O75717_S383	1.51762530499013	NA	O75717	WDHD1_HUMAN	WD repeat and HMG-box DNA-binding protein 1 (Acidic nucleoplasmic DNA-binding protein 1) (And-1)	WDHD1
O75717	O75717_S383	-0.685228787195115	0.364362780279453	O75717	WDHD1_HUMAN	WD repeat and HMG-box DNA-binding protein 1 (Acidic nucleoplasmic DNA-binding protein 1) (And-1)	WDHD1
O75717	O75717_S407	-0.149301208404826	0.631126213691186	O75717	WDHD1_HUMAN	WD repeat and HMG-box DNA-binding protein 1 (Acidic nucleoplasmic DNA-binding protein 1) (And-1)	WDHD1
O75717	O75717_S868	-0.412072137050084	0.000788859493718652	O75717	WDHD1_HUMAN	WD repeat and HMG-box DNA-binding protein 1 (Acidic nucleoplasmic DNA-binding protein 1) (And-1)	WDHD1
O75717	O75717_S984	-Inf	NA	O75717	WDHD1_HUMAN	WD repeat and HMG-box DNA-binding protein 1 (Acidic nucleoplasmic DNA-binding protein 1) (And-1)	WDHD1
O75781	O75781_S116	-0.103071946992624	0.601269187667074	O75781	PALM_HUMAN	Paralemmin-1 (Paralemmin)	PALM
O75781	O75781_S116,O75781_S124	-0.47264467630481	0.263243969494627	O75781	PALM_HUMAN	Paralemmin-1 (Paralemmin)	PALM
O75781	O75781_S124	-0.0476874100114573	0.733326590384622	O75781	PALM_HUMAN	Paralemmin-1 (Paralemmin)	PALM
O75808	O75808_S296	Inf	NA	O75808	CAN15_HUMAN	Calpain-15 (EC 3.4.22.-) (Small optic lobes homolog)	SOLH
O75815	O75815_S76	0.0227879041246837	0.923924617348015	O75815	BCAR3_HUMAN	Breast cancer anti-estrogen resistance protein 3 (Novel SH2-containing protein 2) (SH2 domain-containing protein 3B)	BCAR3
O75815	O75815_T50	-0.326197199436138	0.238303189997107	O75815	BCAR3_HUMAN	Breast cancer anti-estrogen resistance protein 3 (Novel SH2-containing protein 2) (SH2 domain-containing protein 3B)	BCAR3
O75821	O75821_S42	-0.26359324960706	0.537207426847162	O75821	EIF3G_HUMAN	Eukaryotic translation initiation factor 3 subunit G (eIF3g) (Eukaryotic translation initiation factor 3 RNA-binding subunit) (eIF-3 RNA-binding subunit) (Eukaryotic translation initiation factor 3 subunit 4) (eIF-3-delta) (eIF3 p42) (eIF3 p44)	EIF3G
O75821	O75821_T38	0.14051361819396	0.787372293119897	O75821	EIF3G_HUMAN	Eukaryotic translation initiation factor 3 subunit G (eIF3g) (Eukaryotic translation initiation factor 3 RNA-binding subunit) (eIF-3 RNA-binding subunit) (Eukaryotic translation initiation factor 3 subunit 4) (eIF-3-delta) (eIF3 p42) (eIF3 p44)	EIF3G
O75821	O75821_T41	0.696762785310834	0.200050914013856	O75821	EIF3G_HUMAN	Eukaryotic translation initiation factor 3 subunit G (eIF3g) (Eukaryotic translation initiation factor 3 RNA-binding subunit) (eIF-3 RNA-binding subunit) (Eukaryotic translation initiation factor 3 subunit 4) (eIF-3-delta) (eIF3 p42) (eIF3 p44)	EIF3G
O75822	O75822_S11	-0.292167423464055	0.498033095263812	O75822	EIF3J_HUMAN	Eukaryotic translation initiation factor 3 subunit J (eIF3j) (Eukaryotic translation initiation factor 3 subunit 1) (eIF-3-alpha) (eIF3 p35)	EIF3J
O75822	O75822_S13	-0.89733887222036	0.536556726379711	O75822	EIF3J_HUMAN	Eukaryotic translation initiation factor 3 subunit J (eIF3j) (Eukaryotic translation initiation factor 3 subunit 1) (eIF-3-alpha) (eIF3 p35)	EIF3J
O75822	O75822_T109	0.885503781783356	0.434248443305847	O75822	EIF3J_HUMAN	Eukaryotic translation initiation factor 3 subunit J (eIF3j) (Eukaryotic translation initiation factor 3 subunit 1) (eIF-3-alpha) (eIF3 p35)	EIF3J
O75864	O75864_S561	1.03014772568987	NA	O75864	PPR37_HUMAN	Protein phosphatase 1 regulatory subunit 37 (Leucine-rich repeat-containing protein 68)	PPP1R37
O75896	O75896_S50	0.363651779762146	0.654782188872105	O75896	TUSC2_HUMAN	Tumor suppressor candidate 2 (Fusion 1 protein) (Fus-1 protein) (PDGFA-associated protein 2)	TUSC2
O75907	O75907_S17	NA	NA	O75907	DGAT1_HUMAN	Diacylglycerol O-acyltransferase 1 (EC 2.3.1.20) (ACAT-related gene product 1) (Acyl-CoA retinol O-fatty-acyltransferase) (ARAT) (Retinol O-fatty-acyltransferase) (EC 2.3.1.76) (Diglyceride acyltransferase)	DGAT1
O75909	O75909_S324,O75909_S328	0.112921151726361	0.315873085309009	O75909	CCNK_HUMAN	Cyclin-K	CCNK
O75909	O75909_S328	-0.373797774723658	0.419851975734269	O75909	CCNK_HUMAN	Cyclin-K	CCNK
O75909	O75909_S329	NA	NA	O75909	CCNK_HUMAN	Cyclin-K	CCNK
O75909	O75909_S340	0.0845815020782368	0.764231515473023	O75909	CCNK_HUMAN	Cyclin-K	CCNK
O75909	O75909_S8	0.274386563143615	0.822557751705195	O75909	CCNK_HUMAN	Cyclin-K	CCNK
O75909	O75909_S9	0.228511897184646	NA	O75909	CCNK_HUMAN	Cyclin-K	CCNK
O75920	O75920_S34	0.201722504017804	0.581919259011302	O75920	SERF1_HUMAN	Small EDRK-rich factor 1 (Protein 4F5) (h4F5) (SMA modifier 1)	SERF1A
O75925	O75925_S503	-0.773497534899026	0.0162663411536432	O75925	PIAS1_HUMAN	E3 SUMO-protein ligase PIAS1 (EC 6.3.2.-) (DEAD/H box-binding protein 1) (Gu-binding protein) (GBP) (Protein inhibitor of activated STAT protein 1) (RNA helicase II-binding protein)	PIAS1
O75937	O75937_S35	-0.741221000818769	0.205943664717023	O75937	DNJC8_HUMAN	DnaJ homolog subfamily C member 8 (Splicing protein spf31)	DNAJC8
O75962	O75962_S1785	-2.09654296432302	0.209568112367916	O75962	TRIO_HUMAN	Triple functional domain protein (EC 2.7.11.1) (PTPRF-interacting protein)	TRIO
O75962	O75962_S1785,O75962_S1786	-0.0775426207655192	NA	O75962	TRIO_HUMAN	Triple functional domain protein (EC 2.7.11.1) (PTPRF-interacting protein)	TRIO
O75962	O75962_S1809	0.463099740121286	0.231207211060764	O75962	TRIO_HUMAN	Triple functional domain protein (EC 2.7.11.1) (PTPRF-interacting protein)	TRIO
O75962	O75962_S1818	-0.506462873381153	NA	O75962	TRIO_HUMAN	Triple functional domain protein (EC 2.7.11.1) (PTPRF-interacting protein)	TRIO
O75962	O75962_S2429	-1.08522806509996	0.125440493187706	O75962	TRIO_HUMAN	Triple functional domain protein (EC 2.7.11.1) (PTPRF-interacting protein)	TRIO
O75962	O75962_S2440	0.33663281618206	0.199874797779342	O75962	TRIO_HUMAN	Triple functional domain protein (EC 2.7.11.1) (PTPRF-interacting protein)	TRIO
O75962	O75962_S2455	1.37442040153361	NA	O75962	TRIO_HUMAN	Triple functional domain protein (EC 2.7.11.1) (PTPRF-interacting protein)	TRIO
O75962	O75962_S2492	NA	NA	O75962	TRIO_HUMAN	Triple functional domain protein (EC 2.7.11.1) (PTPRF-interacting protein)	TRIO
O75962	O75962_S2671	-0.63406385546264	0.222645427176223	O75962	TRIO_HUMAN	Triple functional domain protein (EC 2.7.11.1) (PTPRF-interacting protein)	TRIO
O76021	O76021_S361	0.240031740439188	0.752117286468781	O76021	RL1D1_HUMAN	Ribosomal L1 domain-containing protein 1 (CATX-11) (Cellular senescence-inhibited gene protein) (Protein PBK1)	RSL1D1
O76021	O76021_S392	0.706164145494067	0.0390701108476885	O76021	RL1D1_HUMAN	Ribosomal L1 domain-containing protein 1 (CATX-11) (Cellular senescence-inhibited gene protein) (Protein PBK1)	RSL1D1
O76021	O76021_S392,O76021_S396	0.614963472555135	0.0328840367765209	O76021	RL1D1_HUMAN	Ribosomal L1 domain-containing protein 1 (CATX-11) (Cellular senescence-inhibited gene protein) (Protein PBK1)	RSL1D1
O76021	O76021_S427	0.381161236306409	NA	O76021	RL1D1_HUMAN	Ribosomal L1 domain-containing protein 1 (CATX-11) (Cellular senescence-inhibited gene protein) (Protein PBK1)	RSL1D1
O76021	O76021_S75	-0.241585053912	0.0331502446438525	O76021	RL1D1_HUMAN	Ribosomal L1 domain-containing protein 1 (CATX-11) (Cellular senescence-inhibited gene protein) (Protein PBK1)	RSL1D1
O76024	O76024_S32	-0.494290002272367	0.115805653095755	O76024	WFS1_HUMAN	Wolframin	WFS1
O76031	O76031_S617	-0.455374682082294	0.218989886103172	O76031	CLPX_HUMAN	ATP-dependent Clp protease ATP-binding subunit clpX-like, mitochondrial	CLPX
O76064	O76064_S157	-0.332895239088458	0.711954668779897	O76064	RNF8_HUMAN	E3 ubiquitin-protein ligase RNF8 (hRNF8) (EC 6.3.2.-) (RING finger protein 8)	RNF8
O76080	O76080_S48	0.0562273930145055	0.476601757097578	O76080	ZFAN5_HUMAN	AN1-type zinc finger protein 5 (Zinc finger A20 domain-containing protein 2) (Zinc finger protein 216)	ZFAND5
O76080	O76080_T52	-Inf	NA	O76080	ZFAN5_HUMAN	AN1-type zinc finger protein 5 (Zinc finger A20 domain-containing protein 2) (Zinc finger protein 216)	ZFAND5
O76094	O76094_S620	1.2612936109202	NA	O76094	SRP72_HUMAN	Signal recognition particle 72 kDa protein (SRP72)	SRP72
O76094	O76094_S620,O76094_T624	-0.319153690688857	NA	O76094	SRP72_HUMAN	Signal recognition particle 72 kDa protein (SRP72)	SRP72
O76094	O76094_S621,O76094_T624	-1.1601237821723	NA	O76094	SRP72_HUMAN	Signal recognition particle 72 kDa protein (SRP72)	SRP72
O94761	O94761_S251	-0.636664475870593	NA	O94761	RECQ4_HUMAN	ATP-dependent DNA helicase Q4 (EC 3.6.4.12) (DNA helicase, RecQ-like type 4) (RecQ4) (RTS) (RecQ protein-like 4)	RECQL4
O94761	O94761_S27	0.642570660553202	NA	O94761	RECQ4_HUMAN	ATP-dependent DNA helicase Q4 (EC 3.6.4.12) (DNA helicase, RecQ-like type 4) (RecQ4) (RTS) (RecQ protein-like 4)	RECQL4
O94762	O94762_S491	-0.0721515436187659	NA	O94762	RECQ5_HUMAN	ATP-dependent DNA helicase Q5 (EC 3.6.4.12) (DNA helicase, RecQ-like type 5) (RecQ5) (RecQ protein-like 5)	RECQL5
O94762	O94762_S727	0.0065882115189216	0.983222067596285	O94762	RECQ5_HUMAN	ATP-dependent DNA helicase Q5 (EC 3.6.4.12) (DNA helicase, RecQ-like type 5) (RecQ5) (RecQ protein-like 5)	RECQL5
O94763	O94763_S372	0.507183748540134	0.259526380629345	O94763	RMP_HUMAN	Unconventional prefoldin RPB5 interactor 1 (Protein NNX3) (Protein phosphatase 1 regulatory subunit 19) (RNA polymerase II subunit 5-mediating protein) (RPB5-mediating protein)	URI1
O94763	O94763_S440	0.0350865690662175	NA	O94763	RMP_HUMAN	Unconventional prefoldin RPB5 interactor 1 (Protein NNX3) (Protein phosphatase 1 regulatory subunit 19) (RNA polymerase II subunit 5-mediating protein) (RPB5-mediating protein)	URI1
O94763	O94763_S442	-0.56859449985534	NA	O94763	RMP_HUMAN	Unconventional prefoldin RPB5 interactor 1 (Protein NNX3) (Protein phosphatase 1 regulatory subunit 19) (RNA polymerase II subunit 5-mediating protein) (RPB5-mediating protein)	URI1
O94776	O94776_S433	0.0455318514833105	NA	O94776	MTA2_HUMAN	Metastasis-associated protein MTA2 (Metastasis-associated 1-like 1) (MTA1-L1 protein) (p53 target protein in deacetylase complex)	MTA2
O94776	O94776_S435	Inf	NA	O94776	MTA2_HUMAN	Metastasis-associated protein MTA2 (Metastasis-associated 1-like 1) (MTA1-L1 protein) (p53 target protein in deacetylase complex)	MTA2
O94776	O94776_S548	-0.322906934548854	0.271874798440943	O94776	MTA2_HUMAN	Metastasis-associated protein MTA2 (Metastasis-associated 1-like 1) (MTA1-L1 protein) (p53 target protein in deacetylase complex)	MTA2
O94776	O94776_T505	0.13256834740514	0.793927351970931	O94776	MTA2_HUMAN	Metastasis-associated protein MTA2 (Metastasis-associated 1-like 1) (MTA1-L1 protein) (p53 target protein in deacetylase complex)	MTA2
O94776	O94776_T534	-0.175954302260578	0.514665053711957	O94776	MTA2_HUMAN	Metastasis-associated protein MTA2 (Metastasis-associated 1-like 1) (MTA1-L1 protein) (p53 target protein in deacetylase complex)	MTA2
O94782	O94782_S13	-0.116236837763951	0.85529192390517	O94782	UBP1_HUMAN	Ubiquitin carboxyl-terminal hydrolase 1 (EC 3.4.19.12) (Deubiquitinating enzyme 1) (hUBP) (Ubiquitin thioesterase 1) (Ubiquitin-specific-processing protease 1)	USP1
O94782	O94782_S16	-Inf	NA	O94782	UBP1_HUMAN	Ubiquitin carboxyl-terminal hydrolase 1 (EC 3.4.19.12) (Deubiquitinating enzyme 1) (hUBP) (Ubiquitin thioesterase 1) (Ubiquitin-specific-processing protease 1)	USP1
O94782	O94782_S313	NA	NA	O94782	UBP1_HUMAN	Ubiquitin carboxyl-terminal hydrolase 1 (EC 3.4.19.12) (Deubiquitinating enzyme 1) (hUBP) (Ubiquitin thioesterase 1) (Ubiquitin-specific-processing protease 1)	USP1
O94782	O94782_S66	-0.255866512308614	NA	O94782	UBP1_HUMAN	Ubiquitin carboxyl-terminal hydrolase 1 (EC 3.4.19.12) (Deubiquitinating enzyme 1) (hUBP) (Ubiquitin thioesterase 1) (Ubiquitin-specific-processing protease 1)	USP1
O94804	O94804_S13	-0.427917615940521	NA	O94804	STK10_HUMAN	Serine/threonine-protein kinase 10 (EC 2.7.11.1) (Lymphocyte-oriented kinase)	STK10
O94804	O94804_S20	-0.418794418037189	0.0647017324048402	O94804	STK10_HUMAN	Serine/threonine-protein kinase 10 (EC 2.7.11.1) (Lymphocyte-oriented kinase)	STK10
O94804	O94804_S392	1.99122270689634	NA	O94804	STK10_HUMAN	Serine/threonine-protein kinase 10 (EC 2.7.11.1) (Lymphocyte-oriented kinase)	STK10
O94804	O94804_S438	-0.372033766657353	0.0876321216371265	O94804	STK10_HUMAN	Serine/threonine-protein kinase 10 (EC 2.7.11.1) (Lymphocyte-oriented kinase)	STK10
O94804	O94804_T526	-Inf	NA	O94804	STK10_HUMAN	Serine/threonine-protein kinase 10 (EC 2.7.11.1) (Lymphocyte-oriented kinase)	STK10
O94804	O94804_T952	-0.032783042715342	0.912771025677088	O94804	STK10_HUMAN	Serine/threonine-protein kinase 10 (EC 2.7.11.1) (Lymphocyte-oriented kinase)	STK10
O94806	O94806_S213	0.227633761152229	0.376167510711683	O94806	KPCD3_HUMAN	Serine/threonine-protein kinase D3 (EC 2.7.11.13) (Protein kinase C nu type) (Protein kinase EPK2) (nPKC-nu)	PRKD3
O94806	O94806_S213,O94806_S216	0.0542299917943723	0.924080511489883	O94806	KPCD3_HUMAN	Serine/threonine-protein kinase D3 (EC 2.7.11.13) (Protein kinase C nu type) (Protein kinase EPK2) (nPKC-nu)	PRKD3
O94806	O94806_S406	-1.74137169170411	0.265782814235422	O94806	KPCD3_HUMAN	Serine/threonine-protein kinase D3 (EC 2.7.11.13) (Protein kinase C nu type) (Protein kinase EPK2) (nPKC-nu)	PRKD3
O94806;Q15139	O94806_S391,Q15139_S397	-1.8931400654249	0.212512451013149	O94806;Q15139	KPCD3_HUMAN;KPCD1_HUMAN	Serine/threonine-protein kinase D3 (EC 2.7.11.13) (Protein kinase C nu type) (Protein kinase EPK2) (nPKC-nu);Serine/threonine-protein kinase D1 (EC 2.7.11.13) (Protein kinase C mu type) (Protein kinase D) (nPKC-D1) (nPKC-mu)	PRKD3;PRKD1
O94811	O94811_S160	0.0170257055013904	0.94527029873098	O94811	TPPP_HUMAN	Tubulin polymerization-promoting protein (TPPP) (25 kDa brain-specific protein) (TPPP/p25) (p24) (p25-alpha)	TPPP
O94811	O94811_S32	-0.0609041791716436	0.938274981964034	O94811	TPPP_HUMAN	Tubulin polymerization-promoting protein (TPPP) (25 kDa brain-specific protein) (TPPP/p25) (p24) (p25-alpha)	TPPP
O94811	O94811_S32,O94811_S45	-2.32665183247622	NA	O94811	TPPP_HUMAN	Tubulin polymerization-promoting protein (TPPP) (25 kDa brain-specific protein) (TPPP/p25) (p24) (p25-alpha)	TPPP
O94811	O94811_T173	-0.0368973761656181	0.954634440839748	O94811	TPPP_HUMAN	Tubulin polymerization-promoting protein (TPPP) (25 kDa brain-specific protein) (TPPP/p25) (p24) (p25-alpha)	TPPP
O94819	O94819_S107	-0.0760534027392055	0.742015420761849	O94819	KBTBB_HUMAN	Kelch repeat and BTB domain-containing protein 11 (Chronic myelogenous leukemia-associated protein) (Kelch domain-containing protein 7B)	KBTBD11
O94826	O94826_S91	-0.14863901931533	0.34985895134705	O94826	TOM70_HUMAN	Mitochondrial import receptor subunit TOM70 (Mitochondrial precursor proteins import receptor) (Translocase of outer membrane 70 kDa subunit)	TOMM70A
O94827	O94827_S224	-2.71071507407408	NA	O94827	PKHG5_HUMAN	Pleckstrin homology domain-containing family G member 5 (PH domain-containing family G member 5) (Guanine nucleotide exchange factor 720) (GEF720)	PLEKHG5
O94827	O94827_S249	0.708593422254438	0.274376406531996	O94827	PKHG5_HUMAN	Pleckstrin homology domain-containing family G member 5 (PH domain-containing family G member 5) (Guanine nucleotide exchange factor 720) (GEF720)	PLEKHG5
O94827	O94827_S934	-0.0264244576412883	0.665037602784968	O94827	PKHG5_HUMAN	Pleckstrin homology domain-containing family G member 5 (PH domain-containing family G member 5) (Guanine nucleotide exchange factor 720) (GEF720)	PLEKHG5
O94842	O94842_S178	0.557895744104125	0.264979100201714	O94842	TOX4_HUMAN	TOX high mobility group box family member 4 (Epidermal Langerhans cell protein LCP1)	TOX4
O94842	O94842_S178,O94842_S182	0.0148328384372292	0.952892142813296	O94842	TOX4_HUMAN	TOX high mobility group box family member 4 (Epidermal Langerhans cell protein LCP1)	TOX4
O94842	O94842_T175,O94842_S182	-0.100425867046957	NA	O94842	TOX4_HUMAN	TOX high mobility group box family member 4 (Epidermal Langerhans cell protein LCP1)	TOX4
O94842	O94842_T176,O94842_S178,O94842_S181	-Inf	NA	O94842	TOX4_HUMAN	TOX high mobility group box family member 4 (Epidermal Langerhans cell protein LCP1)	TOX4
O94864	O94864_S104	Inf	NA	O94864	ST65G_HUMAN	STAGA complex 65 subunit gamma (Adenocarcinoma antigen ART1) (SPTF-associated factor 65 gamma) (STAF65gamma) (Suppressor of Ty 7-like)	SUPT7L
O94868	O94868_S644	Inf	NA	O94868	FCSD2_HUMAN	FCH and double SH3 domains protein 2 (Carom) (SH3 multiple domains protein 3)	FCHSD2
O94868	O94868_S665,O94868_S669	-1.02963028210576	NA	O94868	FCSD2_HUMAN	FCH and double SH3 domains protein 2 (Carom) (SH3 multiple domains protein 3)	FCHSD2
O94874	O94874_S431	-1.16672207318398	0.130004915158219	O94874	UFL1_HUMAN	E3 UFM1-protein ligase 1 (EC 6.3.2.-) (LZAP-binding protein)	UFL1
O94876	O94876_S382	-0.497902847661739	0.531556335930015	O94876	TMCC1_HUMAN	Transmembrane and coiled-coil domains protein 1	TMCC1
O94880	O94880_S835	0.602817167235817	0.176578963559682	O94880	PHF14_HUMAN	PHD finger protein 14	PHF14
O94885	O94885_S137	0.203991284481447	0.561983106829073	O94885	SASH1_HUMAN	SAM and SH3 domain-containing protein 1 (Proline-glutamate repeat-containing protein)	SASH1
O94885	O94885_S248	-1.12840363183018	NA	O94885	SASH1_HUMAN	SAM and SH3 domain-containing protein 1 (Proline-glutamate repeat-containing protein)	SASH1
O94885	O94885_S355	-0.0675540147446382	0.468882944484674	O94885	SASH1_HUMAN	SAM and SH3 domain-containing protein 1 (Proline-glutamate repeat-containing protein)	SASH1
O94885	O94885_S407	1.46349174620392	NA	O94885	SASH1_HUMAN	SAM and SH3 domain-containing protein 1 (Proline-glutamate repeat-containing protein)	SASH1
O94885	O94885_S442	-0.177136492791031	0.383186935825787	O94885	SASH1_HUMAN	SAM and SH3 domain-containing protein 1 (Proline-glutamate repeat-containing protein)	SASH1
O94885	O94885_S486	-0.321483212453103	NA	O94885	SASH1_HUMAN	SAM and SH3 domain-containing protein 1 (Proline-glutamate repeat-containing protein)	SASH1
O94885	O94885_S507	-0.0294965498811545	0.75416357574285	O94885	SASH1_HUMAN	SAM and SH3 domain-containing protein 1 (Proline-glutamate repeat-containing protein)	SASH1
O94885	O94885_S813	-0.12154530148149	0.804459699167389	O94885	SASH1_HUMAN	SAM and SH3 domain-containing protein 1 (Proline-glutamate repeat-containing protein)	SASH1
O94885	O94885_S837	-0.121741227850663	0.238201160719982	O94885	SASH1_HUMAN	SAM and SH3 domain-containing protein 1 (Proline-glutamate repeat-containing protein)	SASH1
O94885	O94885_S90	1.23613036070301	0.054903292163605	O94885	SASH1_HUMAN	SAM and SH3 domain-containing protein 1 (Proline-glutamate repeat-containing protein)	SASH1
O94888	O94888_S278	4.02968648245884	0.0287139317553153	O94888	UBXN7_HUMAN	UBX domain-containing protein 7	UBXN7
O94888	O94888_S280	0.655249928848309	NA	O94888	UBXN7_HUMAN	UBX domain-containing protein 7	UBXN7
O94901	O94901_S96	-0.0918514969358391	0.277685371401951	O94901	SUN1_HUMAN	SUN domain-containing protein 1 (Protein unc-84 homolog A) (Sad1/unc-84 protein-like 1)	SUN1
O94907;Q9UBU2	O94907_S228,Q9UBU2_S222	2.1056280227099	NA	O94907;Q9UBU2	DKK1_HUMAN;DKK2_HUMAN	Dickkopf-related protein 1 (Dickkopf-1) (Dkk-1) (hDkk-1) (SK);Dickkopf-related protein 2 (Dickkopf-2) (Dkk-2) (hDkk-2)	DKK1;DKK2
O94913	O94913_S368,O94913_S370,O94913_S372	-0.229839354664446	0.43464100437187	O94913	PCF11_HUMAN	Pre-mRNA cleavage complex 2 protein Pcf11 (Pre-mRNA cleavage complex II protein Pcf11)	PCF11
O94913	O94913_S368,O94913_S372	0.110182069878556	NA	O94913	PCF11_HUMAN	Pre-mRNA cleavage complex 2 protein Pcf11 (Pre-mRNA cleavage complex II protein Pcf11)	PCF11
O94913	O94913_S370,O94913_S372	-0.39591111567552	0.411220631761197	O94913	PCF11_HUMAN	Pre-mRNA cleavage complex 2 protein Pcf11 (Pre-mRNA cleavage complex II protein Pcf11)	PCF11
O94913	O94913_S487	0.260435513116425	NA	O94913	PCF11_HUMAN	Pre-mRNA cleavage complex 2 protein Pcf11 (Pre-mRNA cleavage complex II protein Pcf11)	PCF11
O94913	O94913_S489,O94913_S494	0.0203766731474696	0.719101155536905	O94913	PCF11_HUMAN	Pre-mRNA cleavage complex 2 protein Pcf11 (Pre-mRNA cleavage complex II protein Pcf11)	PCF11
O94913	O94913_S494	-0.151645148284487	0.695441921355251	O94913	PCF11_HUMAN	Pre-mRNA cleavage complex 2 protein Pcf11 (Pre-mRNA cleavage complex II protein Pcf11)	PCF11
O94913	O94913_S509,O94913_S511	-0.003712387772417	0.980455331952205	O94913	PCF11_HUMAN	Pre-mRNA cleavage complex 2 protein Pcf11 (Pre-mRNA cleavage complex II protein Pcf11)	PCF11
O94913	O94913_S511	0.300935224986934	0.327315110583932	O94913	PCF11_HUMAN	Pre-mRNA cleavage complex 2 protein Pcf11 (Pre-mRNA cleavage complex II protein Pcf11)	PCF11
O94913	O94913_S624	-0.242006086988095	0.78648969691211	O94913	PCF11_HUMAN	Pre-mRNA cleavage complex 2 protein Pcf11 (Pre-mRNA cleavage complex II protein Pcf11)	PCF11
O94913	O94913_S777	0.548066897648223	0.0689385876035815	O94913	PCF11_HUMAN	Pre-mRNA cleavage complex 2 protein Pcf11 (Pre-mRNA cleavage complex II protein Pcf11)	PCF11
O94915	O94915_S1914	0.273654325262669	0.558739612547909	O94915	FRYL_HUMAN	Protein furry homolog-like (ALL1-fused gene from chromosome 4p12 protein)	FRYL
O94915	O94915_S1941	-0.556985615092646	0.119689124411529	O94915	FRYL_HUMAN	Protein furry homolog-like (ALL1-fused gene from chromosome 4p12 protein)	FRYL
O94915	O94915_S1971	-0.190653967807789	NA	O94915	FRYL_HUMAN	Protein furry homolog-like (ALL1-fused gene from chromosome 4p12 protein)	FRYL
O94915	O94915_S1972	-0.160759003868023	0.506223306341844	O94915	FRYL_HUMAN	Protein furry homolog-like (ALL1-fused gene from chromosome 4p12 protein)	FRYL
O94915	O94915_S1978	-0.510398801173039	0.239978957351974	O94915	FRYL_HUMAN	Protein furry homolog-like (ALL1-fused gene from chromosome 4p12 protein)	FRYL
O94915	O94915_S1978,O94915_S1981	-0.914650814922423	0.508896022339418	O94915	FRYL_HUMAN	Protein furry homolog-like (ALL1-fused gene from chromosome 4p12 protein)	FRYL
O94915	O94915_S1980	-0.52229930181869	NA	O94915	FRYL_HUMAN	Protein furry homolog-like (ALL1-fused gene from chromosome 4p12 protein)	FRYL
O94915	O94915_S2332	-0.241736231450895	0.205135594087076	O94915	FRYL_HUMAN	Protein furry homolog-like (ALL1-fused gene from chromosome 4p12 protein)	FRYL
O94915	O94915_S2333	0.492760302743906	0.239169513429733	O94915	FRYL_HUMAN	Protein furry homolog-like (ALL1-fused gene from chromosome 4p12 protein)	FRYL
O94915	O94915_T1959	-0.511532427702862	0.169028880890335	O94915	FRYL_HUMAN	Protein furry homolog-like (ALL1-fused gene from chromosome 4p12 protein)	FRYL
O94916	O94916_S560	0.1605001931432	0.726736289008071	O94916	NFAT5_HUMAN	Nuclear factor of activated T-cells 5 (NF-AT5) (T-cell transcription factor NFAT5) (Tonicity-responsive enhancer-binding protein) (TonE-binding protein) (TonEBP)	NFAT5
O94916	O94916_S561	0.251731246494577	0.219971996096739	O94916	NFAT5_HUMAN	Nuclear factor of activated T-cells 5 (NF-AT5) (T-cell transcription factor NFAT5) (Tonicity-responsive enhancer-binding protein) (TonE-binding protein) (TonEBP)	NFAT5
O94921	O94921_S112	-Inf	NA	O94921	CDK14_HUMAN	Cyclin-dependent kinase 14 (EC 2.7.11.22) (Cell division protein kinase 14) (Serine/threonine-protein kinase PFTAIRE-1) (hPFTAIRE1)	CDK14
O94921	O94921_S119	1.20769715296637	0.383644591343419	O94921	CDK14_HUMAN	Cyclin-dependent kinase 14 (EC 2.7.11.22) (Cell division protein kinase 14) (Serine/threonine-protein kinase PFTAIRE-1) (hPFTAIRE1)	CDK14
O94921	O94921_S24	-0.180305062275863	0.329771488700908	O94921	CDK14_HUMAN	Cyclin-dependent kinase 14 (EC 2.7.11.22) (Cell division protein kinase 14) (Serine/threonine-protein kinase PFTAIRE-1) (hPFTAIRE1)	CDK14
O94921	O94921_S78	0.922596209544693	0.007985372139931	O94921	CDK14_HUMAN	Cyclin-dependent kinase 14 (EC 2.7.11.22) (Cell division protein kinase 14) (Serine/threonine-protein kinase PFTAIRE-1) (hPFTAIRE1)	CDK14
O94921	O94921_S95	0.263168633660845	NA	O94921	CDK14_HUMAN	Cyclin-dependent kinase 14 (EC 2.7.11.22) (Cell division protein kinase 14) (Serine/threonine-protein kinase PFTAIRE-1) (hPFTAIRE1)	CDK14
O94923	O94923_S44	0.872805034786742	0.00274916668809677	O94923	GLCE_HUMAN	D-glucuronyl C5-epimerase (EC 5.1.3.17) (Heparan sulfate C5-epimerase) (Hsepi) (Heparin/heparan sulfate:glucuronic acid C5-epimerase) (Heparosan-N-sulfate-glucuronate 5-epimerase)	GLCE
O94952	O94952_S118	-0.76238940696247	NA	O94952	FBX21_HUMAN	F-box only protein 21	FBXO21
O94964	O94964_S1017	-0.535060374812891	0.0721618650122642	O94964	SOGA1_HUMAN	Protein SOGA1 (SOGA family member 1) (Suppressor of glucose by autophagy) (Suppressor of glucose, autophagy-associated protein 1) [Cleaved into: N-terminal form; C-terminal 80 kDa form (80-kDa SOGA fragment)]	SOGA1
O94964	O94964_S1172	-0.126582249508587	0.717611593248841	O94964	SOGA1_HUMAN	Protein SOGA1 (SOGA family member 1) (Suppressor of glucose by autophagy) (Suppressor of glucose, autophagy-associated protein 1) [Cleaved into: N-terminal form; C-terminal 80 kDa form (80-kDa SOGA fragment)]	SOGA1
O94964	O94964_S121	-0.352130145745991	NA	O94964	SOGA1_HUMAN	Protein SOGA1 (SOGA family member 1) (Suppressor of glucose by autophagy) (Suppressor of glucose, autophagy-associated protein 1) [Cleaved into: N-terminal form; C-terminal 80 kDa form (80-kDa SOGA fragment)]	SOGA1
O94964	O94964_S1303	-0.0819184518799721	0.572314963197164	O94964	SOGA1_HUMAN	Protein SOGA1 (SOGA family member 1) (Suppressor of glucose by autophagy) (Suppressor of glucose, autophagy-associated protein 1) [Cleaved into: N-terminal form; C-terminal 80 kDa form (80-kDa SOGA fragment)]	SOGA1
O94964	O94964_T1005	0.379172224010549	NA	O94964	SOGA1_HUMAN	Protein SOGA1 (SOGA family member 1) (Suppressor of glucose by autophagy) (Suppressor of glucose, autophagy-associated protein 1) [Cleaved into: N-terminal form; C-terminal 80 kDa form (80-kDa SOGA fragment)]	SOGA1
O94979	O94979_S1163	-0.988040305864199	0.223171521565229	O94979	SC31A_HUMAN	Protein transport protein Sec31A (ABP125) (ABP130) (SEC31-like protein 1) (SEC31-related protein A) (Web1-like protein)	SEC31A
O94979	O94979_S799	0.0201509380178019	0.953105915533101	O94979	SC31A_HUMAN	Protein transport protein Sec31A (ABP125) (ABP130) (SEC31-like protein 1) (SEC31-related protein A) (Web1-like protein)	SEC31A
O95049	O95049_S203	2.09300257896946	NA	O95049	ZO3_HUMAN	Tight junction protein ZO-3 (Tight junction protein 3) (Zona occludens protein 3) (Zonula occludens protein 3)	TJP3
O95070	O95070_S5	-Inf	NA	O95070	YIF1A_HUMAN	Protein YIF1A (54TMp) (YIP1-interacting factor homolog A)	YIF1A
O95071	O95071_S133	-0.12210931528724	0.717672074598706	O95071	UBR5_HUMAN	E3 ubiquitin-protein ligase UBR5 (EC 6.3.2.-) (E3 ubiquitin-protein ligase, HECT domain-containing 1) (Hyperplastic discs protein homolog) (hHYD) (Progestin-induced protein)	UBR5
O95071	O95071_S139	-0.285923306995936	0.445343252258837	O95071	UBR5_HUMAN	E3 ubiquitin-protein ligase UBR5 (EC 6.3.2.-) (E3 ubiquitin-protein ligase, HECT domain-containing 1) (Hyperplastic discs protein homolog) (hHYD) (Progestin-induced protein)	UBR5
O95071	O95071_S1549	0.380647439621707	0.182935824575544	O95071	UBR5_HUMAN	E3 ubiquitin-protein ligase UBR5 (EC 6.3.2.-) (E3 ubiquitin-protein ligase, HECT domain-containing 1) (Hyperplastic discs protein homolog) (hHYD) (Progestin-induced protein)	UBR5
O95071	O95071_S2241	0.414665515483961	0.543915789039697	O95071	UBR5_HUMAN	E3 ubiquitin-protein ligase UBR5 (EC 6.3.2.-) (E3 ubiquitin-protein ligase, HECT domain-containing 1) (Hyperplastic discs protein homolog) (hHYD) (Progestin-induced protein)	UBR5
O95071	O95071_S636	0.531461977379455	0.0508018031471009	O95071	UBR5_HUMAN	E3 ubiquitin-protein ligase UBR5 (EC 6.3.2.-) (E3 ubiquitin-protein ligase, HECT domain-containing 1) (Hyperplastic discs protein homolog) (hHYD) (Progestin-induced protein)	UBR5
O95071	O95071_T119	-0.902027897979167	0.153882410533899	O95071	UBR5_HUMAN	E3 ubiquitin-protein ligase UBR5 (EC 6.3.2.-) (E3 ubiquitin-protein ligase, HECT domain-containing 1) (Hyperplastic discs protein homolog) (hHYD) (Progestin-induced protein)	UBR5
O95071	O95071_T127	1.43842663272568	NA	O95071	UBR5_HUMAN	E3 ubiquitin-protein ligase UBR5 (EC 6.3.2.-) (E3 ubiquitin-protein ligase, HECT domain-containing 1) (Hyperplastic discs protein homolog) (hHYD) (Progestin-induced protein)	UBR5
O95104	O95104_S1004	0.71152136832477	NA	O95104	SFR15_HUMAN	Splicing factor, arginine/serine-rich 15 (CTD-binding SR-like protein RA4) (SR-related and CTD-associated factor 4)	SCAF4
O95104	O95104_S1139	0.399708336567793	0.18155741052648	O95104	SFR15_HUMAN	Splicing factor, arginine/serine-rich 15 (CTD-binding SR-like protein RA4) (SR-related and CTD-associated factor 4)	SCAF4
O95104	O95104_T237	-0.252514775557794	0.268555148014795	O95104	SFR15_HUMAN	Splicing factor, arginine/serine-rich 15 (CTD-binding SR-like protein RA4) (SR-related and CTD-associated factor 4)	SCAF4
O95155	O95155_S101	0.165477447185237	0.662638547796777	O95155	UBE4B_HUMAN	Ubiquitin conjugation factor E4 B (Homozygously deleted in neuroblastoma 1) (Ubiquitin fusion degradation protein 2)	UBE4B
O95155	O95155_S103,O95155_S105	-1.54589420121719	0.364975499518018	O95155	UBE4B_HUMAN	Ubiquitin conjugation factor E4 B (Homozygously deleted in neuroblastoma 1) (Ubiquitin fusion degradation protein 2)	UBE4B
O95155	O95155_S105	-0.112084727629518	0.486204307232258	O95155	UBE4B_HUMAN	Ubiquitin conjugation factor E4 B (Homozygously deleted in neuroblastoma 1) (Ubiquitin fusion degradation protein 2)	UBE4B
O95155	O95155_S803	-0.236964626426783	0.114275747455978	O95155	UBE4B_HUMAN	Ubiquitin conjugation factor E4 B (Homozygously deleted in neuroblastoma 1) (Ubiquitin fusion degradation protein 2)	UBE4B
O95155	O95155_S83,O95155_S84	-Inf	NA	O95155	UBE4B_HUMAN	Ubiquitin conjugation factor E4 B (Homozygously deleted in neuroblastoma 1) (Ubiquitin fusion degradation protein 2)	UBE4B
O95155	O95155_S88,O95155_S101	0.282152560771723	NA	O95155	UBE4B_HUMAN	Ubiquitin conjugation factor E4 B (Homozygously deleted in neuroblastoma 1) (Ubiquitin fusion degradation protein 2)	UBE4B
O95163	O95163_S1174	0.389172010087007	NA	O95163	ELP1_HUMAN	Elongator complex protein 1 (ELP1) (IkappaB kinase complex-associated protein) (IKK complex-associated protein) (p150)	IKBKAP
O95197	O95197_S30	-0.148819632141195	0.441679726007465	O95197	RTN3_HUMAN	Reticulon-3 (Neuroendocrine-specific protein-like 2) (NSP-like protein 2) (Neuroendocrine-specific protein-like II) (NSP-like protein II) (NSPLII)	RTN3
O95197	O95197_S5,O95197_T8	-0.960623262036425	NA	O95197	RTN3_HUMAN	Reticulon-3 (Neuroendocrine-specific protein-like 2) (NSP-like protein 2) (Neuroendocrine-specific protein-like II) (NSP-like protein II) (NSPLII)	RTN3
O95208	O95208_S173	-0.0751833366392134	0.744682938464861	O95208	EPN2_HUMAN	Epsin-2 (EPS-15-interacting protein 2)	EPN2
O95208	O95208_S479	-0.126121495339015	NA	O95208	EPN2_HUMAN	Epsin-2 (EPS-15-interacting protein 2)	EPN2
O95208	O95208_S486	NA	NA	O95208	EPN2_HUMAN	Epsin-2 (EPS-15-interacting protein 2)	EPN2
O95208	O95208_S5	NA	NA	O95208	EPN2_HUMAN	Epsin-2 (EPS-15-interacting protein 2)	EPN2
O95210	O95210_S211	0.561171218221972	0.330897871387141	O95210	STBD1_HUMAN	Starch-binding domain-containing protein 1 (Genethonin-1)	STBD1
O95218	O95218_S120	0.0455298558297083	0.849830716646341	O95218	ZRAB2_HUMAN	Zinc finger Ran-binding domain-containing protein 2 (Zinc finger protein 265) (Zinc finger, splicing)	ZRANB2
O95218	O95218_S153	0.404284422145163	0.242043198300703	O95218	ZRAB2_HUMAN	Zinc finger Ran-binding domain-containing protein 2 (Zinc finger protein 265) (Zinc finger, splicing)	ZRANB2
O95218	O95218_S188	0.183633077471047	0.12071300985851	O95218	ZRAB2_HUMAN	Zinc finger Ran-binding domain-containing protein 2 (Zinc finger protein 265) (Zinc finger, splicing)	ZRANB2
O95218	O95218_S83	-0.0625448357411156	NA	O95218	ZRAB2_HUMAN	Zinc finger Ran-binding domain-containing protein 2 (Zinc finger protein 265) (Zinc finger, splicing)	ZRANB2
O95229	O95229_S81	0.690356083123495	0.357906003304278	O95229	ZWINT_HUMAN	ZW10 interactor (ZW10-interacting protein 1) (Zwint-1)	ZWINT
O95232	O95232_S393	-Inf	NA	O95232	LC7L3_HUMAN	Luc7-like protein 3 (Cisplatin resistance-associated-overexpressed protein) (Luc7A) (Okadaic acid-inducible phosphoprotein OA48-18) (cAMP regulatory element-associated protein 1) (CRE-associated protein 1) (CREAP-1)	LUC7L3
O95232	O95232_S425	0.659419722616737	0.40392109264301	O95232	LC7L3_HUMAN	Luc7-like protein 3 (Cisplatin resistance-associated-overexpressed protein) (Luc7A) (Okadaic acid-inducible phosphoprotein OA48-18) (cAMP regulatory element-associated protein 1) (CRE-associated protein 1) (CREAP-1)	LUC7L3
O95232	O95232_S431	-0.427803296991294	0.552758977419153	O95232	LC7L3_HUMAN	Luc7-like protein 3 (Cisplatin resistance-associated-overexpressed protein) (Luc7A) (Okadaic acid-inducible phosphoprotein OA48-18) (cAMP regulatory element-associated protein 1) (CRE-associated protein 1) (CREAP-1)	LUC7L3
O95239	O95239_S1126	0.0608016702927898	0.650618399933826	O95239	KIF4A_HUMAN	Chromosome-associated kinesin KIF4A (Chromokinesin-A)	KIF4A
O95239	O95239_S1178	-Inf	NA	O95239	KIF4A_HUMAN	Chromosome-associated kinesin KIF4A (Chromokinesin-A)	KIF4A
O95239	O95239_S801	0.426913822668846	0.235737659723332	O95239	KIF4A_HUMAN	Chromosome-associated kinesin KIF4A (Chromokinesin-A)	KIF4A
O95239	O95239_T799,O95239_S801	NA	NA	O95239	KIF4A_HUMAN	Chromosome-associated kinesin KIF4A (Chromokinesin-A)	KIF4A
O95239;Q2VIQ3	O95239_S394,Q2VIQ3_S394	-0.759387378107136	NA	O95239;Q2VIQ3	KIF4A_HUMAN;KIF4B_HUMAN	Chromosome-associated kinesin KIF4A (Chromokinesin-A);Chromosome-associated kinesin KIF4B (Chromokinesin-B)	KIF4A;KIF4B
O95243	O95243_S318	-1.55265416557233	NA	O95243	MBD4_HUMAN	Methyl-CpG-binding domain protein 4 (EC 3.2.2.-) (Methyl-CpG-binding endonuclease 1) (Methyl-CpG-binding protein MBD4) (Mismatch-specific DNA N-glycosylase)	MBD4
O95243	O95243_S387	-Inf	NA	O95243	MBD4_HUMAN	Methyl-CpG-binding domain protein 4 (EC 3.2.2.-) (Methyl-CpG-binding endonuclease 1) (Methyl-CpG-binding protein MBD4) (Mismatch-specific DNA N-glycosylase)	MBD4
O95251	O95251_S162	-0.0513299790546871	NA	O95251	KAT7_HUMAN	Histone acetyltransferase KAT7 (EC 2.3.1.48) (Histone acetyltransferase binding to ORC1) (Lysine acetyltransferase 7) (MOZ, YBF2/SAS3, SAS2 and TIP60 protein 2) (MYST-2)	KAT7
O95251	O95251_T88	-0.26369242887057	0.189687780694767	O95251	KAT7_HUMAN	Histone acetyltransferase KAT7 (EC 2.3.1.48) (Histone acetyltransferase binding to ORC1) (Lysine acetyltransferase 7) (MOZ, YBF2/SAS3, SAS2 and TIP60 protein 2) (MYST-2)	KAT7
O95292	O95292_S156,O95292_S160	-0.0430449104567951	0.693866695584342	O95292	VAPB_HUMAN	Vesicle-associated membrane protein-associated protein B/C (VAMP-B/VAMP-C) (VAMP-associated protein B/C) (VAP-B/VAP-C)	VAPB
O95292	O95292_S158	-0.560516449888636	0.304626478636882	O95292	VAPB_HUMAN	Vesicle-associated membrane protein-associated protein B/C (VAMP-B/VAMP-C) (VAMP-associated protein B/C) (VAP-B/VAP-C)	VAPB
O95292	O95292_S160	-0.385326853404548	0.0122348253292186	O95292	VAPB_HUMAN	Vesicle-associated membrane protein-associated protein B/C (VAMP-B/VAMP-C) (VAMP-associated protein B/C) (VAP-B/VAP-C)	VAPB
O95297	O95297_S210	0.0941797291316486	0.550005573751069	O95297	MPZL1_HUMAN	Myelin protein zero-like protein 1 (Protein zero-related)	MPZL1
O95347	O95347_T574	Inf	NA	O95347	SMC2_HUMAN	Structural maintenance of chromosomes protein 2 (SMC protein 2) (SMC-2) (Chromosome-associated protein E) (hCAP-E) (XCAP-E homolog)	SMC2
O95359	O95359_S2072	0.514335843194888	0.155678468086378	O95359	TACC2_HUMAN	Transforming acidic coiled-coil-containing protein 2 (Anti-Zuai-1) (AZU-1)	TACC2
O95359	O95359_S2226	-0.183786393704168	0.177672290057266	O95359	TACC2_HUMAN	Transforming acidic coiled-coil-containing protein 2 (Anti-Zuai-1) (AZU-1)	TACC2
O95359	O95359_S2317	0.534032915581418	0.21831179623932	O95359	TACC2_HUMAN	Transforming acidic coiled-coil-containing protein 2 (Anti-Zuai-1) (AZU-1)	TACC2
O95359	O95359_S2317,O95359_S2321	-1.2435542922834	0.0780127696998298	O95359	TACC2_HUMAN	Transforming acidic coiled-coil-containing protein 2 (Anti-Zuai-1) (AZU-1)	TACC2
O95359	O95359_S2359	-Inf	NA	O95359	TACC2_HUMAN	Transforming acidic coiled-coil-containing protein 2 (Anti-Zuai-1) (AZU-1)	TACC2
O95359	O95359_S2397	NA	NA	O95359	TACC2_HUMAN	Transforming acidic coiled-coil-containing protein 2 (Anti-Zuai-1) (AZU-1)	TACC2
O95359	O95359_S2569	-0.18240540785222	0.7817454584029	O95359	TACC2_HUMAN	Transforming acidic coiled-coil-containing protein 2 (Anti-Zuai-1) (AZU-1)	TACC2
O95359	O95359_T2387	-0.0929933995120464	NA	O95359	TACC2_HUMAN	Transforming acidic coiled-coil-containing protein 2 (Anti-Zuai-1) (AZU-1)	TACC2
O95359	O95359_T2430	-0.174426702317457	0.312840186401884	O95359	TACC2_HUMAN	Transforming acidic coiled-coil-containing protein 2 (Anti-Zuai-1) (AZU-1)	TACC2
O95365	O95365_S337	-0.230310124409155	0.275286198315682	O95365	ZBT7A_HUMAN	Zinc finger and BTB domain-containing protein 7A (Factor binding IST protein 1) (FBI-1) (Factor that binds to inducer of short transcripts protein 1) (HIV-1 1st-binding protein 1) (Leukemia/lymphoma-related factor) (POZ and Krueppel erythroid myeloid ontogenic factor) (POK erythroid myeloid ontogenic factor) (Pokemon) (TTF-I-interacting peptide 21) (TIP21) (Zinc finger protein 857A)	ZBTB7A
O95365	O95365_S525	0.120167190473666	0.270107459797361	O95365	ZBT7A_HUMAN	Zinc finger and BTB domain-containing protein 7A (Factor binding IST protein 1) (FBI-1) (Factor that binds to inducer of short transcripts protein 1) (HIV-1 1st-binding protein 1) (Leukemia/lymphoma-related factor) (POZ and Krueppel erythroid myeloid ontogenic factor) (POK erythroid myeloid ontogenic factor) (Pokemon) (TTF-I-interacting peptide 21) (TIP21) (Zinc finger protein 857A)	ZBTB7A
O95365	O95365_S526	-0.0333681246229839	0.613283499169622	O95365	ZBT7A_HUMAN	Zinc finger and BTB domain-containing protein 7A (Factor binding IST protein 1) (FBI-1) (Factor that binds to inducer of short transcripts protein 1) (HIV-1 1st-binding protein 1) (Leukemia/lymphoma-related factor) (POZ and Krueppel erythroid myeloid ontogenic factor) (POK erythroid myeloid ontogenic factor) (Pokemon) (TTF-I-interacting peptide 21) (TIP21) (Zinc finger protein 857A)	ZBTB7A
O95382	O95382_S957	0.258740505709193	0.321760048660703	O95382	M3K6_HUMAN	Mitogen-activated protein kinase kinase kinase 6 (EC 2.7.11.25) (Apoptosis signal-regulating kinase 2)	MAP3K6
O95391	O95391_S215	0.626136069806336	0.204111077027286	O95391	SLU7_HUMAN	Pre-mRNA-splicing factor SLU7 (hSlu7)	SLU7
O95394	O95394_S64	-0.0378591288562239	0.780450122773123	O95394	AGM1_HUMAN	Phosphoacetylglucosamine mutase (PAGM) (EC 5.4.2.3) (Acetylglucosamine phosphomutase) (N-acetylglucosamine-phosphate mutase) (Phosphoglucomutase-3) (PGM 3)	PGM3
O95400	O95400_S194	0.73162436177185	0.0295763293298659	O95400	CD2B2_HUMAN	CD2 antigen cytoplasmic tail-binding protein 2 (CD2 cytoplasmic domain-binding protein 2) (CD2 tail-binding protein 2)	CD2BP2
O95400	O95400_S195	-0.504468855785736	0.145666983638442	O95400	CD2B2_HUMAN	CD2 antigen cytoplasmic tail-binding protein 2 (CD2 cytoplasmic domain-binding protein 2) (CD2 tail-binding protein 2)	CD2BP2
O95402	O95402_S177	0.17075602229995	NA	O95402	MED26_HUMAN	Mediator of RNA polymerase II transcription subunit 26 (Activator-recruited cofactor 70 kDa component) (ARC70) (Cofactor required for Sp1 transcriptional activation subunit 7) (CRSP complex subunit 7) (Mediator complex subunit 26) (Transcriptional coactivator CRSP70)	MED26
O95402	O95402_S278	-0.334351203079592	0.624624531672644	O95402	MED26_HUMAN	Mediator of RNA polymerase II transcription subunit 26 (Activator-recruited cofactor 70 kDa component) (ARC70) (Cofactor required for Sp1 transcriptional activation subunit 7) (CRSP complex subunit 7) (Mediator complex subunit 26) (Transcriptional coactivator CRSP70)	MED26
O95402	O95402_S322	-0.167137847111803	0.414716801173019	O95402	MED26_HUMAN	Mediator of RNA polymerase II transcription subunit 26 (Activator-recruited cofactor 70 kDa component) (ARC70) (Cofactor required for Sp1 transcriptional activation subunit 7) (CRSP complex subunit 7) (Mediator complex subunit 26) (Transcriptional coactivator CRSP70)	MED26
O95402	O95402_S7	-0.0932451200399858	0.834226878960831	O95402	MED26_HUMAN	Mediator of RNA polymerase II transcription subunit 26 (Activator-recruited cofactor 70 kDa component) (ARC70) (Cofactor required for Sp1 transcriptional activation subunit 7) (CRSP complex subunit 7) (Mediator complex subunit 26) (Transcriptional coactivator CRSP70)	MED26
O95405	O95405_S121	0.761482887116728	0.0834830468772152	O95405	ZFYV9_HUMAN	Zinc finger FYVE domain-containing protein 9 (Mothers against decapentaplegic homolog-interacting protein) (Madh-interacting protein) (Novel serine protease) (NSP) (Receptor activation anchor) (hSARA) (Smad anchor for receptor activation)	ZFYVE9
O95425	O95425_S221	-0.0617253622665904	0.616499616442756	O95425	SVIL_HUMAN	Supervillin (Archvillin) (p205/p250)	SVIL
O95425	O95425_S245	-0.128318468048404	0.302111417055928	O95425	SVIL_HUMAN	Supervillin (Archvillin) (p205/p250)	SVIL
O95425	O95425_T852	0.200422823562882	0.70700790061959	O95425	SVIL_HUMAN	Supervillin (Archvillin) (p205/p250)	SVIL
O95429	O95429_S179	0.0364077980469328	0.86016739000163	O95429	BAG4_HUMAN	BAG family molecular chaperone regulator 4 (BAG-4) (Bcl-2-associated athanogene 4) (Silencer of death domains)	BAG4
O95453	O95453_S163	0.326527429210851	0.354087152295449	O95453	PARN_HUMAN	Poly(A)-specific ribonuclease PARN (EC 3.1.13.4) (Deadenylating nuclease) (Deadenylation nuclease) (Polyadenylate-specific ribonuclease)	PARN
O95453	O95453_S557	0.498054556254848	0.0488784071664914	O95453	PARN_HUMAN	Poly(A)-specific ribonuclease PARN (EC 3.1.13.4) (Deadenylating nuclease) (Deadenylation nuclease) (Polyadenylate-specific ribonuclease)	PARN
O95453	O95453_S619	-0.247866274221157	0.13592347671455	O95453	PARN_HUMAN	Poly(A)-specific ribonuclease PARN (EC 3.1.13.4) (Deadenylating nuclease) (Deadenylation nuclease) (Polyadenylate-specific ribonuclease)	PARN
O95453	O95453_S625	0.656425799718982	NA	O95453	PARN_HUMAN	Poly(A)-specific ribonuclease PARN (EC 3.1.13.4) (Deadenylating nuclease) (Deadenylation nuclease) (Polyadenylate-specific ribonuclease)	PARN
O95456	O95456_T18	0.137350266925177	0.605456042144678	O95456	PSMG1_HUMAN	Proteasome assembly chaperone 1 (PAC-1) (Chromosome 21 leucine-rich protein) (C21-LRP) (Down syndrome critical region protein 2)	PSMG1
O95544	O95544_S46	-0.282430299362274	NA	O95544	NADK_HUMAN	NAD kinase (EC 2.7.1.23) (Poly(P)/ATP NAD kinase)	NADK
O95544	O95544_S48	0.371533837468882	NA	O95544	NADK_HUMAN	NAD kinase (EC 2.7.1.23) (Poly(P)/ATP NAD kinase)	NADK
O95544	O95544_S64	0.349715083087148	0.199603890073483	O95544	NADK_HUMAN	NAD kinase (EC 2.7.1.23) (Poly(P)/ATP NAD kinase)	NADK
O95544	O95544_T62	0.883619895173932	0.562238448164942	O95544	NADK_HUMAN	NAD kinase (EC 2.7.1.23) (Poly(P)/ATP NAD kinase)	NADK
O95568	O95568_S49	2.31657343125381	0.0172975128658994	O95568	MET18_HUMAN	Histidine protein methyltransferase 1 homolog (EC 2.1.1.-) (Arsenic-transactivated protein 2) (AsTP2) (Methyltransferase-like protein 18)	METTL18
O95613	O95613_S1653	1.96862928325068	0.186877975292048	O95613	PCNT_HUMAN	Pericentrin (Kendrin) (Pericentrin-B)	PCNT
O95628	O95628_S301	-0.419276537698321	0.171340900786923	O95628	CNOT4_HUMAN	CCR4-NOT transcription complex subunit 4 (EC 6.3.2.-) (CCR4-associated factor 4) (E3 ubiquitin-protein ligase CNOT4) (Potential transcriptional repressor NOT4Hp)	CNOT4
O95628	O95628_S432	-0.489044754871155	0.470344680096404	O95628	CNOT4_HUMAN	CCR4-NOT transcription complex subunit 4 (EC 6.3.2.-) (CCR4-associated factor 4) (E3 ubiquitin-protein ligase CNOT4) (Potential transcriptional repressor NOT4Hp)	CNOT4
O95639	O95639_S200	-0.534011325427787	NA	O95639	CPSF4_HUMAN	Cleavage and polyadenylation specificity factor subunit 4 (Cleavage and polyadenylation specificity factor 30 kDa subunit) (CPSF 30 kDa subunit) (NS1 effector domain-binding protein 1) (Neb-1) (No arches homolog)	CPSF4
O95639	O95639_S202	-0.370954249576536	0.0892881669646703	O95639	CPSF4_HUMAN	Cleavage and polyadenylation specificity factor subunit 4 (Cleavage and polyadenylation specificity factor 30 kDa subunit) (CPSF 30 kDa subunit) (NS1 effector domain-binding protein 1) (Neb-1) (No arches homolog)	CPSF4
O95671	O95671_S223	1.34393217635141	NA	O95671	ASML_HUMAN	N-acetylserotonin O-methyltransferase-like protein (ASMTL)	ASMTL
O95671	O95671_S223,O95671_S239	-0.664578245671977	0.601084698819728	O95671	ASML_HUMAN	N-acetylserotonin O-methyltransferase-like protein (ASMTL)	ASMTL
O95671	O95671_S239	0.936375004631666	0.130969975749191	O95671	ASML_HUMAN	N-acetylserotonin O-methyltransferase-like protein (ASMTL)	ASMTL
O95674	O95674_S21	-0.579424536807495	0.210387240383378	O95674	CDS2_HUMAN	Phosphatidate cytidylyltransferase 2 (EC 2.7.7.41) (CDP-DAG synthase 2) (CDP-DG synthase 2) (CDP-diacylglycerol synthase 2) (CDS 2) (CDP-diglyceride pyrophosphorylase 2) (CDP-diglyceride synthase 2) (CTP:phosphatidate cytidylyltransferase 2)	CDS2
O95674	O95674_S21,O95674_S33	-0.70263070945504	0.340435188468503	O95674	CDS2_HUMAN	Phosphatidate cytidylyltransferase 2 (EC 2.7.7.41) (CDP-DAG synthase 2) (CDP-DG synthase 2) (CDP-diacylglycerol synthase 2) (CDS 2) (CDP-diglyceride pyrophosphorylase 2) (CDP-diglyceride synthase 2) (CTP:phosphatidate cytidylyltransferase 2)	CDS2
O95674	O95674_S23,O95674_S33	-Inf	NA	O95674	CDS2_HUMAN	Phosphatidate cytidylyltransferase 2 (EC 2.7.7.41) (CDP-DAG synthase 2) (CDP-DG synthase 2) (CDP-diacylglycerol synthase 2) (CDS 2) (CDP-diglyceride pyrophosphorylase 2) (CDP-diglyceride synthase 2) (CTP:phosphatidate cytidylyltransferase 2)	CDS2
O95674	O95674_S33	-0.597577593264286	0.218250328300101	O95674	CDS2_HUMAN	Phosphatidate cytidylyltransferase 2 (EC 2.7.7.41) (CDP-DAG synthase 2) (CDP-DG synthase 2) (CDP-diacylglycerol synthase 2) (CDS 2) (CDP-diglyceride pyrophosphorylase 2) (CDP-diglyceride synthase 2) (CTP:phosphatidate cytidylyltransferase 2)	CDS2
O95684	O95684_S156	0.298179850516391	0.328692082910821	O95684	FR1OP_HUMAN	FGFR1 oncogene partner	FGFR1OP
O95684	O95684_S156,O95684_S160	-0.0176958178355733	0.843928438768859	O95684	FR1OP_HUMAN	FGFR1 oncogene partner	FGFR1OP
O95684	O95684_S160	Inf	NA	O95684	FR1OP_HUMAN	FGFR1 oncogene partner	FGFR1OP
O95684	O95684_S202	-Inf	NA	O95684	FR1OP_HUMAN	FGFR1 oncogene partner	FGFR1OP
O95684	O95684_T169	-0.463392617320784	NA	O95684	FR1OP_HUMAN	FGFR1 oncogene partner	FGFR1OP
O95684	O95684_T170	0.712561051642628	0.190431681746464	O95684	FR1OP_HUMAN	FGFR1 oncogene partner	FGFR1OP
O95685	O95685_S25	-0.79036738127603	0.199950533463144	O95685	PPR3D_HUMAN	Protein phosphatase 1 regulatory subunit 3D (Protein phosphatase 1 regulatory subunit 6) (PP1 subunit R6) (Protein phosphatase 1-binding subunit R6)	PPP1R3D
O95685	O95685_S46	-0.133709811111468	0.533174990977874	O95685	PPR3D_HUMAN	Protein phosphatase 1 regulatory subunit 3D (Protein phosphatase 1 regulatory subunit 6) (PP1 subunit R6) (Protein phosphatase 1-binding subunit R6)	PPP1R3D
O95685	O95685_S74	0.0210333876456635	0.842848463104785	O95685	PPR3D_HUMAN	Protein phosphatase 1 regulatory subunit 3D (Protein phosphatase 1 regulatory subunit 6) (PP1 subunit R6) (Protein phosphatase 1-binding subunit R6)	PPP1R3D
O95685	O95685_S74,O95685_S77	-0.125944082021808	0.783423052442275	O95685	PPR3D_HUMAN	Protein phosphatase 1 regulatory subunit 3D (Protein phosphatase 1 regulatory subunit 6) (PP1 subunit R6) (Protein phosphatase 1-binding subunit R6)	PPP1R3D
O95685	O95685_S74,O95685_S78	-0.303515326163697	NA	O95685	PPR3D_HUMAN	Protein phosphatase 1 regulatory subunit 3D (Protein phosphatase 1 regulatory subunit 6) (PP1 subunit R6) (Protein phosphatase 1-binding subunit R6)	PPP1R3D
O95696	O95696_S1052	Inf	NA	O95696	BRD1_HUMAN	Bromodomain-containing protein 1 (BR140-like protein) (Bromodomain and PHD finger-containing protein 2)	BRD1
O95707	O95707_S10	-0.821829945174531	NA	O95707	RPP29_HUMAN	Ribonuclease P protein subunit p29 (hPOP4) (EC 3.1.26.5)	POP4
O95721	O95721_S163	-0.326148399408514	0.395590814423056	O95721	SNP29_HUMAN	Synaptosomal-associated protein 29 (SNAP-29) (Soluble 29 kDa NSF attachment protein) (Vesicle-membrane fusion protein SNAP-29)	SNAP29
O95747	O95747_S339	0.769687604156919	0.361797454272329	O95747	OXSR1_HUMAN	Serine/threonine-protein kinase OSR1 (EC 2.7.11.1) (Oxidative stress-responsive 1 protein)	OXSR1
O95757	O95757_S74	0.178100939442178	NA	O95757	HS74L_HUMAN	Heat shock 70 kDa protein 4L (Heat shock 70-related protein APG-1) (Osmotic stress protein 94)	HSPA4L
O95757	O95757_S814	0.239670516974787	NA	O95757	HS74L_HUMAN	Heat shock 70 kDa protein 4L (Heat shock 70-related protein APG-1) (Osmotic stress protein 94)	HSPA4L
O95757	O95757_T545	-0.16097335796682	0.717122624357031	O95757	HS74L_HUMAN	Heat shock 70 kDa protein 4L (Heat shock 70-related protein APG-1) (Osmotic stress protein 94)	HSPA4L
O95757	O95757_T571	0.120289787014357	NA	O95757	HS74L_HUMAN	Heat shock 70 kDa protein 4L (Heat shock 70-related protein APG-1) (Osmotic stress protein 94)	HSPA4L
O95758	O95758_S56	-0.046989592621865	0.84129436833104	O95758	PTBP3_HUMAN	Polypyrimidine tract-binding protein 3 (Regulator of differentiation 1) (Rod1)	PTBP3
O95782	O95782_S655	-0.254802036688034	NA	O95782	AP2A1_HUMAN	AP-2 complex subunit alpha-1 (100 kDa coated vesicle protein A) (Adapter-related protein complex 2 alpha-1 subunit) (Adaptor protein complex AP-2 subunit alpha-1) (Alpha-adaptin A) (Alpha1-adaptin) (Clathrin assembly protein complex 2 alpha-A large chain) (Plasma membrane adaptor HA2/AP2 adaptin alpha A subunit)	AP2A1
O95785	O95785_S1012,O95785_S1017	-0.512028517512278	0.219123359184282	O95785	WIZ_HUMAN	Protein Wiz (Widely-interspaced zinc finger-containing protein) (Zinc finger protein 803)	WIZ
O95785	O95785_S1017	0.115227670233248	0.415916528512685	O95785	WIZ_HUMAN	Protein Wiz (Widely-interspaced zinc finger-containing protein) (Zinc finger protein 803)	WIZ
O95785	O95785_S1134	-0.191554902719768	0.399559801865815	O95785	WIZ_HUMAN	Protein Wiz (Widely-interspaced zinc finger-containing protein) (Zinc finger protein 803)	WIZ
O95785	O95785_S1151,O95785_T1153	-0.726098982411954	0.165578408737952	O95785	WIZ_HUMAN	Protein Wiz (Widely-interspaced zinc finger-containing protein) (Zinc finger protein 803)	WIZ
O95785	O95785_S1480	Inf	NA	O95785	WIZ_HUMAN	Protein Wiz (Widely-interspaced zinc finger-containing protein) (Zinc finger protein 803)	WIZ
O95785	O95785_S982	0.169823607479527	NA	O95785	WIZ_HUMAN	Protein Wiz (Widely-interspaced zinc finger-containing protein) (Zinc finger protein 803)	WIZ
O95785	O95785_S983	0.0622632940704226	NA	O95785	WIZ_HUMAN	Protein Wiz (Widely-interspaced zinc finger-containing protein) (Zinc finger protein 803)	WIZ
O95793	O95793_S278	0.279445425402741	0.454830382210676	O95793	STAU1_HUMAN	Double-stranded RNA-binding protein Staufen homolog 1	STAU1
O95793	O95793_S390	0.205975450520474	0.708753292135748	O95793	STAU1_HUMAN	Double-stranded RNA-binding protein Staufen homolog 1	STAU1
O95801	O95801_S51	0.166738108464838	0.185761925866612	O95801	TTC4_HUMAN	Tetratricopeptide repeat protein 4 (TPR repeat protein 4)	TTC4
O95810	O95810_S293	1.36966286944919	NA	O95810	SDPR_HUMAN	Serum deprivation-response protein (Cavin-2) (PS-p68) (Phosphatidylserine-binding protein)	SDPR
O95817	O95817_S134	-0.0838827149632676	0.72986297070805	O95817	BAG3_HUMAN	BAG family molecular chaperone regulator 3 (BAG-3) (Bcl-2-associated athanogene 3) (Bcl-2-binding protein Bis) (Docking protein CAIR-1)	BAG3
O95817	O95817_S173	-0.00278603872238747	0.960838441840994	O95817	BAG3_HUMAN	BAG family molecular chaperone regulator 3 (BAG-3) (Bcl-2-associated athanogene 3) (Bcl-2-binding protein Bis) (Docking protein CAIR-1)	BAG3
O95817	O95817_S173,O95817_S194	0.18852211803965	0.476541527126692	O95817	BAG3_HUMAN	BAG family molecular chaperone regulator 3 (BAG-3) (Bcl-2-associated athanogene 3) (Bcl-2-binding protein Bis) (Docking protein CAIR-1)	BAG3
O95817	O95817_S190	Inf	NA	O95817	BAG3_HUMAN	BAG family molecular chaperone regulator 3 (BAG-3) (Bcl-2-associated athanogene 3) (Bcl-2-binding protein Bis) (Docking protein CAIR-1)	BAG3
O95817	O95817_S194	Inf	NA	O95817	BAG3_HUMAN	BAG family molecular chaperone regulator 3 (BAG-3) (Bcl-2-associated athanogene 3) (Bcl-2-binding protein Bis) (Docking protein CAIR-1)	BAG3
O95817	O95817_S195	Inf	NA	O95817	BAG3_HUMAN	BAG family molecular chaperone regulator 3 (BAG-3) (Bcl-2-associated athanogene 3) (Bcl-2-binding protein Bis) (Docking protein CAIR-1)	BAG3
O95817	O95817_S198	-Inf	NA	O95817	BAG3_HUMAN	BAG family molecular chaperone regulator 3 (BAG-3) (Bcl-2-associated athanogene 3) (Bcl-2-binding protein Bis) (Docking protein CAIR-1)	BAG3
O95817	O95817_S264	0.142427358515297	0.739784561462993	O95817	BAG3_HUMAN	BAG family molecular chaperone regulator 3 (BAG-3) (Bcl-2-associated athanogene 3) (Bcl-2-binding protein Bis) (Docking protein CAIR-1)	BAG3
O95817	O95817_S268	-0.0796236734930008	0.386885337386658	O95817	BAG3_HUMAN	BAG family molecular chaperone regulator 3 (BAG-3) (Bcl-2-associated athanogene 3) (Bcl-2-binding protein Bis) (Docking protein CAIR-1)	BAG3
O95817	O95817_S274	-0.676679691612397	0.026951068056126	O95817	BAG3_HUMAN	BAG family molecular chaperone regulator 3 (BAG-3) (Bcl-2-associated athanogene 3) (Bcl-2-binding protein Bis) (Docking protein CAIR-1)	BAG3
O95817	O95817_S275,O95817_S279	-0.449314975122926	0.20582390677255	O95817	BAG3_HUMAN	BAG family molecular chaperone regulator 3 (BAG-3) (Bcl-2-associated athanogene 3) (Bcl-2-binding protein Bis) (Docking protein CAIR-1)	BAG3
O95817	O95817_S279	0.169961624898159	NA	O95817	BAG3_HUMAN	BAG family molecular chaperone regulator 3 (BAG-3) (Bcl-2-associated athanogene 3) (Bcl-2-binding protein Bis) (Docking protein CAIR-1)	BAG3
O95817	O95817_S289	-0.182796808914352	0.525442083331199	O95817	BAG3_HUMAN	BAG family molecular chaperone regulator 3 (BAG-3) (Bcl-2-associated athanogene 3) (Bcl-2-binding protein Bis) (Docking protein CAIR-1)	BAG3
O95817	O95817_S291	0.308914645841886	0.378370341665458	O95817	BAG3_HUMAN	BAG family molecular chaperone regulator 3 (BAG-3) (Bcl-2-associated athanogene 3) (Bcl-2-binding protein Bis) (Docking protein CAIR-1)	BAG3
O95817	O95817_S377	-0.737090921419537	0.14721297902159	O95817	BAG3_HUMAN	BAG family molecular chaperone regulator 3 (BAG-3) (Bcl-2-associated athanogene 3) (Bcl-2-binding protein Bis) (Docking protein CAIR-1)	BAG3
O95817	O95817_S377,O95817_S385	NA	NA	O95817	BAG3_HUMAN	BAG family molecular chaperone regulator 3 (BAG-3) (Bcl-2-associated athanogene 3) (Bcl-2-binding protein Bis) (Docking protein CAIR-1)	BAG3
O95817	O95817_S377,O95817_S386	-0.631837523160854	0.0769254081294148	O95817	BAG3_HUMAN	BAG family molecular chaperone regulator 3 (BAG-3) (Bcl-2-associated athanogene 3) (Bcl-2-binding protein Bis) (Docking protein CAIR-1)	BAG3
O95817	O95817_S385	0.457833453191597	0.397927118246963	O95817	BAG3_HUMAN	BAG family molecular chaperone regulator 3 (BAG-3) (Bcl-2-associated athanogene 3) (Bcl-2-binding protein Bis) (Docking protein CAIR-1)	BAG3
O95817	O95817_T285,O95817_S289	-Inf	NA	O95817	BAG3_HUMAN	BAG family molecular chaperone regulator 3 (BAG-3) (Bcl-2-associated athanogene 3) (Bcl-2-binding protein Bis) (Docking protein CAIR-1)	BAG3
O95817	O95817_T406	-0.335104926561362	0.622926903313699	O95817	BAG3_HUMAN	BAG family molecular chaperone regulator 3 (BAG-3) (Bcl-2-associated athanogene 3) (Bcl-2-binding protein Bis) (Docking protein CAIR-1)	BAG3
O95819	O95819_S602	0.453623908678822	0.0210915524139805	O95819	M4K4_HUMAN	Mitogen-activated protein kinase kinase kinase kinase 4 (EC 2.7.11.1) (HPK/GCK-like kinase HGK) (MAPK/ERK kinase kinase kinase 4) (MEK kinase kinase 4) (MEKKK 4) (Nck-interacting kinase)	MAP4K4
O95819	O95819_S631	-0.288162563260822	0.34758125998088	O95819	M4K4_HUMAN	Mitogen-activated protein kinase kinase kinase kinase 4 (EC 2.7.11.1) (HPK/GCK-like kinase HGK) (MAPK/ERK kinase kinase kinase 4) (MEK kinase kinase 4) (MEKKK 4) (Nck-interacting kinase)	MAP4K4
O95819	O95819_S639	-0.199413804129335	0.612844184132051	O95819	M4K4_HUMAN	Mitogen-activated protein kinase kinase kinase kinase 4 (EC 2.7.11.1) (HPK/GCK-like kinase HGK) (MAPK/ERK kinase kinase kinase 4) (MEK kinase kinase 4) (MEKKK 4) (Nck-interacting kinase)	MAP4K4
O95819	O95819_S656	Inf	NA	O95819	M4K4_HUMAN	Mitogen-activated protein kinase kinase kinase kinase 4 (EC 2.7.11.1) (HPK/GCK-like kinase HGK) (MAPK/ERK kinase kinase kinase 4) (MEK kinase kinase 4) (MEKKK 4) (Nck-interacting kinase)	MAP4K4
O95819	O95819_S696	-Inf	NA	O95819	M4K4_HUMAN	Mitogen-activated protein kinase kinase kinase kinase 4 (EC 2.7.11.1) (HPK/GCK-like kinase HGK) (MAPK/ERK kinase kinase kinase 4) (MEK kinase kinase 4) (MEKKK 4) (Nck-interacting kinase)	MAP4K4
O95819	O95819_S698	0.795991968215104	NA	O95819	M4K4_HUMAN	Mitogen-activated protein kinase kinase kinase kinase 4 (EC 2.7.11.1) (HPK/GCK-like kinase HGK) (MAPK/ERK kinase kinase kinase 4) (MEK kinase kinase 4) (MEKKK 4) (Nck-interacting kinase)	MAP4K4
O95819	O95819_S708	-0.239381742806149	0.581295905178864	O95819	M4K4_HUMAN	Mitogen-activated protein kinase kinase kinase kinase 4 (EC 2.7.11.1) (HPK/GCK-like kinase HGK) (MAPK/ERK kinase kinase kinase 4) (MEK kinase kinase 4) (MEKKK 4) (Nck-interacting kinase)	MAP4K4
O95819	O95819_S710	2.56742301404154	0.0694529173073422	O95819	M4K4_HUMAN	Mitogen-activated protein kinase kinase kinase kinase 4 (EC 2.7.11.1) (HPK/GCK-like kinase HGK) (MAPK/ERK kinase kinase kinase 4) (MEK kinase kinase 4) (MEKKK 4) (Nck-interacting kinase)	MAP4K4
O95819	O95819_S805	-0.499905027625072	0.0497537339009779	O95819	M4K4_HUMAN	Mitogen-activated protein kinase kinase kinase kinase 4 (EC 2.7.11.1) (HPK/GCK-like kinase HGK) (MAPK/ERK kinase kinase kinase 4) (MEK kinase kinase 4) (MEKKK 4) (Nck-interacting kinase)	MAP4K4
O95819	O95819_S900	3.45082628299444	0.0031880973117242	O95819	M4K4_HUMAN	Mitogen-activated protein kinase kinase kinase kinase 4 (EC 2.7.11.1) (HPK/GCK-like kinase HGK) (MAPK/ERK kinase kinase kinase 4) (MEK kinase kinase 4) (MEKKK 4) (Nck-interacting kinase)	MAP4K4
O95819;Q8N4C8	O95819_S900,Q8N4C8_S993	Inf	NA	O95819;Q8N4C8	M4K4_HUMAN;MINK1_HUMAN	Mitogen-activated protein kinase kinase kinase kinase 4 (EC 2.7.11.1) (HPK/GCK-like kinase HGK) (MAPK/ERK kinase kinase kinase 4) (MEK kinase kinase 4) (MEKKK 4) (Nck-interacting kinase);Misshapen-like kinase 1 (EC 2.7.11.1) (GCK family kinase MiNK) (MAPK/ERK kinase kinase kinase 6) (MEK kinase kinase 6) (MEKKK 6) (Misshapen/NIK-related kinase) (Mitogen-activated protein kinase kinase kinase kina…	MAP4K4;MINK1
O95831	O95831_S268	NA	NA	O95831	AIFM1_HUMAN	Apoptosis-inducing factor 1, mitochondrial (EC 1.-.-.-) (Programmed cell death protein 8)	AIFM1
O95835	O95835_S216	-Inf	NA	O95835	LATS1_HUMAN	Serine/threonine-protein kinase LATS1 (EC 2.7.11.1) (Large tumor suppressor homolog 1) (WARTS protein kinase) (h-warts)	LATS1
O95835	O95835_S464	-0.862613094315474	0.142612973319298	O95835	LATS1_HUMAN	Serine/threonine-protein kinase LATS1 (EC 2.7.11.1) (Large tumor suppressor homolog 1) (WARTS protein kinase) (h-warts)	LATS1
O95835	O95835_S613	-0.0837402786170571	0.80292866158513	O95835	LATS1_HUMAN	Serine/threonine-protein kinase LATS1 (EC 2.7.11.1) (Large tumor suppressor homolog 1) (WARTS protein kinase) (h-warts)	LATS1
O95835	O95835_T612	-0.243964567192464	NA	O95835	LATS1_HUMAN	Serine/threonine-protein kinase LATS1 (EC 2.7.11.1) (Large tumor suppressor homolog 1) (WARTS protein kinase) (h-warts)	LATS1
O95873	O95873_S90	NA	NA	O95873	CF047_HUMAN	Uncharacterized protein C6orf47 (Protein G4)	C6orf47
O95983	O95983_S85	-0.331941899839183	0.367231480047748	O95983	MBD3_HUMAN	Methyl-CpG-binding domain protein 3 (Methyl-CpG-binding protein MBD3)	MBD3
O95983	O95983_S86	0.266009429800997	NA	O95983	MBD3_HUMAN	Methyl-CpG-binding domain protein 3 (Methyl-CpG-binding protein MBD3)	MBD3
O95999	O95999_S138	-0.354889636110102	0.476641152142233	O95999	BCL10_HUMAN	B-cell lymphoma/leukemia 10 (B-cell CLL/lymphoma 10) (Bcl-10) (CARD-containing molecule enhancing NF-kappa-B) (CARD-like apoptotic protein) (hCLAP) (CED-3/ICH-1 prodomain homologous E10-like regulator) (CIPER) (Cellular homolog of vCARMEN) (cCARMEN) (Cellular-E10) (c-E10) (Mammalian CARD-containing adapter molecule E10) (mE10)	BCL10
O96013	O96013_S104	0.138298435135721	0.582994728283284	O96013	PAK4_HUMAN	Serine/threonine-protein kinase PAK 4 (EC 2.7.11.1) (p21-activated kinase 4) (PAK-4)	PAK4
O96013	O96013_S148	0.086249899921557	NA	O96013	PAK4_HUMAN	Serine/threonine-protein kinase PAK 4 (EC 2.7.11.1) (p21-activated kinase 4) (PAK-4)	PAK4
O96013	O96013_S181	-0.690175745770896	0.0504718228563847	O96013	PAK4_HUMAN	Serine/threonine-protein kinase PAK 4 (EC 2.7.11.1) (p21-activated kinase 4) (PAK-4)	PAK4
O96013	O96013_S291	-0.404651181351667	0.382013468481176	O96013	PAK4_HUMAN	Serine/threonine-protein kinase PAK 4 (EC 2.7.11.1) (p21-activated kinase 4) (PAK-4)	PAK4
O96013	O96013_S97,O96013_S104	-0.0996219947162752	NA	O96013	PAK4_HUMAN	Serine/threonine-protein kinase PAK 4 (EC 2.7.11.1) (p21-activated kinase 4) (PAK-4)	PAK4
O96013	O96013_S99,O96013_S104	-0.49836518015504	NA	O96013	PAK4_HUMAN	Serine/threonine-protein kinase PAK 4 (EC 2.7.11.1) (p21-activated kinase 4) (PAK-4)	PAK4
O96013	O96013_T207	-0.376891312251703	0.757200854519463	O96013	PAK4_HUMAN	Serine/threonine-protein kinase PAK 4 (EC 2.7.11.1) (p21-activated kinase 4) (PAK-4)	PAK4
O96019	O96019_S233	-0.751309410149323	0.0315898823794105	O96019	ACL6A_HUMAN	Actin-like protein 6A (53 kDa BRG1-associated factor A) (Actin-related protein Baf53a) (ArpNbeta) (BRG1-associated factor 53A) (BAF53A) (INO80 complex subunit K)	ACTL6A
O96028	O96028_S121	-0.00248494733929761	0.988696273156225	O96028	NSD2_HUMAN	Histone-lysine N-methyltransferase NSD2 (EC 2.1.1.43) (Multiple myeloma SET domain-containing protein) (MMSET) (Nuclear SET domain-containing protein 2) (NSD2) (Protein trithorax-5) (Wolf-Hirschhorn syndrome candidate 1 protein) (WHSC1)	WHSC1
O96028	O96028_S555	0.370661018000125	0.327004955796638	O96028	NSD2_HUMAN	Histone-lysine N-methyltransferase NSD2 (EC 2.1.1.43) (Multiple myeloma SET domain-containing protein) (MMSET) (Nuclear SET domain-containing protein 2) (NSD2) (Protein trithorax-5) (Wolf-Hirschhorn syndrome candidate 1 protein) (WHSC1)	WHSC1
P00441	P00441_S99	-0.809491022342374	NA	P00441	SODC_HUMAN	Superoxide dismutase [Cu-Zn] (EC 1.15.1.1) (Superoxide dismutase 1) (hSod1)	SOD1
P00519	P00519_S718	-0.0819857608748974	0.664477761942601	P00519	ABL1_HUMAN	Tyrosine-protein kinase ABL1 (EC 2.7.10.2) (Abelson murine leukemia viral oncogene homolog 1) (Abelson tyrosine-protein kinase 1) (Proto-oncogene c-Abl) (p150)	ABL1
P00519	P00519_S919	-0.487106239297179	NA	P00519	ABL1_HUMAN	Tyrosine-protein kinase ABL1 (EC 2.7.10.2) (Abelson murine leukemia viral oncogene homolog 1) (Abelson tyrosine-protein kinase 1) (Proto-oncogene c-Abl) (p150)	ABL1
P00533	P00533_T693	-1.75242724061649	NA	P00533	EGFR_HUMAN	Epidermal growth factor receptor (EC 2.7.10.1) (Proto-oncogene c-ErbB-1) (Receptor tyrosine-protein kinase erbB-1)	EGFR
P00558	P00558_S203	-1.6464805565197	0.0392461653934983	P00558	PGK1_HUMAN	Phosphoglycerate kinase 1 (EC 2.7.2.3) (Cell migration-inducing gene 10 protein) (Primer recognition protein 2) (PRP 2)	PGK1
P01106	P01106_S281,P01106_S293	0.461306383993472	0.156030989022173	P01106	MYC_HUMAN	Myc proto-oncogene protein (Class E basic helix-loop-helix protein 39) (bHLHe39) (Proto-oncogene c-Myc) (Transcription factor p64)	MYC
P02545	P02545_S22	0.0552830380187087	0.756210868275051	P02545	LMNA_HUMAN	Prelamin-A/C [Cleaved into: Lamin-A/C (70 kDa lamin) (Renal carcinoma antigen NY-REN-32)]	LMNA
P02545	P02545_S277	-1.07026737608795	0.0239368395473347	P02545	LMNA_HUMAN	Prelamin-A/C [Cleaved into: Lamin-A/C (70 kDa lamin) (Renal carcinoma antigen NY-REN-32)]	LMNA
P02545	P02545_S390	0.0835284859429161	0.851021707034848	P02545	LMNA_HUMAN	Prelamin-A/C [Cleaved into: Lamin-A/C (70 kDa lamin) (Renal carcinoma antigen NY-REN-32)]	LMNA
P02545	P02545_S390,P02545_S392	0.201532207982865	0.254338739181873	P02545	LMNA_HUMAN	Prelamin-A/C [Cleaved into: Lamin-A/C (70 kDa lamin) (Renal carcinoma antigen NY-REN-32)]	LMNA
P02545	P02545_S392	0.578840345113207	0.0946006991361354	P02545	LMNA_HUMAN	Prelamin-A/C [Cleaved into: Lamin-A/C (70 kDa lamin) (Renal carcinoma antigen NY-REN-32)]	LMNA
P02545	P02545_S403	0.214224720640336	0.887441247077733	P02545	LMNA_HUMAN	Prelamin-A/C [Cleaved into: Lamin-A/C (70 kDa lamin) (Renal carcinoma antigen NY-REN-32)]	LMNA
P02545	P02545_S403,P02545_S406	-2.32452416929718	NA	P02545	LMNA_HUMAN	Prelamin-A/C [Cleaved into: Lamin-A/C (70 kDa lamin) (Renal carcinoma antigen NY-REN-32)]	LMNA
P02545	P02545_S403,P02545_S407	0.260705266136568	0.442101907096137	P02545	LMNA_HUMAN	Prelamin-A/C [Cleaved into: Lamin-A/C (70 kDa lamin) (Renal carcinoma antigen NY-REN-32)]	LMNA
P02545	P02545_S403,P02545_S414	-0.107770698107544	0.630618679848119	P02545	LMNA_HUMAN	Prelamin-A/C [Cleaved into: Lamin-A/C (70 kDa lamin) (Renal carcinoma antigen NY-REN-32)]	LMNA
P02545	P02545_S403,P02545_T409	0.704669561700797	0.0743985240371647	P02545	LMNA_HUMAN	Prelamin-A/C [Cleaved into: Lamin-A/C (70 kDa lamin) (Renal carcinoma antigen NY-REN-32)]	LMNA
P02545	P02545_S404	-0.962524325343016	0.316732071181184	P02545	LMNA_HUMAN	Prelamin-A/C [Cleaved into: Lamin-A/C (70 kDa lamin) (Renal carcinoma antigen NY-REN-32)]	LMNA
P02545	P02545_S404,P02545_S406	0.758624677592811	0.163225016065916	P02545	LMNA_HUMAN	Prelamin-A/C [Cleaved into: Lamin-A/C (70 kDa lamin) (Renal carcinoma antigen NY-REN-32)]	LMNA
P02545	P02545_S404,P02545_S407	2.08056969696924	0.182349154056106	P02545	LMNA_HUMAN	Prelamin-A/C [Cleaved into: Lamin-A/C (70 kDa lamin) (Renal carcinoma antigen NY-REN-32)]	LMNA
P02545	P02545_S404,P02545_S414	2.24731675459628	0.109466403544924	P02545	LMNA_HUMAN	Prelamin-A/C [Cleaved into: Lamin-A/C (70 kDa lamin) (Renal carcinoma antigen NY-REN-32)]	LMNA
P02545	P02545_S414	-2.27312603525969	0.143596574958653	P02545	LMNA_HUMAN	Prelamin-A/C [Cleaved into: Lamin-A/C (70 kDa lamin) (Renal carcinoma antigen NY-REN-32)]	LMNA
P02545	P02545_S426	1.34975168129134	0.0445521651799141	P02545	LMNA_HUMAN	Prelamin-A/C [Cleaved into: Lamin-A/C (70 kDa lamin) (Renal carcinoma antigen NY-REN-32)]	LMNA
P02545	P02545_S628	0.772636672881367	0.190785459479462	P02545	LMNA_HUMAN	Prelamin-A/C [Cleaved into: Lamin-A/C (70 kDa lamin) (Renal carcinoma antigen NY-REN-32)]	LMNA
P02545	P02545_S636	0.676574194039707	0.106960337990006	P02545	LMNA_HUMAN	Prelamin-A/C [Cleaved into: Lamin-A/C (70 kDa lamin) (Renal carcinoma antigen NY-REN-32)]	LMNA
P02794	P02794_S179	-0.672354367613025	0.0619169977952292	P02794	FRIH_HUMAN	Ferritin heavy chain (Ferritin H subunit) (EC 1.16.3.1) (Cell proliferation-inducing gene 15 protein)	FTH1
P02794	P02794_T175	0.286150802127647	0.654600054501468	P02794	FRIH_HUMAN	Ferritin heavy chain (Ferritin H subunit) (EC 1.16.3.1) (Cell proliferation-inducing gene 15 protein)	FTH1
P04049	P04049_S220	0.505140679141026	0.182766587132976	P04049	RAF1_HUMAN	RAF proto-oncogene serine/threonine-protein kinase (EC 2.7.11.1) (Proto-oncogene c-RAF) (cRaf) (Raf-1)	RAF1
P04049	P04049_S227	1.37555695270493	NA	P04049	RAF1_HUMAN	RAF proto-oncogene serine/threonine-protein kinase (EC 2.7.11.1) (Proto-oncogene c-RAF) (cRaf) (Raf-1)	RAF1
P04049	P04049_S257	Inf	NA	P04049	RAF1_HUMAN	RAF proto-oncogene serine/threonine-protein kinase (EC 2.7.11.1) (Proto-oncogene c-RAF) (cRaf) (Raf-1)	RAF1
P04049	P04049_S259	0.0375162042595889	0.783618453905111	P04049	RAF1_HUMAN	RAF proto-oncogene serine/threonine-protein kinase (EC 2.7.11.1) (Proto-oncogene c-RAF) (cRaf) (Raf-1)	RAF1
P04049	P04049_S289,P04049_S301	-Inf	NA	P04049	RAF1_HUMAN	RAF proto-oncogene serine/threonine-protein kinase (EC 2.7.11.1) (Proto-oncogene c-RAF) (cRaf) (Raf-1)	RAF1
P04049	P04049_S295,P04049_S301	NA	NA	P04049	RAF1_HUMAN	RAF proto-oncogene serine/threonine-protein kinase (EC 2.7.11.1) (Proto-oncogene c-RAF) (cRaf) (Raf-1)	RAF1
P04049	P04049_S296	1.04918401386946	0.259170623117605	P04049	RAF1_HUMAN	RAF proto-oncogene serine/threonine-protein kinase (EC 2.7.11.1) (Proto-oncogene c-RAF) (cRaf) (Raf-1)	RAF1
P04049	P04049_S296,P04049_S301	NA	NA	P04049	RAF1_HUMAN	RAF proto-oncogene serine/threonine-protein kinase (EC 2.7.11.1) (Proto-oncogene c-RAF) (cRaf) (Raf-1)	RAF1
P04049	P04049_S301	-0.240447611986951	0.579253659665807	P04049	RAF1_HUMAN	RAF proto-oncogene serine/threonine-protein kinase (EC 2.7.11.1) (Proto-oncogene c-RAF) (cRaf) (Raf-1)	RAF1
P04049	P04049_S43	0.386300851054112	0.0698671538264957	P04049	RAF1_HUMAN	RAF proto-oncogene serine/threonine-protein kinase (EC 2.7.11.1) (Proto-oncogene c-RAF) (cRaf) (Raf-1)	RAF1
P04049	P04049_S642	-0.782728270216723	0.0161643830720783	P04049	RAF1_HUMAN	RAF proto-oncogene serine/threonine-protein kinase (EC 2.7.11.1) (Proto-oncogene c-RAF) (cRaf) (Raf-1)	RAF1
P04049	P04049_T260	0.145770733387707	0.670041247681173	P04049	RAF1_HUMAN	RAF proto-oncogene serine/threonine-protein kinase (EC 2.7.11.1) (Proto-oncogene c-RAF) (cRaf) (Raf-1)	RAF1
P04075	P04075_S39	0.85634110624845	NA	P04075	ALDOA_HUMAN	Fructose-bisphosphate aldolase A (EC 4.1.2.13) (Lung cancer antigen NY-LU-1) (Muscle-type aldolase)	ALDOA
P04075	P04075_S46	0.306231639724038	NA	P04075	ALDOA_HUMAN	Fructose-bisphosphate aldolase A (EC 4.1.2.13) (Lung cancer antigen NY-LU-1) (Muscle-type aldolase)	ALDOA
P04150	P04150_S134	-0.209515591941435	0.382802390144096	P04150	GCR_HUMAN	Glucocorticoid receptor (GR) (Nuclear receptor subfamily 3 group C member 1)	NR3C1
P04150	P04150_S44	0.0132947132856635	0.955898863302116	P04150	GCR_HUMAN	Glucocorticoid receptor (GR) (Nuclear receptor subfamily 3 group C member 1)	NR3C1
P04183	P04183_S13	-0.814678422116468	0.26317195870942	P04183	KITH_HUMAN	Thymidine kinase, cytosolic (EC 2.7.1.21)	TK1
P04406	P04406_S210	0.378137300641654	0.45205789572223	P04406	G3P_HUMAN	Glyceraldehyde-3-phosphate dehydrogenase (GAPDH) (EC 1.2.1.12) (Peptidyl-cysteine S-nitrosylase GAPDH) (EC 2.6.99.-)	GAPDH
P04406	P04406_T184	-0.582782110954075	0.581842490082192	P04406	G3P_HUMAN	Glyceraldehyde-3-phosphate dehydrogenase (GAPDH) (EC 1.2.1.12) (Peptidyl-cysteine S-nitrosylase GAPDH) (EC 2.6.99.-)	GAPDH
P04626	P04626_S1054	0.768521542112898	NA	P04626	ERBB2_HUMAN	Receptor tyrosine-protein kinase erbB-2 (EC 2.7.10.1) (Metastatic lymph node gene 19 protein) (MLN 19) (Proto-oncogene Neu) (Proto-oncogene c-ErbB-2) (Tyrosine kinase-type cell surface receptor HER2) (p185erbB2) (CD antigen CD340)	ERBB2
P04637	P04637_S315	-0.0885708181026163	0.537479052177148	P04637	P53_HUMAN	Cellular tumor antigen p53 (Antigen NY-CO-13) (Phosphoprotein p53) (Tumor suppressor p53)	TP53
P04637	P04637_S392	-0.996589205957205	0.0894638926112439	P04637	P53_HUMAN	Cellular tumor antigen p53 (Antigen NY-CO-13) (Phosphoprotein p53) (Tumor suppressor p53)	TP53
P04792	P04792_S15	-0.604796973259071	0.461068424858891	P04792	HSPB1_HUMAN	Heat shock protein beta-1 (HspB1) (28 kDa heat shock protein) (Estrogen-regulated 24 kDa protein) (Heat shock 27 kDa protein) (HSP 27) (Stress-responsive protein 27) (SRP27)	HSPB1
P04792	P04792_S82	0.0500461870150749	0.894109035888141	P04792	HSPB1_HUMAN	Heat shock protein beta-1 (HspB1) (28 kDa heat shock protein) (Estrogen-regulated 24 kDa protein) (Heat shock 27 kDa protein) (HSP 27) (Stress-responsive protein 27) (SRP27)	HSPB1
P04920	P04920_S113	-0.296346727485021	0.268916730504645	P04920	B3A2_HUMAN	Anion exchange protein 2 (AE 2) (Anion exchanger 2) (Non-erythroid band 3-like protein) (BND3L) (Solute carrier family 4 member 2)	SLC4A2
P04920	P04920_S132	-0.237498182539127	0.480380894132066	P04920	B3A2_HUMAN	Anion exchange protein 2 (AE 2) (Anion exchanger 2) (Non-erythroid band 3-like protein) (BND3L) (Solute carrier family 4 member 2)	SLC4A2
P04920	P04920_S173	-0.403525834343479	0.134179224459744	P04920	B3A2_HUMAN	Anion exchange protein 2 (AE 2) (Anion exchanger 2) (Non-erythroid band 3-like protein) (BND3L) (Solute carrier family 4 member 2)	SLC4A2
P04920	P04920_S443	Inf	NA	P04920	B3A2_HUMAN	Anion exchange protein 2 (AE 2) (Anion exchanger 2) (Non-erythroid band 3-like protein) (BND3L) (Solute carrier family 4 member 2)	SLC4A2
P05114	P05114_S7	2.10678941819086	0.0195294390343628	P05114	HMGN1_HUMAN	Non-histone chromosomal protein HMG-14 (High mobility group nucleosome-binding domain-containing protein 1)	HMGN1
P05114	P05114_S8	-0.149026859508639	NA	P05114	HMGN1_HUMAN	Non-histone chromosomal protein HMG-14 (High mobility group nucleosome-binding domain-containing protein 1)	HMGN1
P05198	P05198_S58	-0.495916719386555	0.0166582295957709	P05198	IF2A_HUMAN	Eukaryotic translation initiation factor 2 subunit 1 (Eukaryotic translation initiation factor 2 subunit alpha) (eIF-2-alpha) (eIF-2A) (eIF-2alpha)	EIF2S1
P05387	P05387_S79	0.494364256078543	NA	P05387	RLA2_HUMAN	60S acidic ribosomal protein P2 (Renal carcinoma antigen NY-REN-44)	RPLP2
P05387	P05387_S86	2.95742874502202	NA	P05387	RLA2_HUMAN	60S acidic ribosomal protein P2 (Renal carcinoma antigen NY-REN-44)	RPLP2
P05387;P05386	P05387_S102,P05386_S101	-1.52914566863903	0.0508184315903248	P05386;P05387	RLA1_HUMAN;RLA2_HUMAN	60S acidic ribosomal protein P1;60S acidic ribosomal protein P2 (Renal carcinoma antigen NY-REN-44)	RPLP1;RPLP2
P05387;P05386	P05387_S105,P05386_S104	-1.30151962228188	NA	P05386;P05387	RLA1_HUMAN;RLA2_HUMAN	60S acidic ribosomal protein P1;60S acidic ribosomal protein P2 (Renal carcinoma antigen NY-REN-44)	RPLP1;RPLP2
P05412;P17535	P05412_S73,P17535_S100	1.16603097556811	0.023250631867024	P05412;P17535	JUN_HUMAN;JUND_HUMAN	Transcription factor AP-1 (Activator protein 1) (AP1) (Proto-oncogene c-Jun) (V-jun avian sarcoma virus 17 oncogene homolog) (p39);Transcription factor jun-D	JUN;JUND
P05423	P05423_S42	Inf	NA	P05423	RPC4_HUMAN	DNA-directed RNA polymerase III subunit RPC4 (RNA polymerase III subunit C4) (DNA-directed RNA polymerase III subunit D) (Protein BN51) (RNA polymerase III 47 kDa subunit) (RPC53 homolog)	POLR3D
P05455	P05455_S350	0.204338531996579	0.638838005868495	P05455	LA_HUMAN	Lupus La protein (La autoantigen) (La ribonucleoprotein) (Sjoegren syndrome type B antigen) (SS-B)	SSB
P05455	P05455_S366	0.017803186288063	0.882826228471157	P05455	LA_HUMAN	Lupus La protein (La autoantigen) (La ribonucleoprotein) (Sjoegren syndrome type B antigen) (SS-B)	SSB
P05455	P05455_S92	-0.224541420415993	0.388200194835332	P05455	LA_HUMAN	Lupus La protein (La autoantigen) (La ribonucleoprotein) (Sjoegren syndrome type B antigen) (SS-B)	SSB
P05783	P05783_S10	-0.23352139215391	0.378430868547303	P05783	K1C18_HUMAN	Keratin, type I cytoskeletal 18 (Cell proliferation-inducing gene 46 protein) (Cytokeratin-18) (CK-18) (Keratin-18) (K18)	KRT18
P05783	P05783_S15	-0.657337770597453	0.0201431449651053	P05783	K1C18_HUMAN	Keratin, type I cytoskeletal 18 (Cell proliferation-inducing gene 46 protein) (Cytokeratin-18) (CK-18) (Keratin-18) (K18)	KRT18
P05783	P05783_S15,P05783_S34	0.0904396583101011	NA	P05783	K1C18_HUMAN	Keratin, type I cytoskeletal 18 (Cell proliferation-inducing gene 46 protein) (Cytokeratin-18) (CK-18) (Keratin-18) (K18)	KRT18
P05783	P05783_S23	-0.0458249342466862	0.894232223252018	P05783	K1C18_HUMAN	Keratin, type I cytoskeletal 18 (Cell proliferation-inducing gene 46 protein) (Cytokeratin-18) (CK-18) (Keratin-18) (K18)	KRT18
P05783	P05783_S34	-0.159058666064077	0.70228106920902	P05783	K1C18_HUMAN	Keratin, type I cytoskeletal 18 (Cell proliferation-inducing gene 46 protein) (Cytokeratin-18) (CK-18) (Keratin-18) (K18)	KRT18
P05783	P05783_S399	0.648731542146977	NA	P05783	K1C18_HUMAN	Keratin, type I cytoskeletal 18 (Cell proliferation-inducing gene 46 protein) (Cytokeratin-18) (CK-18) (Keratin-18) (K18)	KRT18
P05783	P05783_S42	-0.172687662500763	NA	P05783	K1C18_HUMAN	Keratin, type I cytoskeletal 18 (Cell proliferation-inducing gene 46 protein) (Cytokeratin-18) (CK-18) (Keratin-18) (K18)	KRT18
P05783	P05783_S47	0.24698648250138	0.277176388835031	P05783	K1C18_HUMAN	Keratin, type I cytoskeletal 18 (Cell proliferation-inducing gene 46 protein) (Cytokeratin-18) (CK-18) (Keratin-18) (K18)	KRT18
P05783	P05783_S51	-0.110162961579723	0.759927886844208	P05783	K1C18_HUMAN	Keratin, type I cytoskeletal 18 (Cell proliferation-inducing gene 46 protein) (Cytokeratin-18) (CK-18) (Keratin-18) (K18)	KRT18
P05783	P05783_S53	-0.496759129976775	0.0547359198369348	P05783	K1C18_HUMAN	Keratin, type I cytoskeletal 18 (Cell proliferation-inducing gene 46 protein) (Cytokeratin-18) (CK-18) (Keratin-18) (K18)	KRT18
P05783	P05783_S60	-0.946295192841992	0.0488502238280386	P05783	K1C18_HUMAN	Keratin, type I cytoskeletal 18 (Cell proliferation-inducing gene 46 protein) (Cytokeratin-18) (CK-18) (Keratin-18) (K18)	KRT18
P05783	P05783_T422	-0.548800599277743	0.34237405512386	P05783	K1C18_HUMAN	Keratin, type I cytoskeletal 18 (Cell proliferation-inducing gene 46 protein) (Cytokeratin-18) (CK-18) (Keratin-18) (K18)	KRT18
P05783	P05783_T65	-0.240274221332197	NA	P05783	K1C18_HUMAN	Keratin, type I cytoskeletal 18 (Cell proliferation-inducing gene 46 protein) (Cytokeratin-18) (CK-18) (Keratin-18) (K18)	KRT18
P06454	P06454_S10	-0.271852853111379	0.20026534812547	P06454	PTMA_HUMAN	Prothymosin alpha [Cleaved into: Thymosin alpha-1]	PTMA
P06454	P06454_S2	-0.65068509027946	0.28289711626635	P06454	PTMA_HUMAN	Prothymosin alpha [Cleaved into: Thymosin alpha-1]	PTMA
P06454	P06454_S9	-0.255680110271073	0.177878626466193	P06454	PTMA_HUMAN	Prothymosin alpha [Cleaved into: Thymosin alpha-1]	PTMA
P06454	P06454_T8	-0.37939931079323	0.24311273779929	P06454	PTMA_HUMAN	Prothymosin alpha [Cleaved into: Thymosin alpha-1]	PTMA
P06493	P06493_T14	0.155963459764526	0.568114695849535	P06493	CDK1_HUMAN	Cyclin-dependent kinase 1 (CDK1) (EC 2.7.11.22) (EC 2.7.11.23) (Cell division control protein 2 homolog) (Cell division protein kinase 1) (p34 protein kinase)	CDK1
P06493	P06493_T14,P06493_Y15	0.0595394717149892	0.762708458502646	P06493	CDK1_HUMAN	Cyclin-dependent kinase 1 (CDK1) (EC 2.7.11.22) (EC 2.7.11.23) (Cell division control protein 2 homolog) (Cell division protein kinase 1) (p34 protein kinase)	CDK1
P06493;P24941;Q00526	P06493_T14,P06493_Y15,P24941_T14,P24941_Y15,Q00526_T14,Q00526_Y15	-0.129565594742995	0.522568952877865	P06493;P24941;Q00526	CDK1_HUMAN;CDK2_HUMAN;CDK3_HUMAN	Cyclin-dependent kinase 1 (CDK1) (EC 2.7.11.22) (EC 2.7.11.23) (Cell division control protein 2 homolog) (Cell division protein kinase 1) (p34 protein kinase);Cyclin-dependent kinase 2 (EC 2.7.11.22) (Cell division protein kinase 2) (p33 protein kinase);Cyclin-dependent kinase 3 (EC 2.7.11.22) (Cell division protein kinase 3)	CDK1;CDK2;CDK3
P06493;P24941;Q00526	P06493_T14,P24941_T14,Q00526_T14	-0.0161411985351094	0.944847095624058	P06493;P24941;Q00526	CDK1_HUMAN;CDK2_HUMAN;CDK3_HUMAN	Cyclin-dependent kinase 1 (CDK1) (EC 2.7.11.22) (EC 2.7.11.23) (Cell division control protein 2 homolog) (Cell division protein kinase 1) (p34 protein kinase);Cyclin-dependent kinase 2 (EC 2.7.11.22) (Cell division protein kinase 2) (p33 protein kinase);Cyclin-dependent kinase 3 (EC 2.7.11.22) (Cell division protein kinase 3)	CDK1;CDK2;CDK3
P06493;P24941;Q00526	P06493_Y15,P24941_Y15,Q00526_Y15	-0.195646231173239	NA	P06493;P24941;Q00526	CDK1_HUMAN;CDK2_HUMAN;CDK3_HUMAN	Cyclin-dependent kinase 1 (CDK1) (EC 2.7.11.22) (EC 2.7.11.23) (Cell division control protein 2 homolog) (Cell division protein kinase 1) (p34 protein kinase);Cyclin-dependent kinase 2 (EC 2.7.11.22) (Cell division protein kinase 2) (p33 protein kinase);Cyclin-dependent kinase 3 (EC 2.7.11.22) (Cell division protein kinase 3)	CDK1;CDK2;CDK3
P06576	P06576_S356	0.601093654126287	NA	P06576	ATPB_HUMAN	ATP synthase subunit beta, mitochondrial (EC 3.6.3.14)	ATP5B
P06730	P06730_S209	-0.225616495612267	0.694711852861794	P06730	IF4E_HUMAN	Eukaryotic translation initiation factor 4E (eIF-4E) (eIF4E) (eIF-4F 25 kDa subunit) (mRNA cap-binding protein)	EIF4E
P06730	P06730_T210	0.122062369159541	0.78709467881683	P06730	IF4E_HUMAN	Eukaryotic translation initiation factor 4E (eIF-4E) (eIF4E) (eIF-4F 25 kDa subunit) (mRNA cap-binding protein)	EIF4E
P06730	P06730_T211	-0.303557952332714	0.269158608496912	P06730	IF4E_HUMAN	Eukaryotic translation initiation factor 4E (eIF-4E) (eIF4E) (eIF-4F 25 kDa subunit) (mRNA cap-binding protein)	EIF4E
P06748	P06748_S125	-0.15909437459111	0.52163573400775	P06748	NPM_HUMAN	Nucleophosmin (NPM) (Nucleolar phosphoprotein B23) (Nucleolar protein NO38) (Numatrin)	NPM1
P06748	P06748_S137	0.103551209197586	0.736931123222096	P06748	NPM_HUMAN	Nucleophosmin (NPM) (Nucleolar phosphoprotein B23) (Nucleolar protein NO38) (Numatrin)	NPM1
P06748	P06748_S143	-0.158134329118755	0.387266680380734	P06748	NPM_HUMAN	Nucleophosmin (NPM) (Nucleolar phosphoprotein B23) (Nucleolar protein NO38) (Numatrin)	NPM1
P06748	P06748_S195	0.347201815697038	0.4897051979893	P06748	NPM_HUMAN	Nucleophosmin (NPM) (Nucleolar phosphoprotein B23) (Nucleolar protein NO38) (Numatrin)	NPM1
P06748	P06748_S217,P06748_T219	-0.958737642713055	NA	P06748	NPM_HUMAN	Nucleophosmin (NPM) (Nucleolar phosphoprotein B23) (Nucleolar protein NO38) (Numatrin)	NPM1
P06748	P06748_S218	-3.04893915660789	NA	P06748	NPM_HUMAN	Nucleophosmin (NPM) (Nucleolar phosphoprotein B23) (Nucleolar protein NO38) (Numatrin)	NPM1
P06748	P06748_S227	-0.112608832290155	0.406235018076695	P06748	NPM_HUMAN	Nucleophosmin (NPM) (Nucleolar phosphoprotein B23) (Nucleolar protein NO38) (Numatrin)	NPM1
P06748	P06748_S242	0.311945361937949	0.393932354478017	P06748	NPM_HUMAN	Nucleophosmin (NPM) (Nucleolar phosphoprotein B23) (Nucleolar protein NO38) (Numatrin)	NPM1
P06748	P06748_S243	0.199442552419309	0.263104305100394	P06748	NPM_HUMAN	Nucleophosmin (NPM) (Nucleolar phosphoprotein B23) (Nucleolar protein NO38) (Numatrin)	NPM1
P06748	P06748_S254	-0.0563996906217312	0.740066877260592	P06748	NPM_HUMAN	Nucleophosmin (NPM) (Nucleolar phosphoprotein B23) (Nucleolar protein NO38) (Numatrin)	NPM1
P06748	P06748_S254,P06748_S260	-0.326916268128599	NA	P06748	NPM_HUMAN	Nucleophosmin (NPM) (Nucleolar phosphoprotein B23) (Nucleolar protein NO38) (Numatrin)	NPM1
P06748	P06748_S260	0.0788458525541955	0.914477364978757	P06748	NPM_HUMAN	Nucleophosmin (NPM) (Nucleolar phosphoprotein B23) (Nucleolar protein NO38) (Numatrin)	NPM1
P06748	P06748_S70	0.217478908680903	0.510749359507207	P06748	NPM_HUMAN	Nucleophosmin (NPM) (Nucleolar phosphoprotein B23) (Nucleolar protein NO38) (Numatrin)	NPM1
P06748	P06748_T199	-0.442949326899158	0.557906622012843	P06748	NPM_HUMAN	Nucleophosmin (NPM) (Nucleolar phosphoprotein B23) (Nucleolar protein NO38) (Numatrin)	NPM1
P06748	P06748_T237	0.124798886084591	0.260823205167208	P06748	NPM_HUMAN	Nucleophosmin (NPM) (Nucleolar phosphoprotein B23) (Nucleolar protein NO38) (Numatrin)	NPM1
P07199	P07199_S156	0.166041410517613	NA	P07199	CENPB_HUMAN	Major centromere autoantigen B (Centromere protein B) (CENP-B)	CENPB
P07355;A6NMY6	P07355_S12,A6NMY6_S12	0.189834088071403	0.735192890410962	A6NMY6;P07355	AXA2L_HUMAN;ANXA2_HUMAN	Putative annexin A2-like protein (Annexin A2 pseudogene 2) (Lipocortin II pseudogene);Annexin A2 (Annexin II) (Annexin-2) (Calpactin I heavy chain) (Calpactin-1 heavy chain) (Chromobindin-8) (Lipocortin II) (Placental anticoagulant protein IV) (PAP-IV) (Protein I) (p36)	ANXA2P2;ANXA2
P07355;A6NMY6	P07355_S18,A6NMY6_S18	0.0690905037324438	NA	A6NMY6;P07355	AXA2L_HUMAN;ANXA2_HUMAN	Putative annexin A2-like protein (Annexin A2 pseudogene 2) (Lipocortin II pseudogene);Annexin A2 (Annexin II) (Annexin-2) (Calpactin I heavy chain) (Calpactin-1 heavy chain) (Chromobindin-8) (Lipocortin II) (Placental anticoagulant protein IV) (PAP-IV) (Protein I) (p36)	ANXA2P2;ANXA2
P07355;A6NMY6	P07355_S26,A6NMY6_S26	-0.692544106606194	NA	A6NMY6;P07355	AXA2L_HUMAN;ANXA2_HUMAN	Putative annexin A2-like protein (Annexin A2 pseudogene 2) (Lipocortin II pseudogene);Annexin A2 (Annexin II) (Annexin-2) (Calpactin I heavy chain) (Calpactin-1 heavy chain) (Chromobindin-8) (Lipocortin II) (Placental anticoagulant protein IV) (PAP-IV) (Protein I) (p36)	ANXA2P2;ANXA2
P07355;A6NMY6	P07355_T19,A6NMY6_T19	-0.236739728587345	0.322813592556968	A6NMY6;P07355	AXA2L_HUMAN;ANXA2_HUMAN	Putative annexin A2-like protein (Annexin A2 pseudogene 2) (Lipocortin II pseudogene);Annexin A2 (Annexin II) (Annexin-2) (Calpactin I heavy chain) (Calpactin-1 heavy chain) (Chromobindin-8) (Lipocortin II) (Placental anticoagulant protein IV) (PAP-IV) (Protein I) (p36)	ANXA2P2;ANXA2
P07355;A6NMY6	P07355_T3,A6NMY6_T3	-0.569590718513125	0.316820026172643	A6NMY6;P07355	AXA2L_HUMAN;ANXA2_HUMAN	Putative annexin A2-like protein (Annexin A2 pseudogene 2) (Lipocortin II pseudogene);Annexin A2 (Annexin II) (Annexin-2) (Calpactin I heavy chain) (Calpactin-1 heavy chain) (Chromobindin-8) (Lipocortin II) (Placental anticoagulant protein IV) (PAP-IV) (Protein I) (p36)	ANXA2P2;ANXA2
P07355;A6NMY6	P07355_Y24,A6NMY6_Y24	0.348852707902299	0.245091699476999	A6NMY6;P07355	AXA2L_HUMAN;ANXA2_HUMAN	Putative annexin A2-like protein (Annexin A2 pseudogene 2) (Lipocortin II pseudogene);Annexin A2 (Annexin II) (Annexin-2) (Calpactin I heavy chain) (Calpactin-1 heavy chain) (Chromobindin-8) (Lipocortin II) (Placental anticoagulant protein IV) (PAP-IV) (Protein I) (p36)	ANXA2P2;ANXA2
P07437;Q9BVA1;Q13885;A6NNZ2;Q9BUF5;P68371;P04350;Q3ZCM7	P07437_T274,Q9BVA1_T274,Q13885_T274,A6NNZ2_T274,Q9BUF5_T274,P68371_T274,P04350_T274,Q3ZCM7_T274	2.44383783847519	NA	A6NNZ2;P04350;P07437;P68371;Q13885;Q3ZCM7;Q9BUF5;Q9BVA1	TBB8L_HUMAN;TBB4A_HUMAN;TBB5_HUMAN;TBB4B_HUMAN;TBB2A_HUMAN;TBB8_HUMAN;TBB6_HUMAN;TBB2B_HUMAN	Tubulin beta-8 chain-like protein LOC260334;Tubulin beta-4A chain (Tubulin 5 beta) (Tubulin beta-4 chain);Tubulin beta chain (Tubulin beta-5 chain);Tubulin beta-4B chain (Tubulin beta-2 chain) (Tubulin beta-2C chain);Tubulin beta-2A chain;Tubulin beta-8 chain;Tubulin beta-6 chain;Tubulin beta-2B chain	;TUBB4A;TUBB;TUBB4B;TUBB2A;TUBB8;TUBB6;TUBB2B
P07814	P07814_S882,P07814_S885	-0.306188656990088	0.0456164706458697	P07814	SYEP_HUMAN	Bifunctional glutamate/proline--tRNA ligase (Bifunctional aminoacyl-tRNA synthetase) (Cell proliferation-inducing gene 32 protein) (Glutamatyl-prolyl-tRNA synthetase) [Includes: Glutamate--tRNA ligase (EC 6.1.1.17) (Glutamyl-tRNA synthetase) (GluRS); Proline--tRNA ligase (EC 6.1.1.15) (Prolyl-tRNA synthetase)]	EPRS
P07814	P07814_S882,P07814_S886	Inf	NA	P07814	SYEP_HUMAN	Bifunctional glutamate/proline--tRNA ligase (Bifunctional aminoacyl-tRNA synthetase) (Cell proliferation-inducing gene 32 protein) (Glutamatyl-prolyl-tRNA synthetase) [Includes: Glutamate--tRNA ligase (EC 6.1.1.17) (Glutamyl-tRNA synthetase) (GluRS); Proline--tRNA ligase (EC 6.1.1.15) (Prolyl-tRNA synthetase)]	EPRS
P07814	P07814_S883,P07814_S885	NA	NA	P07814	SYEP_HUMAN	Bifunctional glutamate/proline--tRNA ligase (Bifunctional aminoacyl-tRNA synthetase) (Cell proliferation-inducing gene 32 protein) (Glutamatyl-prolyl-tRNA synthetase) [Includes: Glutamate--tRNA ligase (EC 6.1.1.17) (Glutamyl-tRNA synthetase) (GluRS); Proline--tRNA ligase (EC 6.1.1.15) (Prolyl-tRNA synthetase)]	EPRS
P07814	P07814_S885	-0.0994008288378154	0.822251665260648	P07814	SYEP_HUMAN	Bifunctional glutamate/proline--tRNA ligase (Bifunctional aminoacyl-tRNA synthetase) (Cell proliferation-inducing gene 32 protein) (Glutamatyl-prolyl-tRNA synthetase) [Includes: Glutamate--tRNA ligase (EC 6.1.1.17) (Glutamyl-tRNA synthetase) (GluRS); Proline--tRNA ligase (EC 6.1.1.15) (Prolyl-tRNA synthetase)]	EPRS
P07814	P07814_S886	0.323201520017354	NA	P07814	SYEP_HUMAN	Bifunctional glutamate/proline--tRNA ligase (Bifunctional aminoacyl-tRNA synthetase) (Cell proliferation-inducing gene 32 protein) (Glutamatyl-prolyl-tRNA synthetase) [Includes: Glutamate--tRNA ligase (EC 6.1.1.17) (Glutamyl-tRNA synthetase) (GluRS); Proline--tRNA ligase (EC 6.1.1.15) (Prolyl-tRNA synthetase)]	EPRS
P07900	P07900_S231	-0.912350580752995	0.49720694442729	P07900	HS90A_HUMAN	Heat shock protein HSP 90-alpha (Heat shock 86 kDa) (HSP 86) (HSP86) (Renal carcinoma antigen NY-REN-38)	HSP90AA1
P07900	P07900_S263	-0.777362254363898	0.486576322561219	P07900	HS90A_HUMAN	Heat shock protein HSP 90-alpha (Heat shock 86 kDa) (HSP 86) (HSP86) (Renal carcinoma antigen NY-REN-38)	HSP90AA1
P07910	P07910_S233	0.483083494601827	0.458201301156019	P07910	HNRPC_HUMAN	Heterogeneous nuclear ribonucleoproteins C1/C2 (hnRNP C1/C2)	HNRNPC
P08047	P08047_S2	1.12192306732909	0.226180420895374	P08047	SP1_HUMAN	Transcription factor Sp1	SP1
P08047	P08047_S56	-0.405757264548101	NA	P08047	SP1_HUMAN	Transcription factor Sp1	SP1
P08047	P08047_S59	-0.295942768241313	0.384098822173169	P08047	SP1_HUMAN	Transcription factor Sp1	SP1
P08047	P08047_S7	-0.123597393259549	0.584045518595877	P08047	SP1_HUMAN	Transcription factor Sp1	SP1
P08047;Q9UIH9;P0CG40	P08047_S702,Q9UIH9_S397,P0CG40_S408	-1.3605059122971	0.111379494328	P08047;P0CG40;Q9UIH9	SP1_HUMAN;SP9_HUMAN;KLF15_HUMAN	Transcription factor Sp1;Transcription factor Sp9;Krueppel-like factor 15 (Kidney-enriched krueppel-like factor)	SP1;SP9;KLF15
P08107	P08107_S631	-0.629383654051282	0.00329529056047972	P08107	HSP71_HUMAN	Heat shock 70 kDa protein 1A/1B (Heat shock 70 kDa protein 1/2) (HSP70-1/HSP70-2) (HSP70.1/HSP70.2)	HSPA1A
P08183;P21439	P08183_T1174,P08183_S1177,P21439_T1180,P21439_S1183	0.429962941591291	0.689864818260899	P08183;P21439	MDR1_HUMAN;MDR3_HUMAN	Multidrug resistance protein 1 (EC 3.6.3.44) (ATP-binding cassette sub-family B member 1) (P-glycoprotein 1) (CD antigen CD243);Multidrug resistance protein 3 (EC 3.6.3.44) (ATP-binding cassette sub-family B member 4) (P-glycoprotein 3)	ABCB1;ABCB4
P08238	P08238_S226	-0.0819323225190469	0.937094259043711	P08238	HS90B_HUMAN	Heat shock protein HSP 90-beta (HSP 90) (Heat shock 84 kDa) (HSP 84) (HSP84)	HSP90AB1
P08238	P08238_S452	2.82958040412326	0.00322807156679739	P08238	HS90B_HUMAN	Heat shock protein HSP 90-beta (HSP 90) (Heat shock 84 kDa) (HSP 84) (HSP84)	HSP90AB1
P08238;Q58FF7	P08238_S226,Q58FF7_S205	0.324946655694364	0.727587374833918	P08238;Q58FF7	HS90B_HUMAN;H90B3_HUMAN	Heat shock protein HSP 90-beta (HSP 90) (Heat shock 84 kDa) (HSP 84) (HSP84);Putative heat shock protein HSP 90-beta-3 (Heat shock protein 90-beta c) (Heat shock protein 90Bc)	HSP90AB1;HSP90AB3P
P08238;Q58FF8	P08238_S255,Q58FF8_S177	-0.259031281172194	0.179330279064733	P08238;Q58FF8	HS90B_HUMAN;H90B2_HUMAN	Heat shock protein HSP 90-beta (HSP 90) (Heat shock 84 kDa) (HSP 84) (HSP84);Putative heat shock protein HSP 90-beta 2 (Heat shock protein 90-beta b) (Heat shock protein 90Bb)	HSP90AB1;HSP90AB2P
P08238;Q58FF8	P08238_S261,Q58FF8_S183	0.0582419710707283	0.907833608298506	P08238;Q58FF8	HS90B_HUMAN;H90B2_HUMAN	Heat shock protein HSP 90-beta (HSP 90) (Heat shock 84 kDa) (HSP 84) (HSP84);Putative heat shock protein HSP 90-beta 2 (Heat shock protein 90-beta b) (Heat shock protein 90Bb)	HSP90AB1;HSP90AB2P
P08397	P08397_S15	-0.36867622603008	0.569489061901661	P08397	HEM3_HUMAN	Porphobilinogen deaminase (PBG-D) (EC 2.5.1.61) (Hydroxymethylbilane synthase) (HMBS) (Pre-uroporphyrinogen synthase)	HMBS
P08559	P08559_S232	0.587838608410143	0.294000556072696	P08559	ODPA_HUMAN	Pyruvate dehydrogenase E1 component subunit alpha, somatic form, mitochondrial (EC 1.2.4.1) (PDHE1-A type I)	PDHA1
P08559;P29803	P08559_S293,P08559_S300,P29803_S291,P29803_S298	0.53416952371136	0.181148451848432	P08559;P29803	ODPA_HUMAN;ODPAT_HUMAN	Pyruvate dehydrogenase E1 component subunit alpha, somatic form, mitochondrial (EC 1.2.4.1) (PDHE1-A type I);"Pyruvate dehydrogenase E1 component subunit alpha, testis-specific form, mitochondrial (EC 1.2.4.1) (PDHE1-A type II)"	PDHA1;PDHA2
P08559;P29803	P08559_S293,P29803_S291	0.261867597653037	0.561569065174693	P08559;P29803	ODPA_HUMAN;ODPAT_HUMAN	Pyruvate dehydrogenase E1 component subunit alpha, somatic form, mitochondrial (EC 1.2.4.1) (PDHE1-A type I);"Pyruvate dehydrogenase E1 component subunit alpha, testis-specific form, mitochondrial (EC 1.2.4.1) (PDHE1-A type II)"	PDHA1;PDHA2
P08581	P08581_S990	0.311416284736768	0.45470816446557	P08581	MET_HUMAN	Hepatocyte growth factor receptor (HGF receptor) (EC 2.7.10.1) (HGF/SF receptor) (Proto-oncogene c-Met) (Scatter factor receptor) (SF receptor) (Tyrosine-protein kinase Met)	MET
P08621	P08621_S226	0.459714633405307	0.275291398003386	P08621	RU17_HUMAN	U1 small nuclear ribonucleoprotein 70 kDa (U1 snRNP 70 kDa) (U1-70K) (snRNP70)	SNRNP70
P08621	P08621_S320	-0.188586813527014	0.494067888325086	P08621	RU17_HUMAN	U1 small nuclear ribonucleoprotein 70 kDa (U1 snRNP 70 kDa) (U1-70K) (snRNP70)	SNRNP70
P08621	P08621_S410	-0.0748110072112809	0.748742918398033	P08621	RU17_HUMAN	U1 small nuclear ribonucleoprotein 70 kDa (U1 snRNP 70 kDa) (U1-70K) (snRNP70)	SNRNP70
P08651	P08651_S273	-0.261409968200277	0.228537160831513	P08651	NFIC_HUMAN	Nuclear factor 1 C-type (NF1-C) (Nuclear factor 1/C) (CCAAT-box-binding transcription factor) (CTF) (Nuclear factor I/C) (NF-I/C) (NFI-C) (TGGCA-binding protein)	NFIC
P08651	P08651_S277	NA	NA	P08651	NFIC_HUMAN	Nuclear factor 1 C-type (NF1-C) (Nuclear factor 1/C) (CCAAT-box-binding transcription factor) (CTF) (Nuclear factor I/C) (NF-I/C) (NFI-C) (TGGCA-binding protein)	NFIC
P08651	P08651_S305	0.285287485181234	0.34063893692994	P08651	NFIC_HUMAN	Nuclear factor 1 C-type (NF1-C) (Nuclear factor 1/C) (CCAAT-box-binding transcription factor) (CTF) (Nuclear factor I/C) (NF-I/C) (NFI-C) (TGGCA-binding protein)	NFIC
P08651	P08651_S322	-0.183132180165438	NA	P08651	NFIC_HUMAN	Nuclear factor 1 C-type (NF1-C) (Nuclear factor 1/C) (CCAAT-box-binding transcription factor) (CTF) (Nuclear factor I/C) (NF-I/C) (NFI-C) (TGGCA-binding protein)	NFIC
P08651	P08651_S323	0.120879872964063	0.650588652819424	P08651	NFIC_HUMAN	Nuclear factor 1 C-type (NF1-C) (Nuclear factor 1/C) (CCAAT-box-binding transcription factor) (CTF) (Nuclear factor I/C) (NF-I/C) (NFI-C) (TGGCA-binding protein)	NFIC
P08651	P08651_S333	0.425154370490409	0.42637290020044	P08651	NFIC_HUMAN	Nuclear factor 1 C-type (NF1-C) (Nuclear factor 1/C) (CCAAT-box-binding transcription factor) (CTF) (Nuclear factor I/C) (NF-I/C) (NFI-C) (TGGCA-binding protein)	NFIC
P08651	P08651_S333,P08651_S337	-0.150231787901951	NA	P08651	NFIC_HUMAN	Nuclear factor 1 C-type (NF1-C) (Nuclear factor 1/C) (CCAAT-box-binding transcription factor) (CTF) (Nuclear factor I/C) (NF-I/C) (NFI-C) (TGGCA-binding protein)	NFIC
P08651	P08651_S333,P08651_S339	0.56701398353699	0.105499690640171	P08651	NFIC_HUMAN	Nuclear factor 1 C-type (NF1-C) (Nuclear factor 1/C) (CCAAT-box-binding transcription factor) (CTF) (Nuclear factor I/C) (NF-I/C) (NFI-C) (TGGCA-binding protein)	NFIC
P08651	P08651_S339	-0.0150314155513437	0.956067060910133	P08651	NFIC_HUMAN	Nuclear factor 1 C-type (NF1-C) (Nuclear factor 1/C) (CCAAT-box-binding transcription factor) (CTF) (Nuclear factor I/C) (NF-I/C) (NFI-C) (TGGCA-binding protein)	NFIC
P08651	P08651_S348	0.580263283800482	0.382916320258949	P08651	NFIC_HUMAN	Nuclear factor 1 C-type (NF1-C) (Nuclear factor 1/C) (CCAAT-box-binding transcription factor) (CTF) (Nuclear factor I/C) (NF-I/C) (NFI-C) (TGGCA-binding protein)	NFIC
P08670	P08670_S25	0.702354634752602	0.0266082376609387	P08670	VIME_HUMAN	Vimentin	VIM
P08670	P08670_S39	Inf	NA	P08670	VIME_HUMAN	Vimentin	VIM
P08670	P08670_S42	0.498610340813566	0.445620280173328	P08670	VIME_HUMAN	Vimentin	VIM
P08670	P08670_S459	0.0315885112909082	0.879887501404079	P08670	VIME_HUMAN	Vimentin	VIM
P08670	P08670_S5	-0.193188802457662	0.376506395103469	P08670	VIME_HUMAN	Vimentin	VIM
P08670	P08670_S51	-0.0776738204968221	0.840598256453855	P08670	VIME_HUMAN	Vimentin	VIM
P08670	P08670_S72	2.81514063400761	NA	P08670	VIME_HUMAN	Vimentin	VIM
P08670	P08670_S73	2.22367178805923	0.0552137777422086	P08670	VIME_HUMAN	Vimentin	VIM
P08670	P08670_S8	-0.675507055367309	0.196339008953681	P08670	VIME_HUMAN	Vimentin	VIM
P08670	P08670_S9	-0.241384816744575	0.565504148619256	P08670	VIME_HUMAN	Vimentin	VIM
P08670	P08670_T20	-2.32503993431537	NA	P08670	VIME_HUMAN	Vimentin	VIM
P09017	P09017_S247	-0.551307551926757	NA	P09017	HXC4_HUMAN	Homeobox protein Hox-C4 (Homeobox protein CP19) (Homeobox protein Hox-3E)	HOXC4
P09017	P09017_S249	0.152994150935848	0.629106550624392	P09017	HXC4_HUMAN	Homeobox protein Hox-C4 (Homeobox protein CP19) (Homeobox protein Hox-3E)	HOXC4
P09132	P09132_S135	-0.106286980340536	0.825339347394487	P09132	SRP19_HUMAN	Signal recognition particle 19 kDa protein (SRP19)	SRP19
P09234	P09234_S17	-0.550976671080567	0.107864343096334	P09234	RU1C_HUMAN	U1 small nuclear ribonucleoprotein C (U1 snRNP C) (U1-C) (U1C)	SNRPC
P09429	P09429_S35	0.284422772680268	0.129299588473507	P09429	HMGB1_HUMAN	High mobility group protein B1 (High mobility group protein 1) (HMG-1)	HMGB1
P09543	P09543_S9	1.23298814912491	NA	P09543	CN37_HUMAN	2',3'-cyclic-nucleotide 3'-phosphodiesterase (CNP) (CNPase) (EC 3.1.4.37)	CNP
P09651	P09651_S2,P09651_S6	-0.00397737314940846	0.978278425606389	P09651	ROA1_HUMAN	Heterogeneous nuclear ribonucleoprotein A1 (hnRNP A1) (Helix-destabilizing protein) (Single-strand RNA-binding protein) (hnRNP core protein A1)	HNRNPA1
P09651	P09651_S363	NA	NA	P09651	ROA1_HUMAN	Heterogeneous nuclear ribonucleoprotein A1 (hnRNP A1) (Helix-destabilizing protein) (Single-strand RNA-binding protein) (hnRNP core protein A1)	HNRNPA1
P09651	P09651_S364	-0.0492791719754825	0.723195909371393	P09651	ROA1_HUMAN	Heterogeneous nuclear ribonucleoprotein A1 (hnRNP A1) (Helix-destabilizing protein) (Single-strand RNA-binding protein) (hnRNP core protein A1)	HNRNPA1
P09651	P09651_S368	-0.237662436880972	0.649147824604984	P09651	ROA1_HUMAN	Heterogeneous nuclear ribonucleoprotein A1 (hnRNP A1) (Helix-destabilizing protein) (Single-strand RNA-binding protein) (hnRNP core protein A1)	HNRNPA1
P09651	P09651_S6	-0.0305982448224403	0.802018564218266	P09651	ROA1_HUMAN	Heterogeneous nuclear ribonucleoprotein A1 (hnRNP A1) (Helix-destabilizing protein) (Single-strand RNA-binding protein) (hnRNP core protein A1)	HNRNPA1
P09661	P09661_S178	0.383338503163214	NA	P09661	RU2A_HUMAN	U2 small nuclear ribonucleoprotein A' (U2 snRNP A')	SNRPA1
P09661	P09661_T180	-0.0348956540499425	0.763200392211592	P09661	RU2A_HUMAN	U2 small nuclear ribonucleoprotein A' (U2 snRNP A')	SNRPA1
P09874	P09874_T368	0.00676609588203547	0.951187556074586	P09874	PARP1_HUMAN	Poly [ADP-ribose] polymerase 1 (PARP-1) (EC 2.4.2.30) (ADP-ribosyltransferase diphtheria toxin-like 1) (ARTD1) (NAD(+) ADP-ribosyltransferase 1) (ADPRT 1) (Poly[ADP-ribose] synthase 1)	PARP1
P09884	P09884_S186	0.499311994102044	0.00884256226991686	P09884	DPOLA_HUMAN	DNA polymerase alpha catalytic subunit (EC 2.7.7.7) (DNA polymerase alpha catalytic subunit p180)	POLA1
P09884	P09884_S190	0.128762286691647	NA	P09884	DPOLA_HUMAN	DNA polymerase alpha catalytic subunit (EC 2.7.7.7) (DNA polymerase alpha catalytic subunit p180)	POLA1
P09884	P09884_S209	-0.249026135651443	0.342516240041707	P09884	DPOLA_HUMAN	DNA polymerase alpha catalytic subunit (EC 2.7.7.7) (DNA polymerase alpha catalytic subunit p180)	POLA1
P09884	P09884_T219	-0.568600854022359	NA	P09884	DPOLA_HUMAN	DNA polymerase alpha catalytic subunit (EC 2.7.7.7) (DNA polymerase alpha catalytic subunit p180)	POLA1
P09972	P09972_S45	0.559343799702996	0.0450185066544169	P09972	ALDOC_HUMAN	Fructose-bisphosphate aldolase C (EC 4.1.2.13) (Brain-type aldolase)	ALDOC
P0C1Z6	P0C1Z6_S180	0.217311123167898	0.322270911732676	P0C1Z6	TFPT_HUMAN	TCF3 fusion partner (INO80 complex subunit F) (Protein FB1)	TFPT
P0C7T5	P0C7T5_S361	-0.481817569276548	0.220118950911729	P0C7T5	ATX1L_HUMAN	Ataxin-1-like (Brother of ataxin-1) (Brother of ATXN1)	ATXN1L
P0C7T5	P0C7T5_T330	-0.448239323186944	0.252846865140518	P0C7T5	ATX1L_HUMAN	Ataxin-1-like (Brother of ataxin-1) (Brother of ATXN1)	ATXN1L
P0C7T5	P0C7T5_T456	-0.146703070421012	0.822414344321986	P0C7T5	ATX1L_HUMAN	Ataxin-1-like (Brother of ataxin-1) (Brother of ATXN1)	ATXN1L
P0CAP2	P0CAP2_S179	-1.07778890656941	0.247426044827897	P0CAP2	GRL1A_HUMAN	DNA-directed RNA polymerase II subunit GRINL1A (DNA-directed RNA polymerase II subunit M) (Glutamate receptor-like protein 1A)	POLR2M
P0CAP2	P0CAP2_S270	-0.892451936615459	0.0124801865694393	P0CAP2	GRL1A_HUMAN	DNA-directed RNA polymerase II subunit GRINL1A (DNA-directed RNA polymerase II subunit M) (Glutamate receptor-like protein 1A)	POLR2M
P0CAP2	P0CAP2_S72	1.29755167701687	0.0133815494512795	P0CAP2	GRL1A_HUMAN	DNA-directed RNA polymerase II subunit GRINL1A (DNA-directed RNA polymerase II subunit M) (Glutamate receptor-like protein 1A)	POLR2M
P0CAP2;Q9BZD3	P0CAP2_S179,Q9BZD3_S179	-1.1642931192464	0.217660139569393	P0CAP2;Q9BZD3	GRL1A_HUMAN;GCOM2_HUMAN	DNA-directed RNA polymerase II subunit GRINL1A (DNA-directed RNA polymerase II subunit M) (Glutamate receptor-like protein 1A);Putative GRINL1B complex locus protein 2 (Glutamate receptor-like protein 1B)	POLR2M;GCOM2
P0CW22;P08708	P0CW22_S113,P08708_S113	-0.702730939403885	NA	P08708;P0CW22	RS17_HUMAN;RS17L_HUMAN	40S ribosomal protein S17;40S ribosomal protein S17-like	RPS17;RPS17L
P0DI83	P0DI83_S13	-0.631278045040901	0.406744342380462	P0DI83	NARR_HUMAN	Ras-related protein Rab-34, isoform NARR (Nine amino-acid residue-repeats)	RAB34
P0DJ93	P0DJ93_S60	Inf	NA	P0DJ93	SIM13_HUMAN	Small integral membrane protein 13	SMIM13
P10070	P10070_S809	Inf	NA	P10070	GLI2_HUMAN	Zinc finger protein GLI2 (Tax helper protein)	GLI2
P10070	P10070_S941	0.826785372255027	0.0995969462277535	P10070	GLI2_HUMAN	Zinc finger protein GLI2 (Tax helper protein)	GLI2
P10071	P10071_S664	0.117864982579512	0.796385866880023	P10071	GLI3_HUMAN	Transcriptional activator GLI3 (GLI3 form of 190 kDa) (GLI3-190) (GLI3 full length protein) (GLI3FL) [Cleaved into: Transcriptional repressor GLI3R (GLI3 C-terminally truncated form) (GLI3 form of 83 kDa) (GLI3-83)]	GLI3
P10071	P10071_S980	0.0497649250928471	0.898272805801289	P10071	GLI3_HUMAN	Transcriptional activator GLI3 (GLI3 form of 190 kDa) (GLI3-190) (GLI3 full length protein) (GLI3FL) [Cleaved into: Transcriptional repressor GLI3R (GLI3 C-terminally truncated form) (GLI3 form of 83 kDa) (GLI3-83)]	GLI3
P10074	P10074_S169	0.497688555641995	0.354020360959271	P10074	ZBT48_HUMAN	Zinc finger and BTB domain-containing protein 48 (Krueppel-related zinc finger protein 3) (Protein HKR3) (Zinc finger protein 855)	ZBTB48
P10075	P10075_S86	0.171409335618324	0.58921869590272	P10075	GLI4_HUMAN	Zinc finger protein GLI4 (Krueppel-related zinc finger protein 4) (Protein HKR4)	GLI4
P10109	P10109_S61	0.697405795498451	NA	P10109	ADX_HUMAN	Adrenodoxin, mitochondrial (Adrenal ferredoxin) (Ferredoxin-1) (Hepatoredoxin)	FDX1
P10109	P10109_S63	1.28671237508147	0.0130635653310267	P10109	ADX_HUMAN	Adrenodoxin, mitochondrial (Adrenal ferredoxin) (Ferredoxin-1) (Hepatoredoxin)	FDX1
P10398	P10398_S157	-0.0856179006478991	0.652548966251212	P10398	ARAF_HUMAN	Serine/threonine-protein kinase A-Raf (EC 2.7.11.1) (Proto-oncogene A-Raf) (Proto-oncogene A-Raf-1) (Proto-oncogene Pks)	ARAF
P10398	P10398_S186	-0.431597094885969	0.633289971840294	P10398	ARAF_HUMAN	Serine/threonine-protein kinase A-Raf (EC 2.7.11.1) (Proto-oncogene A-Raf) (Proto-oncogene A-Raf-1) (Proto-oncogene Pks)	ARAF
P10398	P10398_S212	0.15307489211861	0.262468707781658	P10398	ARAF_HUMAN	Serine/threonine-protein kinase A-Raf (EC 2.7.11.1) (Proto-oncogene A-Raf) (Proto-oncogene A-Raf-1) (Proto-oncogene Pks)	ARAF
P10398	P10398_S214	-0.144414988095223	NA	P10398	ARAF_HUMAN	Serine/threonine-protein kinase A-Raf (EC 2.7.11.1) (Proto-oncogene A-Raf) (Proto-oncogene A-Raf-1) (Proto-oncogene Pks)	ARAF
P10398	P10398_S222	0.175774439771262	0.639612560067876	P10398	ARAF_HUMAN	Serine/threonine-protein kinase A-Raf (EC 2.7.11.1) (Proto-oncogene A-Raf) (Proto-oncogene A-Raf-1) (Proto-oncogene Pks)	ARAF
P10398	P10398_S257	Inf	NA	P10398	ARAF_HUMAN	Serine/threonine-protein kinase A-Raf (EC 2.7.11.1) (Proto-oncogene A-Raf) (Proto-oncogene A-Raf-1) (Proto-oncogene Pks)	ARAF
P10398	P10398_S269	1.37358581700877	NA	P10398	ARAF_HUMAN	Serine/threonine-protein kinase A-Raf (EC 2.7.11.1) (Proto-oncogene A-Raf) (Proto-oncogene A-Raf-1) (Proto-oncogene Pks)	ARAF
P10398	P10398_S269,P10398_S274	-4.82796275649949	NA	P10398	ARAF_HUMAN	Serine/threonine-protein kinase A-Raf (EC 2.7.11.1) (Proto-oncogene A-Raf) (Proto-oncogene A-Raf-1) (Proto-oncogene Pks)	ARAF
P10398	P10398_S580	-0.193092224416613	NA	P10398	ARAF_HUMAN	Serine/threonine-protein kinase A-Raf (EC 2.7.11.1) (Proto-oncogene A-Raf) (Proto-oncogene A-Raf-1) (Proto-oncogene Pks)	ARAF
P10398	P10398_S582	0.052670042387291	0.831678782644158	P10398	ARAF_HUMAN	Serine/threonine-protein kinase A-Raf (EC 2.7.11.1) (Proto-oncogene A-Raf) (Proto-oncogene A-Raf-1) (Proto-oncogene Pks)	ARAF
P10398	P10398_T589	0.8544649414746	NA	P10398	ARAF_HUMAN	Serine/threonine-protein kinase A-Raf (EC 2.7.11.1) (Proto-oncogene A-Raf) (Proto-oncogene A-Raf-1) (Proto-oncogene Pks)	ARAF
P10398;P04049	P10398_S582,P04049_S621	-0.0256821998928558	0.880794432730913	P04049;P10398	RAF1_HUMAN;ARAF_HUMAN	RAF proto-oncogene serine/threonine-protein kinase (EC 2.7.11.1) (Proto-oncogene c-RAF) (cRaf) (Raf-1);Serine/threonine-protein kinase A-Raf (EC 2.7.11.1) (Proto-oncogene A-Raf) (Proto-oncogene A-Raf-1) (Proto-oncogene Pks)	RAF1;ARAF
P10412	P10412_S2	0.316585997484677	0.0908979137191537	P10412	H14_HUMAN	Histone H1.4 (Histone H1b) (Histone H1s-4)	HIST1H1E
P10412	P10412_T18	0.331904840669845	0.239282199778018	P10412	H14_HUMAN	Histone H1.4 (Histone H1b) (Histone H1s-4)	HIST1H1E
P10412;P16402	P10412_S36,P16402_S37	2.79170225291028	0.000848925163613679	P10412;P16402	H14_HUMAN;H13_HUMAN	Histone H1.4 (Histone H1b) (Histone H1s-4);Histone H1.3 (Histone H1c) (Histone H1s-2)	HIST1H1E;HIST1H1D
P10412;P16402;P16403	P10412_S36,P16402_S37,P16403_S36	2.45876122346073	0.000912790670886787	P10412;P16402;P16403	H14_HUMAN;H13_HUMAN;H12_HUMAN	Histone H1.4 (Histone H1b) (Histone H1s-4);Histone H1.3 (Histone H1c) (Histone H1s-2);Histone H1.2 (Histone H1c) (Histone H1d) (Histone H1s-1)	HIST1H1E;HIST1H1D;HIST1H1C
P10636	P10636_S437	-0.522956178425641	0.208493527838495	P10636	TAU_HUMAN	Microtubule-associated protein tau (Neurofibrillary tangle protein) (Paired helical filament-tau) (PHF-tau)	MAPT
P10636	P10636_S516	NA	NA	P10636	TAU_HUMAN	Microtubule-associated protein tau (Neurofibrillary tangle protein) (Paired helical filament-tau) (PHF-tau)	MAPT
P10636	P10636_S516,P10636_S519	-0.300602642979992	0.22074554644046	P10636	TAU_HUMAN	Microtubule-associated protein tau (Neurofibrillary tangle protein) (Paired helical filament-tau) (PHF-tau)	MAPT
P10636	P10636_S519	NA	NA	P10636	TAU_HUMAN	Microtubule-associated protein tau (Neurofibrillary tangle protein) (Paired helical filament-tau) (PHF-tau)	MAPT
P10636	P10636_S531	0.660061788766472	NA	P10636	TAU_HUMAN	Microtubule-associated protein tau (Neurofibrillary tangle protein) (Paired helical filament-tau) (PHF-tau)	MAPT
P10636	P10636_S713,P10636_S717,P10636_T720	-0.281342700925713	0.181866983591801	P10636	TAU_HUMAN	Microtubule-associated protein tau (Neurofibrillary tangle protein) (Paired helical filament-tau) (PHF-tau)	MAPT
P10636	P10636_S713,P10636_T720	0.0700173445188383	NA	P10636	TAU_HUMAN	Microtubule-associated protein tau (Neurofibrillary tangle protein) (Paired helical filament-tau) (PHF-tau)	MAPT
P10636	P10636_T720	0.0591099884036712	0.567366111489487	P10636	TAU_HUMAN	Microtubule-associated protein tau (Neurofibrillary tangle protein) (Paired helical filament-tau) (PHF-tau)	MAPT
P10644	P10644_S77	0.0467692405873758	0.884719412895172	P10644	KAP0_HUMAN	cAMP-dependent protein kinase type I-alpha regulatory subunit (Tissue-specific extinguisher 1) (TSE1) [Cleaved into: cAMP-dependent protein kinase type I-alpha regulatory subunit, N-terminally processed]	PRKAR1A
P10644	P10644_S77,P10644_S83	0.150873032699166	0.222313506864058	P10644	KAP0_HUMAN	cAMP-dependent protein kinase type I-alpha regulatory subunit (Tissue-specific extinguisher 1) (TSE1) [Cleaved into: cAMP-dependent protein kinase type I-alpha regulatory subunit, N-terminally processed]	PRKAR1A
P10644	P10644_S83	0.512667681204098	0.0662330575643275	P10644	KAP0_HUMAN	cAMP-dependent protein kinase type I-alpha regulatory subunit (Tissue-specific extinguisher 1) (TSE1) [Cleaved into: cAMP-dependent protein kinase type I-alpha regulatory subunit, N-terminally processed]	PRKAR1A
P10809	P10809_S410	-0.551101446248007	NA	P10809	CH60_HUMAN	60 kDa heat shock protein, mitochondrial (60 kDa chaperonin) (Chaperonin 60) (CPN60) (Heat shock protein 60) (HSP-60) (Hsp60) (HuCHA60) (Mitochondrial matrix protein P1) (P60 lymphocyte protein)	HSPD1
P10809	P10809_S488	-Inf	NA	P10809	CH60_HUMAN	60 kDa heat shock protein, mitochondrial (60 kDa chaperonin) (Chaperonin 60) (CPN60) (Heat shock protein 60) (HSP-60) (Hsp60) (HuCHA60) (Mitochondrial matrix protein P1) (P60 lymphocyte protein)	HSPD1
P10809	P10809_S67	0.190221070457286	NA	P10809	CH60_HUMAN	60 kDa heat shock protein, mitochondrial (60 kDa chaperonin) (Chaperonin 60) (CPN60) (Heat shock protein 60) (HSP-60) (Hsp60) (HuCHA60) (Mitochondrial matrix protein P1) (P60 lymphocyte protein)	HSPD1
P10809	P10809_S70	0.456040413442689	0.526613879846284	P10809	CH60_HUMAN	60 kDa heat shock protein, mitochondrial (60 kDa chaperonin) (Chaperonin 60) (CPN60) (Heat shock protein 60) (HSP-60) (Hsp60) (HuCHA60) (Mitochondrial matrix protein P1) (P60 lymphocyte protein)	HSPD1
P10809	P10809_S83	-0.893265848191	0.192344931848863	P10809	CH60_HUMAN	60 kDa heat shock protein, mitochondrial (60 kDa chaperonin) (Chaperonin 60) (CPN60) (Heat shock protein 60) (HSP-60) (Hsp60) (HuCHA60) (Mitochondrial matrix protein P1) (P60 lymphocyte protein)	HSPD1
P11142	P11142_S2	NA	NA	P11142	HSP7C_HUMAN	Heat shock cognate 71 kDa protein (Heat shock 70 kDa protein 8)	HSPA8
P11171	P11171_S188	0.287174948571353	0.550178239107391	P11171	41_HUMAN	Protein 4.1 (P4.1) (4.1R) (Band 4.1) (EPB4.1)	EPB41
P11171	P11171_S188,P11171_S191	0.193155456121843	0.42251408426233	P11171	41_HUMAN	Protein 4.1 (P4.1) (4.1R) (Band 4.1) (EPB4.1)	EPB41
P11171	P11171_S551	1.6980592261719	0.0218892920122105	P11171	41_HUMAN	Protein 4.1 (P4.1) (4.1R) (Band 4.1) (EPB4.1)	EPB41
P11171	P11171_S555	-0.368951913945232	0.242617721018741	P11171	41_HUMAN	Protein 4.1 (P4.1) (4.1R) (Band 4.1) (EPB4.1)	EPB41
P11171	P11171_S684	-0.329789887084588	0.319262406892186	P11171	41_HUMAN	Protein 4.1 (P4.1) (4.1R) (Band 4.1) (EPB4.1)	EPB41
P11171	P11171_S709	Inf	NA	P11171	41_HUMAN	Protein 4.1 (P4.1) (4.1R) (Band 4.1) (EPB4.1)	EPB41
P11171	P11171_S85	-1.00814335141794	NA	P11171	41_HUMAN	Protein 4.1 (P4.1) (4.1R) (Band 4.1) (EPB4.1)	EPB41
P11274	P11274_S122	0.375448174446242	0.209427484870709	P11274	BCR_HUMAN	Breakpoint cluster region protein (EC 2.7.11.1) (Renal carcinoma antigen NY-REN-26)	BCR
P11274	P11274_S235	-0.109165724382251	0.630923995952785	P11274	BCR_HUMAN	Breakpoint cluster region protein (EC 2.7.11.1) (Renal carcinoma antigen NY-REN-26)	BCR
P11274	P11274_S459	-0.189535842069669	0.234221941168988	P11274	BCR_HUMAN	Breakpoint cluster region protein (EC 2.7.11.1) (Renal carcinoma antigen NY-REN-26)	BCR
P11274	P11274_S473	0.356408294349203	0.381552958060294	P11274	BCR_HUMAN	Breakpoint cluster region protein (EC 2.7.11.1) (Renal carcinoma antigen NY-REN-26)	BCR
P11387	P11387_S10	-0.0498257620535204	0.911849246626375	P11387	TOP1_HUMAN	DNA topoisomerase 1 (EC 5.99.1.2) (DNA topoisomerase I)	TOP1
P11387	P11387_S2	0.405442632678164	NA	P11387	TOP1_HUMAN	DNA topoisomerase 1 (EC 5.99.1.2) (DNA topoisomerase I)	TOP1
P11388	P11388_S1247	0.342430715679986	0.192898968742636	P11388	TOP2A_HUMAN	DNA topoisomerase 2-alpha (EC 5.99.1.3) (DNA topoisomerase II, alpha isozyme)	TOP2A
P11388	P11388_S1374,P11388_S1391	Inf	NA	P11388	TOP2A_HUMAN	DNA topoisomerase 2-alpha (EC 5.99.1.3) (DNA topoisomerase II, alpha isozyme)	TOP2A
P11388	P11388_S1374,P11388_S1393	0.110721961429329	NA	P11388	TOP2A_HUMAN	DNA topoisomerase 2-alpha (EC 5.99.1.3) (DNA topoisomerase II, alpha isozyme)	TOP2A
P11388	P11388_S1377	0.107827017904896	0.489792425915535	P11388	TOP2A_HUMAN	DNA topoisomerase 2-alpha (EC 5.99.1.3) (DNA topoisomerase II, alpha isozyme)	TOP2A
P11388	P11388_S1377,P11388_S1391	0.368865286378582	NA	P11388	TOP2A_HUMAN	DNA topoisomerase 2-alpha (EC 5.99.1.3) (DNA topoisomerase II, alpha isozyme)	TOP2A
P11388	P11388_S1377,P11388_S1392	0.347959705949527	NA	P11388	TOP2A_HUMAN	DNA topoisomerase 2-alpha (EC 5.99.1.3) (DNA topoisomerase II, alpha isozyme)	TOP2A
P11388	P11388_S1392	0.140831599278898	0.730054916361864	P11388	TOP2A_HUMAN	DNA topoisomerase 2-alpha (EC 5.99.1.3) (DNA topoisomerase II, alpha isozyme)	TOP2A
P11388	P11388_S1393	-0.105809746643765	NA	P11388	TOP2A_HUMAN	DNA topoisomerase 2-alpha (EC 5.99.1.3) (DNA topoisomerase II, alpha isozyme)	TOP2A
P11388	P11388_S29	-0.939150489710717	0.575909318084102	P11388	TOP2A_HUMAN	DNA topoisomerase 2-alpha (EC 5.99.1.3) (DNA topoisomerase II, alpha isozyme)	TOP2A
P11388	P11388_S4	-0.457979273892555	0.301609651905568	P11388	TOP2A_HUMAN	DNA topoisomerase 2-alpha (EC 5.99.1.3) (DNA topoisomerase II, alpha isozyme)	TOP2A
P11586	P11586_S490	Inf	NA	P11586	C1TC_HUMAN	C-1-tetrahydrofolate synthase, cytoplasmic (C1-THF synthase) [Includes: Methylenetetrahydrofolate dehydrogenase (EC 1.5.1.5); Methenyltetrahydrofolate cyclohydrolase (EC 3.5.4.9); Formyltetrahydrofolate synthetase (EC 6.3.4.3)]	MTHFD1
P11717	P11717_S2347,P11717_S2350	1.83579717448366	0.075458862930287	P11717	MPRI_HUMAN	Cation-independent mannose-6-phosphate receptor (CI Man-6-P receptor) (CI-MPR) (M6PR) (300 kDa mannose 6-phosphate receptor) (MPR 300) (Insulin-like growth factor 2 receptor) (Insulin-like growth factor II receptor) (IGF-II receptor) (M6P/IGF2 receptor) (M6P/IGF2R) (CD antigen CD222)	IGF2R
P11717	P11717_S2400	-0.483098122924721	0.0611781000040401	P11717	MPRI_HUMAN	Cation-independent mannose-6-phosphate receptor (CI Man-6-P receptor) (CI-MPR) (M6PR) (300 kDa mannose 6-phosphate receptor) (MPR 300) (Insulin-like growth factor 2 receptor) (Insulin-like growth factor II receptor) (IGF-II receptor) (M6P/IGF2 receptor) (M6P/IGF2R) (CD antigen CD222)	IGF2R
P11717	P11717_S2409	0.0300380179360594	0.766111017161383	P11717	MPRI_HUMAN	Cation-independent mannose-6-phosphate receptor (CI Man-6-P receptor) (CI-MPR) (M6PR) (300 kDa mannose 6-phosphate receptor) (MPR 300) (Insulin-like growth factor 2 receptor) (Insulin-like growth factor II receptor) (IGF-II receptor) (M6P/IGF2 receptor) (M6P/IGF2R) (CD antigen CD222)	IGF2R
P11717	P11717_S2484	-0.118542320343731	0.886071385083729	P11717	MPRI_HUMAN	Cation-independent mannose-6-phosphate receptor (CI Man-6-P receptor) (CI-MPR) (M6PR) (300 kDa mannose 6-phosphate receptor) (MPR 300) (Insulin-like growth factor 2 receptor) (Insulin-like growth factor II receptor) (IGF-II receptor) (M6P/IGF2 receptor) (M6P/IGF2R) (CD antigen CD222)	IGF2R
P11831	P11831_S101	0.39500436278532	0.0067740398550642	P11831	SRF_HUMAN	Serum response factor (SRF)	SRF
P12081	P12081_S27	Inf	NA	P12081	SYHC_HUMAN	Histidine--tRNA ligase, cytoplasmic (EC 6.1.1.21) (Histidyl-tRNA synthetase) (HisRS)	HARS
P12268	P12268_S159	-0.221677335407538	0.789510890489327	P12268	IMDH2_HUMAN	Inosine-5'-monophosphate dehydrogenase 2 (IMP dehydrogenase 2) (IMPD 2) (IMPDH 2) (EC 1.1.1.205) (IMPDH-II)	IMPDH2
P12268	P12268_S416	-0.0837802119292424	0.875963982617205	P12268	IMDH2_HUMAN	Inosine-5'-monophosphate dehydrogenase 2 (IMP dehydrogenase 2) (IMPD 2) (IMPDH 2) (EC 1.1.1.205) (IMPDH-II)	IMPDH2
P12270	P12270_S1185	0.0904020114233883	0.931054715343587	P12270	TPR_HUMAN	Nucleoprotein TPR	TPR
P12270	P12270_S2048	-0.0263338475535351	NA	P12270	TPR_HUMAN	Nucleoprotein TPR	TPR
P12270	P12270_S2073	0.0116595340754865	0.986458564890174	P12270	TPR_HUMAN	Nucleoprotein TPR	TPR
P12270	P12270_S2136	-0.0426715406887297	0.85732597209321	P12270	TPR_HUMAN	Nucleoprotein TPR	TPR
P12270	P12270_S2155	-0.140620508711223	0.872758930306916	P12270	TPR_HUMAN	Nucleoprotein TPR	TPR
P12270	P12270_S379	-2.60674784382656	0.3211503522381	P12270	TPR_HUMAN	Nucleoprotein TPR	TPR
P12270	P12270_S646	Inf	NA	P12270	TPR_HUMAN	Nucleoprotein TPR	TPR
P12270	P12270_T1536	0.830916661158014	0.137805302314837	P12270	TPR_HUMAN	Nucleoprotein TPR	TPR
P12270	P12270_T2116	0.430924383744533	NA	P12270	TPR_HUMAN	Nucleoprotein TPR	TPR
P12270	P12270_T2133	-0.0622614927119713	NA	P12270	TPR_HUMAN	Nucleoprotein TPR	TPR
P12270	P12270_T2137	-0.238410580032907	NA	P12270	TPR_HUMAN	Nucleoprotein TPR	TPR
P12270	P12270_T2137,P12270_S2155	-0.209852671422463	0.773866003463493	P12270	TPR_HUMAN	Nucleoprotein TPR	TPR
P12270	P12270_T647	2.33219912701971	0.016107816633518	P12270	TPR_HUMAN	Nucleoprotein TPR	TPR
P12694	P12694_S337	-1.2175312506107	0.281754568510176	P12694	ODBA_HUMAN	2-oxoisovalerate dehydrogenase subunit alpha, mitochondrial (EC 1.2.4.4) (Branched-chain alpha-keto acid dehydrogenase E1 component alpha chain) (BCKDE1A) (BCKDH E1-alpha)	BCKDHA
P12694	P12694_S337,P12694_S347	3.42703614628532	0.510394028320817	P12694	ODBA_HUMAN	2-oxoisovalerate dehydrogenase subunit alpha, mitochondrial (EC 1.2.4.4) (Branched-chain alpha-keto acid dehydrogenase E1 component alpha chain) (BCKDE1A) (BCKDH E1-alpha)	BCKDHA
P12694	P12694_S337,P12694_T338	Inf	NA	P12694	ODBA_HUMAN	2-oxoisovalerate dehydrogenase subunit alpha, mitochondrial (EC 1.2.4.4) (Branched-chain alpha-keto acid dehydrogenase E1 component alpha chain) (BCKDE1A) (BCKDH E1-alpha)	BCKDHA
P12694	P12694_S337,P12694_Y345	-0.178630174318406	0.00547365570146807	P12694	ODBA_HUMAN	2-oxoisovalerate dehydrogenase subunit alpha, mitochondrial (EC 1.2.4.4) (Branched-chain alpha-keto acid dehydrogenase E1 component alpha chain) (BCKDE1A) (BCKDH E1-alpha)	BCKDHA
P12694	P12694_S342	0.225610999494088	NA	P12694	ODBA_HUMAN	2-oxoisovalerate dehydrogenase subunit alpha, mitochondrial (EC 1.2.4.4) (Branched-chain alpha-keto acid dehydrogenase E1 component alpha chain) (BCKDE1A) (BCKDH E1-alpha)	BCKDHA
P12694	P12694_S347	-0.0428687628099208	NA	P12694	ODBA_HUMAN	2-oxoisovalerate dehydrogenase subunit alpha, mitochondrial (EC 1.2.4.4) (Branched-chain alpha-keto acid dehydrogenase E1 component alpha chain) (BCKDE1A) (BCKDH E1-alpha)	BCKDHA
P12694	P12694_T338	0.0910097480540906	NA	P12694	ODBA_HUMAN	2-oxoisovalerate dehydrogenase subunit alpha, mitochondrial (EC 1.2.4.4) (Branched-chain alpha-keto acid dehydrogenase E1 component alpha chain) (BCKDE1A) (BCKDH E1-alpha)	BCKDHA
P12694	P12694_T338,P12694_S347	-0.282599343376226	NA	P12694	ODBA_HUMAN	2-oxoisovalerate dehydrogenase subunit alpha, mitochondrial (EC 1.2.4.4) (Branched-chain alpha-keto acid dehydrogenase E1 component alpha chain) (BCKDE1A) (BCKDH E1-alpha)	BCKDHA
P12755	P12755_S431	0.473558628849323	NA	P12755	SKI_HUMAN	Ski oncogene (Proto-oncogene c-Ski)	SKI
P12755	P12755_S480	1.01235597561109	NA	P12755	SKI_HUMAN	Ski oncogene (Proto-oncogene c-Ski)	SKI
P12931	P12931_S17	0.137180989773507	0.135706796518223	P12931	SRC_HUMAN	Proto-oncogene tyrosine-protein kinase Src (EC 2.7.10.2) (Proto-oncogene c-Src) (pp60c-src) (p60-Src)	SRC
P12956	P12956_S520	Inf	NA	P12956	XRCC6_HUMAN	X-ray repair cross-complementing protein 6 (EC 3.6.4.-) (EC 4.2.99.-) (5'-deoxyribose-5-phosphate lyase Ku70) (5'-dRP lyase Ku70) (70 kDa subunit of Ku antigen) (ATP-dependent DNA helicase 2 subunit 1) (ATP-dependent DNA helicase II 70 kDa subunit) (CTC box-binding factor 75 kDa subunit) (CTC75) (CTCBF) (DNA repair protein XRCC6) (Lupus Ku autoantigen protein p70) (Ku70) (Thyroid-lupus autoantige…	XRCC6
P12956	P12956_T455	-0.343745224811605	0.262813612196982	P12956	XRCC6_HUMAN	X-ray repair cross-complementing protein 6 (EC 3.6.4.-) (EC 4.2.99.-) (5'-deoxyribose-5-phosphate lyase Ku70) (5'-dRP lyase Ku70) (70 kDa subunit of Ku antigen) (ATP-dependent DNA helicase 2 subunit 1) (ATP-dependent DNA helicase II 70 kDa subunit) (CTC box-binding factor 75 kDa subunit) (CTC75) (CTCBF) (DNA repair protein XRCC6) (Lupus Ku autoantigen protein p70) (Ku70) (Thyroid-lupus autoantige…	XRCC6
P12956	P12956_T572	-0.776214149944946	0.324011945794095	P12956	XRCC6_HUMAN	X-ray repair cross-complementing protein 6 (EC 3.6.4.-) (EC 4.2.99.-) (5'-deoxyribose-5-phosphate lyase Ku70) (5'-dRP lyase Ku70) (70 kDa subunit of Ku antigen) (ATP-dependent DNA helicase 2 subunit 1) (ATP-dependent DNA helicase II 70 kDa subunit) (CTC box-binding factor 75 kDa subunit) (CTC75) (CTCBF) (DNA repair protein XRCC6) (Lupus Ku autoantigen protein p70) (Ku70) (Thyroid-lupus autoantige…	XRCC6
P13010	P13010_S579	-0.514910820917061	NA	P13010	XRCC5_HUMAN	X-ray repair cross-complementing protein 5 (EC 3.6.4.-) (86 kDa subunit of Ku antigen) (ATP-dependent DNA helicase 2 subunit 2) (ATP-dependent DNA helicase II 80 kDa subunit) (CTC box-binding factor 85 kDa subunit) (CTC85) (CTCBF) (DNA repair protein XRCC5) (Ku80) (Ku86) (Lupus Ku autoantigen protein p86) (Nuclear factor IV) (Thyroid-lupus autoantigen) (TLAA) (X-ray repair complementing defective…	XRCC5
P13051	P13051_S23	-0.338867460777019	0.365171694806427	P13051	UNG_HUMAN	Uracil-DNA glycosylase (UDG) (EC 3.2.2.27)	UNG
P13051	P13051_T60	-0.629982466300582	0.0295608106698841	P13051	UNG_HUMAN	Uracil-DNA glycosylase (UDG) (EC 3.2.2.27)	UNG
P13051	P13051_T60,P13051_S64	-0.546586115840771	NA	P13051	UNG_HUMAN	Uracil-DNA glycosylase (UDG) (EC 3.2.2.27)	UNG
P13639	P13639_S279	0.0194476253788144	0.920219128125399	P13639	EF2_HUMAN	Elongation factor 2 (EF-2)	EEF2
P13639	P13639_S502	-0.028094222264509	0.963170032493389	P13639	EF2_HUMAN	Elongation factor 2 (EF-2)	EEF2
P13639	P13639_S595	0.368721562892359	0.546195154699287	P13639	EF2_HUMAN	Elongation factor 2 (EF-2)	EEF2
P13639	P13639_T57	0.0713525832368115	0.683169254809255	P13639	EF2_HUMAN	Elongation factor 2 (EF-2)	EEF2
P13639	P13639_T57,P13639_T59	0.0980561299888431	0.766217449222041	P13639	EF2_HUMAN	Elongation factor 2 (EF-2)	EEF2
P13639	P13639_T59	0.0305301449901189	0.946854524795976	P13639	EF2_HUMAN	Elongation factor 2 (EF-2)	EEF2
P13796	P13796_S5	-1.33969914757775	0.148289664171943	P13796	PLSL_HUMAN	Plastin-2 (L-plastin) (LC64P) (Lymphocyte cytosolic protein 1) (LCP-1)	LCP1
P13807	P13807_S647	0.0739594112826476	NA	P13807	GYS1_HUMAN	Glycogen [starch] synthase, muscle (EC 2.4.1.11)	GYS1
P13807	P13807_S653	-0.151574475957602	0.481588426238249	P13807	GYS1_HUMAN	Glycogen [starch] synthase, muscle (EC 2.4.1.11)	GYS1
P13807	P13807_S710	0.15649488928473	0.634777254568607	P13807	GYS1_HUMAN	Glycogen [starch] synthase, muscle (EC 2.4.1.11)	GYS1
P13861	P13861_S78	0.705876546636706	0.0947357337012873	P13861	KAP2_HUMAN	cAMP-dependent protein kinase type II-alpha regulatory subunit	PRKAR2A
P13861	P13861_S78,P13861_S80	-0.251663660808788	0.661212479933555	P13861	KAP2_HUMAN	cAMP-dependent protein kinase type II-alpha regulatory subunit	PRKAR2A
P13861	P13861_S80	-0.325514875158234	0.228751732326187	P13861	KAP2_HUMAN	cAMP-dependent protein kinase type II-alpha regulatory subunit	PRKAR2A
P13861	P13861_S99	0.221555739856702	0.633996896253972	P13861	KAP2_HUMAN	cAMP-dependent protein kinase type II-alpha regulatory subunit	PRKAR2A
P13861	P13861_T54	2.59789928515837	NA	P13861	KAP2_HUMAN	cAMP-dependent protein kinase type II-alpha regulatory subunit	PRKAR2A
P13984	P13984_S248	-1.03264994321305	0.0760557702670253	P13984	T2FB_HUMAN	General transcription factor IIF subunit 2 (EC 3.6.4.12) (ATP-dependent helicase GTF2F2) (General transcription factor IIF 30 kDa subunit) (Transcription initiation factor IIF subunit beta) (TFIIF-beta) (Transcription initiation factor RAP30)	GTF2F2
P13994	P13994_S300	0.549360012739952	NA	P13994	CC130_HUMAN	Coiled-coil domain-containing protein 130 (9 kDa protein)	CCDC130
P13994	P13994_S332	0.3030505058238	0.489514316844942	P13994	CC130_HUMAN	Coiled-coil domain-containing protein 130 (9 kDa protein)	CCDC130
P13994	P13994_S40	Inf	NA	P13994	CC130_HUMAN	Coiled-coil domain-containing protein 130 (9 kDa protein)	CCDC130
P14598	P14598_S103,P14598_T106	0.961501780574334	NA	P14598	NCF1_HUMAN	Neutrophil cytosol factor 1 (NCF-1) (47 kDa autosomal chronic granulomatous disease protein) (47 kDa neutrophil oxidase factor) (NCF-47K) (Neutrophil NADPH oxidase factor 1) (Nox organizer 2) (Nox-organizing protein 2) (SH3 and PX domain-containing protein 1A) (p47-phox)	NCF1
P14618	P14618_S249	1.12363536988443	0.273942161921399	P14618	KPYM_HUMAN	Pyruvate kinase isozymes M1/M2 (EC 2.7.1.40) (Cytosolic thyroid hormone-binding protein) (CTHBP) (Opa-interacting protein 3) (OIP-3) (Pyruvate kinase 2/3) (Pyruvate kinase muscle isozyme) (Thyroid hormone-binding protein 1) (THBP1) (Tumor M2-PK) (p58)	PKM
P14618	P14618_S37	NA	NA	P14618	KPYM_HUMAN	Pyruvate kinase isozymes M1/M2 (EC 2.7.1.40) (Cytosolic thyroid hormone-binding protein) (CTHBP) (Opa-interacting protein 3) (OIP-3) (Pyruvate kinase 2/3) (Pyruvate kinase muscle isozyme) (Thyroid hormone-binding protein 1) (THBP1) (Tumor M2-PK) (p58)	PKM
P14618	P14618_S6	-0.99145732188167	NA	P14618	KPYM_HUMAN	Pyruvate kinase isozymes M1/M2 (EC 2.7.1.40) (Cytosolic thyroid hormone-binding protein) (CTHBP) (Opa-interacting protein 3) (OIP-3) (Pyruvate kinase 2/3) (Pyruvate kinase muscle isozyme) (Thyroid hormone-binding protein 1) (THBP1) (Tumor M2-PK) (p58)	PKM
P14625	P14625_S306	-0.771008420987812	0.326020329310423	P14625	ENPL_HUMAN	Endoplasmin (94 kDa glucose-regulated protein) (GRP-94) (Heat shock protein 90 kDa beta member 1) (Tumor rejection antigen 1) (gp96 homolog)	HSP90B1
P14625	P14625_S42	-0.374389953148736	0.312273205396258	P14625	ENPL_HUMAN	Endoplasmin (94 kDa glucose-regulated protein) (GRP-94) (Heat shock protein 90 kDa beta member 1) (Tumor rejection antigen 1) (gp96 homolog)	HSP90B1
P14625	P14625_T44	-0.326859821722384	0.484185330018949	P14625	ENPL_HUMAN	Endoplasmin (94 kDa glucose-regulated protein) (GRP-94) (Heat shock protein 90 kDa beta member 1) (Tumor rejection antigen 1) (gp96 homolog)	HSP90B1
P14859	P14859_T445	-Inf	NA	P14859	PO2F1_HUMAN	POU domain, class 2, transcription factor 1 (NF-A1) (Octamer-binding protein 1) (Oct-1) (Octamer-binding transcription factor 1) (OTF-1)	POU2F1
P14866	P14866_S52	0.505223042900755	0.403281186278299	P14866	HNRPL_HUMAN	Heterogeneous nuclear ribonucleoprotein L (hnRNP L)	HNRNPL
P15056	P15056_S151	-0.549042364722264	0.356124282974321	P15056	BRAF_HUMAN	Serine/threonine-protein kinase B-raf (EC 2.7.11.1) (Proto-oncogene B-Raf) (p94) (v-Raf murine sarcoma viral oncogene homolog B1)	BRAF
P15056	P15056_S363	0.370675992736023	0.130010698496758	P15056	BRAF_HUMAN	Serine/threonine-protein kinase B-raf (EC 2.7.11.1) (Proto-oncogene B-Raf) (p94) (v-Raf murine sarcoma viral oncogene homolog B1)	BRAF
P15056	P15056_S365	1.84604784174446	NA	P15056	BRAF_HUMAN	Serine/threonine-protein kinase B-raf (EC 2.7.11.1) (Proto-oncogene B-Raf) (p94) (v-Raf murine sarcoma viral oncogene homolog B1)	BRAF
P15056	P15056_S419	-0.319829249507366	0.354977395270793	P15056	BRAF_HUMAN	Serine/threonine-protein kinase B-raf (EC 2.7.11.1) (Proto-oncogene B-Raf) (p94) (v-Raf murine sarcoma viral oncogene homolog B1)	BRAF
P15056	P15056_S446	-0.589226082052164	0.267483788804329	P15056	BRAF_HUMAN	Serine/threonine-protein kinase B-raf (EC 2.7.11.1) (Proto-oncogene B-Raf) (p94) (v-Raf murine sarcoma viral oncogene homolog B1)	BRAF
P15056	P15056_S447	Inf	NA	P15056	BRAF_HUMAN	Serine/threonine-protein kinase B-raf (EC 2.7.11.1) (Proto-oncogene B-Raf) (p94) (v-Raf murine sarcoma viral oncogene homolog B1)	BRAF
P15056	P15056_S729	-0.0796157709944415	0.618466363894475	P15056	BRAF_HUMAN	Serine/threonine-protein kinase B-raf (EC 2.7.11.1) (Proto-oncogene B-Raf) (p94) (v-Raf murine sarcoma viral oncogene homolog B1)	BRAF
P15151	P15151_S406	0.343254823274166	NA	P15151	PVR_HUMAN	Poliovirus receptor (Nectin-like protein 5) (NECL-5) (CD antigen CD155)	PVR
P15336	P15336_S112	0.497716591762445	0.274419489204988	P15336	ATF2_HUMAN	Cyclic AMP-dependent transcription factor ATF-2 (cAMP-dependent transcription factor ATF-2) (Activating transcription factor 2) (Cyclic AMP-responsive element-binding protein 2) (CREB-2) (cAMP-responsive element-binding protein 2) (HB16) (cAMP response element-binding protein CRE-BP1)	ATF2
P15336	P15336_S307	-0.590577708588417	NA	P15336	ATF2_HUMAN	Cyclic AMP-dependent transcription factor ATF-2 (cAMP-dependent transcription factor ATF-2) (Activating transcription factor 2) (Cyclic AMP-responsive element-binding protein 2) (CREB-2) (cAMP-responsive element-binding protein 2) (HB16) (cAMP response element-binding protein CRE-BP1)	ATF2
P15336	P15336_S307,P15336_S328	-0.47417758688411	0.150224943958418	P15336	ATF2_HUMAN	Cyclic AMP-dependent transcription factor ATF-2 (cAMP-dependent transcription factor ATF-2) (Activating transcription factor 2) (Cyclic AMP-responsive element-binding protein 2) (CREB-2) (cAMP-responsive element-binding protein 2) (HB16) (cAMP response element-binding protein CRE-BP1)	ATF2
P15336	P15336_S328	0.0671797438760381	0.772976818493693	P15336	ATF2_HUMAN	Cyclic AMP-dependent transcription factor ATF-2 (cAMP-dependent transcription factor ATF-2) (Activating transcription factor 2) (Cyclic AMP-responsive element-binding protein 2) (CREB-2) (cAMP-responsive element-binding protein 2) (HB16) (cAMP response element-binding protein CRE-BP1)	ATF2
P15336	P15336_T305	0.0261711896253793	NA	P15336	ATF2_HUMAN	Cyclic AMP-dependent transcription factor ATF-2 (cAMP-dependent transcription factor ATF-2) (Activating transcription factor 2) (Cyclic AMP-responsive element-binding protein 2) (CREB-2) (cAMP-responsive element-binding protein 2) (HB16) (cAMP response element-binding protein CRE-BP1)	ATF2
P15374	P15374_S128	-1.52985836280324	NA	P15374	UCHL3_HUMAN	Ubiquitin carboxyl-terminal hydrolase isozyme L3 (UCH-L3) (EC 3.4.19.12) (Ubiquitin thioesterase L3)	UCHL3
P15407	P15407_S101	0.0538173182181604	0.848329987199627	P15407	FOSL1_HUMAN	Fos-related antigen 1 (FRA-1)	FOSL1
P15408	P15408_S120	1.10503475618875	0.347466253221603	P15408	FOSL2_HUMAN	Fos-related antigen 2 (FRA-2)	FOSL2
P15408	P15408_S164	2.61621269927665	0.0159770570803415	P15408	FOSL2_HUMAN	Fos-related antigen 2 (FRA-2)	FOSL2
P15408	P15408_S17	0.745025145820127	0.0728820222363549	P15408	FOSL2_HUMAN	Fos-related antigen 2 (FRA-2)	FOSL2
P15822	P15822_S806	Inf	NA	P15822	ZEP1_HUMAN	Zinc finger protein 40 (Cirhin interaction protein) (CIRIP) (Gate keeper of apoptosis-activating protein) (GAAP) (Human immunodeficiency virus type I enhancer-binding protein 1) (HIV-EP1) (Major histocompatibility complex-binding protein 1) (MBP-1) (Positive regulatory domain II-binding factor 1) (PRDII-BF1)	HIVEP1
P15880	P15880_S264	-0.232346247263312	0.308379117737452	P15880	RS2_HUMAN	40S ribosomal protein S2 (40S ribosomal protein S4) (Protein LLRep3)	RPS2
P15880	P15880_S281	1.65772034966402	0.013176928984411	P15880	RS2_HUMAN	40S ribosomal protein S2 (40S ribosomal protein S4) (Protein LLRep3)	RPS2
P15923	P15923_S379	-0.336809823030952	0.484091654937073	P15923	TFE2_HUMAN	Transcription factor E2-alpha (Class B basic helix-loop-helix protein 21) (bHLHb21) (Immunoglobulin enhancer-binding factor E12/E47) (Immunoglobulin transcription factor 1) (Kappa-E2-binding factor) (Transcription factor 3) (TCF-3) (Transcription factor ITF-1)	TCF3
P15923	P15923_S39	-0.350262912083859	0.689515574817539	P15923	TFE2_HUMAN	Transcription factor E2-alpha (Class B basic helix-loop-helix protein 21) (bHLHb21) (Immunoglobulin enhancer-binding factor E12/E47) (Immunoglobulin transcription factor 1) (Kappa-E2-binding factor) (Transcription factor 3) (TCF-3) (Transcription factor ITF-1)	TCF3
P15924	P15924_S1127	3.46191813084776	NA	P15924	DESP_HUMAN	Desmoplakin (DP) (250/210 kDa paraneoplastic pemphigus antigen)	DSP
P15924	P15924_S165,P15924_Y172	-0.396743450111975	0.345784237965592	P15924	DESP_HUMAN	Desmoplakin (DP) (250/210 kDa paraneoplastic pemphigus antigen)	DSP
P15924	P15924_S2820,P15924_S2825	-Inf	NA	P15924	DESP_HUMAN	Desmoplakin (DP) (250/210 kDa paraneoplastic pemphigus antigen)	DSP
P15924	P15924_S2821	Inf	NA	P15924	DESP_HUMAN	Desmoplakin (DP) (250/210 kDa paraneoplastic pemphigus antigen)	DSP
P15924	P15924_S2821,P15924_S2825	0.766036812623671	NA	P15924	DESP_HUMAN	Desmoplakin (DP) (250/210 kDa paraneoplastic pemphigus antigen)	DSP
P15927	P15927_S23	-1.38097010139977	0.052017532816155	P15927	RFA2_HUMAN	Replication protein A 32 kDa subunit (RP-A p32) (Replication factor A protein 2) (RF-A protein 2) (Replication protein A 34 kDa subunit) (RP-A p34)	RPA2
P15927	P15927_S29	-0.467049942445824	0.444452729152081	P15927	RFA2_HUMAN	Replication protein A 32 kDa subunit (RP-A p32) (Replication factor A protein 2) (RF-A protein 2) (Replication protein A 34 kDa subunit) (RP-A p34)	RPA2
P16070	P16070_S697	0.998885027097496	0.139136984201574	P16070	CD44_HUMAN	CD44 antigen (CDw44) (Epican) (Extracellular matrix receptor III) (ECMR-III) (GP90 lymphocyte homing/adhesion receptor) (HUTCH-I) (Heparan sulfate proteoglycan) (Hermes antigen) (Hyaluronate receptor) (Phagocytic glycoprotein 1) (PGP-1) (Phagocytic glycoprotein I) (PGP-I) (CD antigen CD44)	CD44
P16070	P16070_S706	-0.371142570153211	0.208984349486556	P16070	CD44_HUMAN	CD44 antigen (CDw44) (Epican) (Extracellular matrix receptor III) (ECMR-III) (GP90 lymphocyte homing/adhesion receptor) (HUTCH-I) (Heparan sulfate proteoglycan) (Hermes antigen) (Hyaluronate receptor) (Phagocytic glycoprotein 1) (PGP-1) (Phagocytic glycoprotein I) (PGP-I) (CD antigen CD44)	CD44
P16333	P16333_S347	Inf	NA	P16333	NCK1_HUMAN	Cytoplasmic protein NCK1 (NCK adaptor protein 1) (Nck-1) (SH2/SH3 adaptor protein NCK-alpha)	NCK1
P16333	P16333_S53	-0.624018470054062	NA	P16333	NCK1_HUMAN	Cytoplasmic protein NCK1 (NCK adaptor protein 1) (Nck-1) (SH2/SH3 adaptor protein NCK-alpha)	NCK1
P16333	P16333_S61	0.298360261566109	0.225794766347652	P16333	NCK1_HUMAN	Cytoplasmic protein NCK1 (NCK adaptor protein 1) (Nck-1) (SH2/SH3 adaptor protein NCK-alpha)	NCK1
P16333	P16333_S66	1.79202218415422	0.0496529593588688	P16333	NCK1_HUMAN	Cytoplasmic protein NCK1 (NCK adaptor protein 1) (Nck-1) (SH2/SH3 adaptor protein NCK-alpha)	NCK1
P16333	P16333_S85	1.06034958444235	0.0528132608300762	P16333	NCK1_HUMAN	Cytoplasmic protein NCK1 (NCK adaptor protein 1) (Nck-1) (SH2/SH3 adaptor protein NCK-alpha)	NCK1
P16333	P16333_S85,P16333_S96	0.852454470715299	NA	P16333	NCK1_HUMAN	Cytoplasmic protein NCK1 (NCK adaptor protein 1) (Nck-1) (SH2/SH3 adaptor protein NCK-alpha)	NCK1
P16383	P16383_S429	-0.0541055745764521	NA	P16383	GCFC2_HUMAN	GC-rich sequence DNA-binding factor 2 (GC-rich sequence DNA-binding factor) (Transcription factor 9) (TCF-9)	GCFC2
P16383	P16383_S96,P16383_T97	-0.0901360022784748	0.882186233335515	P16383	GCFC2_HUMAN	GC-rich sequence DNA-binding factor 2 (GC-rich sequence DNA-binding factor) (Transcription factor 9) (TCF-9)	GCFC2
P16383	P16383_T92,P16383_S96	0.105651242423059	NA	P16383	GCFC2_HUMAN	GC-rich sequence DNA-binding factor 2 (GC-rich sequence DNA-binding factor) (Transcription factor 9) (TCF-9)	GCFC2
P16401	P16401_S18	0.0933802801365857	0.706881212118186	P16401	H15_HUMAN	Histone H1.5 (Histone H1a) (Histone H1b) (Histone H1s-3)	HIST1H1B
P16401	P16401_S2	0.121880380469615	0.477427202543663	P16401	H15_HUMAN	Histone H1.5 (Histone H1a) (Histone H1b) (Histone H1s-3)	HIST1H1B
P16401	P16401_S2,P16401_S18	0.256703877624465	0.275814685630302	P16401	H15_HUMAN	Histone H1.5 (Histone H1a) (Histone H1b) (Histone H1s-3)	HIST1H1B
P16401	P16401_T4,P16401_S18	-0.277914120438659	0.272037328702013	P16401	H15_HUMAN	Histone H1.5 (Histone H1a) (Histone H1b) (Histone H1s-3)	HIST1H1B
P16401;P10412;Q02539;P16402;P16403	P16401_S107,P10412_S104,Q02539_S107,P16402_S105,P16403_S104	0.388117538299876	0.0984656606707395	P10412;P16401;P16402;P16403;Q02539	H14_HUMAN;H15_HUMAN;H13_HUMAN;H12_HUMAN;H11_HUMAN	Histone H1.4 (Histone H1b) (Histone H1s-4);Histone H1.5 (Histone H1a) (Histone H1b) (Histone H1s-3);Histone H1.3 (Histone H1c) (Histone H1s-2);Histone H1.2 (Histone H1c) (Histone H1d) (Histone H1s-1);Histone H1.1 (Histone H1a)	HIST1H1E;HIST1H1B;HIST1H1D;HIST1H1C;HIST1H1A
P16401;P10412;Q02539;P16402;P16403;P22492	P16401_S107,P10412_S104,Q02539_S107,P16402_S105,P16403_S104,P22492_S108	0.864650030612862	NA	P10412;P16401;P16402;P16403;P22492;Q02539	H14_HUMAN;H15_HUMAN;H13_HUMAN;H12_HUMAN;H1T_HUMAN;H11_HUMAN	Histone H1.4 (Histone H1b) (Histone H1s-4);Histone H1.5 (Histone H1a) (Histone H1b) (Histone H1s-3);Histone H1.3 (Histone H1c) (Histone H1s-2);Histone H1.2 (Histone H1c) (Histone H1d) (Histone H1s-1);Histone H1t (Testicular H1 histone);Histone H1.1 (Histone H1a)	HIST1H1E;HIST1H1B;HIST1H1D;HIST1H1C;HIST1H1T;HIST1H1A
P16402	P16402_T18	-0.0607672809845878	0.547165598749698	P16402	H13_HUMAN	Histone H1.3 (Histone H1c) (Histone H1s-2)	HIST1H1D
P16402	P16402_T4	0.228974637280392	0.00294078829245237	P16402	H13_HUMAN	Histone H1.3 (Histone H1c) (Histone H1s-2)	HIST1H1D
P16403	P16403_S2	0.0541238178388426	0.788493728466056	P16403	H12_HUMAN	Histone H1.2 (Histone H1c) (Histone H1d) (Histone H1s-1)	HIST1H1C
P16452	P16452_S248	-0.351503097070605	0.393822435409548	P16452	EPB42_HUMAN	Erythrocyte membrane protein band 4.2 (Erythrocyte protein 4.2) (P4.2)	EPB42
P16591	P16591_S411	-0.000711423761082131	0.99644372829005	P16591	FER_HUMAN	Tyrosine-protein kinase Fer (EC 2.7.10.2) (Feline encephalitis virus-related kinase FER) (Fujinami poultry sarcoma/Feline sarcoma-related protein Fer) (Proto-oncogene c-Fer) (Tyrosine kinase 3) (p94-Fer)	FER
P16949	P16949_S16	0.286979029792756	0.799192696431583	P16949	STMN1_HUMAN	Stathmin (Leukemia-associated phosphoprotein p18) (Metablastin) (Oncoprotein 18) (Op18) (Phosphoprotein p19) (pp19) (Prosolin) (Protein Pr22) (pp17)	STMN1
P16949	P16949_S16,P16949_S25	-1.64556867190696	0.00226809041380749	P16949	STMN1_HUMAN	Stathmin (Leukemia-associated phosphoprotein p18) (Metablastin) (Oncoprotein 18) (Op18) (Phosphoprotein p19) (pp19) (Prosolin) (Protein Pr22) (pp17)	STMN1
P16949	P16949_S25	-0.152149700660289	0.646892010035878	P16949	STMN1_HUMAN	Stathmin (Leukemia-associated phosphoprotein p18) (Metablastin) (Oncoprotein 18) (Op18) (Phosphoprotein p19) (pp19) (Prosolin) (Protein Pr22) (pp17)	STMN1
P16949	P16949_S38	0.0334818530465005	0.884502258502708	P16949	STMN1_HUMAN	Stathmin (Leukemia-associated phosphoprotein p18) (Metablastin) (Oncoprotein 18) (Op18) (Phosphoprotein p19) (pp19) (Prosolin) (Protein Pr22) (pp17)	STMN1
P16949	P16949_S4	-0.294919323722013	0.825698005677757	P16949	STMN1_HUMAN	Stathmin (Leukemia-associated phosphoprotein p18) (Metablastin) (Oncoprotein 18) (Op18) (Phosphoprotein p19) (pp19) (Prosolin) (Protein Pr22) (pp17)	STMN1
P16949	P16949_S63	0.00535967320943579	0.995001805777927	P16949	STMN1_HUMAN	Stathmin (Leukemia-associated phosphoprotein p18) (Metablastin) (Oncoprotein 18) (Op18) (Phosphoprotein p19) (pp19) (Prosolin) (Protein Pr22) (pp17)	STMN1
P16949;Q93045	P16949_S46,Q93045_S80	1.27331771206362	0.00862549479572916	P16949;Q93045	STMN1_HUMAN;STMN2_HUMAN	Stathmin (Leukemia-associated phosphoprotein p18) (Metablastin) (Oncoprotein 18) (Op18) (Phosphoprotein p19) (pp19) (Prosolin) (Protein Pr22) (pp17);Stathmin-2 (Superior cervical ganglion-10 protein) (Protein SCG10)	STMN1;STMN2
P16989	P16989_S2	-0.129594269192722	0.580005588733219	P16989	DBPA_HUMAN	DNA-binding protein A (Cold shock domain-containing protein A) (Single-strand DNA-binding protein NF-GMB)	CSDA
P16989	P16989_S201	0.315941473900792	NA	P16989	DBPA_HUMAN	DNA-binding protein A (Cold shock domain-containing protein A) (Single-strand DNA-binding protein NF-GMB)	CSDA
P16989	P16989_S203	Inf	NA	P16989	DBPA_HUMAN	DNA-binding protein A (Cold shock domain-containing protein A) (Single-strand DNA-binding protein NF-GMB)	CSDA
P16989	P16989_S324	Inf	NA	P16989	DBPA_HUMAN	DNA-binding protein A (Cold shock domain-containing protein A) (Single-strand DNA-binding protein NF-GMB)	CSDA
P16989	P16989_S34	0.0244713570305824	0.564683898523299	P16989	DBPA_HUMAN	DNA-binding protein A (Cold shock domain-containing protein A) (Single-strand DNA-binding protein NF-GMB)	CSDA
P16989	P16989_S370	NA	NA	P16989	DBPA_HUMAN	DNA-binding protein A (Cold shock domain-containing protein A) (Single-strand DNA-binding protein NF-GMB)	CSDA
P16989	P16989_S79	0.458086050404718	NA	P16989	DBPA_HUMAN	DNA-binding protein A (Cold shock domain-containing protein A) (Single-strand DNA-binding protein NF-GMB)	CSDA
P17096	P17096_S102	-0.00793147414731384	0.977700482434565	P17096	HMGA1_HUMAN	High mobility group protein HMG-I/HMG-Y (HMG-I(Y)) (High mobility group AT-hook protein 1) (High mobility group protein A1) (High mobility group protein R)	HMGA1
P17096	P17096_S102,P17096_S103	-0.355620149838766	0.0311705974297516	P17096	HMGA1_HUMAN	High mobility group protein HMG-I/HMG-Y (HMG-I(Y)) (High mobility group AT-hook protein 1) (High mobility group protein A1) (High mobility group protein R)	HMGA1
P17096	P17096_S103	0.594806857719911	NA	P17096	HMGA1_HUMAN	High mobility group protein HMG-I/HMG-Y (HMG-I(Y)) (High mobility group AT-hook protein 1) (High mobility group protein A1) (High mobility group protein R)	HMGA1
P17096	P17096_S36	0.0491874004280769	0.693758694728582	P17096	HMGA1_HUMAN	High mobility group protein HMG-I/HMG-Y (HMG-I(Y)) (High mobility group AT-hook protein 1) (High mobility group protein A1) (High mobility group protein R)	HMGA1
P17096	P17096_S44	0.592169502866019	0.0653536513395443	P17096	HMGA1_HUMAN	High mobility group protein HMG-I/HMG-Y (HMG-I(Y)) (High mobility group AT-hook protein 1) (High mobility group protein A1) (High mobility group protein R)	HMGA1
P17096	P17096_S5	0.418890656405794	NA	P17096	HMGA1_HUMAN	High mobility group protein HMG-I/HMG-Y (HMG-I(Y)) (High mobility group AT-hook protein 1) (High mobility group protein A1) (High mobility group protein R)	HMGA1
P17096	P17096_S8	-0.200643822470285	NA	P17096	HMGA1_HUMAN	High mobility group protein HMG-I/HMG-Y (HMG-I(Y)) (High mobility group AT-hook protein 1) (High mobility group protein A1) (High mobility group protein R)	HMGA1
P17096	P17096_S9	-0.313048780335672	NA	P17096	HMGA1_HUMAN	High mobility group protein HMG-I/HMG-Y (HMG-I(Y)) (High mobility group AT-hook protein 1) (High mobility group protein A1) (High mobility group protein R)	HMGA1
P17096	P17096_S99	0.502367421945034	0.106408076257886	P17096	HMGA1_HUMAN	High mobility group protein HMG-I/HMG-Y (HMG-I(Y)) (High mobility group AT-hook protein 1) (High mobility group protein A1) (High mobility group protein R)	HMGA1
P17096	P17096_S99,P17096_S103	0.25344436093313	NA	P17096	HMGA1_HUMAN	High mobility group protein HMG-I/HMG-Y (HMG-I(Y)) (High mobility group AT-hook protein 1) (High mobility group protein A1) (High mobility group protein R)	HMGA1
P17252	P17252_S226	-1.07831806892529	NA	P17252	KPCA_HUMAN	Protein kinase C alpha type (PKC-A) (PKC-alpha) (EC 2.7.11.13)	PRKCA
P17252	P17252_T11	NA	NA	P17252	KPCA_HUMAN	Protein kinase C alpha type (PKC-A) (PKC-alpha) (EC 2.7.11.13)	PRKCA
P17275	P17275_S251	0.315283638291419	0.284879919910543	P17275	JUNB_HUMAN	Transcription factor jun-B	JUNB
P17275	P17275_T255,P17275_S259	-0.253166609671614	0.0115573097460331	P17275	JUNB_HUMAN	Transcription factor jun-B	JUNB
P17302	P17302_S18,P17302_T19,P17302_S27	0.628228777178007	NA	P17302	CXA1_HUMAN	Gap junction alpha-1 protein (Connexin-43) (Cx43) (Gap junction 43 kDa heart protein)	GJA1
P17483	P17483_S46	Inf	NA	P17483	HXB4_HUMAN	Homeobox protein Hox-B4 (Homeobox protein Hox-2.6) (Homeobox protein Hox-2F)	HOXB4
P17600	P17600_S427	0.475052450074192	0.0961353778939749	P17600	SYN1_HUMAN	Synapsin-1 (Brain protein 4.1) (Synapsin I)	SYN1
P17612	P17612_S11	Inf	NA	P17612	KAPCA_HUMAN	cAMP-dependent protein kinase catalytic subunit alpha (PKA C-alpha) (EC 2.7.11.11)	PRKACA
P17612	P17612_S15	0.577555389987225	0.293830640407906	P17612	KAPCA_HUMAN	cAMP-dependent protein kinase catalytic subunit alpha (PKA C-alpha) (EC 2.7.11.11)	PRKACA
P17612	P17612_S339	-0.0375241468078613	0.912734941169957	P17612	KAPCA_HUMAN	cAMP-dependent protein kinase catalytic subunit alpha (PKA C-alpha) (EC 2.7.11.11)	PRKACA
P17612	P17612_T49	1.26006070676531	0.0390194094976031	P17612	KAPCA_HUMAN	cAMP-dependent protein kinase catalytic subunit alpha (PKA C-alpha) (EC 2.7.11.11)	PRKACA
P17706	P17706_S293	0.279790839608125	NA	P17706	PTN2_HUMAN	Tyrosine-protein phosphatase non-receptor type 2 (EC 3.1.3.48) (T-cell protein-tyrosine phosphatase) (TCPTP)	PTPN2
P17706	P17706_S304	0.273450181713988	0.521437707473987	P17706	PTN2_HUMAN	Tyrosine-protein phosphatase non-receptor type 2 (EC 3.1.3.48) (T-cell protein-tyrosine phosphatase) (TCPTP)	PTPN2
P17812	P17812_S562	0.14732255174052	0.678757059740269	P17812	PYRG1_HUMAN	CTP synthase 1 (EC 6.3.4.2) (CTP synthetase 1) (UTP--ammonia ligase 1)	CTPS1
P17812	P17812_S568,P17812_S571	0.902786419215701	NA	P17812	PYRG1_HUMAN	CTP synthase 1 (EC 6.3.4.2) (CTP synthetase 1) (UTP--ammonia ligase 1)	CTPS1
P17812	P17812_S571,P17812_S573	-0.651268699671427	0.0567106359743506	P17812	PYRG1_HUMAN	CTP synthase 1 (EC 6.3.4.2) (CTP synthetase 1) (UTP--ammonia ligase 1)	CTPS1
P17812	P17812_S573,P17812_S574	-0.356854388594309	0.574998382072625	P17812	PYRG1_HUMAN	CTP synthase 1 (EC 6.3.4.2) (CTP synthetase 1) (UTP--ammonia ligase 1)	CTPS1
P17812	P17812_S574	-0.325182197592909	NA	P17812	PYRG1_HUMAN	CTP synthase 1 (EC 6.3.4.2) (CTP synthetase 1) (UTP--ammonia ligase 1)	CTPS1
P17812	P17812_S575	-0.249275623123092	0.330553944230628	P17812	PYRG1_HUMAN	CTP synthase 1 (EC 6.3.4.2) (CTP synthetase 1) (UTP--ammonia ligase 1)	CTPS1
P17844	P17844_S2	0.193954309205504	NA	P17844	DDX5_HUMAN	Probable ATP-dependent RNA helicase DDX5 (EC 3.6.4.13) (DEAD box protein 5) (RNA helicase p68)	DDX5
P17844	P17844_S5	-0.105877772183128	0.700306586204928	P17844	DDX5_HUMAN	Probable ATP-dependent RNA helicase DDX5 (EC 3.6.4.13) (DEAD box protein 5) (RNA helicase p68)	DDX5
P17844	P17844_S520	-0.0603646334208368	0.931008887844558	P17844	DDX5_HUMAN	Probable ATP-dependent RNA helicase DDX5 (EC 3.6.4.13) (DEAD box protein 5) (RNA helicase p68)	DDX5
P17844	P17844_S6	-0.419339471233045	0.326382625774023	P17844	DDX5_HUMAN	Probable ATP-dependent RNA helicase DDX5 (EC 3.6.4.13) (DEAD box protein 5) (RNA helicase p68)	DDX5
P17858	P17858_S775	0.578304310381431	0.182482674973524	P17858	K6PL_HUMAN	6-phosphofructokinase, liver type (EC 2.7.1.11) (Phosphofructo-1-kinase isozyme B) (PFK-B) (Phosphofructokinase 1) (Phosphohexokinase)	PFKL
P18031	P18031_S378	-0.108199876466273	0.571451934675488	P18031	PTN1_HUMAN	Tyrosine-protein phosphatase non-receptor type 1 (EC 3.1.3.48) (Protein-tyrosine phosphatase 1B) (PTP-1B)	PTPN1
P18124	P18124_T17	-0.616113886499689	0.20572205361854	P18124	RL7_HUMAN	60S ribosomal protein L7	RPL7
P18433	P18433_S213	0.41622610502579	0.661619157029606	P18433	PTPRA_HUMAN	Receptor-type tyrosine-protein phosphatase alpha (Protein-tyrosine phosphatase alpha) (R-PTP-alpha) (EC 3.1.3.48)	PTPRA
P18583	P18583_S1556	0.140655479115206	0.750436544939621	P18583	SON_HUMAN	Protein SON (Bax antagonist selected in saccharomyces 1) (BASS1) (Negative regulatory element-binding protein) (NRE-binding protein) (Protein DBP-5) (SON3)	SON
P18583	P18583_S1950,P18583_S1952	-1.62440504414075	0.143087571267377	P18583	SON_HUMAN	Protein SON (Bax antagonist selected in saccharomyces 1) (BASS1) (Negative regulatory element-binding protein) (NRE-binding protein) (Protein DBP-5) (SON3)	SON
P18583	P18583_S2011,P18583_S2013	-0.505145634964017	NA	P18583	SON_HUMAN	Protein SON (Bax antagonist selected in saccharomyces 1) (BASS1) (Negative regulatory element-binding protein) (NRE-binding protein) (Protein DBP-5) (SON3)	SON
P18583	P18583_S2020,P18583_T2022	-2.31023725347292	0.317143189992112	P18583	SON_HUMAN	Protein SON (Bax antagonist selected in saccharomyces 1) (BASS1) (Negative regulatory element-binding protein) (NRE-binding protein) (Protein DBP-5) (SON3)	SON
P18583	P18583_S281	NA	NA	P18583	SON_HUMAN	Protein SON (Bax antagonist selected in saccharomyces 1) (BASS1) (Negative regulatory element-binding protein) (NRE-binding protein) (Protein DBP-5) (SON3)	SON
P18583	P18583_S283	-0.452476850357879	0.62171536560238	P18583	SON_HUMAN	Protein SON (Bax antagonist selected in saccharomyces 1) (BASS1) (Negative regulatory element-binding protein) (NRE-binding protein) (Protein DBP-5) (SON3)	SON
P18583	P18583_S287	-0.200773943985297	0.397139356845647	P18583	SON_HUMAN	Protein SON (Bax antagonist selected in saccharomyces 1) (BASS1) (Negative regulatory element-binding protein) (NRE-binding protein) (Protein DBP-5) (SON3)	SON
P18583	P18583_T1555	0.384639672410067	NA	P18583	SON_HUMAN	Protein SON (Bax antagonist selected in saccharomyces 1) (BASS1) (Negative regulatory element-binding protein) (NRE-binding protein) (Protein DBP-5) (SON3)	SON
P18615	P18615_S115	-0.21536081692589	0.160170377366506	P18615	NELFE_HUMAN	Negative elongation factor E (NELF-E) (RNA-binding protein RD)	RDBP
P18615	P18615_S131	-0.295033181214282	NA	P18615	NELFE_HUMAN	Negative elongation factor E (NELF-E) (RNA-binding protein RD)	RDBP
P18615	P18615_S179	-4.51654176328059	NA	P18615	NELFE_HUMAN	Negative elongation factor E (NELF-E) (RNA-binding protein RD)	RDBP
P18615	P18615_S181	-1.3569837289847	0.241355793313074	P18615	NELFE_HUMAN	Negative elongation factor E (NELF-E) (RNA-binding protein RD)	RDBP
P18615	P18615_S181,P18615_S185	Inf	NA	P18615	NELFE_HUMAN	Negative elongation factor E (NELF-E) (RNA-binding protein RD)	RDBP
P18615	P18615_S251	-0.0612547214477862	0.694364473867639	P18615	NELFE_HUMAN	Negative elongation factor E (NELF-E) (RNA-binding protein RD)	RDBP
P18615	P18615_S37	-1.48456962311968	NA	P18615	NELFE_HUMAN	Negative elongation factor E (NELF-E) (RNA-binding protein RD)	RDBP
P18615	P18615_S51	-0.723169264555736	0.0437047121089904	P18615	NELFE_HUMAN	Negative elongation factor E (NELF-E) (RNA-binding protein RD)	RDBP
P18669;Q8N0Y7	P18669_S118,Q8N0Y7_S118	-0.819881247056572	0.039347003311204	P18669;Q8N0Y7	PGAM1_HUMAN;PGAM4_HUMAN	Phosphoglycerate mutase 1 (EC 3.1.3.13) (EC 5.4.2.1) (EC 5.4.2.4) (BPG-dependent PGAM 1) (Phosphoglycerate mutase isozyme B) (PGAM-B);Probable phosphoglycerate mutase 4 (EC 3.1.3.13) (EC 5.4.2.1) (EC 5.4.2.4)	PGAM1;PGAM4
P18754	P18754_S11	0.34989124436377	0.0125669163996909	P18754	RCC1_HUMAN	Regulator of chromosome condensation (Cell cycle regulatory protein) (Chromosome condensation protein 1)	RCC1
P18846	P18846_S198	-0.293197808598492	NA	P18846	ATF1_HUMAN	Cyclic AMP-dependent transcription factor ATF-1 (cAMP-dependent transcription factor ATF-1) (Activating transcription factor 1) (Protein TREB36)	ATF1
P18858	P18858_S141	-0.113760455850998	0.205867748195075	P18858	DNLI1_HUMAN	DNA ligase 1 (EC 6.5.1.1) (DNA ligase I) (Polydeoxyribonucleotide synthase [ATP] 1)	LIG1
P18858	P18858_S51	0.0934647239048021	NA	P18858	DNLI1_HUMAN	DNA ligase 1 (EC 6.5.1.1) (DNA ligase I) (Polydeoxyribonucleotide synthase [ATP] 1)	LIG1
P18858	P18858_S66	-0.201746968603219	0.112778603531471	P18858	DNLI1_HUMAN	DNA ligase 1 (EC 6.5.1.1) (DNA ligase I) (Polydeoxyribonucleotide synthase [ATP] 1)	LIG1
P18858	P18858_S76	-0.190420662651099	NA	P18858	DNLI1_HUMAN	DNA ligase 1 (EC 6.5.1.1) (DNA ligase I) (Polydeoxyribonucleotide synthase [ATP] 1)	LIG1
P18858	P18858_S913	0.54158613261878	NA	P18858	DNLI1_HUMAN	DNA ligase 1 (EC 6.5.1.1) (DNA ligase I) (Polydeoxyribonucleotide synthase [ATP] 1)	LIG1
P18858	P18858_T183	-0.650285608297438	0.420844370921636	P18858	DNLI1_HUMAN	DNA ligase 1 (EC 6.5.1.1) (DNA ligase I) (Polydeoxyribonucleotide synthase [ATP] 1)	LIG1
P18858	P18858_T195	-0.207445523990183	0.439967330566574	P18858	DNLI1_HUMAN	DNA ligase 1 (EC 6.5.1.1) (DNA ligase I) (Polydeoxyribonucleotide synthase [ATP] 1)	LIG1
P18858	P18858_T195,P18858_S201	-0.461347148109055	0.0282408136263874	P18858	DNLI1_HUMAN	DNA ligase 1 (EC 6.5.1.1) (DNA ligase I) (Polydeoxyribonucleotide synthase [ATP] 1)	LIG1
P18887	P18887_S199	-Inf	NA	P18887	XRCC1_HUMAN	DNA repair protein XRCC1 (X-ray repair cross-complementing protein 1)	XRCC1
P18887	P18887_S204	-0.821324492817268	0.760883960621098	P18887	XRCC1_HUMAN	DNA repair protein XRCC1 (X-ray repair cross-complementing protein 1)	XRCC1
P18887	P18887_S204,P18887_S226	-0.323152697277143	NA	P18887	XRCC1_HUMAN	DNA repair protein XRCC1 (X-ray repair cross-complementing protein 1)	XRCC1
P18887	P18887_S241	0.346009417200056	0.416135005725951	P18887	XRCC1_HUMAN	DNA repair protein XRCC1 (X-ray repair cross-complementing protein 1)	XRCC1
P18887	P18887_S266	-0.492815754811358	0.180841591462797	P18887	XRCC1_HUMAN	DNA repair protein XRCC1 (X-ray repair cross-complementing protein 1)	XRCC1
P18887	P18887_S447	0.0389658161783852	0.928934269840875	P18887	XRCC1_HUMAN	DNA repair protein XRCC1 (X-ray repair cross-complementing protein 1)	XRCC1
P18887	P18887_S447,P18887_T453	-0.200421816547864	0.496945008139644	P18887	XRCC1_HUMAN	DNA repair protein XRCC1 (X-ray repair cross-complementing protein 1)	XRCC1
P18887	P18887_T198	-0.206977629172229	NA	P18887	XRCC1_HUMAN	DNA repair protein XRCC1 (X-ray repair cross-complementing protein 1)	XRCC1
P19075	P19075_S113,P19075_T120	-0.300472184128732	0.191489496762332	P19075	TSN8_HUMAN	Tetraspanin-8 (Tspan-8) (Transmembrane 4 superfamily member 3) (Tumor-associated antigen CO-029)	TSPAN8
P19174	P19174_S1233	1.294461123237	0.0430764917788926	P19174	PLCG1_HUMAN	1-phosphatidylinositol 4,5-bisphosphate phosphodiesterase gamma-1 (EC 3.1.4.11) (PLC-148) (Phosphoinositide phospholipase C-gamma-1) (Phospholipase C-II) (PLC-II) (Phospholipase C-gamma-1) (PLC-gamma-1)	PLCG1
P19174	P19174_S1248	0.17834657209995	0.66968525080304	P19174	PLCG1_HUMAN	1-phosphatidylinositol 4,5-bisphosphate phosphodiesterase gamma-1 (EC 3.1.4.11) (PLC-148) (Phosphoinositide phospholipase C-gamma-1) (Phospholipase C-II) (PLC-II) (Phospholipase C-gamma-1) (PLC-gamma-1)	PLCG1
P19174	P19174_S1263	0.124745777742438	0.526374976762762	P19174	PLCG1_HUMAN	1-phosphatidylinositol 4,5-bisphosphate phosphodiesterase gamma-1 (EC 3.1.4.11) (PLC-148) (Phosphoinositide phospholipase C-gamma-1) (Phospholipase C-II) (PLC-II) (Phospholipase C-gamma-1) (PLC-gamma-1)	PLCG1
P19338	P19338_S563	0.0956788857674553	0.81039298538528	P19338	NUCL_HUMAN	Nucleolin (Protein C23)	NCL
P19338	P19338_S619	Inf	NA	P19338	NUCL_HUMAN	Nucleolin (Protein C23)	NCL
P19338	P19338_S67	-0.307673903684669	0.0947407046803916	P19338	NUCL_HUMAN	Nucleolin (Protein C23)	NCL
P19338	P19338_T106	0.707591379373859	0.0966743090368336	P19338	NUCL_HUMAN	Nucleolin (Protein C23)	NCL
P19338	P19338_T113	0.081432160956093	0.798169484651146	P19338	NUCL_HUMAN	Nucleolin (Protein C23)	NCL
P19338	P19338_T113,P19338_T121	0.145706288541447	0.753683318916407	P19338	NUCL_HUMAN	Nucleolin (Protein C23)	NCL
P19338	P19338_T121	-0.546818316165637	0.212775133310243	P19338	NUCL_HUMAN	Nucleolin (Protein C23)	NCL
P19338	P19338_T76	0.133075523761453	0.497576925982109	P19338	NUCL_HUMAN	Nucleolin (Protein C23)	NCL
P19338	P19338_T99	0.224706933986217	0.593967103916401	P19338	NUCL_HUMAN	Nucleolin (Protein C23)	NCL
P19338	P19338_T99,P19338_T106	0.0522833898416004	0.50022635600308	P19338	NUCL_HUMAN	Nucleolin (Protein C23)	NCL
P19525	P19525_S83	0.897101538522318	0.412088082239295	P19525	E2AK2_HUMAN	Interferon-induced, double-stranded RNA-activated protein kinase (EC 2.7.11.1) (Eukaryotic translation initiation factor 2-alpha kinase 2) (eIF-2A protein kinase 2) (Interferon-inducible RNA-dependent protein kinase) (P1/eIF-2A protein kinase) (Protein kinase RNA-activated) (PKR) (Tyrosine-protein kinase EIF2AK2) (EC 2.7.10.2) (p68 kinase)	EIF2AK2
P19532	P19532_S556	-0.475914104854211	NA	P19532	TFE3_HUMAN	Transcription factor E3 (Class E basic helix-loop-helix protein 33) (bHLHe33)	TFE3
P19634	P19634_S703	-0.418269563006473	0.38602975933453	P19634	SL9A1_HUMAN	Sodium/hydrogen exchanger 1 (APNH) (Na(+)/H(+) antiporter, amiloride-sensitive) (Na(+)/H(+) exchanger 1) (NHE-1) (Solute carrier family 9 member 1)	SLC9A1
P19634	P19634_S785	-0.194258528198977	0.524909894165635	P19634	SL9A1_HUMAN	Sodium/hydrogen exchanger 1 (APNH) (Na(+)/H(+) antiporter, amiloride-sensitive) (Na(+)/H(+) exchanger 1) (NHE-1) (Solute carrier family 9 member 1)	SLC9A1
P19838	P19838_S907	-0.606747635796519	0.325839153349945	P19838	NFKB1_HUMAN	Nuclear factor NF-kappa-B p105 subunit (DNA-binding factor KBF1) (EBP-1) (Nuclear factor of kappa light polypeptide gene enhancer in B-cells 1) [Cleaved into: Nuclear factor NF-kappa-B p50 subunit]	NFKB1
P19838	P19838_S937	NA	NA	P19838	NFKB1_HUMAN	Nuclear factor NF-kappa-B p105 subunit (DNA-binding factor KBF1) (EBP-1) (Nuclear factor of kappa light polypeptide gene enhancer in B-cells 1) [Cleaved into: Nuclear factor NF-kappa-B p50 subunit]	NFKB1
P20020	P20020_S1177	0.499028719785012	0.0735909550799219	P20020	AT2B1_HUMAN	Plasma membrane calcium-transporting ATPase 1 (PMCA1) (EC 3.6.3.8) (Plasma membrane calcium ATPase isoform 1) (Plasma membrane calcium pump isoform 1)	ATP2B1
P20020	P20020_S1215,P20020_S1220	-0.147554381610646	NA	P20020	AT2B1_HUMAN	Plasma membrane calcium-transporting ATPase 1 (PMCA1) (EC 3.6.3.8) (Plasma membrane calcium ATPase isoform 1) (Plasma membrane calcium pump isoform 1)	ATP2B1
P20020	P20020_S1216,P20020_S1220	-1.06598924263545	0.204533368824875	P20020	AT2B1_HUMAN	Plasma membrane calcium-transporting ATPase 1 (PMCA1) (EC 3.6.3.8) (Plasma membrane calcium ATPase isoform 1) (Plasma membrane calcium pump isoform 1)	ATP2B1
P20020	P20020_S17	-0.940327830811915	NA	P20020	AT2B1_HUMAN	Plasma membrane calcium-transporting ATPase 1 (PMCA1) (EC 3.6.3.8) (Plasma membrane calcium ATPase isoform 1) (Plasma membrane calcium pump isoform 1)	ATP2B1
P20042	P20042_S105	0.188078270715854	0.513452935202465	P20042	IF2B_HUMAN	Eukaryotic translation initiation factor 2 subunit 2 (Eukaryotic translation initiation factor 2 subunit beta) (eIF-2-beta)	EIF2S2
P20042	P20042_S2	0.184928082768783	0.580311140228561	P20042	IF2B_HUMAN	Eukaryotic translation initiation factor 2 subunit 2 (Eukaryotic translation initiation factor 2 subunit beta) (eIF-2-beta)	EIF2S2
P20042	P20042_S2,P20042_S13	-0.329622927732894	0.0621714349507416	P20042	IF2B_HUMAN	Eukaryotic translation initiation factor 2 subunit 2 (Eukaryotic translation initiation factor 2 subunit beta) (eIF-2-beta)	EIF2S2
P20042	P20042_S2,P20042_T11	-0.307113583051008	0.554252068560944	P20042	IF2B_HUMAN	Eukaryotic translation initiation factor 2 subunit 2 (Eukaryotic translation initiation factor 2 subunit beta) (eIF-2-beta)	EIF2S2
P20042	P20042_T111	0.765462025279741	0.209876731836393	P20042	IF2B_HUMAN	Eukaryotic translation initiation factor 2 subunit 2 (Eukaryotic translation initiation factor 2 subunit beta) (eIF-2-beta)	EIF2S2
P20042	P20042_T31	0.252771709420397	NA	P20042	IF2B_HUMAN	Eukaryotic translation initiation factor 2 subunit 2 (Eukaryotic translation initiation factor 2 subunit beta) (eIF-2-beta)	EIF2S2
P20290	P20290_T82	-0.501974772466966	0.0135471268902192	P20290	BTF3_HUMAN	Transcription factor BTF3 (RNA polymerase B transcription factor 3)	BTF3
P20290;Q96K17	P20290_T69,Q96K17_T20	-0.430126032465523	0.510113797396023	P20290;Q96K17	BTF3_HUMAN;BT3L4_HUMAN	Transcription factor BTF3 (RNA polymerase B transcription factor 3);Transcription factor BTF3 homolog 4 (Basic transcription factor 3-like 4)	BTF3;BTF3L4
P20340	P20340_S2	-0.254645481296837	NA	P20340	RAB6A_HUMAN	Ras-related protein Rab-6A (Rab-6)	RAB6A
P20700	P20700_S23	-0.260292985375543	0.211139886204996	P20700	LMNB1_HUMAN	Lamin-B1	LMNB1
P20700	P20700_T20,P20700_S23	-0.0836562200314196	0.848896962044223	P20700	LMNB1_HUMAN	Lamin-B1	LMNB1
P20700	P20700_T20,P20700_T25	-0.474246356905235	NA	P20700	LMNB1_HUMAN	Lamin-B1	LMNB1
P20810	P20810_S133	1.10069928231945	0.00828792002333367	P20810	ICAL_HUMAN	Calpastatin (Calpain inhibitor) (Sperm BS-17 component)	CAST
P20810	P20810_S243	-0.432300330587376	0.184595879519615	P20810	ICAL_HUMAN	Calpastatin (Calpain inhibitor) (Sperm BS-17 component)	CAST
P20810	P20810_S71	-0.235101685722585	0.581478650371334	P20810	ICAL_HUMAN	Calpastatin (Calpain inhibitor) (Sperm BS-17 component)	CAST
P20810	P20810_T240	0.735826687591312	NA	P20810	ICAL_HUMAN	Calpastatin (Calpain inhibitor) (Sperm BS-17 component)	CAST
P20929	P20929_S1739	0.425367093626981	NA	P20929	NEBU_HUMAN	Nebulin	NEB
P20962	P20962_S2	-0.206648816710005	0.156600918658198	P20962	PTMS_HUMAN	Parathymosin	PTMS
P20962	P20962_S2,P20962_S5	-0.643646691019747	0.350518538979871	P20962	PTMS_HUMAN	Parathymosin	PTMS
P20962	P20962_S5	-1.55354917320595	0.0428419955882033	P20962	PTMS_HUMAN	Parathymosin	PTMS
P21127	P21127_S47	0.296164713188674	0.453239974476309	P21127	CD11B_HUMAN	Cyclin-dependent kinase 11B (EC 2.7.11.22) (Cell division cycle 2-like protein kinase 1) (CLK-1) (Cell division protein kinase 11B) (Galactosyltransferase-associated protein kinase p58/GTA) (PITSLRE serine/threonine-protein kinase CDC2L1) (p58 CLK-1)	CDK11B
P21127	P21127_S65	-0.274996680276694	0.030784380275747	P21127	CD11B_HUMAN	Cyclin-dependent kinase 11B (EC 2.7.11.22) (Cell division cycle 2-like protein kinase 1) (CLK-1) (Cell division protein kinase 11B) (Galactosyltransferase-associated protein kinase p58/GTA) (PITSLRE serine/threonine-protein kinase CDC2L1) (p58 CLK-1)	CDK11B
P21127	P21127_T61	-0.212794732234512	0.0311069811273188	P21127	CD11B_HUMAN	Cyclin-dependent kinase 11B (EC 2.7.11.22) (Cell division cycle 2-like protein kinase 1) (CLK-1) (Cell division protein kinase 11B) (Galactosyltransferase-associated protein kinase p58/GTA) (PITSLRE serine/threonine-protein kinase CDC2L1) (p58 CLK-1)	CDK11B
P21127;Q9UKB5;Q9UQ88	P21127_S234,Q9UKB5_S56,Q9UQ88_S222	0.257522006748919	0.505422856967003	P21127;Q9UKB5;Q9UQ88	CD11B_HUMAN;AJAP1_HUMAN;CD11A_HUMAN	Cyclin-dependent kinase 11B (EC 2.7.11.22) (Cell division cycle 2-like protein kinase 1) (CLK-1) (Cell division protein kinase 11B) (Galactosyltransferase-associated protein kinase p58/GTA) (PITSLRE serine/threonine-protein kinase CDC2L1) (p58 CLK-1);Adherens junction-associated protein 1 (Membrane protein shrew-1);Cyclin-dependent kinase 11A (EC 2.7.11.22) (Cell division cycle 2-like protein kin…	CDK11B;AJAP1;CDK11A
P21127;Q9UQ88	P21127_S232,Q9UQ88_S220	-0.469423490975681	NA	P21127;Q9UQ88	CD11B_HUMAN;CD11A_HUMAN	Cyclin-dependent kinase 11B (EC 2.7.11.22) (Cell division cycle 2-like protein kinase 1) (CLK-1) (Cell division protein kinase 11B) (Galactosyltransferase-associated protein kinase p58/GTA) (PITSLRE serine/threonine-protein kinase CDC2L1) (p58 CLK-1);Cyclin-dependent kinase 11A (EC 2.7.11.22) (Cell division cycle 2-like protein kinase 2) (Cell division protein kinase 11A) (Galactosyltransferase-a…	CDK11B;CDK11A
P21127;Q9UQ88	P21127_S234,Q9UQ88_S222	0.338671045252236	0.39946493817144	P21127;Q9UQ88	CD11B_HUMAN;CD11A_HUMAN	Cyclin-dependent kinase 11B (EC 2.7.11.22) (Cell division cycle 2-like protein kinase 1) (CLK-1) (Cell division protein kinase 11B) (Galactosyltransferase-associated protein kinase p58/GTA) (PITSLRE serine/threonine-protein kinase CDC2L1) (p58 CLK-1);Cyclin-dependent kinase 11A (EC 2.7.11.22) (Cell division cycle 2-like protein kinase 2) (Cell division protein kinase 11A) (Galactosyltransferase-a…	CDK11B;CDK11A
P21127;Q9UQ88	P21127_S47,Q9UQ88_S47	1.94835954316153	NA	P21127;Q9UQ88	CD11B_HUMAN;CD11A_HUMAN	Cyclin-dependent kinase 11B (EC 2.7.11.22) (Cell division cycle 2-like protein kinase 1) (CLK-1) (Cell division protein kinase 11B) (Galactosyltransferase-associated protein kinase p58/GTA) (PITSLRE serine/threonine-protein kinase CDC2L1) (p58 CLK-1);Cyclin-dependent kinase 11A (EC 2.7.11.22) (Cell division cycle 2-like protein kinase 2) (Cell division protein kinase 11A) (Galactosyltransferase-a…	CDK11B;CDK11A
P21127;Q9UQ88	P21127_S713,Q9UQ88_S701	2.74616803781226	0.034070154108006	P21127;Q9UQ88	CD11B_HUMAN;CD11A_HUMAN	Cyclin-dependent kinase 11B (EC 2.7.11.22) (Cell division cycle 2-like protein kinase 1) (CLK-1) (Cell division protein kinase 11B) (Galactosyltransferase-associated protein kinase p58/GTA) (PITSLRE serine/threonine-protein kinase CDC2L1) (p58 CLK-1);Cyclin-dependent kinase 11A (EC 2.7.11.22) (Cell division cycle 2-like protein kinase 2) (Cell division protein kinase 11A) (Galactosyltransferase-a…	CDK11B;CDK11A
P21291	P21291_S192	-0.619788092250803	0.478054123825185	P21291	CSRP1_HUMAN	Cysteine and glycine-rich protein 1 (Cysteine-rich protein 1) (CRP) (CRP1)	CSRP1
P21333	P21333_S1084	-0.8552862034468	0.0620676018173614	P21333	FLNA_HUMAN	Filamin-A (FLN-A) (Actin-binding protein 280) (ABP-280) (Alpha-filamin) (Endothelial actin-binding protein) (Filamin-1) (Non-muscle filamin)	FLNA
P21333	P21333_S1459	-0.936309323906594	0.485671511943511	P21333	FLNA_HUMAN	Filamin-A (FLN-A) (Actin-binding protein 280) (ABP-280) (Alpha-filamin) (Endothelial actin-binding protein) (Filamin-1) (Non-muscle filamin)	FLNA
P21333	P21333_S2526	-1.7401190485223	0.21161782882305	P21333	FLNA_HUMAN	Filamin-A (FLN-A) (Actin-binding protein 280) (ABP-280) (Alpha-filamin) (Endothelial actin-binding protein) (Filamin-1) (Non-muscle filamin)	FLNA
P21333	P21333_S2152	-1.24238811199425	0.465139690594904	P21333	FLNA_HUMAN	Filamin-A (FLN-A) (Actin-binding protein 280) (ABP-280) (Alpha-filamin) (Endothelial actin-binding protein) (Filamin-1) (Non-muscle filamin)	FLNA
P21333	P21333_S2158	1.94316214316073	NA	P21333	FLNA_HUMAN	Filamin-A (FLN-A) (Actin-binding protein 280) (ABP-280) (Alpha-filamin) (Endothelial actin-binding protein) (Filamin-1) (Non-muscle filamin)	FLNA
P21333	P21333_S2327	0.0663558216546129	NA	P21333	FLNA_HUMAN	Filamin-A (FLN-A) (Actin-binding protein 280) (ABP-280) (Alpha-filamin) (Endothelial actin-binding protein) (Filamin-1) (Non-muscle filamin)	FLNA
P21333	P21333_T2336	3.26378269114647	NA	P21333	FLNA_HUMAN	Filamin-A (FLN-A) (Actin-binding protein 280) (ABP-280) (Alpha-filamin) (Endothelial actin-binding protein) (Filamin-1) (Non-muscle filamin)	FLNA
P21333;O75369	P21333_S2143,O75369_S2098	0.198881237882271	0.270933079801113	O75369;P21333	FLNB_HUMAN;FLNA_HUMAN	Filamin-B (FLN-B) (ABP-278) (ABP-280 homolog) (Actin-binding-like protein) (Beta-filamin) (Filamin homolog 1) (Fh1) (Filamin-3) (Thyroid autoantigen) (Truncated actin-binding protein) (Truncated ABP);Filamin-A (FLN-A) (Actin-binding protein 280) (ABP-280) (Alpha-filamin) (Endothelial actin-binding protein) (Filamin-1) (Non-muscle filamin)	FLNB;FLNA
P21359	P21359_S2515	-Inf	NA	P21359	NF1_HUMAN	Neurofibromin (Neurofibromatosis-related protein NF-1) [Cleaved into: Neurofibromin truncated]	NF1
P21359	P21359_S2521	0.925661265147919	0.108154246746027	P21359	NF1_HUMAN	Neurofibromin (Neurofibromatosis-related protein NF-1) [Cleaved into: Neurofibromin truncated]	NF1
P21359	P21359_S2523	0.866891153845337	0.0170000984424419	P21359	NF1_HUMAN	Neurofibromin (Neurofibromatosis-related protein NF-1) [Cleaved into: Neurofibromin truncated]	NF1
P21359	P21359_S2543	0.380586440520953	0.15173796410472	P21359	NF1_HUMAN	Neurofibromin (Neurofibromatosis-related protein NF-1) [Cleaved into: Neurofibromin truncated]	NF1
P21359	P21359_S2817	-0.229455950760548	0.520606809213681	P21359	NF1_HUMAN	Neurofibromin (Neurofibromatosis-related protein NF-1) [Cleaved into: Neurofibromin truncated]	NF1
P21359	P21359_S2829,P21359_S2834	-0.486245332818555	0.338897029311798	P21359	NF1_HUMAN	Neurofibromin (Neurofibromatosis-related protein NF-1) [Cleaved into: Neurofibromin truncated]	NF1
P21359	P21359_S876	1.88005927295283	0.0645391275102947	P21359	NF1_HUMAN	Neurofibromin (Neurofibromatosis-related protein NF-1) [Cleaved into: Neurofibromin truncated]	NF1
P21359	P21359_T2514	0.0709489065998999	0.880400003402663	P21359	NF1_HUMAN	Neurofibromin (Neurofibromatosis-related protein NF-1) [Cleaved into: Neurofibromin truncated]	NF1
P21359	P21359_T2564	NA	NA	P21359	NF1_HUMAN	Neurofibromin (Neurofibromatosis-related protein NF-1) [Cleaved into: Neurofibromin truncated]	NF1
P21359	P21359_T2565	0.339337518526387	0.452871651879823	P21359	NF1_HUMAN	Neurofibromin (Neurofibromatosis-related protein NF-1) [Cleaved into: Neurofibromin truncated]	NF1
P21580	P21580_S453	NA	NA	P21580	TNAP3_HUMAN	Tumor necrosis factor alpha-induced protein 3 (TNF alpha-induced protein 3) (EC 3.4.19.12) (EC 6.3.2.-) (OTU domain-containing protein 7C) (Putative DNA-binding protein A20) (Zinc finger protein A20) [Cleaved into: A20p50; A20p37]	TNFAIP3
P21580	P21580_S459	0.884877523384757	0.299729467743485	P21580	TNAP3_HUMAN	Tumor necrosis factor alpha-induced protein 3 (TNF alpha-induced protein 3) (EC 3.4.19.12) (EC 6.3.2.-) (OTU domain-containing protein 7C) (Putative DNA-binding protein A20) (Zinc finger protein A20) [Cleaved into: A20p50; A20p37]	TNFAIP3
P21580	P21580_S573,P21580_S575	Inf	NA	P21580	TNAP3_HUMAN	Tumor necrosis factor alpha-induced protein 3 (TNF alpha-induced protein 3) (EC 3.4.19.12) (EC 6.3.2.-) (OTU domain-containing protein 7C) (Putative DNA-binding protein A20) (Zinc finger protein A20) [Cleaved into: A20p50; A20p37]	TNFAIP3
P21675	P21675_T521	0.821224293574256	NA	P21675	TAF1_HUMAN	Transcription initiation factor TFIID subunit 1 (EC 2.7.11.1) (Cell cycle gene 1 protein) (TBP-associated factor 250 kDa) (p250) (Transcription initiation factor TFIID 250 kDa subunit) (TAF(II)250) (TAFII-250) (TAFII250)	TAF1
P21675;Q8IZX4	P21675_S1340,Q8IZX4_S1359	0.515825192994272	0.149289170737679	P21675;Q8IZX4	TAF1_HUMAN;TAF1L_HUMAN	Transcription initiation factor TFIID subunit 1 (EC 2.7.11.1) (Cell cycle gene 1 protein) (TBP-associated factor 250 kDa) (p250) (Transcription initiation factor TFIID 250 kDa subunit) (TAF(II)250) (TAFII-250) (TAFII250);Transcription initiation factor TFIID subunit 1-like (TAF(II)210) (TBP-associated factor 1-like) (TBP-associated factor 210 kDa) (Transcription initiation factor TFIID 210 kDa su…	TAF1;TAF1L
P22059	P22059_S190	-1.25896590599193	NA	P22059	OSBP1_HUMAN	Oxysterol-binding protein 1	OSBP
P22059	P22059_S190,P22059_S193	0.237657497239567	0.586801793050471	P22059	OSBP1_HUMAN	Oxysterol-binding protein 1	OSBP
P22059	P22059_S193	0.369959246715427	0.550895395052498	P22059	OSBP1_HUMAN	Oxysterol-binding protein 1	OSBP
P22059	P22059_S240	Inf	NA	P22059	OSBP1_HUMAN	Oxysterol-binding protein 1	OSBP
P22059	P22059_S351	-0.217782446269293	0.696281584356163	P22059	OSBP1_HUMAN	Oxysterol-binding protein 1	OSBP
P22059	P22059_S379	0.0123711972787651	0.978053111564253	P22059	OSBP1_HUMAN	Oxysterol-binding protein 1	OSBP
P22059	P22059_S379,P22059_S382	0.0591852786518625	0.854736513835156	P22059	OSBP1_HUMAN	Oxysterol-binding protein 1	OSBP
P22059	P22059_S379,P22059_S382,P22059_S385	-0.141156265335013	0.670128331102848	P22059	OSBP1_HUMAN	Oxysterol-binding protein 1	OSBP
P22059	P22059_S382	0.298939835409508	0.483951779772543	P22059	OSBP1_HUMAN	Oxysterol-binding protein 1	OSBP
P22059	P22059_S382,P22059_S385	0.255193101379648	0.0278085700052308	P22059	OSBP1_HUMAN	Oxysterol-binding protein 1	OSBP
P22059	P22059_S386	-0.171198455151963	NA	P22059	OSBP1_HUMAN	Oxysterol-binding protein 1	OSBP
P22059	P22059_T377	0.181667016960212	NA	P22059	OSBP1_HUMAN	Oxysterol-binding protein 1	OSBP
P22087	P22087_S124	2.07547898188204	0.0175970008417199	P22087	FBRL_HUMAN	rRNA 2'-O-methyltransferase fibrillarin (EC 2.1.1.-) (34 kDa nucleolar scleroderma antigen)	FBL
P22102	P22102_S796	0.866453369007783	NA	P22102	PUR2_HUMAN	Trifunctional purine biosynthetic protein adenosine-3 [Includes: Phosphoribosylamine--glycine ligase (EC 6.3.4.13) (Glycinamide ribonucleotide synthetase) (GARS) (Phosphoribosylglycinamide synthetase); Phosphoribosylformylglycinamidine cyclo-ligase (EC 6.3.3.1) (AIR synthase) (AIRS) (Phosphoribosyl-aminoimidazole synthetase); Phosphoribosylglycinamide formyltransferase (EC 2.1.2.2) (5'-phosphorib…	GART
P22234	P22234_S27	-0.136460075326028	0.348520735161584	P22234	PUR6_HUMAN	Multifunctional protein ADE2 [Includes: Phosphoribosylaminoimidazole-succinocarboxamide synthase (EC 6.3.2.6) (SAICAR synthetase); Phosphoribosylaminoimidazole carboxylase (EC 4.1.1.21) (AIR carboxylase) (AIRC)]	PAICS
P22314	P22314_S13	-0.630541795169478	0.286211625212331	P22314	UBA1_HUMAN	Ubiquitin-like modifier-activating enzyme 1 (Protein A1S9) (Ubiquitin-activating enzyme E1)	UBA1
P22314	P22314_S13,P22314_S21	0.083798458997497	0.648078179467402	P22314	UBA1_HUMAN	Ubiquitin-like modifier-activating enzyme 1 (Protein A1S9) (Ubiquitin-activating enzyme E1)	UBA1
P22314	P22314_S24	-1.61736122128416	NA	P22314	UBA1_HUMAN	Ubiquitin-like modifier-activating enzyme 1 (Protein A1S9) (Ubiquitin-activating enzyme E1)	UBA1
P22314	P22314_S4	2.09152827957144	0.0969687110328734	P22314	UBA1_HUMAN	Ubiquitin-like modifier-activating enzyme 1 (Protein A1S9) (Ubiquitin-activating enzyme E1)	UBA1
P22314	P22314_S46	0.229532582396492	0.395962042843591	P22314	UBA1_HUMAN	Ubiquitin-like modifier-activating enzyme 1 (Protein A1S9) (Ubiquitin-activating enzyme E1)	UBA1
P22314	P22314_S810	0.266179368370463	0.146235674176172	P22314	UBA1_HUMAN	Ubiquitin-like modifier-activating enzyme 1 (Protein A1S9) (Ubiquitin-activating enzyme E1)	UBA1
P22492	P22492_S9	-0.0630153636536477	0.828992980489567	P22492	H1T_HUMAN	Histone H1t (Testicular H1 histone)	HIST1H1T
P22626	P22626_S259	-0.364560345802678	0.47980051637664	P22626	ROA2_HUMAN	Heterogeneous nuclear ribonucleoproteins A2/B1 (hnRNP A2/B1)	HNRNPA2B1
P22670	P22670_S117	-0.891500417160902	0.0745948700445256	P22670	RFX1_HUMAN	MHC class II regulatory factor RFX1 (Enhancer factor C) (EF-C) (Regulatory factor X 1) (RFX) (Transcription factor RFX1)	RFX1
P22670	P22670_S204	0.149781252557119	0.33797108946749	P22670	RFX1_HUMAN	MHC class II regulatory factor RFX1 (Enhancer factor C) (EF-C) (Regulatory factor X 1) (RFX) (Transcription factor RFX1)	RFX1
P22681	P22681_S441	-0.0726573137478018	0.715062514189914	P22681	CBL_HUMAN	E3 ubiquitin-protein ligase CBL (EC 6.3.2.-) (Casitas B-lineage lymphoma proto-oncogene) (Proto-oncogene c-Cbl) (RING finger protein 55) (Signal transduction protein CBL)	CBL
P22681	P22681_S483	-0.146475103922266	0.161155364374819	P22681	CBL_HUMAN	E3 ubiquitin-protein ligase CBL (EC 6.3.2.-) (Casitas B-lineage lymphoma proto-oncogene) (Proto-oncogene c-Cbl) (RING finger protein 55) (Signal transduction protein CBL)	CBL
P22681	P22681_S486	0.00139609551918003	NA	P22681	CBL_HUMAN	E3 ubiquitin-protein ligase CBL (EC 6.3.2.-) (Casitas B-lineage lymphoma proto-oncogene) (Proto-oncogene c-Cbl) (RING finger protein 55) (Signal transduction protein CBL)	CBL
P22681	P22681_S619	-0.115925328609078	0.59225458074071	P22681	CBL_HUMAN	E3 ubiquitin-protein ligase CBL (EC 6.3.2.-) (Casitas B-lineage lymphoma proto-oncogene) (Proto-oncogene c-Cbl) (RING finger protein 55) (Signal transduction protein CBL)	CBL
P22681	P22681_S639	-0.646741082857958	NA	P22681	CBL_HUMAN	E3 ubiquitin-protein ligase CBL (EC 6.3.2.-) (Casitas B-lineage lymphoma proto-oncogene) (Proto-oncogene c-Cbl) (RING finger protein 55) (Signal transduction protein CBL)	CBL
P22681	P22681_S642	-0.1465861425251	0.447191688481122	P22681	CBL_HUMAN	E3 ubiquitin-protein ligase CBL (EC 6.3.2.-) (Casitas B-lineage lymphoma proto-oncogene) (Proto-oncogene c-Cbl) (RING finger protein 55) (Signal transduction protein CBL)	CBL
P22681	P22681_S667	-0.245720284722341	0.843318496184402	P22681	CBL_HUMAN	E3 ubiquitin-protein ligase CBL (EC 6.3.2.-) (Casitas B-lineage lymphoma proto-oncogene) (Proto-oncogene c-Cbl) (RING finger protein 55) (Signal transduction protein CBL)	CBL
P22681	P22681_S669	0.253742627879774	0.761899442450115	P22681	CBL_HUMAN	E3 ubiquitin-protein ligase CBL (EC 6.3.2.-) (Casitas B-lineage lymphoma proto-oncogene) (Proto-oncogene c-Cbl) (RING finger protein 55) (Signal transduction protein CBL)	CBL
P22681	P22681_S791	NA	NA	P22681	CBL_HUMAN	E3 ubiquitin-protein ligase CBL (EC 6.3.2.-) (Casitas B-lineage lymphoma proto-oncogene) (Proto-oncogene c-Cbl) (RING finger protein 55) (Signal transduction protein CBL)	CBL
P22681	P22681_T789	-0.151305922303777	0.443171587755997	P22681	CBL_HUMAN	E3 ubiquitin-protein ligase CBL (EC 6.3.2.-) (Casitas B-lineage lymphoma proto-oncogene) (Proto-oncogene c-Cbl) (RING finger protein 55) (Signal transduction protein CBL)	CBL
P23025	P23025_S23	-0.293003287580589	NA	P23025	XPA_HUMAN	DNA repair protein complementing XP-A cells (Xeroderma pigmentosum group A-complementing protein)	XPA
P23193	P23193_S100	-0.704520837197028	0.289299983335582	P23193	TCEA1_HUMAN	Transcription elongation factor A protein 1 (Transcription elongation factor S-II protein 1) (Transcription elongation factor TFIIS.o)	TCEA1
P23193	P23193_S57	1.38435328797354	0.000943251629538899	P23193	TCEA1_HUMAN	Transcription elongation factor A protein 1 (Transcription elongation factor S-II protein 1) (Transcription elongation factor TFIIS.o)	TCEA1
P23381	P23381_S467	3.82373442644862	0.0233831686386463	P23381	SYWC_HUMAN	Tryptophan--tRNA ligase, cytoplasmic (EC 6.1.1.2) (Interferon-induced protein 53) (IFP53) (Tryptophanyl-tRNA synthetase) (TrpRS) (hWRS) [Cleaved into: T1-TrpRS; T2-TrpRS]	WARS
P23396	P23396_T220	-0.463902950934454	0.319721034756578	P23396	RS3_HUMAN	40S ribosomal protein S3	RPS3
P23396	P23396_T221	0.328012587680332	0.674145954883389	P23396	RS3_HUMAN	40S ribosomal protein S3	RPS3
P23443	P23443_S447	0.474228934758704	0.400908459088597	P23443	KS6B1_HUMAN	Ribosomal protein S6 kinase beta-1 (S6K-beta-1) (S6K1) (EC 2.7.11.1) (70 kDa ribosomal protein S6 kinase 1) (P70S6K1) (p70-S6K 1) (Ribosomal protein S6 kinase I) (Serine/threonine-protein kinase 14A) (p70 ribosomal S6 kinase alpha) (p70 S6 kinase alpha) (p70 S6K-alpha) (p70 S6KA)	RPS6KB1
P23497	P23497_S157	0.764658407204835	NA	P23497	SP100_HUMAN	Nuclear autoantigen Sp-100 (Lysp100b) (Nuclear dot-associated Sp100 protein) (Speckled 100 kDa)	SP100
P23497	P23497_S18	0.993095041077614	0.178626621270258	P23497	SP100_HUMAN	Nuclear autoantigen Sp-100 (Lysp100b) (Nuclear dot-associated Sp100 protein) (Speckled 100 kDa)	SP100
P23497	P23497_S362	0.510941716475622	NA	P23497	SP100_HUMAN	Nuclear autoantigen Sp-100 (Lysp100b) (Nuclear dot-associated Sp100 protein) (Speckled 100 kDa)	SP100
P23497	P23497_S394	-0.0804985256215218	0.439247609904885	P23497	SP100_HUMAN	Nuclear autoantigen Sp-100 (Lysp100b) (Nuclear dot-associated Sp100 protein) (Speckled 100 kDa)	SP100
P23497	P23497_S409,P23497_S410	-0.581107711374812	0.0308982111315159	P23497	SP100_HUMAN	Nuclear autoantigen Sp-100 (Lysp100b) (Nuclear dot-associated Sp100 protein) (Speckled 100 kDa)	SP100
P23497	P23497_S410	0.0217053568257478	0.905282437954747	P23497	SP100_HUMAN	Nuclear autoantigen Sp-100 (Lysp100b) (Nuclear dot-associated Sp100 protein) (Speckled 100 kDa)	SP100
P23508	P23508_S294	0.755717092037908	NA	P23508	CRCM_HUMAN	Colorectal mutant cancer protein (Protein MCC)	MCC
P23508	P23508_T290	-1.08566203669804	NA	P23508	CRCM_HUMAN	Colorectal mutant cancer protein (Protein MCC)	MCC
P23528	P23528_S156	-0.961045163263037	NA	P23528	COF1_HUMAN	Cofilin-1 (18 kDa phosphoprotein) (p18) (Cofilin, non-muscle isoform)	CFL1
P23528	P23528_S23	2.23254648490864	NA	P23528	COF1_HUMAN	Cofilin-1 (18 kDa phosphoprotein) (p18) (Cofilin, non-muscle isoform)	CFL1
P23528	P23528_S3	0.0901795310061668	0.760392423454344	P23528	COF1_HUMAN	Cofilin-1 (18 kDa phosphoprotein) (p18) (Cofilin, non-muscle isoform)	CFL1
P23528	P23528_T25	-1.15326438398118	0.293137931996773	P23528	COF1_HUMAN	Cofilin-1 (18 kDa phosphoprotein) (p18) (Cofilin, non-muscle isoform)	CFL1
P23588	P23588_S192	-0.145435729676104	0.43472890792957	P23588	IF4B_HUMAN	Eukaryotic translation initiation factor 4B (eIF-4B)	EIF4B
P23588	P23588_S230	-0.622069540439313	0.203221100799483	P23588	IF4B_HUMAN	Eukaryotic translation initiation factor 4B (eIF-4B)	EIF4B
P23588	P23588_S283	0.21887669815365	0.571341838582959	P23588	IF4B_HUMAN	Eukaryotic translation initiation factor 4B (eIF-4B)	EIF4B
P23588	P23588_S406	-0.444649734081575	0.113825746301807	P23588	IF4B_HUMAN	Eukaryotic translation initiation factor 4B (eIF-4B)	EIF4B
P23588	P23588_S406,P23588_S409	0.442091071640675	0.212582984911224	P23588	IF4B_HUMAN	Eukaryotic translation initiation factor 4B (eIF-4B)	EIF4B
P23588	P23588_S406,P23588_T412	0.486110750134033	NA	P23588	IF4B_HUMAN	Eukaryotic translation initiation factor 4B (eIF-4B)	EIF4B
P23588	P23588_S418,P23588_S422	-0.636757631637746	NA	P23588	IF4B_HUMAN	Eukaryotic translation initiation factor 4B (eIF-4B)	EIF4B
P23588	P23588_S418,P23588_S422,P23588_S424	-0.179670907421673	NA	P23588	IF4B_HUMAN	Eukaryotic translation initiation factor 4B (eIF-4B)	EIF4B
P23588	P23588_S418,P23588_S422,P23588_S425	-0.373901705764748	NA	P23588	IF4B_HUMAN	Eukaryotic translation initiation factor 4B (eIF-4B)	EIF4B
P23588	P23588_S418,P23588_S424	0.178136713545303	0.403124298172152	P23588	IF4B_HUMAN	Eukaryotic translation initiation factor 4B (eIF-4B)	EIF4B
P23588	P23588_S418,P23588_S425	-0.388005713345976	NA	P23588	IF4B_HUMAN	Eukaryotic translation initiation factor 4B (eIF-4B)	EIF4B
P23588	P23588_S418,P23588_T420	-0.827823769426343	0.63862412655868	P23588	IF4B_HUMAN	Eukaryotic translation initiation factor 4B (eIF-4B)	EIF4B
P23588	P23588_S418,P23588_T420,P23588_S422	Inf	NA	P23588	IF4B_HUMAN	Eukaryotic translation initiation factor 4B (eIF-4B)	EIF4B
P23588	P23588_S418,P23588_T420,P23588_S425	NA	NA	P23588	IF4B_HUMAN	Eukaryotic translation initiation factor 4B (eIF-4B)	EIF4B
P23588	P23588_S422	0.343188433326901	0.256535696440072	P23588	IF4B_HUMAN	Eukaryotic translation initiation factor 4B (eIF-4B)	EIF4B
P23588	P23588_S422,P23588_S424	0.397010444246168	0.230952293495058	P23588	IF4B_HUMAN	Eukaryotic translation initiation factor 4B (eIF-4B)	EIF4B
P23588	P23588_S422,P23588_S425	0.0944113125477492	0.293645249998478	P23588	IF4B_HUMAN	Eukaryotic translation initiation factor 4B (eIF-4B)	EIF4B
P23588	P23588_S424	-1.58357329695763	0.562994022629638	P23588	IF4B_HUMAN	Eukaryotic translation initiation factor 4B (eIF-4B)	EIF4B
P23588	P23588_S425	0.138795246265696	0.6140597080795	P23588	IF4B_HUMAN	Eukaryotic translation initiation factor 4B (eIF-4B)	EIF4B
P23588	P23588_S445	1.00237973096414	NA	P23588	IF4B_HUMAN	Eukaryotic translation initiation factor 4B (eIF-4B)	EIF4B
P23588	P23588_S459	-0.30571726205387	0.654134728517872	P23588	IF4B_HUMAN	Eukaryotic translation initiation factor 4B (eIF-4B)	EIF4B
P23588	P23588_S495	Inf	NA	P23588	IF4B_HUMAN	Eukaryotic translation initiation factor 4B (eIF-4B)	EIF4B
P23588	P23588_S497	-0.410941433453369	0.17857380352518	P23588	IF4B_HUMAN	Eukaryotic translation initiation factor 4B (eIF-4B)	EIF4B
P23588	P23588_S497,P23588_S498	-0.450707144216257	0.26930616612198	P23588	IF4B_HUMAN	Eukaryotic translation initiation factor 4B (eIF-4B)	EIF4B
P23588	P23588_S497,P23588_S504	-0.55690507074011	0.202033052908118	P23588	IF4B_HUMAN	Eukaryotic translation initiation factor 4B (eIF-4B)	EIF4B
P23588	P23588_S498	0.00754582594587798	0.97786166146708	P23588	IF4B_HUMAN	Eukaryotic translation initiation factor 4B (eIF-4B)	EIF4B
P23588	P23588_S498,P23588_S504	-0.500601795006776	0.145855774523579	P23588	IF4B_HUMAN	Eukaryotic translation initiation factor 4B (eIF-4B)	EIF4B
P23588	P23588_S504	-0.218246543327486	0.655387049651131	P23588	IF4B_HUMAN	Eukaryotic translation initiation factor 4B (eIF-4B)	EIF4B
P23588	P23588_T341	-0.626337993345632	NA	P23588	IF4B_HUMAN	Eukaryotic translation initiation factor 4B (eIF-4B)	EIF4B
P23588	P23588_T420	-Inf	NA	P23588	IF4B_HUMAN	Eukaryotic translation initiation factor 4B (eIF-4B)	EIF4B
P23588	P23588_T420,P23588_S422	0.142646111088557	0.820026884188308	P23588	IF4B_HUMAN	Eukaryotic translation initiation factor 4B (eIF-4B)	EIF4B
P23588	P23588_T420,P23588_S422,P23588_S424	-1.0142720697664	NA	P23588	IF4B_HUMAN	Eukaryotic translation initiation factor 4B (eIF-4B)	EIF4B
P23588	P23588_T420,P23588_S422,P23588_S425	0.532644250294357	NA	P23588	IF4B_HUMAN	Eukaryotic translation initiation factor 4B (eIF-4B)	EIF4B
P23588	P23588_T420,P23588_S425	-0.354251445126996	0.32702068147215	P23588	IF4B_HUMAN	Eukaryotic translation initiation factor 4B (eIF-4B)	EIF4B
P23588	P23588_T500	-0.225981094852094	0.430120645473773	P23588	IF4B_HUMAN	Eukaryotic translation initiation factor 4B (eIF-4B)	EIF4B
P24534	P24534_S128	-0.109792797078091	0.873339080656547	P24534	EF1B_HUMAN	Elongation factor 1-beta (EF-1-beta)	EEF1B2
P24588	P24588_S81	-0.754884237734804	0.0954164818733596	P24588	AKAP5_HUMAN	A-kinase anchor protein 5 (AKAP-5) (A-kinase anchor protein 79 kDa) (AKAP 79) (H21) (cAMP-dependent protein kinase regulatory subunit II high affinity-binding protein)	AKAP5
P24928	P24928_S1843	-Inf	NA	P24928	RPB1_HUMAN	DNA-directed RNA polymerase II subunit RPB1 (RNA polymerase II subunit B1) (EC 2.7.7.6) (DNA-directed RNA polymerase II subunit A) (DNA-directed RNA polymerase III largest subunit) (RNA-directed RNA polymerase II subunit RPB1) (EC 2.7.7.48)	POLR2A
P24928	P24928_S1864	0.350699308055264	0.293603474301382	P24928	RPB1_HUMAN	DNA-directed RNA polymerase II subunit RPB1 (RNA polymerase II subunit B1) (EC 2.7.7.6) (DNA-directed RNA polymerase II subunit A) (DNA-directed RNA polymerase III largest subunit) (RNA-directed RNA polymerase II subunit RPB1) (EC 2.7.7.48)	POLR2A
P24928	P24928_S1878	0.192794778474337	0.388144835110604	P24928	RPB1_HUMAN	DNA-directed RNA polymerase II subunit RPB1 (RNA polymerase II subunit B1) (EC 2.7.7.6) (DNA-directed RNA polymerase II subunit A) (DNA-directed RNA polymerase III largest subunit) (RNA-directed RNA polymerase II subunit RPB1) (EC 2.7.7.48)	POLR2A
P24928	P24928_S1892	-0.54457622801174	0.195277930537443	P24928	RPB1_HUMAN	DNA-directed RNA polymerase II subunit RPB1 (RNA polymerase II subunit B1) (EC 2.7.7.6) (DNA-directed RNA polymerase II subunit A) (DNA-directed RNA polymerase III largest subunit) (RNA-directed RNA polymerase II subunit RPB1) (EC 2.7.7.48)	POLR2A
P24928	P24928_S1906	3.14992308034757	NA	P24928	RPB1_HUMAN	DNA-directed RNA polymerase II subunit RPB1 (RNA polymerase II subunit B1) (EC 2.7.7.6) (DNA-directed RNA polymerase II subunit A) (DNA-directed RNA polymerase III largest subunit) (RNA-directed RNA polymerase II subunit RPB1) (EC 2.7.7.48)	POLR2A
P24928	P24928_S1913	0.058742854694278	0.74288897190951	P24928	RPB1_HUMAN	DNA-directed RNA polymerase II subunit RPB1 (RNA polymerase II subunit B1) (EC 2.7.7.6) (DNA-directed RNA polymerase II subunit A) (DNA-directed RNA polymerase III largest subunit) (RNA-directed RNA polymerase II subunit RPB1) (EC 2.7.7.48)	POLR2A
P24928	P24928_T1905	NA	NA	P24928	RPB1_HUMAN	DNA-directed RNA polymerase II subunit RPB1 (RNA polymerase II subunit B1) (EC 2.7.7.6) (DNA-directed RNA polymerase II subunit A) (DNA-directed RNA polymerase III largest subunit) (RNA-directed RNA polymerase II subunit RPB1) (EC 2.7.7.48)	POLR2A
P24928	P24928_T1919	0.53425871294202	0.24875231970447	P24928	RPB1_HUMAN	DNA-directed RNA polymerase II subunit RPB1 (RNA polymerase II subunit B1) (EC 2.7.7.6) (DNA-directed RNA polymerase II subunit A) (DNA-directed RNA polymerase III largest subunit) (RNA-directed RNA polymerase II subunit RPB1) (EC 2.7.7.48)	POLR2A
P24941;Q00526	P24941_Y15,Q00526_Y15	-0.181816601961411	0.660602522603656	P24941;Q00526	CDK2_HUMAN;CDK3_HUMAN	Cyclin-dependent kinase 2 (EC 2.7.11.22) (Cell division protein kinase 2) (p33 protein kinase);Cyclin-dependent kinase 3 (EC 2.7.11.22) (Cell division protein kinase 3)	CDK2;CDK3
P25054	P25054_S1038	-0.143418306563338	NA	P25054	APC_HUMAN	Adenomatous polyposis coli protein (Protein APC) (Deleted in polyposis 2.5)	APC
P25054	P25054_S1042	-0.0422073342581939	0.829090605289728	P25054	APC_HUMAN	Adenomatous polyposis coli protein (Protein APC) (Deleted in polyposis 2.5)	APC
P25054	P25054_S1360	-0.0892033592728391	0.606345860748437	P25054	APC_HUMAN	Adenomatous polyposis coli protein (Protein APC) (Deleted in polyposis 2.5)	APC
P25054	P25054_S1436	0.0521857874146292	0.781920678927228	P25054	APC_HUMAN	Adenomatous polyposis coli protein (Protein APC) (Deleted in polyposis 2.5)	APC
P25054	P25054_S2129	-0.534835986118253	0.21576410946983	P25054	APC_HUMAN	Adenomatous polyposis coli protein (Protein APC) (Deleted in polyposis 2.5)	APC
P25054	P25054_S2270	-1.30953729751312	NA	P25054	APC_HUMAN	Adenomatous polyposis coli protein (Protein APC) (Deleted in polyposis 2.5)	APC
P25054	P25054_S2283	-0.379811721914876	0.0721476116496098	P25054	APC_HUMAN	Adenomatous polyposis coli protein (Protein APC) (Deleted in polyposis 2.5)	APC
P25054	P25054_S2449	0.0371122114888749	0.828572873096059	P25054	APC_HUMAN	Adenomatous polyposis coli protein (Protein APC) (Deleted in polyposis 2.5)	APC
P25054	P25054_S2531,P25054_S2535	-1.08116752217175	NA	P25054	APC_HUMAN	Adenomatous polyposis coli protein (Protein APC) (Deleted in polyposis 2.5)	APC
P25054	P25054_S2533,P25054_S2535	-1.31165814361689	NA	P25054	APC_HUMAN	Adenomatous polyposis coli protein (Protein APC) (Deleted in polyposis 2.5)	APC
P25054	P25054_S2557	-0.527737131711159	NA	P25054	APC_HUMAN	Adenomatous polyposis coli protein (Protein APC) (Deleted in polyposis 2.5)	APC
P25054	P25054_S2586	-0.108914994494351	0.868548438239978	P25054	APC_HUMAN	Adenomatous polyposis coli protein (Protein APC) (Deleted in polyposis 2.5)	APC
P25054	P25054_S2621	-0.839597360631997	NA	P25054	APC_HUMAN	Adenomatous polyposis coli protein (Protein APC) (Deleted in polyposis 2.5)	APC
P25054	P25054_S2671	-0.434712691816148	0.0785425362138596	P25054	APC_HUMAN	Adenomatous polyposis coli protein (Protein APC) (Deleted in polyposis 2.5)	APC
P25054	P25054_S2674	-Inf	NA	P25054	APC_HUMAN	Adenomatous polyposis coli protein (Protein APC) (Deleted in polyposis 2.5)	APC
P25054	P25054_S2767,P25054_S2772	-0.714562746847544	0.289276402471374	P25054	APC_HUMAN	Adenomatous polyposis coli protein (Protein APC) (Deleted in polyposis 2.5)	APC
P25054	P25054_S2772	-0.282444920872024	0.31241196470834	P25054	APC_HUMAN	Adenomatous polyposis coli protein (Protein APC) (Deleted in polyposis 2.5)	APC
P25054	P25054_S2794	0.00202116059932678	0.994347840265671	P25054	APC_HUMAN	Adenomatous polyposis coli protein (Protein APC) (Deleted in polyposis 2.5)	APC
P25054	P25054_S2830	-0.831650155186319	0.103049112334905	P25054	APC_HUMAN	Adenomatous polyposis coli protein (Protein APC) (Deleted in polyposis 2.5)	APC
P25054	P25054_S780	2.01290134866181	0.0968847632164267	P25054	APC_HUMAN	Adenomatous polyposis coli protein (Protein APC) (Deleted in polyposis 2.5)	APC
P25054	P25054_S925	1.09471958389513	0.0441771632765797	P25054	APC_HUMAN	Adenomatous polyposis coli protein (Protein APC) (Deleted in polyposis 2.5)	APC
P25054	P25054_S926	0.79754581348175	0.339782264643946	P25054	APC_HUMAN	Adenomatous polyposis coli protein (Protein APC) (Deleted in polyposis 2.5)	APC
P25054	P25054_T1438	0.0822719317730301	0.624152478598582	P25054	APC_HUMAN	Adenomatous polyposis coli protein (Protein APC) (Deleted in polyposis 2.5)	APC
P25054	P25054_T2567	0.940723521225016	NA	P25054	APC_HUMAN	Adenomatous polyposis coli protein (Protein APC) (Deleted in polyposis 2.5)	APC
P25098	P25098_S670	-0.397713093701043	NA	P25098	ARBK1_HUMAN	Beta-adrenergic receptor kinase 1 (Beta-ARK-1) (EC 2.7.11.15) (G-protein coupled receptor kinase 2)	ADRBK1
P25205	P25205_S711	0.0475008742642065	0.836191874323087	P25205	MCM3_HUMAN	DNA replication licensing factor MCM3 (EC 3.6.4.12) (DNA polymerase alpha holoenzyme-associated protein P1) (P1-MCM3) (RLF subunit beta) (p102)	MCM3
P25205	P25205_T713	-0.36549584107524	NA	P25205	MCM3_HUMAN	DNA replication licensing factor MCM3 (EC 3.6.4.12) (DNA polymerase alpha holoenzyme-associated protein P1) (P1-MCM3) (RLF subunit beta) (p102)	MCM3
P25205	P25205_T722	-6.52009490380343	NA	P25205	MCM3_HUMAN	DNA replication licensing factor MCM3 (EC 3.6.4.12) (DNA polymerase alpha holoenzyme-associated protein P1) (P1-MCM3) (RLF subunit beta) (p102)	MCM3
P25440	P25440_S298	-1.01489040650679	0.330699089393918	P25440	BRD2_HUMAN	Bromodomain-containing protein 2 (O27.1.1) (Really interesting new gene 3 protein)	BRD2
P25440	P25440_S298,P25440_S301	-0.0803104667637125	0.813982791749481	P25440	BRD2_HUMAN	Bromodomain-containing protein 2 (O27.1.1) (Really interesting new gene 3 protein)	BRD2
P25440	P25440_S301	-0.321966632356843	0.613500546225474	P25440	BRD2_HUMAN	Bromodomain-containing protein 2 (O27.1.1) (Really interesting new gene 3 protein)	BRD2
P25440	P25440_S633	0.0803989792062794	0.634360643482292	P25440	BRD2_HUMAN	Bromodomain-containing protein 2 (O27.1.1) (Really interesting new gene 3 protein)	BRD2
P25685	P25685_S151	-4.18941955731853	NA	P25685	DNJB1_HUMAN	DnaJ homolog subfamily B member 1 (DnaJ protein homolog 1) (Heat shock 40 kDa protein 1) (HSP40) (Heat shock protein 40) (Human DnaJ protein 1) (hDj-1)	DNAJB1
P25788	P25788_S250	-Inf	NA	P25788	PSA3_HUMAN	Proteasome subunit alpha type-3 (EC 3.4.25.1) (Macropain subunit C8) (Multicatalytic endopeptidase complex subunit C8) (Proteasome component C8)	PSMA3
P26038	P26038_S384	-0.123234258600308	NA	P26038	MOES_HUMAN	Moesin (Membrane-organizing extension spike protein)	MSN
P26038	P26038_S407	-0.20470681338532	NA	P26038	MOES_HUMAN	Moesin (Membrane-organizing extension spike protein)	MSN
P26045	P26045_S359	-0.386315907149334	0.373268206611638	P26045	PTN3_HUMAN	Tyrosine-protein phosphatase non-receptor type 3 (EC 3.1.3.48) (Protein-tyrosine phosphatase H1) (PTP-H1)	PTPN3
P26358	P26358_S127	0.234267840445502	0.581824292502989	P26358	DNMT1_HUMAN	DNA (cytosine-5)-methyltransferase 1 (Dnmt1) (EC 2.1.1.37) (CXXC-type zinc finger protein 9) (DNA methyltransferase HsaI) (DNA MTase HsaI) (M.HsaI) (MCMT)	DNMT1
P26358	P26358_S141,P26358_S143	-1.14112469127888	0.218262125648463	P26358	DNMT1_HUMAN	DNA (cytosine-5)-methyltransferase 1 (Dnmt1) (EC 2.1.1.37) (CXXC-type zinc finger protein 9) (DNA methyltransferase HsaI) (DNA MTase HsaI) (M.HsaI) (MCMT)	DNMT1
P26358	P26358_S141,P26358_S154	-1.35259853974467	NA	P26358	DNMT1_HUMAN	DNA (cytosine-5)-methyltransferase 1 (Dnmt1) (EC 2.1.1.37) (CXXC-type zinc finger protein 9) (DNA methyltransferase HsaI) (DNA MTase HsaI) (M.HsaI) (MCMT)	DNMT1
P26358	P26358_S143	-0.80804797042786	0.129701931578266	P26358	DNMT1_HUMAN	DNA (cytosine-5)-methyltransferase 1 (Dnmt1) (EC 2.1.1.37) (CXXC-type zinc finger protein 9) (DNA methyltransferase HsaI) (DNA MTase HsaI) (M.HsaI) (MCMT)	DNMT1
P26358	P26358_S714	-0.0196862304489116	0.969735851242079	P26358	DNMT1_HUMAN	DNA (cytosine-5)-methyltransferase 1 (Dnmt1) (EC 2.1.1.37) (CXXC-type zinc finger protein 9) (DNA methyltransferase HsaI) (DNA MTase HsaI) (M.HsaI) (MCMT)	DNMT1
P26358	P26358_S954	-0.0916193168751255	NA	P26358	DNMT1_HUMAN	DNA (cytosine-5)-methyltransferase 1 (Dnmt1) (EC 2.1.1.37) (CXXC-type zinc finger protein 9) (DNA methyltransferase HsaI) (DNA MTase HsaI) (M.HsaI) (MCMT)	DNMT1
P26358	P26358_T166	-0.928047575808942	0.162591344976561	P26358	DNMT1_HUMAN	DNA (cytosine-5)-methyltransferase 1 (Dnmt1) (EC 2.1.1.37) (CXXC-type zinc finger protein 9) (DNA methyltransferase HsaI) (DNA MTase HsaI) (M.HsaI) (MCMT)	DNMT1
P26368	P26368_S2	-0.141358756957165	0.733985909981359	P26368	U2AF2_HUMAN	Splicing factor U2AF 65 kDa subunit (U2 auxiliary factor 65 kDa subunit) (hU2AF(65)) (hU2AF65) (U2 snRNP auxiliary factor large subunit)	U2AF2
P26368	P26368_S79	0.236097928525264	0.264151889088707	P26368	U2AF2_HUMAN	Splicing factor U2AF 65 kDa subunit (U2 auxiliary factor 65 kDa subunit) (hU2AF(65)) (hU2AF65) (U2 snRNP auxiliary factor large subunit)	U2AF2
P26373	P26373_S106	-0.053342293238804	0.879985043092006	P26373	RL13_HUMAN	60S ribosomal protein L13 (Breast basic conserved protein 1)	RPL13
P26373	P26373_S139	-1.27188742670801	NA	P26373	RL13_HUMAN	60S ribosomal protein L13 (Breast basic conserved protein 1)	RPL13
P26583	P26583_S34	NA	NA	P26583	HMGB2_HUMAN	High mobility group protein B2 (High mobility group protein 2) (HMG-2)	HMGB2
P26599	P26599_S140	-1.05611830519335	NA	P26599	PTBP1_HUMAN	Polypyrimidine tract-binding protein 1 (PTB) (57 kDa RNA-binding protein PPTB-1) (Heterogeneous nuclear ribonucleoprotein I) (hnRNP I)	PTBP1
P26599	P26599_S141	0.117390648075772	0.703936627332407	P26599	PTBP1_HUMAN	Polypyrimidine tract-binding protein 1 (PTB) (57 kDa RNA-binding protein PPTB-1) (Heterogeneous nuclear ribonucleoprotein I) (hnRNP I)	PTBP1
P26599	P26599_S16	3.14669648197803	0.0607413432549793	P26599	PTBP1_HUMAN	Polypyrimidine tract-binding protein 1 (PTB) (57 kDa RNA-binding protein PPTB-1) (Heterogeneous nuclear ribonucleoprotein I) (hnRNP I)	PTBP1
P26639	P26639_S281	Inf	NA	P26639	SYTC_HUMAN	Threonine--tRNA ligase, cytoplasmic (EC 6.1.1.3) (Threonyl-tRNA synthetase) (ThrRS)	TARS
P26639	P26639_S282	Inf	NA	P26639	SYTC_HUMAN	Threonine--tRNA ligase, cytoplasmic (EC 6.1.1.3) (Threonyl-tRNA synthetase) (ThrRS)	TARS
P26639	P26639_S8	-0.457630876637997	0.0227270284798125	P26639	SYTC_HUMAN	Threonine--tRNA ligase, cytoplasmic (EC 6.1.1.3) (Threonyl-tRNA synthetase) (ThrRS)	TARS
P26641	P26641_T230	-0.143649281201372	0.7751114490192	P26641	EF1G_HUMAN	Elongation factor 1-gamma (EF-1-gamma) (eEF-1B gamma)	EEF1G
P27361	P27361_T202,P27361_Y204	-1.17696578567454	0.152922845884967	P27361	MK03_HUMAN	Mitogen-activated protein kinase 3 (MAP kinase 3) (MAPK 3) (EC 2.7.11.24) (ERT2) (Extracellular signal-regulated kinase 1) (ERK-1) (Insulin-stimulated MAP2 kinase) (MAP kinase isoform p44) (p44-MAPK) (Microtubule-associated protein 2 kinase) (p44-ERK1)	MAPK3
P27448	P27448_S390	0.0343708162379907	0.949332502636429	P27448	MARK3_HUMAN	MAP/microtubule affinity-regulating kinase 3 (EC 2.7.11.1) (C-TAK1) (cTAK1) (Cdc25C-associated protein kinase 1) (ELKL motif kinase 2) (EMK-2) (Protein kinase STK10) (Ser/Thr protein kinase PAR-1) (Par-1a) (Serine/threonine-protein kinase p78)	MARK3
P27448	P27448_S390,P27448_S400	-0.282263990379462	NA	P27448	MARK3_HUMAN	MAP/microtubule affinity-regulating kinase 3 (EC 2.7.11.1) (C-TAK1) (cTAK1) (Cdc25C-associated protein kinase 1) (ELKL motif kinase 2) (EMK-2) (Protein kinase STK10) (Ser/Thr protein kinase PAR-1) (Par-1a) (Serine/threonine-protein kinase p78)	MARK3
P27448	P27448_S391,P27448_S400	-Inf	NA	P27448	MARK3_HUMAN	MAP/microtubule affinity-regulating kinase 3 (EC 2.7.11.1) (C-TAK1) (cTAK1) (Cdc25C-associated protein kinase 1) (ELKL motif kinase 2) (EMK-2) (Protein kinase STK10) (Ser/Thr protein kinase PAR-1) (Par-1a) (Serine/threonine-protein kinase p78)	MARK3
P27448	P27448_S396	0.855856592418682	0.23656797461918	P27448	MARK3_HUMAN	MAP/microtubule affinity-regulating kinase 3 (EC 2.7.11.1) (C-TAK1) (cTAK1) (Cdc25C-associated protein kinase 1) (ELKL motif kinase 2) (EMK-2) (Protein kinase STK10) (Ser/Thr protein kinase PAR-1) (Par-1a) (Serine/threonine-protein kinase p78)	MARK3
P27448	P27448_S396,P27448_S400	0.678089615606972	0.111694044889366	P27448	MARK3_HUMAN	MAP/microtubule affinity-regulating kinase 3 (EC 2.7.11.1) (C-TAK1) (cTAK1) (Cdc25C-associated protein kinase 1) (ELKL motif kinase 2) (EMK-2) (Protein kinase STK10) (Ser/Thr protein kinase PAR-1) (Par-1a) (Serine/threonine-protein kinase p78)	MARK3
P27448	P27448_S400	0.782340639065326	0.0694550394832669	P27448	MARK3_HUMAN	MAP/microtubule affinity-regulating kinase 3 (EC 2.7.11.1) (C-TAK1) (cTAK1) (Cdc25C-associated protein kinase 1) (ELKL motif kinase 2) (EMK-2) (Protein kinase STK10) (Ser/Thr protein kinase PAR-1) (Par-1a) (Serine/threonine-protein kinase p78)	MARK3
P27448	P27448_S419	1.76009401326657	0.0112436491151846	P27448	MARK3_HUMAN	MAP/microtubule affinity-regulating kinase 3 (EC 2.7.11.1) (C-TAK1) (cTAK1) (Cdc25C-associated protein kinase 1) (ELKL motif kinase 2) (EMK-2) (Protein kinase STK10) (Ser/Thr protein kinase PAR-1) (Par-1a) (Serine/threonine-protein kinase p78)	MARK3
P27448	P27448_S42	1.14162400973007	0.0347227844381859	P27448	MARK3_HUMAN	MAP/microtubule affinity-regulating kinase 3 (EC 2.7.11.1) (C-TAK1) (cTAK1) (Cdc25C-associated protein kinase 1) (ELKL motif kinase 2) (EMK-2) (Protein kinase STK10) (Ser/Thr protein kinase PAR-1) (Par-1a) (Serine/threonine-protein kinase p78)	MARK3
P27448	P27448_S443	-Inf	NA	P27448	MARK3_HUMAN	MAP/microtubule affinity-regulating kinase 3 (EC 2.7.11.1) (C-TAK1) (cTAK1) (Cdc25C-associated protein kinase 1) (ELKL motif kinase 2) (EMK-2) (Protein kinase STK10) (Ser/Thr protein kinase PAR-1) (Par-1a) (Serine/threonine-protein kinase p78)	MARK3
P27448	P27448_S451	1.36005180163144	0.108311564317719	P27448	MARK3_HUMAN	MAP/microtubule affinity-regulating kinase 3 (EC 2.7.11.1) (C-TAK1) (cTAK1) (Cdc25C-associated protein kinase 1) (ELKL motif kinase 2) (EMK-2) (Protein kinase STK10) (Ser/Thr protein kinase PAR-1) (Par-1a) (Serine/threonine-protein kinase p78)	MARK3
P27448	P27448_S455	Inf	NA	P27448	MARK3_HUMAN	MAP/microtubule affinity-regulating kinase 3 (EC 2.7.11.1) (C-TAK1) (cTAK1) (Cdc25C-associated protein kinase 1) (ELKL motif kinase 2) (EMK-2) (Protein kinase STK10) (Ser/Thr protein kinase PAR-1) (Par-1a) (Serine/threonine-protein kinase p78)	MARK3
P27448	P27448_S469	0.729868336911331	0.136010431468456	P27448	MARK3_HUMAN	MAP/microtubule affinity-regulating kinase 3 (EC 2.7.11.1) (C-TAK1) (cTAK1) (Cdc25C-associated protein kinase 1) (ELKL motif kinase 2) (EMK-2) (Protein kinase STK10) (Ser/Thr protein kinase PAR-1) (Par-1a) (Serine/threonine-protein kinase p78)	MARK3
P27448	P27448_S489	2.39639902657185	0.0228865850354212	P27448	MARK3_HUMAN	MAP/microtubule affinity-regulating kinase 3 (EC 2.7.11.1) (C-TAK1) (cTAK1) (Cdc25C-associated protein kinase 1) (ELKL motif kinase 2) (EMK-2) (Protein kinase STK10) (Ser/Thr protein kinase PAR-1) (Par-1a) (Serine/threonine-protein kinase p78)	MARK3
P27448	P27448_S540	0.34436305735529	0.0719904412234946	P27448	MARK3_HUMAN	MAP/microtubule affinity-regulating kinase 3 (EC 2.7.11.1) (C-TAK1) (cTAK1) (Cdc25C-associated protein kinase 1) (ELKL motif kinase 2) (EMK-2) (Protein kinase STK10) (Ser/Thr protein kinase PAR-1) (Par-1a) (Serine/threonine-protein kinase p78)	MARK3
P27448	P27448_S561	0.46135276292342	NA	P27448	MARK3_HUMAN	MAP/microtubule affinity-regulating kinase 3 (EC 2.7.11.1) (C-TAK1) (cTAK1) (Cdc25C-associated protein kinase 1) (ELKL motif kinase 2) (EMK-2) (Protein kinase STK10) (Ser/Thr protein kinase PAR-1) (Par-1a) (Serine/threonine-protein kinase p78)	MARK3
P27448	P27448_S563	0.322214235205986	0.554901098326551	P27448	MARK3_HUMAN	MAP/microtubule affinity-regulating kinase 3 (EC 2.7.11.1) (C-TAK1) (cTAK1) (Cdc25C-associated protein kinase 1) (ELKL motif kinase 2) (EMK-2) (Protein kinase STK10) (Ser/Thr protein kinase PAR-1) (Par-1a) (Serine/threonine-protein kinase p78)	MARK3
P27448	P27448_S585	0.403556317619819	0.371511586199629	P27448	MARK3_HUMAN	MAP/microtubule affinity-regulating kinase 3 (EC 2.7.11.1) (C-TAK1) (cTAK1) (Cdc25C-associated protein kinase 1) (ELKL motif kinase 2) (EMK-2) (Protein kinase STK10) (Ser/Thr protein kinase PAR-1) (Par-1a) (Serine/threonine-protein kinase p78)	MARK3
P27448	P27448_S601	-0.197037025062665	0.658423304423401	P27448	MARK3_HUMAN	MAP/microtubule affinity-regulating kinase 3 (EC 2.7.11.1) (C-TAK1) (cTAK1) (Cdc25C-associated protein kinase 1) (ELKL motif kinase 2) (EMK-2) (Protein kinase STK10) (Ser/Thr protein kinase PAR-1) (Par-1a) (Serine/threonine-protein kinase p78)	MARK3
P27448	P27448_T29	-Inf	NA	P27448	MARK3_HUMAN	MAP/microtubule affinity-regulating kinase 3 (EC 2.7.11.1) (C-TAK1) (cTAK1) (Cdc25C-associated protein kinase 1) (ELKL motif kinase 2) (EMK-2) (Protein kinase STK10) (Ser/Thr protein kinase PAR-1) (Par-1a) (Serine/threonine-protein kinase p78)	MARK3
P27448	P27448_T438	-0.0213601614337108	NA	P27448	MARK3_HUMAN	MAP/microtubule affinity-regulating kinase 3 (EC 2.7.11.1) (C-TAK1) (cTAK1) (Cdc25C-associated protein kinase 1) (ELKL motif kinase 2) (EMK-2) (Protein kinase STK10) (Ser/Thr protein kinase PAR-1) (Par-1a) (Serine/threonine-protein kinase p78)	MARK3
P27448	P27448_T507	-0.479116446004991	0.361615837328056	P27448	MARK3_HUMAN	MAP/microtubule affinity-regulating kinase 3 (EC 2.7.11.1) (C-TAK1) (cTAK1) (Cdc25C-associated protein kinase 1) (ELKL motif kinase 2) (EMK-2) (Protein kinase STK10) (Ser/Thr protein kinase PAR-1) (Par-1a) (Serine/threonine-protein kinase p78)	MARK3
P27448	P27448_T536	0.884844493126909	NA	P27448	MARK3_HUMAN	MAP/microtubule affinity-regulating kinase 3 (EC 2.7.11.1) (C-TAK1) (cTAK1) (Cdc25C-associated protein kinase 1) (ELKL motif kinase 2) (EMK-2) (Protein kinase STK10) (Ser/Thr protein kinase PAR-1) (Par-1a) (Serine/threonine-protein kinase p78)	MARK3
P27448	P27448_T541	-Inf	NA	P27448	MARK3_HUMAN	MAP/microtubule affinity-regulating kinase 3 (EC 2.7.11.1) (C-TAK1) (cTAK1) (Cdc25C-associated protein kinase 1) (ELKL motif kinase 2) (EMK-2) (Protein kinase STK10) (Ser/Thr protein kinase PAR-1) (Par-1a) (Serine/threonine-protein kinase p78)	MARK3
P27448	P27448_T564	NA	NA	P27448	MARK3_HUMAN	MAP/microtubule affinity-regulating kinase 3 (EC 2.7.11.1) (C-TAK1) (cTAK1) (Cdc25C-associated protein kinase 1) (ELKL motif kinase 2) (EMK-2) (Protein kinase STK10) (Ser/Thr protein kinase PAR-1) (Par-1a) (Serine/threonine-protein kinase p78)	MARK3
P27540	P27540_S77	-0.0412610257457307	0.925034083497997	P27540	ARNT_HUMAN	Aryl hydrocarbon receptor nuclear translocator (ARNT protein) (Class E basic helix-loop-helix protein 2) (bHLHe2) (Dioxin receptor, nuclear translocator) (Hypoxia-inducible factor 1-beta) (HIF-1-beta) (HIF1-beta)	ARNT
P27707	P27707_S11	0.657251205403659	0.0547880097310904	P27707	DCK_HUMAN	Deoxycytidine kinase (dCK) (EC 2.7.1.74)	DCK
P27707	P27707_T3	NA	NA	P27707	DCK_HUMAN	Deoxycytidine kinase (dCK) (EC 2.7.1.74)	DCK
P27708	P27708_S1406	0.765630991820856	NA	P27708	PYR1_HUMAN	CAD protein [Includes: Glutamine-dependent carbamoyl-phosphate synthase (EC 6.3.5.5); Aspartate carbamoyltransferase (EC 2.1.3.2); Dihydroorotase (EC 3.5.2.3)]	CAD
P27708	P27708_S1859	0.242789459256931	0.433706925639526	P27708	PYR1_HUMAN	CAD protein [Includes: Glutamine-dependent carbamoyl-phosphate synthase (EC 6.3.5.5); Aspartate carbamoyltransferase (EC 2.1.3.2); Dihydroorotase (EC 3.5.2.3)]	CAD
P27708	P27708_T1827	-Inf	NA	P27708	PYR1_HUMAN	CAD protein [Includes: Glutamine-dependent carbamoyl-phosphate synthase (EC 6.3.5.5); Aspartate carbamoyltransferase (EC 2.1.3.2); Dihydroorotase (EC 3.5.2.3)]	CAD
P27708	P27708_T1831	NA	NA	P27708	PYR1_HUMAN	CAD protein [Includes: Glutamine-dependent carbamoyl-phosphate synthase (EC 6.3.5.5); Aspartate carbamoyltransferase (EC 2.1.3.2); Dihydroorotase (EC 3.5.2.3)]	CAD
P27816	P27816_S1000	0.198817361394021	0.581099034257478	P27816	MAP4_HUMAN	Microtubule-associated protein 4 (MAP-4)	MAP4
P27816	P27816_S1073	0.875497961072725	0.243612698678733	P27816	MAP4_HUMAN	Microtubule-associated protein 4 (MAP-4)	MAP4
P27816	P27816_S1151	-0.609219625298638	0.0347296997098114	P27816	MAP4_HUMAN	Microtubule-associated protein 4 (MAP-4)	MAP4
P27816	P27816_S14	1.09949360511176	0.232198273965725	P27816	MAP4_HUMAN	Microtubule-associated protein 4 (MAP-4)	MAP4
P27816	P27816_S280	0.129529662637433	0.616579275878383	P27816	MAP4_HUMAN	Microtubule-associated protein 4 (MAP-4)	MAP4
P27816	P27816_S358	-1.09618664416063	0.0376207728887745	P27816	MAP4_HUMAN	Microtubule-associated protein 4 (MAP-4)	MAP4
P27816	P27816_S440	0.556618673764094	0.461000018890627	P27816	MAP4_HUMAN	Microtubule-associated protein 4 (MAP-4)	MAP4
P27816	P27816_S507	0.734696878483534	0.557080560755353	P27816	MAP4_HUMAN	Microtubule-associated protein 4 (MAP-4)	MAP4
P27816	P27816_S580	-0.286393406464621	0.454009497209144	P27816	MAP4_HUMAN	Microtubule-associated protein 4 (MAP-4)	MAP4
P27816	P27816_S624	0.047795404010581	0.80736748155452	P27816	MAP4_HUMAN	Microtubule-associated protein 4 (MAP-4)	MAP4
P27816	P27816_S636	1.53862136407193	0.00545391250294358	P27816	MAP4_HUMAN	Microtubule-associated protein 4 (MAP-4)	MAP4
P27816	P27816_S696	0.61216138203457	0.16781761287861	P27816	MAP4_HUMAN	Microtubule-associated protein 4 (MAP-4)	MAP4
P27816	P27816_S713	-0.134152649836885	NA	P27816	MAP4_HUMAN	Microtubule-associated protein 4 (MAP-4)	MAP4
P27816	P27816_S787	0.237933794282156	0.195625596493727	P27816	MAP4_HUMAN	Microtubule-associated protein 4 (MAP-4)	MAP4
P27816	P27816_S793	0.39423089114316	0.0955712948389029	P27816	MAP4_HUMAN	Microtubule-associated protein 4 (MAP-4)	MAP4
[truncated: 10,085 more rows]
