# Supplementary material for: Oncogenic PKA signaling increases c-MYC protein expression through multiple targetable mechanisms
Source: eLife. 2023 Jan 24;12:e69521. doi: 10.7554/eLife.69521 (PMC9925115; doi:10.7554/eLife.69521)
Supplement: Figure 2—source data 3. [file elife-69521-fig2-data3.zip › 2C/phospho data/ML1PRKACA-annotated-results.txt]

Protein	mod_sites	DMSO.DOX_log2FC	DMSO.DOX_pvalue	uniprot_ac	Protein_name	Protein_desc	Gene.names
A0FGR8	A0FGR8_S676	5.09132181392553	NA	A0FGR8	ESYT2_HUMAN	Extended synaptotagmin-2 (E-Syt2) (Chr2Syt)	ESYT2
A0FGR8	A0FGR8_S691	0.0339184672886171	NA	A0FGR8	ESYT2_HUMAN	Extended synaptotagmin-2 (E-Syt2) (Chr2Syt)	ESYT2
A0JLT2	A0JLT2_S226	-1.72885170052336	NA	A0JLT2	MED19_HUMAN	Mediator of RNA polymerase II transcription subunit 19 (Lung cancer metastasis-related protein 1) (Mediator complex subunit 19)	MED19
A0JNW5	A0JNW5_S953	1.47819218652782	0.021582733332183	A0JNW5	UH1BL_HUMAN	UHRF1-binding protein 1-like	UHRF1BP1L
A0MZ66	A0MZ66_S493	0.400657099226137	NA	A0MZ66	SHOT1_HUMAN	Shootin-1	KIAA1598
A0MZ66	A0MZ66_S494	NA	NA	A0MZ66	SHOT1_HUMAN	Shootin-1	KIAA1598
A0MZ66	A0MZ66_S506	1.02157611052321	0.44095094363376	A0MZ66	SHOT1_HUMAN	Shootin-1	KIAA1598
A1L170	A1L170_S222,A1L170_S223	0.412059954990898	NA	A1L170	CA226_HUMAN	Uncharacterized protein C1orf226	C1orf226
A1L170	A1L170_S223	0.637191611415493	NA	A1L170	CA226_HUMAN	Uncharacterized protein C1orf226	C1orf226
A1L390	A1L390_S741	0.939436270122106	0.214400154368302	A1L390	PKHG3_HUMAN	Pleckstrin homology domain-containing family G member 3 (PH domain-containing family G member 3)	PLEKHG3
A1X283	A1X283_S528	2.62895753001503	0.0302500477348748	A1X283	SPD2B_HUMAN	SH3 and PX domain-containing protein 2B (Adapter protein HOFI) (Factor for adipocyte differentiation 49) (Tyrosine kinase substrate with four SH3 domains)	SH3PXD2B
A1X283	A1X283_S720	0.30571599106417	NA	A1X283	SPD2B_HUMAN	SH3 and PX domain-containing protein 2B (Adapter protein HOFI) (Factor for adipocyte differentiation 49) (Tyrosine kinase substrate with four SH3 domains)	SH3PXD2B
A5PL33	A5PL33_S182	-0.133594451823261	NA	A5PL33	KRBA1_HUMAN	Protein KRBA1	KRBA1
A6ND36	A6ND36_S634	0.734648349493438	0.313945067455338	A6ND36	FA83G_HUMAN	Protein FAM83G	FAM83G
A6NDB9	A6NDB9_S375	-1.12229987718831	NA	A6NDB9	PALM3_HUMAN	Paralemmin-3	PALM3
A6NFI3	A6NFI3_S10	-0.41536939979638	0.319202270817693	A6NFI3	ZN316_HUMAN	Zinc finger protein 316	ZNF316
A6NFI3	A6NFI3_S112	-0.839099372021456	0.0461276460331008	A6NFI3	ZN316_HUMAN	Zinc finger protein 316	ZNF316
A6NHY2	A6NHY2_T518	-Inf	NA	A6NHY2	AKD1B_HUMAN	Ankyrin repeat and death domain-containing protein 1B	ANKDD1B
A7MBM2	A7MBM2_S1252	-0.155975401462816	0.14745294027698	A7MBM2	DISP2_HUMAN	Protein dispatched homolog 2	DISP2
A8CG34	A8CG34_S368	1.30406918607332	NA	A8CG34	P121C_HUMAN	Nuclear envelope pore membrane protein POM 121C (Nuclear pore membrane protein 121-2) (POM121-2) (Pore membrane protein of 121 kDa C)	POM121C
A8CG34;A6NF01;Q96HA1	A8CG34_S412,A6NF01_S19,Q96HA1_S435	0.132094010486525	NA	A6NF01;A8CG34;Q96HA1	P121B_HUMAN;P121C_HUMAN;P121A_HUMAN	Putative nuclear envelope pore membrane protein POM 121B;Nuclear envelope pore membrane protein POM 121C (Nuclear pore membrane protein 121-2) (POM121-2) (Pore membrane protein of 121 kDa C);Nuclear envelope pore membrane protein POM 121 (Nuclear envelope pore membrane protein POM 121A) (Nucleoporin Nup121) (Pore membrane protein of 121 kDa)	POM121B;POM121C;POM121
A8CG34;Q6PJE2;Q96HA1	A8CG34_S260,Q6PJE2_S18,Q96HA1_S283	1.91819850620795	0.026216661952565	A8CG34;Q6PJE2;Q96HA1	P121C_HUMAN;POZP3_HUMAN;P121A_HUMAN	Nuclear envelope pore membrane protein POM 121C (Nuclear pore membrane protein 121-2) (POM121-2) (Pore membrane protein of 121 kDa C);POM121 and ZP3 fusion protein (POM-ZP3);Nuclear envelope pore membrane protein POM 121 (Nuclear envelope pore membrane protein POM 121A) (Nucleoporin Nup121) (Pore membrane protein of 121 kDa)	POM121C;POMZP3;POM121
A8CG34;Q96HA1	A8CG34_S2,Q96HA1_S2	0.765858557375219	NA	A8CG34;Q96HA1	P121C_HUMAN;P121A_HUMAN	Nuclear envelope pore membrane protein POM 121C (Nuclear pore membrane protein 121-2) (POM121-2) (Pore membrane protein of 121 kDa C);Nuclear envelope pore membrane protein POM 121 (Nuclear envelope pore membrane protein POM 121A) (Nucleoporin Nup121) (Pore membrane protein of 121 kDa)	POM121C;POM121
B2RUZ4	B2RUZ4_S6	-0.534318693004316	NA	B2RUZ4	SMIM1_HUMAN	Small integral membrane protein 1	SMIM1
B4DJY2	B4DJY2_S2	1.04051330798243	0.129145579336686	B4DJY2	TM233_HUMAN	Transmembrane protein 233 (Dispanin subfamily B member 2) (DSPB2) (Interferon-induced transmembrane domain-containing protein D2)	TMEM233
C9JLW8	C9JLW8_S18	-0.772124837225394	0.627227810664666	C9JLW8	F195B_HUMAN	Protein FAM195B	FAM195B
C9JLW8	C9JLW8_S21	-0.513980357509809	0.406025400481261	C9JLW8	F195B_HUMAN	Protein FAM195B	FAM195B
I6L899;F8WBI6;A6NCC3	I6L899_S583,F8WBI6_S584,A6NCC3_S584	-0.695607083517919	NA	A6NCC3;F8WBI6;I6L899	GOG8O_HUMAN;GOG8N_HUMAN;GOG8R_HUMAN	Golgin subfamily A member 8O (Golgin subfamily A member 6-like protein 11);Golgin subfamily A member 8N;Golgin subfamily A member 8R	GOLGA8O;GOLGA8N;GOLGA8R
I6L899;F8WBI6;A6NCC3;H3BSY2	I6L899_S496,F8WBI6_S497,A6NCC3_S497,H3BSY2_S497	-0.992184141061993	0.336201908580411	A6NCC3;F8WBI6;H3BSY2;I6L899	GOG8O_HUMAN;GOG8N_HUMAN;GOG8M_HUMAN;GOG8R_HUMAN	Golgin subfamily A member 8O (Golgin subfamily A member 6-like protein 11);Golgin subfamily A member 8N;Golgin subfamily A member 8M;Golgin subfamily A member 8R	GOLGA8O;GOLGA8N;GOLGA8M;GOLGA8R
O00116	O00116_S65	0.902179505398436	0.289774073174924	O00116	ADAS_HUMAN	Alkyldihydroxyacetonephosphate synthase, peroxisomal (Alkyl-DHAP synthase) (EC 2.5.1.26) (Aging-associated gene 5 protein) (Alkylglycerone-phosphate synthase)	AGPS
O00139	O00139_S100	Inf	NA	O00139	KIF2A_HUMAN	Kinesin-like protein KIF2A (Kinesin-2) (hK2)	KIF2A
O00151	O00151_S130	Inf	NA	O00151	PDLI1_HUMAN	PDZ and LIM domain protein 1 (C-terminal LIM domain protein 1) (Elfin) (LIM domain protein CLP-36)	PDLIM1
O00161	O00161_S110	-0.477507304094552	NA	O00161	SNP23_HUMAN	Synaptosomal-associated protein 23 (SNAP-23) (Vesicle-membrane fusion protein SNAP-23)	SNAP23
O00161	O00161_S20	-0.972090198257097	0.370098503525044	O00161	SNP23_HUMAN	Synaptosomal-associated protein 23 (SNAP-23) (Vesicle-membrane fusion protein SNAP-23)	SNAP23
O00161	O00161_S5	0.0699908385408108	NA	O00161	SNP23_HUMAN	Synaptosomal-associated protein 23 (SNAP-23) (Vesicle-membrane fusion protein SNAP-23)	SNAP23
O00193	O00193_S15	-1.24019200902614	0.0372894207624095	O00193	SMAP_HUMAN	Small acidic protein	SMAP
O00193	O00193_S17	-0.435325410967543	0.536549828246834	O00193	SMAP_HUMAN	Small acidic protein	SMAP
O00193	O00193_S24	-Inf	NA	O00193	SMAP_HUMAN	Small acidic protein	SMAP
O00264	O00264_S181	-1.61628606367461	0.144054626802331	O00264	PGRC1_HUMAN	Membrane-associated progesterone receptor component 1 (mPR)	PGRMC1
O00264	O00264_S57	-2.56795842518062	0.000852502710213088	O00264	PGRC1_HUMAN	Membrane-associated progesterone receptor component 1 (mPR)	PGRMC1
O00273	O00273_S315	-0.0537590269146904	0.772977188121991	O00273	DFFA_HUMAN	DNA fragmentation factor subunit alpha (DNA fragmentation factor 45 kDa subunit) (DFF-45) (Inhibitor of CAD) (ICAD)	DFFA
O00308	O00308_S211	-2.44591471595962	NA	O00308	WWP2_HUMAN	NEDD4-like E3 ubiquitin-protein ligase WWP2 (EC 6.3.2.-) (Atrophin-1-interacting protein 2) (AIP2) (WW domain-containing protein 2)	WWP2
O00358	O00358_S308	-0.829148479090649	0.304734950194584	O00358	FOXE1_HUMAN	Forkhead box protein E1 (Forkhead box protein E2) (Forkhead-related protein FKHL15) (HFKH4) (HNF-3/fork head-like protein 5) (HFKL5) (Thyroid transcription factor 2) (TTF-2)	FOXE1
O00358	O00358_T328	-1.23322013938219	NA	O00358	FOXE1_HUMAN	Forkhead box protein E1 (Forkhead box protein E2) (Forkhead-related protein FKHL15) (HFKH4) (HNF-3/fork head-like protein 5) (HFKL5) (Thyroid transcription factor 2) (TTF-2)	FOXE1
O00418	O00418_T348	1.48843722975143	NA	O00418	EF2K_HUMAN	Eukaryotic elongation factor 2 kinase (eEF-2 kinase) (eEF-2K) (EC 2.7.11.20) (Calcium/calmodulin-dependent eukaryotic elongation factor 2 kinase)	EEF2K
O00429	O00429_S616	0.141037770559154	NA	O00429	DNM1L_HUMAN	Dynamin-1-like protein (EC 3.6.5.5) (Dnm1p/Vps1p-like protein) (DVLP) (Dynamin family member proline-rich carboxyl-terminal domain less) (Dymple) (Dynamin-like protein) (Dynamin-like protein 4) (Dynamin-like protein IV) (HdynIV) (Dynamin-related protein 1)	DNM1L
O00443	O00443_T61	Inf	NA	O00443	P3C2A_HUMAN	Phosphatidylinositol 4-phosphate 3-kinase C2 domain-containing subunit alpha (PI3K-C2-alpha) (PtdIns-3-kinase C2 subunit alpha) (EC 2.7.1.154) (Phosphoinositide 3-kinase-C2-alpha)	PIK3C2A
O00458	O00458_S14	Inf	NA	O00458	IFRD1_HUMAN	Interferon-related developmental regulator 1 (Nerve growth factor-inducible protein PC4)	IFRD1
O00499	O00499_S296	-0.0138871398083703	0.950258915528621	O00499	BIN1_HUMAN	Myc box-dependent-interacting protein 1 (Amphiphysin II) (Amphiphysin-like protein) (Box-dependent myc-interacting protein 1) (Bridging integrator 1)	BIN1
O00499	O00499_S296,O00499_S298	-2.36730135414481	NA	O00499	BIN1_HUMAN	Myc box-dependent-interacting protein 1 (Amphiphysin II) (Amphiphysin-like protein) (Box-dependent myc-interacting protein 1) (Bridging integrator 1)	BIN1
O00499	O00499_S296,O00499_S303	0.556557934862084	NA	O00499	BIN1_HUMAN	Myc box-dependent-interacting protein 1 (Amphiphysin II) (Amphiphysin-like protein) (Box-dependent myc-interacting protein 1) (Bridging integrator 1)	BIN1
O00499	O00499_S298	0.149415771300407	0.816089865452415	O00499	BIN1_HUMAN	Myc box-dependent-interacting protein 1 (Amphiphysin II) (Amphiphysin-like protein) (Box-dependent myc-interacting protein 1) (Bridging integrator 1)	BIN1
O00499	O00499_S303	0.642481028763527	0.179540714239807	O00499	BIN1_HUMAN	Myc box-dependent-interacting protein 1 (Amphiphysin II) (Amphiphysin-like protein) (Box-dependent myc-interacting protein 1) (Bridging integrator 1)	BIN1
O00499	O00499_S331	0.0784840911841479	0.920095593848791	O00499	BIN1_HUMAN	Myc box-dependent-interacting protein 1 (Amphiphysin II) (Amphiphysin-like protein) (Box-dependent myc-interacting protein 1) (Bridging integrator 1)	BIN1
O00505	O00505_S14	1.86314384408214	NA	O00505	IMA3_HUMAN	Importin subunit alpha-3 (Importin alpha Q2) (Qip2) (Karyopherin subunit alpha-3) (SRP1-gamma)	KPNA3
O00512	O00512_S687	0.475962737241703	0.32946320837081	O00512	BCL9_HUMAN	B-cell CLL/lymphoma 9 protein (B-cell lymphoma 9 protein) (Bcl-9) (Protein legless homolog)	BCL9
O00512	O00512_T155	-1.76070310780096	NA	O00512	BCL9_HUMAN	B-cell CLL/lymphoma 9 protein (B-cell lymphoma 9 protein) (Bcl-9) (Protein legless homolog)	BCL9
O00555	O00555_T2290	0.179294375825717	NA	O00555	CAC1A_HUMAN	Voltage-dependent P/Q-type calcium channel subunit alpha-1A (Brain calcium channel I) (BI) (Calcium channel, L type, alpha-1 polypeptide isoform 4) (Voltage-gated calcium channel subunit alpha Cav2.1)	CACNA1A
O00559	O00559_S36	-0.723120082688358	0.397328024282678	O00559	RCAS1_HUMAN	Receptor-binding cancer antigen expressed on SiSo cells (Cancer-associated surface antigen RCAS1) (Estrogen receptor-binding fragment-associated gene 9 protein)	EBAG9
O00567	O00567_S519	-0.317747306611225	0.428042942003192	O00567	NOP56_HUMAN	Nucleolar protein 56 (Nucleolar protein 5A)	NOP56
O00567	O00567_S520	-0.454148560387804	0.547570938216643	O00567	NOP56_HUMAN	Nucleolar protein 56 (Nucleolar protein 5A)	NOP56
O00567	O00567_S554	1.95485899495155	NA	O00567	NOP56_HUMAN	Nucleolar protein 56 (Nucleolar protein 5A)	NOP56
O00567	O00567_S569	NA	NA	O00567	NOP56_HUMAN	Nucleolar protein 56 (Nucleolar protein 5A)	NOP56
O00567	O00567_S570	-0.0976671265065863	NA	O00567	NOP56_HUMAN	Nucleolar protein 56 (Nucleolar protein 5A)	NOP56
O00571	O00571_S594	0.168600025446523	NA	O00571	DDX3X_HUMAN	ATP-dependent RNA helicase DDX3X (EC 3.6.4.13) (DEAD box protein 3, X-chromosomal) (DEAD box, X isoform) (Helicase-like protein 2) (HLP2)	DDX3X
O00571	O00571_S605	2.87320496170782	NA	O00571	DDX3X_HUMAN	ATP-dependent RNA helicase DDX3X (EC 3.6.4.13) (DEAD box protein 3, X-chromosomal) (DEAD box, X isoform) (Helicase-like protein 2) (HLP2)	DDX3X
O00571	O00571_S612	Inf	NA	O00571	DDX3X_HUMAN	ATP-dependent RNA helicase DDX3X (EC 3.6.4.13) (DEAD box protein 3, X-chromosomal) (DEAD box, X isoform) (Helicase-like protein 2) (HLP2)	DDX3X
O00571	O00571_S90	2.02775476771134	0.104448172225383	O00571	DDX3X_HUMAN	ATP-dependent RNA helicase DDX3X (EC 3.6.4.13) (DEAD box protein 3, X-chromosomal) (DEAD box, X isoform) (Helicase-like protein 2) (HLP2)	DDX3X
O14497	O14497_S1182	0.321337592166977	0.161833266269929	O14497	ARI1A_HUMAN	AT-rich interactive domain-containing protein 1A (ARID domain-containing protein 1A) (B120) (BRG1-associated factor 250) (BAF250) (BRG1-associated factor 250a) (BAF250A) (Osa homolog 1) (hOSA1) (SWI-like protein) (SWI/SNF complex protein p270) (SWI/SNF-related, matrix-associated, actin-dependent regulator of chromatin subfamily F member 1) (hELD)	ARID1A
O14497	O14497_S1184	-0.136779635649392	0.836139520940628	O14497	ARI1A_HUMAN	AT-rich interactive domain-containing protein 1A (ARID domain-containing protein 1A) (B120) (BRG1-associated factor 250) (BAF250) (BRG1-associated factor 250a) (BAF250A) (Osa homolog 1) (hOSA1) (SWI-like protein) (SWI/SNF complex protein p270) (SWI/SNF-related, matrix-associated, actin-dependent regulator of chromatin subfamily F member 1) (hELD)	ARID1A
O14497	O14497_S363	0.926277641877874	0.272873062712369	O14497	ARI1A_HUMAN	AT-rich interactive domain-containing protein 1A (ARID domain-containing protein 1A) (B120) (BRG1-associated factor 250) (BAF250) (BRG1-associated factor 250a) (BAF250A) (Osa homolog 1) (hOSA1) (SWI-like protein) (SWI/SNF complex protein p270) (SWI/SNF-related, matrix-associated, actin-dependent regulator of chromatin subfamily F member 1) (hELD)	ARID1A
O14497	O14497_S382	-0.00377767696475928	0.994841621801247	O14497	ARI1A_HUMAN	AT-rich interactive domain-containing protein 1A (ARID domain-containing protein 1A) (B120) (BRG1-associated factor 250) (BAF250) (BRG1-associated factor 250a) (BAF250A) (Osa homolog 1) (hOSA1) (SWI-like protein) (SWI/SNF complex protein p270) (SWI/SNF-related, matrix-associated, actin-dependent regulator of chromatin subfamily F member 1) (hELD)	ARID1A
O14497	O14497_S696	0.375369827771918	0.32962800117988	O14497	ARI1A_HUMAN	AT-rich interactive domain-containing protein 1A (ARID domain-containing protein 1A) (B120) (BRG1-associated factor 250) (BAF250) (BRG1-associated factor 250a) (BAF250A) (Osa homolog 1) (hOSA1) (SWI-like protein) (SWI/SNF complex protein p270) (SWI/SNF-related, matrix-associated, actin-dependent regulator of chromatin subfamily F member 1) (hELD)	ARID1A
O14497	O14497_S772	NA	NA	O14497	ARI1A_HUMAN	AT-rich interactive domain-containing protein 1A (ARID domain-containing protein 1A) (B120) (BRG1-associated factor 250) (BAF250) (BRG1-associated factor 250a) (BAF250A) (Osa homolog 1) (hOSA1) (SWI-like protein) (SWI/SNF complex protein p270) (SWI/SNF-related, matrix-associated, actin-dependent regulator of chromatin subfamily F member 1) (hELD)	ARID1A
O14497	O14497_T1883	-0.0959532481482602	0.818304128640473	O14497	ARI1A_HUMAN	AT-rich interactive domain-containing protein 1A (ARID domain-containing protein 1A) (B120) (BRG1-associated factor 250) (BAF250) (BRG1-associated factor 250a) (BAF250A) (Osa homolog 1) (hOSA1) (SWI-like protein) (SWI/SNF complex protein p270) (SWI/SNF-related, matrix-associated, actin-dependent regulator of chromatin subfamily F member 1) (hELD)	ARID1A
O14523	O14523_S691	-0.826272305136643	NA	O14523	C2C2L_HUMAN	C2 domain-containing protein 2-like (Transmembrane protein 24)	C2CD2L
O14545	O14545_S325	1.11101998042248	NA	O14545	TRAD1_HUMAN	TRAF-type zinc finger domain-containing protein 1 (Protein FLN29)	TRAFD1
O14545	O14545_S415	0.721952685911011	NA	O14545	TRAD1_HUMAN	TRAF-type zinc finger domain-containing protein 1 (Protein FLN29)	TRAFD1
O14545	O14545_S470	NA	NA	O14545	TRAD1_HUMAN	TRAF-type zinc finger domain-containing protein 1 (Protein FLN29)	TRAFD1
O14578	O14578_S1971	0.0137213979335632	0.980162926495323	O14578	CTRO_HUMAN	Citron Rho-interacting kinase (CRIK) (EC 2.7.11.1) (Serine/threonine-protein kinase 21)	CIT
O14578	O14578_S1993	-0.246816982939879	NA	O14578	CTRO_HUMAN	Citron Rho-interacting kinase (CRIK) (EC 2.7.11.1) (Serine/threonine-protein kinase 21)	CIT
O14617	O14617_S658	1.57381826145511	0.130417516112832	O14617	AP3D1_HUMAN	AP-3 complex subunit delta-1 (AP-3 complex subunit delta) (Adapter-related protein complex 3 subunit delta-1) (Delta-adaptin)	AP3D1
O14618	O14618_S267	Inf	NA	O14618	CCS_HUMAN	Copper chaperone for superoxide dismutase (Superoxide dismutase copper chaperone)	CCS
O14639	O14639_S431	-1.5528100011865	0.00906357018928738	O14639	ABLM1_HUMAN	Actin-binding LIM protein 1 (abLIM-1) (Actin-binding LIM protein family member 1) (Actin-binding double zinc finger protein) (LIMAB1) (Limatin)	ABLIM1
O14639	O14639_S452	-0.817547203168237	NA	O14639	ABLM1_HUMAN	Actin-binding LIM protein 1 (abLIM-1) (Actin-binding LIM protein family member 1) (Actin-binding double zinc finger protein) (LIMAB1) (Limatin)	ABLIM1
O14639	O14639_S586	-0.147828984095074	NA	O14639	ABLM1_HUMAN	Actin-binding LIM protein 1 (abLIM-1) (Actin-binding LIM protein family member 1) (Actin-binding double zinc finger protein) (LIMAB1) (Limatin)	ABLIM1
O14639	O14639_S587	-0.292265659641294	NA	O14639	ABLM1_HUMAN	Actin-binding LIM protein 1 (abLIM-1) (Actin-binding LIM protein family member 1) (Actin-binding double zinc finger protein) (LIMAB1) (Limatin)	ABLIM1
O14639	O14639_S655	-1.01031703520193	0.138031095401016	O14639	ABLM1_HUMAN	Actin-binding LIM protein 1 (abLIM-1) (Actin-binding LIM protein family member 1) (Actin-binding double zinc finger protein) (LIMAB1) (Limatin)	ABLIM1
O14647	O14647_S1364,O14647_S1365	-1.63218635441661	NA	O14647	CHD2_HUMAN	Chromodomain-helicase-DNA-binding protein 2 (CHD-2) (EC 3.6.4.12) (ATP-dependent helicase CHD2)	CHD2
O14672	O14672_T719	1.28379322058258	0.219469232436364	O14672	ADA10_HUMAN	Disintegrin and metalloproteinase domain-containing protein 10 (ADAM 10) (EC 3.4.24.81) (CDw156) (Kuzbanian protein homolog) (Mammalian disintegrin-metalloprotease) (CD antigen CD156c)	ADAM10
O14681	O14681_S46	Inf	NA	O14681	EI24_HUMAN	Etoposide-induced protein 2.4 homolog (p53-induced gene 8 protein)	EI24
O14683	O14683_S14	0.536538285717581	0.448445935723056	O14683	P5I11_HUMAN	Tumor protein p53-inducible protein 11 (p53-induced gene 11 protein)	TP53I11
O14686	O14686_S3130	-0.374870743178036	0.468447463676429	O14686	MLL2_HUMAN	Histone-lysine N-methyltransferase MLL2 (EC 2.1.1.43) (ALL1-related protein) (Lysine N-methyltransferase 2D) (KMT2D) (Myeloid/lymphoid or mixed-lineage leukemia protein 2)	MLL2
O14686	O14686_S45	-0.0110070741596114	NA	O14686	MLL2_HUMAN	Histone-lysine N-methyltransferase MLL2 (EC 2.1.1.43) (ALL1-related protein) (Lysine N-methyltransferase 2D) (KMT2D) (Myeloid/lymphoid or mixed-lineage leukemia protein 2)	MLL2
O14686	O14686_T2240	0.532186064403609	0.587484935770873	O14686	MLL2_HUMAN	Histone-lysine N-methyltransferase MLL2 (EC 2.1.1.43) (ALL1-related protein) (Lysine N-methyltransferase 2D) (KMT2D) (Myeloid/lymphoid or mixed-lineage leukemia protein 2)	MLL2
O14745	O14745_S2	1.40406766854135	NA	O14745	NHRF1_HUMAN	Na(+)/H(+) exchange regulatory cofactor NHE-RF1 (NHERF-1) (Ezrin-radixin-moesin-binding phosphoprotein 50) (EBP50) (Regulatory cofactor of Na(+)/H(+) exchanger) (Sodium-hydrogen exchanger regulatory factor 1) (Solute carrier family 9 isoform A3 regulatory factor 1)	SLC9A3R1
O14745	O14745_S280	1.34670170706272	NA	O14745	NHRF1_HUMAN	Na(+)/H(+) exchange regulatory cofactor NHE-RF1 (NHERF-1) (Ezrin-radixin-moesin-binding phosphoprotein 50) (EBP50) (Regulatory cofactor of Na(+)/H(+) exchanger) (Sodium-hydrogen exchanger regulatory factor 1) (Solute carrier family 9 isoform A3 regulatory factor 1)	SLC9A3R1
O14777	O14777_S5	Inf	NA	O14777	NDC80_HUMAN	Kinetochore protein NDC80 homolog (Highly expressed in cancer protein) (Kinetochore protein Hec1) (HsHec1) (Kinetochore-associated protein 2) (Retinoblastoma-associated protein HEC)	NDC80
O14828	O14828_S32	0.754362303795944	0.642369363450762	O14828	SCAM3_HUMAN	Secretory carrier-associated membrane protein 3 (Secretory carrier membrane protein 3)	SCAMP3
O14828	O14828_S76	0.347731476332086	0.721354044447255	O14828	SCAM3_HUMAN	Secretory carrier-associated membrane protein 3 (Secretory carrier membrane protein 3)	SCAMP3
O14874	O14874_S31	1.25229667880927	0.119796496228421	O14874	BCKD_HUMAN	[3-methyl-2-oxobutanoate dehydrogenase [lipoamide]] kinase, mitochondrial (EC 2.7.11.4) (Branched-chain alpha-ketoacid dehydrogenase kinase) (BCKD-kinase) (BCKDHKIN)	BCKDK
O14874	O14874_S33	-3.24210461920323	0.447894855125947	O14874	BCKD_HUMAN	[3-methyl-2-oxobutanoate dehydrogenase [lipoamide]] kinase, mitochondrial (EC 2.7.11.4) (Branched-chain alpha-ketoacid dehydrogenase kinase) (BCKD-kinase) (BCKDHKIN)	BCKDK
O14874	O14874_T32	-0.153928033960847	NA	O14874	BCKD_HUMAN	[3-methyl-2-oxobutanoate dehydrogenase [lipoamide]] kinase, mitochondrial (EC 2.7.11.4) (Branched-chain alpha-ketoacid dehydrogenase kinase) (BCKD-kinase) (BCKDHKIN)	BCKDK
O14893	O14893_S97	0.913853455108342	NA	O14893	GEMI2_HUMAN	Gem-associated protein 2 (Gemin-2) (Component of gems 2) (Survival of motor neuron protein-interacting protein 1) (SMN-interacting protein 1)	GEMIN2
O14908	O14908_S225	0.158476769168262	0.802853992658531	O14908	GIPC1_HUMAN	PDZ domain-containing protein GIPC1 (GAIP C-terminus-interacting protein) (RGS-GAIP-interacting protein) (RGS19-interacting protein 1) (Tax interaction protein 2) (TIP-2)	GIPC1
O14974	O14974_S299	0.228554315350939	0.683290109381551	O14974	MYPT1_HUMAN	Protein phosphatase 1 regulatory subunit 12A (Myosin phosphatase-targeting subunit 1) (Myosin phosphatase target subunit 1) (Protein phosphatase myosin-binding subunit)	PPP1R12A
O14974	O14974_S422	-0.852998336212567	0.045794935160995	O14974	MYPT1_HUMAN	Protein phosphatase 1 regulatory subunit 12A (Myosin phosphatase-targeting subunit 1) (Myosin phosphatase target subunit 1) (Protein phosphatase myosin-binding subunit)	PPP1R12A
O14974	O14974_S445	2.31248916148012	NA	O14974	MYPT1_HUMAN	Protein phosphatase 1 regulatory subunit 12A (Myosin phosphatase-targeting subunit 1) (Myosin phosphatase target subunit 1) (Protein phosphatase myosin-binding subunit)	PPP1R12A
O14974	O14974_S507	0.572340572990688	0.526557055301073	O14974	MYPT1_HUMAN	Protein phosphatase 1 regulatory subunit 12A (Myosin phosphatase-targeting subunit 1) (Myosin phosphatase target subunit 1) (Protein phosphatase myosin-binding subunit)	PPP1R12A
O14974	O14974_S668	Inf	NA	O14974	MYPT1_HUMAN	Protein phosphatase 1 regulatory subunit 12A (Myosin phosphatase-targeting subunit 1) (Myosin phosphatase target subunit 1) (Protein phosphatase myosin-binding subunit)	PPP1R12A
O14974	O14974_S695	0.464142458271795	NA	O14974	MYPT1_HUMAN	Protein phosphatase 1 regulatory subunit 12A (Myosin phosphatase-targeting subunit 1) (Myosin phosphatase target subunit 1) (Protein phosphatase myosin-binding subunit)	PPP1R12A
O14974	O14974_S871	-2.2401573152099	NA	O14974	MYPT1_HUMAN	Protein phosphatase 1 regulatory subunit 12A (Myosin phosphatase-targeting subunit 1) (Myosin phosphatase target subunit 1) (Protein phosphatase myosin-binding subunit)	PPP1R12A
O14974	O14974_S910	2.05001200493805	0.229419940714393	O14974	MYPT1_HUMAN	Protein phosphatase 1 regulatory subunit 12A (Myosin phosphatase-targeting subunit 1) (Myosin phosphatase target subunit 1) (Protein phosphatase myosin-binding subunit)	PPP1R12A
O14974	O14974_S995	1.22221774688508	NA	O14974	MYPT1_HUMAN	Protein phosphatase 1 regulatory subunit 12A (Myosin phosphatase-targeting subunit 1) (Myosin phosphatase target subunit 1) (Protein phosphatase myosin-binding subunit)	PPP1R12A
O14974	O14974_T443	Inf	NA	O14974	MYPT1_HUMAN	Protein phosphatase 1 regulatory subunit 12A (Myosin phosphatase-targeting subunit 1) (Myosin phosphatase target subunit 1) (Protein phosphatase myosin-binding subunit)	PPP1R12A
O14974	O14974_T696	0.372084676309811	0.556449214857206	O14974	MYPT1_HUMAN	Protein phosphatase 1 regulatory subunit 12A (Myosin phosphatase-targeting subunit 1) (Myosin phosphatase target subunit 1) (Protein phosphatase myosin-binding subunit)	PPP1R12A
O14976	O14976_S780	2.09834678238647	NA	O14976	GAK_HUMAN	Cyclin-G-associated kinase (EC 2.7.11.1)	GAK
O14981	O14981_S224	0.80717100921109	NA	O14981	BTAF1_HUMAN	TATA-binding protein-associated factor 172 (EC 3.6.4.-) (ATP-dependent helicase BTAF1) (B-TFIID transcription factor-associated 170 kDa subunit) (TAF(II)170) (TBP-associated factor 172) (TAF-172)	BTAF1
O15014	O15014_S1313	0.255951194347688	0.853109194794418	O15014	ZN609_HUMAN	Zinc finger protein 609	ZNF609
O15014	O15014_S413	-0.283814333906687	NA	O15014	ZN609_HUMAN	Zinc finger protein 609	ZNF609
O15014	O15014_S467	0.950437201578603	NA	O15014	ZN609_HUMAN	Zinc finger protein 609	ZNF609
O15014	O15014_S491	-0.392918778060909	0.182965548870712	O15014	ZN609_HUMAN	Zinc finger protein 609	ZNF609
O15014	O15014_S576	-0.181625548623363	0.439581040918677	O15014	ZN609_HUMAN	Zinc finger protein 609	ZNF609
O15014	O15014_S576,O15014_S578	-1.3951101497498	NA	O15014	ZN609_HUMAN	Zinc finger protein 609	ZNF609
O15014	O15014_T465	1.639808104502	NA	O15014	ZN609_HUMAN	Zinc finger protein 609	ZNF609
O15014	O15014_T746	0.500912589097614	0.509377165245798	O15014	ZN609_HUMAN	Zinc finger protein 609	ZNF609
O15027	O15027_S1178	-0.118349721655846	NA	O15027	SC16A_HUMAN	Protein transport protein Sec16A (SEC16 homolog A)	SEC16A
O15027	O15027_S1191	0.328468808204282	0.646130391290229	O15027	SC16A_HUMAN	Protein transport protein Sec16A (SEC16 homolog A)	SEC16A
O15027	O15027_S891	Inf	NA	O15027	SC16A_HUMAN	Protein transport protein Sec16A (SEC16 homolog A)	SEC16A
O15042	O15042_S67	-0.529736256556949	0.328921910020363	O15042	SR140_HUMAN	U2 snRNP-associated SURP motif-containing protein (140 kDa Ser/Arg-rich domain protein) (U2-associated protein SR140)	U2SURP
O15042	O15042_S946,O15042_S948	-2.65888227372938	0.278036415004582	O15042	SR140_HUMAN	U2 snRNP-associated SURP motif-containing protein (140 kDa Ser/Arg-rich domain protein) (U2-associated protein SR140)	U2SURP
O15047	O15047_S468	-0.388260070967544	0.535432761486822	O15047	SET1A_HUMAN	Histone-lysine N-methyltransferase SETD1A (EC 2.1.1.43) (Lysine N-methyltransferase 2F) (SET domain-containing protein 1A) (hSET1A) (Set1/Ash2 histone methyltransferase complex subunit SET1)	SETD1A
O15047	O15047_S534,O15047_T562	-1.30054014621915	NA	O15047	SET1A_HUMAN	Histone-lysine N-methyltransferase SETD1A (EC 2.1.1.43) (Lysine N-methyltransferase 2F) (SET domain-containing protein 1A) (hSET1A) (Set1/Ash2 histone methyltransferase complex subunit SET1)	SETD1A
O15056	O15056_S1124	0.199379091167582	0.663448601988862	O15056	SYNJ2_HUMAN	Synaptojanin-2 (EC 3.1.3.36) (Synaptic inositol 1,4,5-trisphosphate 5-phosphatase 2)	SYNJ2
O15061	O15061_S1049	-0.146902438400247	0.677919719072536	O15061	SYNEM_HUMAN	Synemin (Desmuslin)	SYNM
O15061	O15061_T598	0.679372864914312	0.448265311387609	O15061	SYNEM_HUMAN	Synemin (Desmuslin)	SYNM
O15069	O15069_S1121	-0.308040449009728	0.649784931688945	O15069	NACAD_HUMAN	NAC-alpha domain-containing protein 1	NACAD
O15085	O15085_S1457	-0.471778863467833	0.641198446242128	O15085	ARHGB_HUMAN	Rho guanine nucleotide exchange factor 11 (PDZ-RhoGEF)	ARHGEF11
O15085	O15085_S1480	-0.197251887842015	NA	O15085	ARHGB_HUMAN	Rho guanine nucleotide exchange factor 11 (PDZ-RhoGEF)	ARHGEF11
O15085	O15085_S245,O15085_T254	-Inf	NA	O15085	ARHGB_HUMAN	Rho guanine nucleotide exchange factor 11 (PDZ-RhoGEF)	ARHGEF11
O15085	O15085_S556	1.45160910477668	NA	O15085	ARHGB_HUMAN	Rho guanine nucleotide exchange factor 11 (PDZ-RhoGEF)	ARHGEF11
O15085	O15085_S614	Inf	NA	O15085	ARHGB_HUMAN	Rho guanine nucleotide exchange factor 11 (PDZ-RhoGEF)	ARHGEF11
O15119	O15119_S409	-0.540117498065048	NA	O15119	TBX3_HUMAN	T-box transcription factor TBX3 (T-box protein 3)	TBX3
O15119	O15119_S435	-Inf	NA	O15119	TBX3_HUMAN	T-box transcription factor TBX3 (T-box protein 3)	TBX3
O15119	O15119_S456	-0.574677029511236	0.291775222640589	O15119	TBX3_HUMAN	T-box transcription factor TBX3 (T-box protein 3)	TBX3
O15127	O15127_S319	0.764310377916	0.095392530943768	O15127	SCAM2_HUMAN	Secretory carrier-associated membrane protein 2 (Secretory carrier membrane protein 2)	SCAMP2
O15127	O15127_S320	4.20603222295227	NA	O15127	SCAM2_HUMAN	Secretory carrier-associated membrane protein 2 (Secretory carrier membrane protein 2)	SCAMP2
O15131	O15131_S3	0.754475407420226	0.143618394419298	O15131	IMA5_HUMAN	Importin subunit alpha-6 (Karyopherin subunit alpha-5)	KPNA5
O15155	O15155_S50	1.89142572970741	0.0237645809536668	O15155	BET1_HUMAN	BET1 homolog (hBET1) (Golgi vesicular membrane-trafficking protein p18)	BET1
O15164	O15164_S1028	-Inf	NA	O15164	TIF1A_HUMAN	Transcription intermediary factor 1-alpha (TIF1-alpha) (EC 6.3.2.-) (E3 ubiquitin-protein ligase TRIM24) (RING finger protein 82) (Tripartite motif-containing protein 24)	TRIM24
O15164	O15164_S1042	0.56682836902732	0.313938171415489	O15164	TIF1A_HUMAN	Transcription intermediary factor 1-alpha (TIF1-alpha) (EC 6.3.2.-) (E3 ubiquitin-protein ligase TRIM24) (RING finger protein 82) (Tripartite motif-containing protein 24)	TRIM24
O15164	O15164_S654	-1.64953332955672	0.0627161819855355	O15164	TIF1A_HUMAN	Transcription intermediary factor 1-alpha (TIF1-alpha) (EC 6.3.2.-) (E3 ubiquitin-protein ligase TRIM24) (RING finger protein 82) (Tripartite motif-containing protein 24)	TRIM24
O15164	O15164_S744	NA	NA	O15164	TIF1A_HUMAN	Transcription intermediary factor 1-alpha (TIF1-alpha) (EC 6.3.2.-) (E3 ubiquitin-protein ligase TRIM24) (RING finger protein 82) (Tripartite motif-containing protein 24)	TRIM24
O15164	O15164_S808	Inf	NA	O15164	TIF1A_HUMAN	Transcription intermediary factor 1-alpha (TIF1-alpha) (EC 6.3.2.-) (E3 ubiquitin-protein ligase TRIM24) (RING finger protein 82) (Tripartite motif-containing protein 24)	TRIM24
O15164	O15164_S811	-0.758803466085378	NA	O15164	TIF1A_HUMAN	Transcription intermediary factor 1-alpha (TIF1-alpha) (EC 6.3.2.-) (E3 ubiquitin-protein ligase TRIM24) (RING finger protein 82) (Tripartite motif-containing protein 24)	TRIM24
O15173	O15173_S90	-1.00481613793763	0.301130493390593	O15173	PGRC2_HUMAN	Membrane-associated progesterone receptor component 2 (Progesterone membrane-binding protein) (Steroid receptor protein DG6)	PGRMC2
O15173	O15173_T211	-0.375442730720314	NA	O15173	PGRC2_HUMAN	Membrane-associated progesterone receptor component 2 (Progesterone membrane-binding protein) (Steroid receptor protein DG6)	PGRMC2
O15234	O15234_S148	-0.01554799894055	0.989328213880608	O15234	CASC3_HUMAN	Protein CASC3 (Cancer susceptibility candidate gene 3 protein) (Metastatic lymph node gene 51 protein) (MLN 51) (Protein barentsz) (Btz)	CASC3
O15234	O15234_S265	0.314429569285098	0.353810838218311	O15234	CASC3_HUMAN	Protein CASC3 (Cancer susceptibility candidate gene 3 protein) (Metastatic lymph node gene 51 protein) (MLN 51) (Protein barentsz) (Btz)	CASC3
O15234	O15234_S348	2.91504000835566	NA	O15234	CASC3_HUMAN	Protein CASC3 (Cancer susceptibility candidate gene 3 protein) (Metastatic lymph node gene 51 protein) (MLN 51) (Protein barentsz) (Btz)	CASC3
O15320	O15320_S635	0.0284133781208305	0.868645878652382	O15320	CTGE5_HUMAN	Cutaneous T-cell lymphoma-associated antigen 5 (Protein cTAGE-5) (Meningioma-expressed antigen 6/11) (cTAGE family member 5)	CTAGE5
O15320	O15320_T592	-Inf	NA	O15320	CTGE5_HUMAN	Cutaneous T-cell lymphoma-associated antigen 5 (Protein cTAGE-5) (Meningioma-expressed antigen 6/11) (cTAGE family member 5)	CTAGE5
O15400	O15400_S129	0.965186828940337	0.0943155768782045	O15400	STX7_HUMAN	Syntaxin-7	STX7
O15446	O15446_S128	-Inf	NA	O15446	RPA34_HUMAN	DNA-directed RNA polymerase I subunit RPA34 (A34.5) (Antisense to ERCC-1 protein) (ASE-1) (CD3-epsilon-associated protein) (CAST) (CD3E-associated protein) (RNA polymerase I-associated factor PAF49)	CD3EAP
O15446	O15446_S285	Inf	NA	O15446	RPA34_HUMAN	DNA-directed RNA polymerase I subunit RPA34 (A34.5) (Antisense to ERCC-1 protein) (ASE-1) (CD3-epsilon-associated protein) (CAST) (CD3E-associated protein) (RNA polymerase I-associated factor PAF49)	CD3EAP
O43159	O43159_S104	0.319965657646578	NA	O43159	RRP8_HUMAN	Ribosomal RNA-processing protein 8 (EC 2.1.1.-) (Cerebral protein 1) (Nucleomethylin)	RRP8
O43159	O43159_S106	0.582163446495115	NA	O43159	RRP8_HUMAN	Ribosomal RNA-processing protein 8 (EC 2.1.1.-) (Cerebral protein 1) (Nucleomethylin)	RRP8
O43164	O43164_S253	-0.459013667654282	NA	O43164	PJA2_HUMAN	E3 ubiquitin-protein ligase Praja-2 (Praja2) (EC 6.3.2.-) (RING finger protein 131)	PJA2
O43166	O43166_S1181	NA	NA	O43166	SI1L1_HUMAN	Signal-induced proliferation-associated 1-like protein 1 (SIPA1-like protein 1) (High-risk human papilloma viruses E6 oncoproteins targeted protein 1) (E6-targeted protein 1)	SIPA1L1
O43166	O43166_S1255	NA	NA	O43166	SI1L1_HUMAN	Signal-induced proliferation-associated 1-like protein 1 (SIPA1-like protein 1) (High-risk human papilloma viruses E6 oncoproteins targeted protein 1) (E6-targeted protein 1)	SIPA1L1
O43166	O43166_S1442	-0.509739266145725	0.372317709465387	O43166	SI1L1_HUMAN	Signal-induced proliferation-associated 1-like protein 1 (SIPA1-like protein 1) (High-risk human papilloma viruses E6 oncoproteins targeted protein 1) (E6-targeted protein 1)	SIPA1L1
O43166	O43166_S1549	-0.0279173659831383	0.973991454441185	O43166	SI1L1_HUMAN	Signal-induced proliferation-associated 1-like protein 1 (SIPA1-like protein 1) (High-risk human papilloma viruses E6 oncoproteins targeted protein 1) (E6-targeted protein 1)	SIPA1L1
O43166	O43166_S1585	-0.491391288262965	0.164828748676065	O43166	SI1L1_HUMAN	Signal-induced proliferation-associated 1-like protein 1 (SIPA1-like protein 1) (High-risk human papilloma viruses E6 oncoproteins targeted protein 1) (E6-targeted protein 1)	SIPA1L1
O43169	O43169_S33	3.38387846886972	0.347787211548094	O43169	CYB5B_HUMAN	Cytochrome b5 type B (Cytochrome b5 outer mitochondrial membrane isoform)	CYB5B
O43242	O43242_S6	Inf	NA	O43242	PSMD3_HUMAN	26S proteasome non-ATPase regulatory subunit 3 (26S proteasome regulatory subunit RPN3) (26S proteasome regulatory subunit S3) (Proteasome subunit p58)	PSMD3
O43290	O43290_S448	-2.35348390332269	0.0104757096508812	O43290	SNUT1_HUMAN	U4/U6.U5 tri-snRNP-associated protein 1 (SNU66 homolog) (hSnu66) (Squamous cell carcinoma antigen recognized by T-cells 1) (SART-1) (hSART-1) (U4/U6.U5 tri-snRNP-associated 110 kDa protein) (allergen Hom s 1)	SART1
O43294	O43294_S403	0.377707035213587	0.0550333328754982	O43294	TGFI1_HUMAN	Transforming growth factor beta-1-induced transcript 1 protein (Androgen receptor coactivator 55 kDa protein) (Androgen receptor-associated protein of 55 kDa) (Hydrogen peroxide-inducible clone 5 protein) (Hic-5)	TGFB1I1
O43301	O43301_T18	1.06202467709504	NA	O43301	HS12A_HUMAN	Heat shock 70 kDa protein 12A	HSPA12A
O43314	O43314_S1166	NA	NA	O43314	VIP2_HUMAN	Inositol hexakisphosphate and diphosphoinositol-pentakisphosphate kinase 2 (EC 2.7.4.21) (EC 2.7.4.24) (Diphosphoinositol pentakisphosphate kinase 2) (Histidine acid phosphatase domain-containing protein 1) (InsP6 and PP-IP5 kinase 2) (VIP1 homolog 2) (hsVIP2)	PPIP5K2
O43318	O43318_S439	0.111781913756156	0.915626052798194	O43318	M3K7_HUMAN	Mitogen-activated protein kinase kinase kinase 7 (EC 2.7.11.25) (Transforming growth factor-beta-activated kinase 1) (TGF-beta-activated kinase 1)	MAP3K7
O43379	O43379_S32	NA	NA	O43379	WDR62_HUMAN	WD repeat-containing protein 62	WDR62
O43399	O43399_S12	-0.591320351515591	0.216095913467851	O43399	TPD54_HUMAN	Tumor protein D54 (hD54) (Tumor protein D52-like 2)	TPD52L2
O43399	O43399_S149	0.777977049108625	NA	O43399	TPD54_HUMAN	Tumor protein D54 (hD54) (Tumor protein D52-like 2)	TPD52L2
O43399	O43399_S161	Inf	NA	O43399	TPD54_HUMAN	Tumor protein D54 (hD54) (Tumor protein D52-like 2)	TPD52L2
O43399	O43399_S166	-0.157502623004225	0.722138282954234	O43399	TPD54_HUMAN	Tumor protein D54 (hD54) (Tumor protein D52-like 2)	TPD52L2
O43432	O43432_S1156	0.331109210669669	0.426069696134469	O43432	IF4G3_HUMAN	Eukaryotic translation initiation factor 4 gamma 3 (eIF-4-gamma 3) (eIF-4G 3) (eIF4G 3) (eIF-4-gamma II) (eIF4GII)	EIF4G3
O43491	O43491_S87	0.77386612208135	NA	O43491	E41L2_HUMAN	Band 4.1-like protein 2 (Generally expressed protein 4.1) (4.1G)	EPB41L2
O43583	O43583_S73	-2.2818064090337	NA	O43583	DENR_HUMAN	Density-regulated protein (DRP) (Protein DRP1) (Smooth muscle cell-associated protein 3) (SMAP-3)	DENR
O43583	O43583_T69	Inf	NA	O43583	DENR_HUMAN	Density-regulated protein (DRP) (Protein DRP1) (Smooth muscle cell-associated protein 3) (SMAP-3)	DENR
O43709	O43709_S240	3.45359836615962	NA	O43709	WBS22_HUMAN	Uncharacterized methyltransferase WBSCR22 (EC 2.1.1.-) (Williams-Beuren syndrome chromosomal region 22 protein)	WBSCR22
O43719	O43719_S387	0.895440781513832	NA	O43719	HTSF1_HUMAN	HIV Tat-specific factor 1 (Tat-SF1)	HTATSF1
O43719	O43719_S403	2.72063398648226	0.330779393753809	O43719	HTSF1_HUMAN	HIV Tat-specific factor 1 (Tat-SF1)	HTATSF1
O43719	O43719_S452	-1.21708741249539	0.0793671797861988	O43719	HTSF1_HUMAN	HIV Tat-specific factor 1 (Tat-SF1)	HTATSF1
O43765	O43765_S301	0.320720298535357	NA	O43765	SGTA_HUMAN	Small glutamine-rich tetratricopeptide repeat-containing protein alpha (Alpha-SGT) (Vpu-binding protein) (UBP)	SGTA
O43765	O43765_S305	0.569884175874867	0.522498184844515	O43765	SGTA_HUMAN	Small glutamine-rich tetratricopeptide repeat-containing protein alpha (Alpha-SGT) (Vpu-binding protein) (UBP)	SGTA
O43768	O43768_S108	1.45959930298663	0.0154091343794769	O43768	ENSA_HUMAN	Alpha-endosulfine (ARPP-19e)	ENSA
O43768	O43768_S109	1.32129650400007	0.0896256433486244	O43768	ENSA_HUMAN	Alpha-endosulfine (ARPP-19e)	ENSA
O43768	O43768_S2	-0.985924265938944	0.313995783894923	O43768	ENSA_HUMAN	Alpha-endosulfine (ARPP-19e)	ENSA
O43847	O43847_S94	0.461404107490804	NA	O43847	NRDC_HUMAN	Nardilysin (EC 3.4.24.61) (N-arginine dibasic convertase) (NRD convertase) (NRD-C)	NRD1
O43847	O43847_S96	0.383234677795041	NA	O43847	NRDC_HUMAN	Nardilysin (EC 3.4.24.61) (N-arginine dibasic convertase) (NRD convertase) (NRD-C)	NRD1
O43933	O43933_S1211	0.414586484180264	NA	O43933	PEX1_HUMAN	Peroxisome biogenesis factor 1 (Peroxin-1) (Peroxisome biogenesis disorder protein 1)	PEX1
O60220	O60220_S96	0.281061196047927	NA	O60220	TIM8A_HUMAN	Mitochondrial import inner membrane translocase subunit Tim8 A (Deafness dystonia protein 1) (X-linked deafness dystonia protein)	TIMM8A
O60229	O60229_S1780	2.05032563568157	NA	O60229	KALRN_HUMAN	Kalirin (EC 2.7.11.1) (Huntingtin-associated protein-interacting protein) (Protein Duo) (Serine/threonine-protein kinase with Dbl- and pleckstrin homology domain)	KALRN
O60231	O60231_S106	1.04499247539822	NA	O60231	DHX16_HUMAN	Putative pre-mRNA-splicing factor ATP-dependent RNA helicase DHX16 (EC 3.6.4.13) (ATP-dependent RNA helicase #3) (DEAH-box protein 16)	DHX16
O60231	O60231_S160	0.33302497634242	NA	O60231	DHX16_HUMAN	Putative pre-mRNA-splicing factor ATP-dependent RNA helicase DHX16 (EC 3.6.4.13) (ATP-dependent RNA helicase #3) (DEAH-box protein 16)	DHX16
O60244	O60244_S617	0.944614996448356	0.199510486055536	O60244	MED14_HUMAN	Mediator of RNA polymerase II transcription subunit 14 (Activator-recruited cofactor 150 kDa component) (ARC150) (Cofactor required for Sp1 transcriptional activation subunit 2) (CRSP complex subunit 2) (Mediator complex subunit 14) (RGR1 homolog) (hRGR1) (Thyroid hormone receptor-associated protein complex 170 kDa component) (Trap170) (Transcriptional coactivator CRSP150) (Vitamin D3 receptor-in…	MED14
O60256	O60256_S227	NA	NA	O60256	KPRB_HUMAN	Phosphoribosyl pyrophosphate synthase-associated protein 2 (PRPP synthase-associated protein 2) (41 kDa phosphoribosypyrophosphate synthetase-associated protein) (PAP41)	PRPSAP2
O60264	O60264_S116	-0.383442975913718	0.550545675848354	O60264	SMCA5_HUMAN	SWI/SNF-related matrix-associated actin-dependent regulator of chromatin subfamily A member 5 (SWI/SNF-related matrix-associated actin-dependent regulator of chromatin A5) (EC 3.6.4.-) (Sucrose nonfermenting protein 2 homolog) (hSNF2H)	SMARCA5
O60271	O60271_S183	0.326891412678405	0.505113716513045	O60271	JIP4_HUMAN	C-Jun-amino-terminal kinase-interacting protein 4 (JIP-4) (JNK-interacting protein 4) (Cancer/testis antigen 89) (CT89) (Human lung cancer oncogene 6 protein) (HLC-6) (JNK-associated leucine-zipper protein) (JLP) (Mitogen-activated protein kinase 8-interacting protein 4) (Proliferation-inducing protein 6) (Protein highly expressed in testis) (PHET) (Sperm surface protein) (Sperm-associated antige…	SPAG9
O60271	O60271_S183,O60271_S185	-Inf	NA	O60271	JIP4_HUMAN	C-Jun-amino-terminal kinase-interacting protein 4 (JIP-4) (JNK-interacting protein 4) (Cancer/testis antigen 89) (CT89) (Human lung cancer oncogene 6 protein) (HLC-6) (JNK-associated leucine-zipper protein) (JLP) (Mitogen-activated protein kinase 8-interacting protein 4) (Proliferation-inducing protein 6) (Protein highly expressed in testis) (PHET) (Sperm surface protein) (Sperm-associated antige…	SPAG9
O60271	O60271_S185	0.352450193714205	NA	O60271	JIP4_HUMAN	C-Jun-amino-terminal kinase-interacting protein 4 (JIP-4) (JNK-interacting protein 4) (Cancer/testis antigen 89) (CT89) (Human lung cancer oncogene 6 protein) (HLC-6) (JNK-associated leucine-zipper protein) (JLP) (Mitogen-activated protein kinase 8-interacting protein 4) (Proliferation-inducing protein 6) (Protein highly expressed in testis) (PHET) (Sperm surface protein) (Sperm-associated antige…	SPAG9
O60271	O60271_S588	Inf	NA	O60271	JIP4_HUMAN	C-Jun-amino-terminal kinase-interacting protein 4 (JIP-4) (JNK-interacting protein 4) (Cancer/testis antigen 89) (CT89) (Human lung cancer oncogene 6 protein) (HLC-6) (JNK-associated leucine-zipper protein) (JLP) (Mitogen-activated protein kinase 8-interacting protein 4) (Proliferation-inducing protein 6) (Protein highly expressed in testis) (PHET) (Sperm surface protein) (Sperm-associated antige…	SPAG9
O60271	O60271_S730,O60271_S733	-0.281372797877066	NA	O60271	JIP4_HUMAN	C-Jun-amino-terminal kinase-interacting protein 4 (JIP-4) (JNK-interacting protein 4) (Cancer/testis antigen 89) (CT89) (Human lung cancer oncogene 6 protein) (HLC-6) (JNK-associated leucine-zipper protein) (JLP) (Mitogen-activated protein kinase 8-interacting protein 4) (Proliferation-inducing protein 6) (Protein highly expressed in testis) (PHET) (Sperm surface protein) (Sperm-associated antige…	SPAG9
O60271	O60271_S733	-0.287773430551429	NA	O60271	JIP4_HUMAN	C-Jun-amino-terminal kinase-interacting protein 4 (JIP-4) (JNK-interacting protein 4) (Cancer/testis antigen 89) (CT89) (Human lung cancer oncogene 6 protein) (HLC-6) (JNK-associated leucine-zipper protein) (JLP) (Mitogen-activated protein kinase 8-interacting protein 4) (Proliferation-inducing protein 6) (Protein highly expressed in testis) (PHET) (Sperm surface protein) (Sperm-associated antige…	SPAG9
O60292	O60292_S100	-1.7214136882405	NA	O60292	SI1L3_HUMAN	Signal-induced proliferation-associated 1-like protein 3 (SIPA1-like protein 3) (SPA-1-like protein 3)	SIPA1L3
O60292	O60292_S1364	0.233202112148964	0.584453265498404	O60292	SI1L3_HUMAN	Signal-induced proliferation-associated 1-like protein 3 (SIPA1-like protein 3) (SPA-1-like protein 3)	SIPA1L3
O60292	O60292_S146	1.72491162511836	0.191740106930067	O60292	SI1L3_HUMAN	Signal-induced proliferation-associated 1-like protein 3 (SIPA1-like protein 3) (SPA-1-like protein 3)	SIPA1L3
O60292	O60292_S1544	0.730038680578578	0.227761428286278	O60292	SI1L3_HUMAN	Signal-induced proliferation-associated 1-like protein 3 (SIPA1-like protein 3) (SPA-1-like protein 3)	SIPA1L3
O60292	O60292_S170	0.129568748997666	0.776675860094211	O60292	SI1L3_HUMAN	Signal-induced proliferation-associated 1-like protein 3 (SIPA1-like protein 3) (SPA-1-like protein 3)	SIPA1L3
O60292	O60292_T1531	Inf	NA	O60292	SI1L3_HUMAN	Signal-induced proliferation-associated 1-like protein 3 (SIPA1-like protein 3) (SPA-1-like protein 3)	SIPA1L3
O60292	O60292_T1702	NA	NA	O60292	SI1L3_HUMAN	Signal-induced proliferation-associated 1-like protein 3 (SIPA1-like protein 3) (SPA-1-like protein 3)	SIPA1L3
O60292	O60292_T175	Inf	NA	O60292	SI1L3_HUMAN	Signal-induced proliferation-associated 1-like protein 3 (SIPA1-like protein 3) (SPA-1-like protein 3)	SIPA1L3
O60293	O60293_S15	-Inf	NA	O60293	ZC3H1_HUMAN	Zinc finger C3H1 domain-containing protein (Coiled-coil domain-containing protein 131) (Proline/serine-rich coiled-coil protein 2)	ZFC3H1
O60293	O60293_S352	1.21691771816851	0.269784687722209	O60293	ZC3H1_HUMAN	Zinc finger C3H1 domain-containing protein (Coiled-coil domain-containing protein 131) (Proline/serine-rich coiled-coil protein 2)	ZFC3H1
O60293	O60293_S949	-Inf	NA	O60293	ZC3H1_HUMAN	Zinc finger C3H1 domain-containing protein (Coiled-coil domain-containing protein 131) (Proline/serine-rich coiled-coil protein 2)	ZFC3H1
O60318	O60318_S527	-0.265400907937542	0.284180356471454	O60318	MCM3A_HUMAN	80 kDa MCM3-associated protein (Protein GANP)	MCM3AP
O60341	O60341_S137	-0.991426686559748	0.336110882815408	O60341	KDM1A_HUMAN	Lysine-specific histone demethylase 1A (EC 1.-.-.-) (BRAF35-HDAC complex protein BHC110) (Flavin-containing amine oxidase domain-containing protein 2)	KDM1A
O60341	O60341_S166	0.121392509743757	0.773417046871636	O60341	KDM1A_HUMAN	Lysine-specific histone demethylase 1A (EC 1.-.-.-) (BRAF35-HDAC complex protein BHC110) (Flavin-containing amine oxidase domain-containing protein 2)	KDM1A
O60353	O60353_S519	0.414604108035285	NA	O60353	FZD6_HUMAN	Frizzled-6 (Fz-6) (hFz6)	FZD6
O60353	O60353_S606	-Inf	NA	O60353	FZD6_HUMAN	Frizzled-6 (Fz-6) (hFz6)	FZD6
O60353	O60353_S620	0.065169112023302	NA	O60353	FZD6_HUMAN	Frizzled-6 (Fz-6) (hFz6)	FZD6
O60353	O60353_S653	-0.0951451747809505	0.88804066624074	O60353	FZD6_HUMAN	Frizzled-6 (Fz-6) (hFz6)	FZD6
O60493	O60493_S72	0.835204901024795	0.218430962542136	O60493	SNX3_HUMAN	Sorting nexin-3 (Protein SDP3)	SNX3
O60504	O60504_T529	2.18968417216104	NA	O60504	VINEX_HUMAN	Vinexin (SH3-containing adapter molecule 1) (SCAM-1) (Sorbin and SH3 domain-containing protein 3)	SORBS3
O60547	O60547_S10	Inf	NA	O60547	GMDS_HUMAN	GDP-mannose 4,6 dehydratase (EC 4.2.1.47) (GDP-D-mannose dehydratase) (GMD)	GMDS
O60684	O60684_S16	Inf	NA	O60684	IMA7_HUMAN	Importin subunit alpha-7 (Karyopherin subunit alpha-6)	KPNA6
O60684	O60684_S6	0.895354534467827	0.133488299819784	O60684	IMA7_HUMAN	Importin subunit alpha-7 (Karyopherin subunit alpha-6)	KPNA6
O60716	O60716_S230	-0.114176815333984	0.79613560656201	O60716	CTND1_HUMAN	Catenin delta-1 (Cadherin-associated Src substrate) (CAS) (p120 catenin) (p120(ctn)) (p120(cas))	CTNND1
O60716	O60716_S232	1.1913128744392	NA	O60716	CTND1_HUMAN	Catenin delta-1 (Cadherin-associated Src substrate) (CAS) (p120 catenin) (p120(ctn)) (p120(cas))	CTNND1
O60716	O60716_S268	0.156738760834116	0.799112687365022	O60716	CTND1_HUMAN	Catenin delta-1 (Cadherin-associated Src substrate) (CAS) (p120 catenin) (p120(ctn)) (p120(cas))	CTNND1
O60716	O60716_S349	0.883760845114646	NA	O60716	CTND1_HUMAN	Catenin delta-1 (Cadherin-associated Src substrate) (CAS) (p120 catenin) (p120(ctn)) (p120(cas))	CTNND1
O60716	O60716_S859	1.47281856323139	NA	O60716	CTND1_HUMAN	Catenin delta-1 (Cadherin-associated Src substrate) (CAS) (p120 catenin) (p120(ctn)) (p120(cas))	CTNND1
O60716	O60716_S864	Inf	NA	O60716	CTND1_HUMAN	Catenin delta-1 (Cadherin-associated Src substrate) (CAS) (p120 catenin) (p120(ctn)) (p120(cas))	CTNND1
O60716	O60716_T916	-0.396646414622867	0.784041602730843	O60716	CTND1_HUMAN	Catenin delta-1 (Cadherin-associated Src substrate) (CAS) (p120 catenin) (p120(ctn)) (p120(cas))	CTNND1
O60749	O60749_S185	1.17119134162005	NA	O60749	SNX2_HUMAN	Sorting nexin-2 (Transformation-related gene 9 protein) (TRG-9)	SNX2
O60762	O60762_S7	-0.771500749830615	NA	O60762	DPM1_HUMAN	Dolichol-phosphate mannosyltransferase (EC 2.4.1.83) (Dolichol-phosphate mannose synthase) (DPM synthase) (Dolichyl-phosphate beta-D-mannosyltransferase) (Mannose-P-dolichol synthase) (MPD synthase)	DPM1
O60762	O60762_S9	-0.590465922156424	0.13510379975401	O60762	DPM1_HUMAN	Dolichol-phosphate mannosyltransferase (EC 2.4.1.83) (Dolichol-phosphate mannose synthase) (DPM synthase) (Dolichyl-phosphate beta-D-mannosyltransferase) (Mannose-P-dolichol synthase) (MPD synthase)	DPM1
O60784	O60784_S376	1.35114504695741	0.226156806280238	O60784	TOM1_HUMAN	Target of Myb protein 1	TOM1
O60784	O60784_S462	1.17096694997213	NA	O60784	TOM1_HUMAN	Target of Myb protein 1	TOM1
O60825	O60825_S466	1.17196926865001	0.18993967355026	O60825	F262_HUMAN	6-phosphofructo-2-kinase/fructose-2,6-bisphosphatase 2 (6PF-2-K/Fru-2,6-P2ase 2) (PFK/FBPase 2) (6PF-2-K/Fru-2,6-P2ase heart-type isozyme) [Includes: 6-phosphofructo-2-kinase (EC 2.7.1.105); Fructose-2,6-bisphosphatase (EC 3.1.3.46)]	PFKFB2
O60825	O60825_S483	0.196732085633575	0.644768664285912	O60825	F262_HUMAN	6-phosphofructo-2-kinase/fructose-2,6-bisphosphatase 2 (6PF-2-K/Fru-2,6-P2ase 2) (PFK/FBPase 2) (6PF-2-K/Fru-2,6-P2ase heart-type isozyme) [Includes: 6-phosphofructo-2-kinase (EC 2.7.1.105); Fructose-2,6-bisphosphatase (EC 3.1.3.46)]	PFKFB2
O60832	O60832_S451	-0.124973708502741	0.790449820580006	O60832	DKC1_HUMAN	H/ACA ribonucleoprotein complex subunit 4 (EC 5.4.99.-) (CBF5 homolog) (Dyskerin) (Nopp140-associated protein of 57 kDa) (Nucleolar protein NAP57) (Nucleolar protein family A member 4) (snoRNP protein DKC1)	DKC1
O60832	O60832_S453	-1.40092081147212	NA	O60832	DKC1_HUMAN	H/ACA ribonucleoprotein complex subunit 4 (EC 5.4.99.-) (CBF5 homolog) (Dyskerin) (Nopp140-associated protein of 57 kDa) (Nucleolar protein NAP57) (Nucleolar protein family A member 4) (snoRNP protein DKC1)	DKC1
O60832	O60832_S494	-0.509573040530042	0.555175881317036	O60832	DKC1_HUMAN	H/ACA ribonucleoprotein complex subunit 4 (EC 5.4.99.-) (CBF5 homolog) (Dyskerin) (Nopp140-associated protein of 57 kDa) (Nucleolar protein NAP57) (Nucleolar protein family A member 4) (snoRNP protein DKC1)	DKC1
O60832	O60832_S513	-0.580915770733422	0.513164920445456	O60832	DKC1_HUMAN	H/ACA ribonucleoprotein complex subunit 4 (EC 5.4.99.-) (CBF5 homolog) (Dyskerin) (Nopp140-associated protein of 57 kDa) (Nucleolar protein NAP57) (Nucleolar protein family A member 4) (snoRNP protein DKC1)	DKC1
O60832	O60832_T458	-1.84298213949206	NA	O60832	DKC1_HUMAN	H/ACA ribonucleoprotein complex subunit 4 (EC 5.4.99.-) (CBF5 homolog) (Dyskerin) (Nopp140-associated protein of 57 kDa) (Nucleolar protein NAP57) (Nucleolar protein family A member 4) (snoRNP protein DKC1)	DKC1
O60841	O60841_S107	1.60768182843001	0.155940515633495	O60841	IF2P_HUMAN	Eukaryotic translation initiation factor 5B (eIF-5B) (Translation initiation factor IF-2)	EIF5B
O60841	O60841_S113	-0.184259514602822	0.891388519088109	O60841	IF2P_HUMAN	Eukaryotic translation initiation factor 5B (eIF-5B) (Translation initiation factor IF-2)	EIF5B
O60841	O60841_S135	-1.9581123706859	NA	O60841	IF2P_HUMAN	Eukaryotic translation initiation factor 5B (eIF-5B) (Translation initiation factor IF-2)	EIF5B
O60841	O60841_S182	-0.161727471127179	0.834337000768575	O60841	IF2P_HUMAN	Eukaryotic translation initiation factor 5B (eIF-5B) (Translation initiation factor IF-2)	EIF5B
O60841	O60841_S182,O60841_S190	-0.215006261616356	NA	O60841	IF2P_HUMAN	Eukaryotic translation initiation factor 5B (eIF-5B) (Translation initiation factor IF-2)	EIF5B
O60841	O60841_S190	-0.530396814719208	0.454956116147701	O60841	IF2P_HUMAN	Eukaryotic translation initiation factor 5B (eIF-5B) (Translation initiation factor IF-2)	EIF5B
O60841	O60841_S214	-0.468717181594428	0.0759958418028659	O60841	IF2P_HUMAN	Eukaryotic translation initiation factor 5B (eIF-5B) (Translation initiation factor IF-2)	EIF5B
O60869	O60869_S53	0.830696554760436	0.288530678710186	O60869	EDF1_HUMAN	Endothelial differentiation-related factor 1 (EDF-1) (Multiprotein-bridging factor 1) (MBF1)	EDF1
O60869	O60869_T55	1.5874611495915	NA	O60869	EDF1_HUMAN	Endothelial differentiation-related factor 1 (EDF-1) (Multiprotein-bridging factor 1) (MBF1)	EDF1
O60885	O60885_S1117	-0.136788972446036	0.793822243929609	O60885	BRD4_HUMAN	Bromodomain-containing protein 4 (Protein HUNK1)	BRD4
O60934	O60934_S432	1.14215686246437	0.0877381668421762	O60934	NBN_HUMAN	Nibrin (Cell cycle regulatory protein p95) (Nijmegen breakage syndrome protein 1)	NBN
O60934	O60934_T434	-Inf	NA	O60934	NBN_HUMAN	Nibrin (Cell cycle regulatory protein p95) (Nijmegen breakage syndrome protein 1)	NBN
O75044	O75044_S909	0.876634656514123	0.0480002624913483	O75044	SRGP2_HUMAN	SLIT-ROBO Rho GTPase-activating protein 2 (srGAP2) (Formin-binding protein 2) (Rho GTPase-activating protein 34)	SRGAP2
O75071	O75071_S378	-0.0514475385168349	0.903740547946513	O75071	EFC14_HUMAN	EF-hand calcium-binding domain-containing protein 14	EFCAB14
O75096	O75096_S1887	-0.598667163984487	0.0266857230456945	O75096	LRP4_HUMAN	Low-density lipoprotein receptor-related protein 4 (LRP-4) (Multiple epidermal growth factor-like domains 7)	LRP4
O75113	O75113_S300	1.66263493077403	NA	O75113	N4BP1_HUMAN	NEDD4-binding protein 1 (N4BP1)	N4BP1
O75113	O75113_T242	-0.0923410958971023	0.82591830993263	O75113	N4BP1_HUMAN	NEDD4-binding protein 1 (N4BP1)	N4BP1
O75116	O75116_S1361	-0.174634199334663	0.679185675658035	O75116	ROCK2_HUMAN	Rho-associated protein kinase 2 (EC 2.7.11.1) (Rho kinase 2) (Rho-associated, coiled-coil-containing protein kinase 2) (Rho-associated, coiled-coil-containing protein kinase II) (ROCK-II) (p164 ROCK-2)	ROCK2
O75122	O75122_S370	-0.96219496682838	0.270520443274496	O75122	CLAP2_HUMAN	CLIP-associating protein 2 (Cytoplasmic linker-associated protein 2) (Protein Orbit homolog 2) (hOrbit2)	CLASP2
O75122	O75122_S507	0.388640750613452	0.523748282932018	O75122	CLAP2_HUMAN	CLIP-associating protein 2 (Cytoplasmic linker-associated protein 2) (Protein Orbit homolog 2) (hOrbit2)	CLASP2
O75122	O75122_T470	-0.374567068203919	NA	O75122	CLAP2_HUMAN	CLIP-associating protein 2 (Cytoplasmic linker-associated protein 2) (Protein Orbit homolog 2) (hOrbit2)	CLASP2
O75127	O75127_S105	Inf	NA	O75127	PTCD1_HUMAN	Pentatricopeptide repeat-containing protein 1, mitochondrial	PTCD1
O75151	O75151_S534	NA	NA	O75151	PHF2_HUMAN	Lysine-specific demethylase PHF2 (EC 1.14.11.-) (GRC5) (PHD finger protein 2)	PHF2
O75151	O75151_S537	-1.58614176443846	NA	O75151	PHF2_HUMAN	Lysine-specific demethylase PHF2 (EC 1.14.11.-) (GRC5) (PHD finger protein 2)	PHF2
O75151	O75151_S899	-0.6046552200457	0.406491486938098	O75151	PHF2_HUMAN	Lysine-specific demethylase PHF2 (EC 1.14.11.-) (GRC5) (PHD finger protein 2)	PHF2
O75151	O75151_S899,O75151_S905	0.460668413692424	NA	O75151	PHF2_HUMAN	Lysine-specific demethylase PHF2 (EC 1.14.11.-) (GRC5) (PHD finger protein 2)	PHF2
O75152	O75152_S196	Inf	NA	O75152	ZC11A_HUMAN	Zinc finger CCCH domain-containing protein 11A	ZC3H11A
O75152	O75152_S290	NA	NA	O75152	ZC11A_HUMAN	Zinc finger CCCH domain-containing protein 11A	ZC3H11A
O75152	O75152_S758	-0.434044029859752	NA	O75152	ZC11A_HUMAN	Zinc finger CCCH domain-containing protein 11A	ZC3H11A
O75152	O75152_T321	-1.39269617357356	0.18096512106458	O75152	ZC11A_HUMAN	Zinc finger CCCH domain-containing protein 11A	ZC3H11A
O75175	O75175_S299	0.41007425854616	NA	O75175	CNOT3_HUMAN	CCR4-NOT transcription complex subunit 3 (CCR4-associated factor 3) (Leukocyte receptor cluster member 2)	CNOT3
O75190	O75190_S277	-0.193797756275292	0.692217793092527	O75190	DNJB6_HUMAN	DnaJ homolog subfamily B member 6 (HHDJ1) (Heat shock protein J2) (HSJ-2) (MRJ) (MSJ-1)	DNAJB6
O75339	O75339_S518	-1.11099268931567	NA	O75339	CILP1_HUMAN	Cartilage intermediate layer protein 1 (CILP-1) (Cartilage intermediate-layer protein) [Cleaved into: Cartilage intermediate layer protein 1 C1; Cartilage intermediate layer protein 1 C2]	CILP
O75348	O75348_S70	Inf	NA	O75348	VATG1_HUMAN	V-type proton ATPase subunit G 1 (V-ATPase subunit G 1) (V-ATPase 13 kDa subunit 1) (Vacuolar proton pump subunit G 1) (Vacuolar proton pump subunit M16)	ATP6V1G1
O75362	O75362_S795	1.81619810312415	NA	O75362	ZN217_HUMAN	Zinc finger protein 217	ZNF217
O75362	O75362_T648	-0.197272286917138	NA	O75362	ZN217_HUMAN	Zinc finger protein 217	ZNF217
O75376	O75376_S1196	0.899020833031946	NA	O75376	NCOR1_HUMAN	Nuclear receptor corepressor 1 (N-CoR) (N-CoR1)	NCOR1
O75376	O75376_S1242	2.32066436571236	NA	O75376	NCOR1_HUMAN	Nuclear receptor corepressor 1 (N-CoR) (N-CoR1)	NCOR1
O75376	O75376_S1281	4.29582282500928	NA	O75376	NCOR1_HUMAN	Nuclear receptor corepressor 1 (N-CoR) (N-CoR1)	NCOR1
O75376	O75376_S1322	0.323140684976592	0.611642913662723	O75376	NCOR1_HUMAN	Nuclear receptor corepressor 1 (N-CoR) (N-CoR1)	NCOR1
O75376	O75376_S1472	1.2571499125532	NA	O75376	NCOR1_HUMAN	Nuclear receptor corepressor 1 (N-CoR) (N-CoR1)	NCOR1
O75376	O75376_S2102	-0.64965207878058	NA	O75376	NCOR1_HUMAN	Nuclear receptor corepressor 1 (N-CoR) (N-CoR1)	NCOR1
O75376	O75376_S2136	2.51432332591247	NA	O75376	NCOR1_HUMAN	Nuclear receptor corepressor 1 (N-CoR) (N-CoR1)	NCOR1
O75376	O75376_S2335	-1.28935307999115	NA	O75376	NCOR1_HUMAN	Nuclear receptor corepressor 1 (N-CoR) (N-CoR1)	NCOR1
O75385	O75385_S450	Inf	NA	O75385	ULK1_HUMAN	Serine/threonine-protein kinase ULK1 (EC 2.7.11.1) (Autophagy-related protein 1 homolog) (ATG1) (hATG1) (Unc-51-like kinase 1)	ULK1
O75396	O75396_S137	3.61304151444594	0.0124833171037539	O75396	SC22B_HUMAN	Vesicle-trafficking protein SEC22b (ER-Golgi SNARE of 24 kDa) (ERS-24) (ERS24) (SEC22 vesicle-trafficking protein homolog B) (SEC22 vesicle-trafficking protein-like 1)	SEC22B
O75396	O75396_S177	2.76700992452186	NA	O75396	SC22B_HUMAN	Vesicle-trafficking protein SEC22b (ER-Golgi SNARE of 24 kDa) (ERS-24) (ERS24) (SEC22 vesicle-trafficking protein homolog B) (SEC22 vesicle-trafficking protein-like 1)	SEC22B
O75400	O75400_S34	-0.441011681778136	0.137802886800661	O75400	PR40A_HUMAN	Pre-mRNA-processing factor 40 homolog A (Fas ligand-associated factor 1) (Formin-binding protein 11) (Formin-binding protein 3) (Huntingtin yeast partner A) (Huntingtin-interacting protein 10) (HIP-10) (Huntingtin-interacting protein A) (Renal carcinoma antigen NY-REN-6)	PRPF40A
O75400	O75400_S862	1.23417854880164	0.587066019993918	O75400	PR40A_HUMAN	Pre-mRNA-processing factor 40 homolog A (Fas ligand-associated factor 1) (Formin-binding protein 11) (Formin-binding protein 3) (Huntingtin yeast partner A) (Huntingtin-interacting protein 10) (HIP-10) (Huntingtin-interacting protein A) (Renal carcinoma antigen NY-REN-6)	PRPF40A
O75400	O75400_S938	NA	NA	O75400	PR40A_HUMAN	Pre-mRNA-processing factor 40 homolog A (Fas ligand-associated factor 1) (Formin-binding protein 11) (Formin-binding protein 3) (Huntingtin yeast partner A) (Huntingtin-interacting protein 10) (HIP-10) (Huntingtin-interacting protein A) (Renal carcinoma antigen NY-REN-6)	PRPF40A
O75400	O75400_T932	-1.62993289101158	NA	O75400	PR40A_HUMAN	Pre-mRNA-processing factor 40 homolog A (Fas ligand-associated factor 1) (Formin-binding protein 11) (Formin-binding protein 3) (Huntingtin yeast partner A) (Huntingtin-interacting protein 10) (HIP-10) (Huntingtin-interacting protein A) (Renal carcinoma antigen NY-REN-6)	PRPF40A
O75420	O75420_S157	1.75319568059624	NA	O75420	PERQ1_HUMAN	PERQ amino acid-rich with GYF domain-containing protein 1 (GRB10-interacting GYF protein 1)	GIGYF1
O75420	O75420_S862	-0.57545790211362	NA	O75420	PERQ1_HUMAN	PERQ amino acid-rich with GYF domain-containing protein 1 (GRB10-interacting GYF protein 1)	GIGYF1
O75427	O75427_S25	-0.325022828036821	NA	O75427	LRCH4_HUMAN	Leucine-rich repeat and calponin homology domain-containing protein 4 (Leucine-rich repeat neuronal protein 4) (Leucine-rich neuronal protein)	LRCH4
O75427	O75427_S511	1.50688186040225	NA	O75427	LRCH4_HUMAN	Leucine-rich repeat and calponin homology domain-containing protein 4 (Leucine-rich repeat neuronal protein 4) (Leucine-rich neuronal protein)	LRCH4
O75427	O75427_S513	0.0714024565589613	0.877100116956888	O75427	LRCH4_HUMAN	Leucine-rich repeat and calponin homology domain-containing protein 4 (Leucine-rich repeat neuronal protein 4) (Leucine-rich neuronal protein)	LRCH4
O75427	O75427_S513,O75427_S521	2.05202044653971	0.0980440431524583	O75427	LRCH4_HUMAN	Leucine-rich repeat and calponin homology domain-containing protein 4 (Leucine-rich repeat neuronal protein 4) (Leucine-rich neuronal protein)	LRCH4
O75427	O75427_S515	-Inf	NA	O75427	LRCH4_HUMAN	Leucine-rich repeat and calponin homology domain-containing protein 4 (Leucine-rich repeat neuronal protein 4) (Leucine-rich neuronal protein)	LRCH4
O75427	O75427_S517	0.441929519365213	NA	O75427	LRCH4_HUMAN	Leucine-rich repeat and calponin homology domain-containing protein 4 (Leucine-rich repeat neuronal protein 4) (Leucine-rich neuronal protein)	LRCH4
O75448	O75448_S862	0.383988523668637	NA	O75448	MED24_HUMAN	Mediator of RNA polymerase II transcription subunit 24 (Activator-recruited cofactor 100 kDa component) (ARC100) (Cofactor required for Sp1 transcriptional activation subunit 4) (CRSP complex subunit 4) (Mediator complex subunit 24) (Thyroid hormone receptor-associated protein 4) (Thyroid hormone receptor-associated protein complex 100 kDa component) (Trap100) (hTRAP100) (Vitamin D3 receptor-inte…	MED24
O75494	O75494_S106	0.76805813732123	NA	O75494	SRS10_HUMAN	Serine/arginine-rich splicing factor 10 (40 kDa SR-repressor protein) (SRrp40) (FUS-interacting serine-arginine-rich protein 1) (Splicing factor SRp38) (Splicing factor, arginine/serine-rich 13A) (TLS-associated protein with Ser-Arg repeats) (TASR) (TLS-associated protein with SR repeats) (TLS-associated serine-arginine protein) (TLS-associated SR protein)	SRSF10
O75494	O75494_S131	0.269466757760388	NA	O75494	SRS10_HUMAN	Serine/arginine-rich splicing factor 10 (40 kDa SR-repressor protein) (SRrp40) (FUS-interacting serine-arginine-rich protein 1) (Splicing factor SRp38) (Splicing factor, arginine/serine-rich 13A) (TLS-associated protein with Ser-Arg repeats) (TASR) (TLS-associated protein with SR repeats) (TLS-associated serine-arginine protein) (TLS-associated SR protein)	SRSF10
O75494	O75494_S131,O75494_S133	-2.00904211904832	NA	O75494	SRS10_HUMAN	Serine/arginine-rich splicing factor 10 (40 kDa SR-repressor protein) (SRrp40) (FUS-interacting serine-arginine-rich protein 1) (Splicing factor SRp38) (Splicing factor, arginine/serine-rich 13A) (TLS-associated protein with Ser-Arg repeats) (TASR) (TLS-associated protein with SR repeats) (TLS-associated serine-arginine protein) (TLS-associated SR protein)	SRSF10
O75494	O75494_S133	-0.648412653635399	0.518655619605838	O75494	SRS10_HUMAN	Serine/arginine-rich splicing factor 10 (40 kDa SR-repressor protein) (SRrp40) (FUS-interacting serine-arginine-rich protein 1) (Splicing factor SRp38) (Splicing factor, arginine/serine-rich 13A) (TLS-associated protein with Ser-Arg repeats) (TASR) (TLS-associated protein with SR repeats) (TLS-associated serine-arginine protein) (TLS-associated SR protein)	SRSF10
O75494	O75494_S158,O75494_S160	-3.05113317926939	NA	O75494	SRS10_HUMAN	Serine/arginine-rich splicing factor 10 (40 kDa SR-repressor protein) (SRrp40) (FUS-interacting serine-arginine-rich protein 1) (Splicing factor SRp38) (Splicing factor, arginine/serine-rich 13A) (TLS-associated protein with Ser-Arg repeats) (TASR) (TLS-associated protein with SR repeats) (TLS-associated serine-arginine protein) (TLS-associated SR protein)	SRSF10
O75494	O75494_S160	-0.638172837321254	0.451324502253818	O75494	SRS10_HUMAN	Serine/arginine-rich splicing factor 10 (40 kDa SR-repressor protein) (SRrp40) (FUS-interacting serine-arginine-rich protein 1) (Splicing factor SRp38) (Splicing factor, arginine/serine-rich 13A) (TLS-associated protein with Ser-Arg repeats) (TASR) (TLS-associated protein with SR repeats) (TLS-associated serine-arginine protein) (TLS-associated SR protein)	SRSF10
O75533	O75533_S194	-0.0507652830354787	NA	O75533	SF3B1_HUMAN	Splicing factor 3B subunit 1 (Pre-mRNA-splicing factor SF3b 155 kDa subunit) (SF3b155) (Spliceosome-associated protein 155) (SAP 155)	SF3B1
O75533	O75533_T211	-0.477524403399971	0.757040637888224	O75533	SF3B1_HUMAN	Splicing factor 3B subunit 1 (Pre-mRNA-splicing factor SF3b 155 kDa subunit) (SF3b155) (Spliceosome-associated protein 155) (SAP 155)	SF3B1
O75533	O75533_T227	-0.324884421510653	NA	O75533	SF3B1_HUMAN	Splicing factor 3B subunit 1 (Pre-mRNA-splicing factor SF3b 155 kDa subunit) (SF3b155) (Spliceosome-associated protein 155) (SAP 155)	SF3B1
O75533	O75533_T299	-Inf	NA	O75533	SF3B1_HUMAN	Splicing factor 3B subunit 1 (Pre-mRNA-splicing factor SF3b 155 kDa subunit) (SF3b155) (Spliceosome-associated protein 155) (SAP 155)	SF3B1
O75554	O75554_S277	Inf	NA	O75554	WBP4_HUMAN	WW domain-binding protein 4 (WBP-4) (Formin-binding protein 21) (WW domain-containing-binding protein 4)	WBP4
O75569	O75569_S18	0.496612308916466	0.428351675639903	O75569	PRKRA_HUMAN	Interferon-inducible double stranded RNA-dependent protein kinase activator A (PKR-associated protein X) (PKR-associating protein X) (Protein activator of the interferon-induced protein kinase) (Protein kinase, interferon-inducible double stranded RNA-dependent activator)	PRKRA
O75569	O75569_T20	-0.304796454605232	NA	O75569	PRKRA_HUMAN	Interferon-inducible double stranded RNA-dependent protein kinase activator A (PKR-associated protein X) (PKR-associating protein X) (Protein activator of the interferon-induced protein kinase) (Protein kinase, interferon-inducible double stranded RNA-dependent activator)	PRKRA
O75592	O75592_S2751	-0.334868317218616	NA	O75592	MYCB2_HUMAN	Probable E3 ubiquitin-protein ligase MYCBP2 (EC 6.3.2.-) (Myc-binding protein 2) (Pam/highwire/rpm-1 protein) (Protein associated with Myc)	MYCBP2
O75592	O75592_S2833	NA	NA	O75592	MYCB2_HUMAN	Probable E3 ubiquitin-protein ligase MYCBP2 (EC 6.3.2.-) (Myc-binding protein 2) (Pam/highwire/rpm-1 protein) (Protein associated with Myc)	MYCBP2
O75592	O75592_S3440	Inf	NA	O75592	MYCB2_HUMAN	Probable E3 ubiquitin-protein ligase MYCBP2 (EC 6.3.2.-) (Myc-binding protein 2) (Pam/highwire/rpm-1 protein) (Protein associated with Myc)	MYCBP2
O75643	O75643_S225	-Inf	NA	O75643	U520_HUMAN	U5 small nuclear ribonucleoprotein 200 kDa helicase (EC 3.6.4.13) (Activating signal cointegrator 1 complex subunit 3-like 1) (BRR2 homolog) (U5 snRNP-specific 200 kDa protein) (U5-200KD)	SNRNP200
O75665	O75665_S735	1.43668032888462	0.0304742552370905	O75665	OFD1_HUMAN	Oral-facial-digital syndrome 1 protein (Protein 71-7A)	OFD1
O75665	O75665_S899	Inf	NA	O75665	OFD1_HUMAN	Oral-facial-digital syndrome 1 protein (Protein 71-7A)	OFD1
O75683	O75683_S138	NA	NA	O75683	SURF6_HUMAN	Surfeit locus protein 6	SURF6
O75691	O75691_T1741	-0.134632238684311	0.638293333229657	O75691	UTP20_HUMAN	Small subunit processome component 20 homolog (Down-regulated in metastasis protein) (Novel nucleolar protein 73) (NNP73) (Protein Key-1A6)	UTP20
O75717	O75717_S868	0.602503931180053	NA	O75717	WDHD1_HUMAN	WD repeat and HMG-box DNA-binding protein 1 (Acidic nucleoplasmic DNA-binding protein 1) (And-1)	WDHD1
O75821	O75821_T41	-1.74272944401296	NA	O75821	EIF3G_HUMAN	Eukaryotic translation initiation factor 3 subunit G (eIF3g) (Eukaryotic translation initiation factor 3 RNA-binding subunit) (eIF-3 RNA-binding subunit) (Eukaryotic translation initiation factor 3 subunit 4) (eIF-3-delta) (eIF3 p42) (eIF3 p44)	EIF3G
O75822	O75822_S13	-1.35841028493707	NA	O75822	EIF3J_HUMAN	Eukaryotic translation initiation factor 3 subunit J (eIF3j) (Eukaryotic translation initiation factor 3 subunit 1) (eIF-3-alpha) (eIF3 p35)	EIF3J
O75822	O75822_T109	NA	NA	O75822	EIF3J_HUMAN	Eukaryotic translation initiation factor 3 subunit J (eIF3j) (Eukaryotic translation initiation factor 3 subunit 1) (eIF-3-alpha) (eIF3 p35)	EIF3J
O75907	O75907_S17	0.540737238937281	NA	O75907	DGAT1_HUMAN	Diacylglycerol O-acyltransferase 1 (EC 2.3.1.20) (ACAT-related gene product 1) (Acyl-CoA retinol O-fatty-acyltransferase) (ARAT) (Retinol O-fatty-acyltransferase) (EC 2.3.1.76) (Diglyceride acyltransferase)	DGAT1
O75909	O75909_S324,O75909_S328	-Inf	NA	O75909	CCNK_HUMAN	Cyclin-K	CCNK
O75909	O75909_S328	-Inf	NA	O75909	CCNK_HUMAN	Cyclin-K	CCNK
O75909	O75909_S329	-0.10000404534722	NA	O75909	CCNK_HUMAN	Cyclin-K	CCNK
O75909	O75909_S340	-0.0381601275703645	0.906805818992195	O75909	CCNK_HUMAN	Cyclin-K	CCNK
O76021	O76021_S361	-0.321209832495395	0.520846995148446	O76021	RL1D1_HUMAN	Ribosomal L1 domain-containing protein 1 (CATX-11) (Cellular senescence-inhibited gene protein) (Protein PBK1)	RSL1D1
O76021	O76021_S392	Inf	NA	O76021	RL1D1_HUMAN	Ribosomal L1 domain-containing protein 1 (CATX-11) (Cellular senescence-inhibited gene protein) (Protein PBK1)	RSL1D1
O76021	O76021_S469	Inf	NA	O76021	RL1D1_HUMAN	Ribosomal L1 domain-containing protein 1 (CATX-11) (Cellular senescence-inhibited gene protein) (Protein PBK1)	RSL1D1
O76021	O76021_T358	NA	NA	O76021	RL1D1_HUMAN	Ribosomal L1 domain-containing protein 1 (CATX-11) (Cellular senescence-inhibited gene protein) (Protein PBK1)	RSL1D1
O76021	O76021_T465	2.99825409631814	NA	O76021	RL1D1_HUMAN	Ribosomal L1 domain-containing protein 1 (CATX-11) (Cellular senescence-inhibited gene protein) (Protein PBK1)	RSL1D1
O76024	O76024_S32	1.83000080744935	NA	O76024	WFS1_HUMAN	Wolframin	WFS1
O76074	O76074_S86	-0.896453842552733	0.103198476221012	O76074	PDE5A_HUMAN	cGMP-specific 3',5'-cyclic phosphodiesterase (EC 3.1.4.35) (cGMP-binding cGMP-specific phosphodiesterase) (CGB-PDE)	PDE5A
O76080	O76080_S44	Inf	NA	O76080	ZFAN5_HUMAN	AN1-type zinc finger protein 5 (Zinc finger A20 domain-containing protein 2) (Zinc finger protein 216)	ZFAND5
O94761	O94761_S251	Inf	NA	O94761	RECQ4_HUMAN	ATP-dependent DNA helicase Q4 (EC 3.6.4.12) (DNA helicase, RecQ-like type 4) (RecQ4) (RTS) (RecQ protein-like 4)	RECQL4
O94761	O94761_S27	1.90374324162542	NA	O94761	RECQ4_HUMAN	ATP-dependent DNA helicase Q4 (EC 3.6.4.12) (DNA helicase, RecQ-like type 4) (RecQ4) (RTS) (RecQ protein-like 4)	RECQL4
O94762	O94762_S727	NA	NA	O94762	RECQ5_HUMAN	ATP-dependent DNA helicase Q5 (EC 3.6.4.12) (DNA helicase, RecQ-like type 5) (RecQ5) (RecQ protein-like 5)	RECQL5
O94762	O94762_S815	-Inf	NA	O94762	RECQ5_HUMAN	ATP-dependent DNA helicase Q5 (EC 3.6.4.12) (DNA helicase, RecQ-like type 5) (RecQ5) (RecQ protein-like 5)	RECQL5
O94763	O94763_S372	1.56628382095925	NA	O94763	RMP_HUMAN	Unconventional prefoldin RPB5 interactor 1 (Protein NNX3) (Protein phosphatase 1 regulatory subunit 19) (RNA polymerase II subunit 5-mediating protein) (RPB5-mediating protein)	URI1
O94763	O94763_S440	-0.419658579654247	NA	O94763	RMP_HUMAN	Unconventional prefoldin RPB5 interactor 1 (Protein NNX3) (Protein phosphatase 1 regulatory subunit 19) (RNA polymerase II subunit 5-mediating protein) (RPB5-mediating protein)	URI1
O94804	O94804_S438	-0.559647732936609	NA	O94804	STK10_HUMAN	Serine/threonine-protein kinase 10 (EC 2.7.11.1) (Lymphocyte-oriented kinase)	STK10
O94826	O94826_S91	-1.21456186126332	0.186522784686534	O94826	TOM70_HUMAN	Mitochondrial import receptor subunit TOM70 (Mitochondrial precursor proteins import receptor) (Translocase of outer membrane 70 kDa subunit)	TOMM70A
O94826	O94826_T85	-1.61335510322107	NA	O94826	TOM70_HUMAN	Mitochondrial import receptor subunit TOM70 (Mitochondrial precursor proteins import receptor) (Translocase of outer membrane 70 kDa subunit)	TOMM70A
O94842	O94842_T175,O94842_T180	Inf	NA	O94842	TOX4_HUMAN	TOX high mobility group box family member 4 (Epidermal Langerhans cell protein LCP1)	TOX4
O94842	O94842_T176,O94842_S178	NA	NA	O94842	TOX4_HUMAN	TOX high mobility group box family member 4 (Epidermal Langerhans cell protein LCP1)	TOX4
O94851	O94851_S515	-Inf	NA	O94851	MICA2_HUMAN	Protein-methionine sulfoxide oxidase MICAL2 (EC 1.14.13.-) (Molecule interacting with CasL protein 2) (MICAL-2)	MICAL2
O94874	O94874_S429	Inf	NA	O94874	UFL1_HUMAN	E3 UFM1-protein ligase 1 (EC 6.3.2.-) (LZAP-binding protein)	UFL1
O94874	O94874_S431	0.644649584851428	NA	O94874	UFL1_HUMAN	E3 UFM1-protein ligase 1 (EC 6.3.2.-) (LZAP-binding protein)	UFL1
O94874	O94874_S458	-1.6765909163342	NA	O94874	UFL1_HUMAN	E3 UFM1-protein ligase 1 (EC 6.3.2.-) (LZAP-binding protein)	UFL1
O94875	O94875_S259	1.31934516124381	0.0728189458322959	O94875	SRBS2_HUMAN	Sorbin and SH3 domain-containing protein 2 (Arg/Abl-interacting protein 2) (ArgBP2) (Sorbin)	SORBS2
O94875	O94875_S298	-0.852922050315104	NA	O94875	SRBS2_HUMAN	Sorbin and SH3 domain-containing protein 2 (Arg/Abl-interacting protein 2) (ArgBP2) (Sorbin)	SORBS2
O94875	O94875_S299,O94875_S301	-0.440906016466265	0.393560635322201	O94875	SRBS2_HUMAN	Sorbin and SH3 domain-containing protein 2 (Arg/Abl-interacting protein 2) (ArgBP2) (Sorbin)	SORBS2
O94875	O94875_S302	NA	NA	O94875	SRBS2_HUMAN	Sorbin and SH3 domain-containing protein 2 (Arg/Abl-interacting protein 2) (ArgBP2) (Sorbin)	SORBS2
O94875	O94875_T277	0.419276337203854	0.415454962650756	O94875	SRBS2_HUMAN	Sorbin and SH3 domain-containing protein 2 (Arg/Abl-interacting protein 2) (ArgBP2) (Sorbin)	SORBS2
O94885	O94885_S355	-0.665432003087261	0.412370835302909	O94885	SASH1_HUMAN	SAM and SH3 domain-containing protein 1 (Proline-glutamate repeat-containing protein)	SASH1
O94885	O94885_S407	0.83969344169929	NA	O94885	SASH1_HUMAN	SAM and SH3 domain-containing protein 1 (Proline-glutamate repeat-containing protein)	SASH1
O94885	O94885_S90	-0.266195295641912	0.763442375264459	O94885	SASH1_HUMAN	SAM and SH3 domain-containing protein 1 (Proline-glutamate repeat-containing protein)	SASH1
O94901	O94901_S96	1.34995473651789	NA	O94901	SUN1_HUMAN	SUN domain-containing protein 1 (Protein unc-84 homolog A) (Sad1/unc-84 protein-like 1)	SUN1
O94913	O94913_S370,O94913_S372	-1.06427977224281	0.0401017796048577	O94913	PCF11_HUMAN	Pre-mRNA cleavage complex 2 protein Pcf11 (Pre-mRNA cleavage complex II protein Pcf11)	PCF11
O94913	O94913_S487	2.72733744437745	NA	O94913	PCF11_HUMAN	Pre-mRNA cleavage complex 2 protein Pcf11 (Pre-mRNA cleavage complex II protein Pcf11)	PCF11
O94913	O94913_S489,O94913_S494	-0.508771348009295	0.489839989676375	O94913	PCF11_HUMAN	Pre-mRNA cleavage complex 2 protein Pcf11 (Pre-mRNA cleavage complex II protein Pcf11)	PCF11
O94913	O94913_S494	0.0234210266934459	0.955841694985609	O94913	PCF11_HUMAN	Pre-mRNA cleavage complex 2 protein Pcf11 (Pre-mRNA cleavage complex II protein Pcf11)	PCF11
O94913	O94913_S511	-1.16291480807004	NA	O94913	PCF11_HUMAN	Pre-mRNA cleavage complex 2 protein Pcf11 (Pre-mRNA cleavage complex II protein Pcf11)	PCF11
O94915	O94915_S1941	-0.373581337554895	NA	O94915	FRYL_HUMAN	Protein furry homolog-like (ALL1-fused gene from chromosome 4p12 protein)	FRYL
O94915	O94915_S1978	0.0472453088445851	0.921732221804651	O94915	FRYL_HUMAN	Protein furry homolog-like (ALL1-fused gene from chromosome 4p12 protein)	FRYL
O94921	O94921_S95	0.799260321132555	NA	O94921	CDK14_HUMAN	Cyclin-dependent kinase 14 (EC 2.7.11.22) (Cell division protein kinase 14) (Serine/threonine-protein kinase PFTAIRE-1) (hPFTAIRE1)	CDK14
O94964	O94964_S1343	-1.86529834528208	NA	O94964	SOGA1_HUMAN	Protein SOGA1 (SOGA family member 1) (Suppressor of glucose by autophagy) (Suppressor of glucose, autophagy-associated protein 1) [Cleaved into: N-terminal form; C-terminal 80 kDa form (80-kDa SOGA fragment)]	SOGA1
O94979	O94979_S1163	1.00647385131859	0.496128288022094	O94979	SC31A_HUMAN	Protein transport protein Sec31A (ABP125) (ABP130) (SEC31-like protein 1) (SEC31-related protein A) (Web1-like protein)	SEC31A
O94979	O94979_S799	-0.0327869736130613	0.940528843674992	O94979	SC31A_HUMAN	Protein transport protein Sec31A (ABP125) (ABP130) (SEC31-like protein 1) (SEC31-related protein A) (Web1-like protein)	SEC31A
O95070	O95070_S12	1.86497434262632	0.116343887825465	O95070	YIF1A_HUMAN	Protein YIF1A (54TMp) (YIP1-interacting factor homolog A)	YIF1A
O95070	O95070_S5	Inf	NA	O95070	YIF1A_HUMAN	Protein YIF1A (54TMp) (YIP1-interacting factor homolog A)	YIF1A
O95071	O95071_S1549	1.04308214419167	0.110887019607242	O95071	UBR5_HUMAN	E3 ubiquitin-protein ligase UBR5 (EC 6.3.2.-) (E3 ubiquitin-protein ligase, HECT domain-containing 1) (Hyperplastic discs protein homolog) (hHYD) (Progestin-induced protein)	UBR5
O95071	O95071_S636	Inf	NA	O95071	UBR5_HUMAN	E3 ubiquitin-protein ligase UBR5 (EC 6.3.2.-) (E3 ubiquitin-protein ligase, HECT domain-containing 1) (Hyperplastic discs protein homolog) (hHYD) (Progestin-induced protein)	UBR5
O95104	O95104_S1004	0.605686060300117	0.446305617139398	O95104	SFR15_HUMAN	Splicing factor, arginine/serine-rich 15 (CTD-binding SR-like protein RA4) (SR-related and CTD-associated factor 4)	SCAF4
O95155	O95155_S105	-0.14795873144374	0.719527656650741	O95155	UBE4B_HUMAN	Ubiquitin conjugation factor E4 B (Homozygously deleted in neuroblastoma 1) (Ubiquitin fusion degradation protein 2)	UBE4B
O95155	O95155_S83	NA	NA	O95155	UBE4B_HUMAN	Ubiquitin conjugation factor E4 B (Homozygously deleted in neuroblastoma 1) (Ubiquitin fusion degradation protein 2)	UBE4B
O95171	O95171_S475	Inf	NA	O95171	SCEL_HUMAN	Sciellin	SCEL
O95197	O95197_S30	-2.03853742046605	0.00157559395010942	O95197	RTN3_HUMAN	Reticulon-3 (Neuroendocrine-specific protein-like 2) (NSP-like protein 2) (Neuroendocrine-specific protein-like II) (NSP-like protein II) (NSPLII)	RTN3
O95208	O95208_S5	1.59909446846426	NA	O95208	EPN2_HUMAN	Epsin-2 (EPS-15-interacting protein 2)	EPN2
O95218	O95218_S120	-1.68427587655971	0.153907392874403	O95218	ZRAB2_HUMAN	Zinc finger Ran-binding domain-containing protein 2 (Zinc finger protein 265) (Zinc finger, splicing)	ZRANB2
O95232	O95232_S431	-0.411520371140544	0.477899655405662	O95232	LC7L3_HUMAN	Luc7-like protein 3 (Cisplatin resistance-associated-overexpressed protein) (Luc7A) (Okadaic acid-inducible phosphoprotein OA48-18) (cAMP regulatory element-associated protein 1) (CRE-associated protein 1) (CREAP-1)	LUC7L3
O95239	O95239_S801	1.93718740717573	0.160472441448843	O95239	KIF4A_HUMAN	Chromosome-associated kinesin KIF4A (Chromokinesin-A)	KIF4A
O95251	O95251_S102	-Inf	NA	O95251	KAT7_HUMAN	Histone acetyltransferase KAT7 (EC 2.3.1.48) (Histone acetyltransferase binding to ORC1) (Lysine acetyltransferase 7) (MOZ, YBF2/SAS3, SAS2 and TIP60 protein 2) (MYST-2)	KAT7
O95251	O95251_S56	-1.13641358039005	NA	O95251	KAT7_HUMAN	Histone acetyltransferase KAT7 (EC 2.3.1.48) (Histone acetyltransferase binding to ORC1) (Lysine acetyltransferase 7) (MOZ, YBF2/SAS3, SAS2 and TIP60 protein 2) (MYST-2)	KAT7
O95251	O95251_T88	0.40075553280404	NA	O95251	KAT7_HUMAN	Histone acetyltransferase KAT7 (EC 2.3.1.48) (Histone acetyltransferase binding to ORC1) (Lysine acetyltransferase 7) (MOZ, YBF2/SAS3, SAS2 and TIP60 protein 2) (MYST-2)	KAT7
O95292	O95292_S158	1.58775349439247	0.193745976077885	O95292	VAPB_HUMAN	Vesicle-associated membrane protein-associated protein B/C (VAMP-B/VAMP-C) (VAMP-associated protein B/C) (VAP-B/VAP-C)	VAPB
O95292	O95292_S160	-0.264968198527678	0.421884825262743	O95292	VAPB_HUMAN	Vesicle-associated membrane protein-associated protein B/C (VAMP-B/VAMP-C) (VAMP-associated protein B/C) (VAP-B/VAP-C)	VAPB
O95297	O95297_S210	-0.636350648317655	NA	O95297	MPZL1_HUMAN	Myelin protein zero-like protein 1 (Protein zero-related)	MPZL1
O95297	O95297_S219	-0.186700227972674	NA	O95297	MPZL1_HUMAN	Myelin protein zero-like protein 1 (Protein zero-related)	MPZL1
O95297	O95297_S221	1.11647670654628	0.22072739212186	O95297	MPZL1_HUMAN	Myelin protein zero-like protein 1 (Protein zero-related)	MPZL1
O95297	O95297_S260	0.0892714779683138	0.310233591970516	O95297	MPZL1_HUMAN	Myelin protein zero-like protein 1 (Protein zero-related)	MPZL1
O95359	O95359_S2226	0.558859161180443	NA	O95359	TACC2_HUMAN	Transforming acidic coiled-coil-containing protein 2 (Anti-Zuai-1) (AZU-1)	TACC2
O95359	O95359_S2317,O95359_S2321	0.525080301759419	NA	O95359	TACC2_HUMAN	Transforming acidic coiled-coil-containing protein 2 (Anti-Zuai-1) (AZU-1)	TACC2
O95365	O95365_S525	-0.0680257017703192	NA	O95365	ZBT7A_HUMAN	Zinc finger and BTB domain-containing protein 7A (Factor binding IST protein 1) (FBI-1) (Factor that binds to inducer of short transcripts protein 1) (HIV-1 1st-binding protein 1) (Leukemia/lymphoma-related factor) (POZ and Krueppel erythroid myeloid ontogenic factor) (POK erythroid myeloid ontogenic factor) (Pokemon) (TTF-I-interacting peptide 21) (TIP21) (Zinc finger protein 857A)	ZBTB7A
O95365	O95365_S526	-0.754094273459363	0.371726963801613	O95365	ZBT7A_HUMAN	Zinc finger and BTB domain-containing protein 7A (Factor binding IST protein 1) (FBI-1) (Factor that binds to inducer of short transcripts protein 1) (HIV-1 1st-binding protein 1) (Leukemia/lymphoma-related factor) (POZ and Krueppel erythroid myeloid ontogenic factor) (POK erythroid myeloid ontogenic factor) (Pokemon) (TTF-I-interacting peptide 21) (TIP21) (Zinc finger protein 857A)	ZBTB7A
O95400	O95400_S194	0.0510882603234582	0.91086062330476	O95400	CD2B2_HUMAN	CD2 antigen cytoplasmic tail-binding protein 2 (CD2 cytoplasmic domain-binding protein 2) (CD2 tail-binding protein 2)	CD2BP2
O95400	O95400_S195	-0.75294000207892	0.131127113985977	O95400	CD2B2_HUMAN	CD2 antigen cytoplasmic tail-binding protein 2 (CD2 cytoplasmic domain-binding protein 2) (CD2 tail-binding protein 2)	CD2BP2
O95425	O95425_S221	-0.441778766832386	0.124599016347281	O95425	SVIL_HUMAN	Supervillin (Archvillin) (p205/p250)	SVIL
O95425	O95425_S245	-0.614536628397474	0.211249218665916	O95425	SVIL_HUMAN	Supervillin (Archvillin) (p205/p250)	SVIL
O95425	O95425_S707	0.598084386552567	0.207190120167783	O95425	SVIL_HUMAN	Supervillin (Archvillin) (p205/p250)	SVIL
O95425	O95425_S968	0.651855213111886	NA	O95425	SVIL_HUMAN	Supervillin (Archvillin) (p205/p250)	SVIL
O95429	O95429_S179	NA	NA	O95429	BAG4_HUMAN	BAG family molecular chaperone regulator 4 (BAG-4) (Bcl-2-associated athanogene 4) (Silencer of death domains)	BAG4
O95453	O95453_S557	0.362281491654083	0.0959232147120759	O95453	PARN_HUMAN	Poly(A)-specific ribonuclease PARN (EC 3.1.13.4) (Deadenylating nuclease) (Deadenylation nuclease) (Polyadenylate-specific ribonuclease)	PARN
O95453	O95453_S619	-0.758181091600392	0.27790880860716	O95453	PARN_HUMAN	Poly(A)-specific ribonuclease PARN (EC 3.1.13.4) (Deadenylating nuclease) (Deadenylation nuclease) (Polyadenylate-specific ribonuclease)	PARN
O95544	O95544_S64	0.346215487831948	0.558359645295281	O95544	NADK_HUMAN	NAD kinase (EC 2.7.1.23) (Poly(P)/ATP NAD kinase)	NADK
O95639	O95639_S200	1.06730270024273	NA	O95639	CPSF4_HUMAN	Cleavage and polyadenylation specificity factor subunit 4 (Cleavage and polyadenylation specificity factor 30 kDa subunit) (CPSF 30 kDa subunit) (NS1 effector domain-binding protein 1) (Neb-1) (No arches homolog)	CPSF4
O95674	O95674_S23	-Inf	NA	O95674	CDS2_HUMAN	Phosphatidate cytidylyltransferase 2 (EC 2.7.7.41) (CDP-DAG synthase 2) (CDP-DG synthase 2) (CDP-diacylglycerol synthase 2) (CDS 2) (CDP-diglyceride pyrophosphorylase 2) (CDP-diglyceride synthase 2) (CTP:phosphatidate cytidylyltransferase 2)	CDS2
O95674	O95674_S23,O95674_T31	-1.33930847941019	NA	O95674	CDS2_HUMAN	Phosphatidate cytidylyltransferase 2 (EC 2.7.7.41) (CDP-DAG synthase 2) (CDP-DG synthase 2) (CDP-diacylglycerol synthase 2) (CDS 2) (CDP-diglyceride pyrophosphorylase 2) (CDP-diglyceride synthase 2) (CTP:phosphatidate cytidylyltransferase 2)	CDS2
O95674	O95674_S33	-1.31674821875873	0.275961854904688	O95674	CDS2_HUMAN	Phosphatidate cytidylyltransferase 2 (EC 2.7.7.41) (CDP-DAG synthase 2) (CDP-DG synthase 2) (CDP-diacylglycerol synthase 2) (CDS 2) (CDP-diglyceride pyrophosphorylase 2) (CDP-diglyceride synthase 2) (CTP:phosphatidate cytidylyltransferase 2)	CDS2
O95674	O95674_T31	-Inf	NA	O95674	CDS2_HUMAN	Phosphatidate cytidylyltransferase 2 (EC 2.7.7.41) (CDP-DAG synthase 2) (CDP-DG synthase 2) (CDP-diacylglycerol synthase 2) (CDS 2) (CDP-diglyceride pyrophosphorylase 2) (CDP-diglyceride synthase 2) (CTP:phosphatidate cytidylyltransferase 2)	CDS2
O95684	O95684_S152,O95684_S160	Inf	NA	O95684	FR1OP_HUMAN	FGFR1 oncogene partner	FGFR1OP
O95684	O95684_S156,O95684_S160	-0.187846838435046	NA	O95684	FR1OP_HUMAN	FGFR1 oncogene partner	FGFR1OP
O95685	O95685_S74,O95685_S78	-0.748679179035799	NA	O95685	PPR3D_HUMAN	Protein phosphatase 1 regulatory subunit 3D (Protein phosphatase 1 regulatory subunit 6) (PP1 subunit R6) (Protein phosphatase 1-binding subunit R6)	PPP1R3D
O95696	O95696_T1051	-Inf	NA	O95696	BRD1_HUMAN	Bromodomain-containing protein 1 (BR140-like protein) (Bromodomain and PHD finger-containing protein 2)	BRD1
O95772	O95772_S15	1.09255766123949	0.35088507319123	O95772	MENTO_HUMAN	MLN64 N-terminal domain homolog (STARD3 N-terminal-like protein)	STARD3NL
O95772	O95772_S39	-1.05555198755012	NA	O95772	MENTO_HUMAN	MLN64 N-terminal domain homolog (STARD3 N-terminal-like protein)	STARD3NL
O95785	O95785_S1017	-0.666166730197716	0.0839485819281389	O95785	WIZ_HUMAN	Protein Wiz (Widely-interspaced zinc finger-containing protein) (Zinc finger protein 803)	WIZ
O95793	O95793_S278	0.691212074951117	NA	O95793	STAU1_HUMAN	Double-stranded RNA-binding protein Staufen homolog 1	STAU1
O95793	O95793_T277	0.52387749982705	NA	O95793	STAU1_HUMAN	Double-stranded RNA-binding protein Staufen homolog 1	STAU1
O95810	O95810_S235	-7.68811071107558	NA	O95810	SDPR_HUMAN	Serum deprivation-response protein (Cavin-2) (PS-p68) (Phosphatidylserine-binding protein)	SDPR
O95810	O95810_S241	2.0406160367205	0.190638031649256	O95810	SDPR_HUMAN	Serum deprivation-response protein (Cavin-2) (PS-p68) (Phosphatidylserine-binding protein)	SDPR
O95810	O95810_S264	1.18715665925751	NA	O95810	SDPR_HUMAN	Serum deprivation-response protein (Cavin-2) (PS-p68) (Phosphatidylserine-binding protein)	SDPR
O95810	O95810_S287	0.768957174739109	NA	O95810	SDPR_HUMAN	Serum deprivation-response protein (Cavin-2) (PS-p68) (Phosphatidylserine-binding protein)	SDPR
O95810	O95810_S288	-0.0146283797343707	NA	O95810	SDPR_HUMAN	Serum deprivation-response protein (Cavin-2) (PS-p68) (Phosphatidylserine-binding protein)	SDPR
O95810	O95810_S288,O95810_S293	-1.62864977210819	NA	O95810	SDPR_HUMAN	Serum deprivation-response protein (Cavin-2) (PS-p68) (Phosphatidylserine-binding protein)	SDPR
O95810	O95810_S293	0.451646052692539	0.687244784805058	O95810	SDPR_HUMAN	Serum deprivation-response protein (Cavin-2) (PS-p68) (Phosphatidylserine-binding protein)	SDPR
O95816	O95816_S20	0.0828793392416428	NA	O95816	BAG2_HUMAN	BAG family molecular chaperone regulator 2 (BAG-2) (Bcl-2-associated athanogene 2)	BAG2
O95817	O95817_S134	-0.714046944833653	0.0669319435742062	O95817	BAG3_HUMAN	BAG family molecular chaperone regulator 3 (BAG-3) (Bcl-2-associated athanogene 3) (Bcl-2-binding protein Bis) (Docking protein CAIR-1)	BAG3
O95817	O95817_S136	NA	NA	O95817	BAG3_HUMAN	BAG family molecular chaperone regulator 3 (BAG-3) (Bcl-2-associated athanogene 3) (Bcl-2-binding protein Bis) (Docking protein CAIR-1)	BAG3
O95817	O95817_S173	-0.7044488881558	0.248304867315574	O95817	BAG3_HUMAN	BAG family molecular chaperone regulator 3 (BAG-3) (Bcl-2-associated athanogene 3) (Bcl-2-binding protein Bis) (Docking protein CAIR-1)	BAG3
O95817	O95817_S173,O95817_S191	0.389336215815407	0.244851510292245	O95817	BAG3_HUMAN	BAG family molecular chaperone regulator 3 (BAG-3) (Bcl-2-associated athanogene 3) (Bcl-2-binding protein Bis) (Docking protein CAIR-1)	BAG3
O95817	O95817_S173,O95817_S194	-Inf	NA	O95817	BAG3_HUMAN	BAG family molecular chaperone regulator 3 (BAG-3) (Bcl-2-associated athanogene 3) (Bcl-2-binding protein Bis) (Docking protein CAIR-1)	BAG3
O95817	O95817_S264	-0.00244770672331143	0.82641174303449	O95817	BAG3_HUMAN	BAG family molecular chaperone regulator 3 (BAG-3) (Bcl-2-associated athanogene 3) (Bcl-2-binding protein Bis) (Docking protein CAIR-1)	BAG3
O95817	O95817_S264,O95817_S274	-Inf	NA	O95817	BAG3_HUMAN	BAG family molecular chaperone regulator 3 (BAG-3) (Bcl-2-associated athanogene 3) (Bcl-2-binding protein Bis) (Docking protein CAIR-1)	BAG3
O95817	O95817_S268	-0.0288086524805058	0.935198740312249	O95817	BAG3_HUMAN	BAG family molecular chaperone regulator 3 (BAG-3) (Bcl-2-associated athanogene 3) (Bcl-2-binding protein Bis) (Docking protein CAIR-1)	BAG3
O95817	O95817_S275,O95817_S279	-0.136619649320399	0.846112905134311	O95817	BAG3_HUMAN	BAG family molecular chaperone regulator 3 (BAG-3) (Bcl-2-associated athanogene 3) (Bcl-2-binding protein Bis) (Docking protein CAIR-1)	BAG3
O95817	O95817_S283	-0.34326713794853	NA	O95817	BAG3_HUMAN	BAG family molecular chaperone regulator 3 (BAG-3) (Bcl-2-associated athanogene 3) (Bcl-2-binding protein Bis) (Docking protein CAIR-1)	BAG3
O95817	O95817_S289	0.785629440004811	0.181246070621711	O95817	BAG3_HUMAN	BAG family molecular chaperone regulator 3 (BAG-3) (Bcl-2-associated athanogene 3) (Bcl-2-binding protein Bis) (Docking protein CAIR-1)	BAG3
O95817	O95817_S377	-0.31848830126645	0.351039578507083	O95817	BAG3_HUMAN	BAG family molecular chaperone regulator 3 (BAG-3) (Bcl-2-associated athanogene 3) (Bcl-2-binding protein Bis) (Docking protein CAIR-1)	BAG3
O95817	O95817_S377,O95817_S385	-0.165346937772514	0.838849864327825	O95817	BAG3_HUMAN	BAG family molecular chaperone regulator 3 (BAG-3) (Bcl-2-associated athanogene 3) (Bcl-2-binding protein Bis) (Docking protein CAIR-1)	BAG3
O95817	O95817_S377,O95817_S386	-Inf	NA	O95817	BAG3_HUMAN	BAG family molecular chaperone regulator 3 (BAG-3) (Bcl-2-associated athanogene 3) (Bcl-2-binding protein Bis) (Docking protein CAIR-1)	BAG3
O95817	O95817_S385	-0.272372059358238	0.719609386334012	O95817	BAG3_HUMAN	BAG family molecular chaperone regulator 3 (BAG-3) (Bcl-2-associated athanogene 3) (Bcl-2-binding protein Bis) (Docking protein CAIR-1)	BAG3
O95819	O95819_S631	-0.0997795859634323	0.862374540176488	O95819	M4K4_HUMAN	Mitogen-activated protein kinase kinase kinase kinase 4 (EC 2.7.11.1) (HPK/GCK-like kinase HGK) (MAPK/ERK kinase kinase kinase 4) (MEK kinase kinase 4) (MEKKK 4) (Nck-interacting kinase)	MAP4K4
O95831	O95831_S268	-0.735380778345141	0.276650118584327	O95831	AIFM1_HUMAN	Apoptosis-inducing factor 1, mitochondrial (EC 1.-.-.-) (Programmed cell death protein 8)	AIFM1
O95835	O95835_S464	-0.529427851933355	NA	O95835	LATS1_HUMAN	Serine/threonine-protein kinase LATS1 (EC 2.7.11.1) (Large tumor suppressor homolog 1) (WARTS protein kinase) (h-warts)	LATS1
O95983	O95983_S85	0.908661782525582	0.206505586555318	O95983	MBD3_HUMAN	Methyl-CpG-binding domain protein 3 (Methyl-CpG-binding protein MBD3)	MBD3
O95983	O95983_S86	Inf	NA	O95983	MBD3_HUMAN	Methyl-CpG-binding domain protein 3 (Methyl-CpG-binding protein MBD3)	MBD3
O95999	O95999_S138	0.654045229646165	0.4880462226536	O95999	BCL10_HUMAN	B-cell lymphoma/leukemia 10 (B-cell CLL/lymphoma 10) (Bcl-10) (CARD-containing molecule enhancing NF-kappa-B) (CARD-like apoptotic protein) (hCLAP) (CED-3/ICH-1 prodomain homologous E10-like regulator) (CIPER) (Cellular homolog of vCARMEN) (cCARMEN) (Cellular-E10) (c-E10) (Mammalian CARD-containing adapter molecule E10) (mE10)	BCL10
O96013	O96013_S104	-0.13866254839391	0.586142687943889	O96013	PAK4_HUMAN	Serine/threonine-protein kinase PAK 4 (EC 2.7.11.1) (p21-activated kinase 4) (PAK-4)	PAK4
O96013	O96013_S181	0.114495327350634	0.820339985453094	O96013	PAK4_HUMAN	Serine/threonine-protein kinase PAK 4 (EC 2.7.11.1) (p21-activated kinase 4) (PAK-4)	PAK4
O96019	O96019_S233	0.129689007395008	0.857878172313167	O96019	ACL6A_HUMAN	Actin-like protein 6A (53 kDa BRG1-associated factor A) (Actin-related protein Baf53a) (ArpNbeta) (BRG1-associated factor 53A) (BAF53A) (INO80 complex subunit K)	ACTL6A
O96028	O96028_S555	1.11297491273623	NA	O96028	NSD2_HUMAN	Histone-lysine N-methyltransferase NSD2 (EC 2.1.1.43) (Multiple myeloma SET domain-containing protein) (MMSET) (Nuclear SET domain-containing protein 2) (NSD2) (Protein trithorax-5) (Wolf-Hirschhorn syndrome candidate 1 protein) (WHSC1)	WHSC1
O96028	O96028_T544	-Inf	NA	O96028	NSD2_HUMAN	Histone-lysine N-methyltransferase NSD2 (EC 2.1.1.43) (Multiple myeloma SET domain-containing protein) (MMSET) (Nuclear SET domain-containing protein 2) (NSD2) (Protein trithorax-5) (Wolf-Hirschhorn syndrome candidate 1 protein) (WHSC1)	WHSC1
P00519	P00519_S718	Inf	NA	P00519	ABL1_HUMAN	Tyrosine-protein kinase ABL1 (EC 2.7.10.2) (Abelson murine leukemia viral oncogene homolog 1) (Abelson tyrosine-protein kinase 1) (Proto-oncogene c-Abl) (p150)	ABL1
P00533	P00533_S1166	0.965055284040853	NA	P00533	EGFR_HUMAN	Epidermal growth factor receptor (EC 2.7.10.1) (Proto-oncogene c-ErbB-1) (Receptor tyrosine-protein kinase erbB-1)	EGFR
P00533	P00533_T693	-0.372503705852433	0.585730258445797	P00533	EGFR_HUMAN	Epidermal growth factor receptor (EC 2.7.10.1) (Proto-oncogene c-ErbB-1) (Receptor tyrosine-protein kinase erbB-1)	EGFR
P02545	P02545_S22	1.75681691347024	0.00395194596737003	P02545	LMNA_HUMAN	Prelamin-A/C [Cleaved into: Lamin-A/C (70 kDa lamin) (Renal carcinoma antigen NY-REN-32)]	LMNA
P02545	P02545_S282	-0.337843827981741	NA	P02545	LMNA_HUMAN	Prelamin-A/C [Cleaved into: Lamin-A/C (70 kDa lamin) (Renal carcinoma antigen NY-REN-32)]	LMNA
P02545	P02545_S390	0.500946093140205	0.444832855259637	P02545	LMNA_HUMAN	Prelamin-A/C [Cleaved into: Lamin-A/C (70 kDa lamin) (Renal carcinoma antigen NY-REN-32)]	LMNA
P02545	P02545_S390,P02545_S392	-2.58285433839644	0.084344019807685	P02545	LMNA_HUMAN	Prelamin-A/C [Cleaved into: Lamin-A/C (70 kDa lamin) (Renal carcinoma antigen NY-REN-32)]	LMNA
P02545	P02545_S392	-0.163169628443001	0.740300960162771	P02545	LMNA_HUMAN	Prelamin-A/C [Cleaved into: Lamin-A/C (70 kDa lamin) (Renal carcinoma antigen NY-REN-32)]	LMNA
P02545	P02545_S395	NA	NA	P02545	LMNA_HUMAN	Prelamin-A/C [Cleaved into: Lamin-A/C (70 kDa lamin) (Renal carcinoma antigen NY-REN-32)]	LMNA
P02545	P02545_S403	1.53353549474163	0.400635258146245	P02545	LMNA_HUMAN	Prelamin-A/C [Cleaved into: Lamin-A/C (70 kDa lamin) (Renal carcinoma antigen NY-REN-32)]	LMNA
P02545	P02545_S403,P02545_S406	Inf	NA	P02545	LMNA_HUMAN	Prelamin-A/C [Cleaved into: Lamin-A/C (70 kDa lamin) (Renal carcinoma antigen NY-REN-32)]	LMNA
P02545	P02545_S403,P02545_S407	NA	NA	P02545	LMNA_HUMAN	Prelamin-A/C [Cleaved into: Lamin-A/C (70 kDa lamin) (Renal carcinoma antigen NY-REN-32)]	LMNA
P02545	P02545_S404	-2.09055553286375	0.42574941339434	P02545	LMNA_HUMAN	Prelamin-A/C [Cleaved into: Lamin-A/C (70 kDa lamin) (Renal carcinoma antigen NY-REN-32)]	LMNA
P02545	P02545_S404,P02545_S406	-1.69248453057136	NA	P02545	LMNA_HUMAN	Prelamin-A/C [Cleaved into: Lamin-A/C (70 kDa lamin) (Renal carcinoma antigen NY-REN-32)]	LMNA
P02545	P02545_S404,P02545_S407	-0.0614327145313306	0.966041218604013	P02545	LMNA_HUMAN	Prelamin-A/C [Cleaved into: Lamin-A/C (70 kDa lamin) (Renal carcinoma antigen NY-REN-32)]	LMNA
P02545	P02545_S404,P02545_S414	NA	NA	P02545	LMNA_HUMAN	Prelamin-A/C [Cleaved into: Lamin-A/C (70 kDa lamin) (Renal carcinoma antigen NY-REN-32)]	LMNA
P02545	P02545_S406	Inf	NA	P02545	LMNA_HUMAN	Prelamin-A/C [Cleaved into: Lamin-A/C (70 kDa lamin) (Renal carcinoma antigen NY-REN-32)]	LMNA
P02545	P02545_S414	1.71896277531153	0.3129826918262	P02545	LMNA_HUMAN	Prelamin-A/C [Cleaved into: Lamin-A/C (70 kDa lamin) (Renal carcinoma antigen NY-REN-32)]	LMNA
P02545	P02545_S429	Inf	NA	P02545	LMNA_HUMAN	Prelamin-A/C [Cleaved into: Lamin-A/C (70 kDa lamin) (Renal carcinoma antigen NY-REN-32)]	LMNA
P02545	P02545_S615	-0.945579319930302	NA	P02545	LMNA_HUMAN	Prelamin-A/C [Cleaved into: Lamin-A/C (70 kDa lamin) (Renal carcinoma antigen NY-REN-32)]	LMNA
P02545	P02545_S632	0.434780583017325	0.254243281688373	P02545	LMNA_HUMAN	Prelamin-A/C [Cleaved into: Lamin-A/C (70 kDa lamin) (Renal carcinoma antigen NY-REN-32)]	LMNA
P02545	P02545_S636	0.295896921132801	0.640020466157314	P02545	LMNA_HUMAN	Prelamin-A/C [Cleaved into: Lamin-A/C (70 kDa lamin) (Renal carcinoma antigen NY-REN-32)]	LMNA
P02545	P02545_T10	Inf	NA	P02545	LMNA_HUMAN	Prelamin-A/C [Cleaved into: Lamin-A/C (70 kDa lamin) (Renal carcinoma antigen NY-REN-32)]	LMNA
P02545	P02545_T19,P02545_S22	0.182622247881573	0.78066460987726	P02545	LMNA_HUMAN	Prelamin-A/C [Cleaved into: Lamin-A/C (70 kDa lamin) (Renal carcinoma antigen NY-REN-32)]	LMNA
P02545	P02545_T394	NA	NA	P02545	LMNA_HUMAN	Prelamin-A/C [Cleaved into: Lamin-A/C (70 kDa lamin) (Renal carcinoma antigen NY-REN-32)]	LMNA
P02545	P02545_T409	5.24329563539807	NA	P02545	LMNA_HUMAN	Prelamin-A/C [Cleaved into: Lamin-A/C (70 kDa lamin) (Renal carcinoma antigen NY-REN-32)]	LMNA
P04049	P04049_S259	-Inf	NA	P04049	RAF1_HUMAN	RAF proto-oncogene serine/threonine-protein kinase (EC 2.7.11.1) (Proto-oncogene c-RAF) (cRaf) (Raf-1)	RAF1
P04049	P04049_T260	Inf	NA	P04049	RAF1_HUMAN	RAF proto-oncogene serine/threonine-protein kinase (EC 2.7.11.1) (Proto-oncogene c-RAF) (cRaf) (Raf-1)	RAF1
P04049;P10398	P04049_S621,P10398_S582	0.927720806673149	0.201101472007857	P04049;P10398	RAF1_HUMAN;ARAF_HUMAN	RAF proto-oncogene serine/threonine-protein kinase (EC 2.7.11.1) (Proto-oncogene c-RAF) (cRaf) (Raf-1);Serine/threonine-protein kinase A-Raf (EC 2.7.11.1) (Proto-oncogene A-Raf) (Proto-oncogene A-Raf-1) (Proto-oncogene Pks)	RAF1;ARAF
P04083	P04083_S34	Inf	NA	P04083	ANXA1_HUMAN	Annexin A1 (Annexin I) (Annexin-1) (Calpactin II) (Calpactin-2) (Chromobindin-9) (Lipocortin I) (Phospholipase A2 inhibitory protein) (p35)	ANXA1
P04183	P04183_S13	-0.594521845688897	NA	P04183	KITH_HUMAN	Thymidine kinase, cytosolic (EC 2.7.1.21)	TK1
P04183	P04183_S231	-1.65322251643719	NA	P04183	KITH_HUMAN	Thymidine kinase, cytosolic (EC 2.7.1.21)	TK1
P04626	P04626_T1166	0.58179730711975	NA	P04626	ERBB2_HUMAN	Receptor tyrosine-protein kinase erbB-2 (EC 2.7.10.1) (Metastatic lymph node gene 19 protein) (MLN 19) (Proto-oncogene Neu) (Proto-oncogene c-ErbB-2) (Tyrosine kinase-type cell surface receptor HER2) (p185erbB2) (CD antigen CD340)	ERBB2
P04792	P04792_S15	-1.5576892660796	NA	P04792	HSPB1_HUMAN	Heat shock protein beta-1 (HspB1) (28 kDa heat shock protein) (Estrogen-regulated 24 kDa protein) (Heat shock 27 kDa protein) (HSP 27) (Stress-responsive protein 27) (SRP27)	HSPB1
P04792	P04792_S82	0.327800888653125	0.333058262404001	P04792	HSPB1_HUMAN	Heat shock protein beta-1 (HspB1) (28 kDa heat shock protein) (Estrogen-regulated 24 kDa protein) (Heat shock 27 kDa protein) (HSP 27) (Stress-responsive protein 27) (SRP27)	HSPB1
P04792	P04792_T91	1.08472856385877	NA	P04792	HSPB1_HUMAN	Heat shock protein beta-1 (HspB1) (28 kDa heat shock protein) (Estrogen-regulated 24 kDa protein) (Heat shock 27 kDa protein) (HSP 27) (Stress-responsive protein 27) (SRP27)	HSPB1
P04920	P04920_S113	0.889206131714085	0.0936945453010194	P04920	B3A2_HUMAN	Anion exchange protein 2 (AE 2) (Anion exchanger 2) (Non-erythroid band 3-like protein) (BND3L) (Solute carrier family 4 member 2)	SLC4A2
P04920	P04920_S132	0.215969218596968	NA	P04920	B3A2_HUMAN	Anion exchange protein 2 (AE 2) (Anion exchanger 2) (Non-erythroid band 3-like protein) (BND3L) (Solute carrier family 4 member 2)	SLC4A2
P04920	P04920_S173	1.49738307782968	0.0344716191708625	P04920	B3A2_HUMAN	Anion exchange protein 2 (AE 2) (Anion exchanger 2) (Non-erythroid band 3-like protein) (BND3L) (Solute carrier family 4 member 2)	SLC4A2
P04920	P04920_S243	Inf	NA	P04920	B3A2_HUMAN	Anion exchange protein 2 (AE 2) (Anion exchanger 2) (Non-erythroid band 3-like protein) (BND3L) (Solute carrier family 4 member 2)	SLC4A2
P05114	P05114_S7	2.00930278691887	NA	P05114	HMGN1_HUMAN	Non-histone chromosomal protein HMG-14 (High mobility group nucleosome-binding domain-containing protein 1)	HMGN1
P05114	P05114_S8	4.38604477451938	NA	P05114	HMGN1_HUMAN	Non-histone chromosomal protein HMG-14 (High mobility group nucleosome-binding domain-containing protein 1)	HMGN1
P05114	P05114_S89	-0.503799496245748	0.56792152612878	P05114	HMGN1_HUMAN	Non-histone chromosomal protein HMG-14 (High mobility group nucleosome-binding domain-containing protein 1)	HMGN1
P05114	P05114_S99	-0.600097988662102	0.408192280057742	P05114	HMGN1_HUMAN	Non-histone chromosomal protein HMG-14 (High mobility group nucleosome-binding domain-containing protein 1)	HMGN1
P05114	P05114_T81	1.25415330065831	NA	P05114	HMGN1_HUMAN	Non-histone chromosomal protein HMG-14 (High mobility group nucleosome-binding domain-containing protein 1)	HMGN1
P05114	P05114_T83	-0.752770679425498	NA	P05114	HMGN1_HUMAN	Non-histone chromosomal protein HMG-14 (High mobility group nucleosome-binding domain-containing protein 1)	HMGN1
P05412	P05412_S63	-1.26222040336269	NA	P05412	JUN_HUMAN	Transcription factor AP-1 (Activator protein 1) (AP1) (Proto-oncogene c-Jun) (V-jun avian sarcoma virus 17 oncogene homolog) (p39)	JUN
P05412;P17535	P05412_S73,P17535_S100	0.135664286658435	0.740274935558953	P05412;P17535	JUN_HUMAN;JUND_HUMAN	Transcription factor AP-1 (Activator protein 1) (AP1) (Proto-oncogene c-Jun) (V-jun avian sarcoma virus 17 oncogene homolog) (p39);Transcription factor jun-D	JUN;JUND
P05455	P05455_S350	Inf	NA	P05455	LA_HUMAN	Lupus La protein (La autoantigen) (La ribonucleoprotein) (Sjoegren syndrome type B antigen) (SS-B)	SSB
P05455	P05455_S366	-0.38535026069353	0.403996405123353	P05455	LA_HUMAN	Lupus La protein (La autoantigen) (La ribonucleoprotein) (Sjoegren syndrome type B antigen) (SS-B)	SSB
P05783	P05783_S15	NA	NA	P05783	K1C18_HUMAN	Keratin, type I cytoskeletal 18 (Cell proliferation-inducing gene 46 protein) (Cytokeratin-18) (CK-18) (Keratin-18) (K18)	KRT18
P05783	P05783_S15,P05783_S31	0.937039356070776	NA	P05783	K1C18_HUMAN	Keratin, type I cytoskeletal 18 (Cell proliferation-inducing gene 46 protein) (Cytokeratin-18) (CK-18) (Keratin-18) (K18)	KRT18
P05783	P05783_S18	Inf	NA	P05783	K1C18_HUMAN	Keratin, type I cytoskeletal 18 (Cell proliferation-inducing gene 46 protein) (Cytokeratin-18) (CK-18) (Keratin-18) (K18)	KRT18
P05783	P05783_S30	0.0853808746678393	NA	P05783	K1C18_HUMAN	Keratin, type I cytoskeletal 18 (Cell proliferation-inducing gene 46 protein) (Cytokeratin-18) (CK-18) (Keratin-18) (K18)	KRT18
P05783	P05783_S34	-0.0931549247357921	0.644959143288622	P05783	K1C18_HUMAN	Keratin, type I cytoskeletal 18 (Cell proliferation-inducing gene 46 protein) (Cytokeratin-18) (CK-18) (Keratin-18) (K18)	KRT18
P05783	P05783_S42	NA	NA	P05783	K1C18_HUMAN	Keratin, type I cytoskeletal 18 (Cell proliferation-inducing gene 46 protein) (Cytokeratin-18) (CK-18) (Keratin-18) (K18)	KRT18
P05783	P05783_S47	2.80509601830033	NA	P05783	K1C18_HUMAN	Keratin, type I cytoskeletal 18 (Cell proliferation-inducing gene 46 protein) (Cytokeratin-18) (CK-18) (Keratin-18) (K18)	KRT18
P05783	P05783_S49	-Inf	NA	P05783	K1C18_HUMAN	Keratin, type I cytoskeletal 18 (Cell proliferation-inducing gene 46 protein) (Cytokeratin-18) (CK-18) (Keratin-18) (K18)	KRT18
P05783	P05783_S51	0.492623039524658	0.297700378045123	P05783	K1C18_HUMAN	Keratin, type I cytoskeletal 18 (Cell proliferation-inducing gene 46 protein) (Cytokeratin-18) (CK-18) (Keratin-18) (K18)	KRT18
P05783	P05783_S60	0.567922530091494	0.395363289332636	P05783	K1C18_HUMAN	Keratin, type I cytoskeletal 18 (Cell proliferation-inducing gene 46 protein) (Cytokeratin-18) (CK-18) (Keratin-18) (K18)	KRT18
P06454	P06454_S10	1.43218106946579	NA	P06454	PTMA_HUMAN	Prothymosin alpha [Cleaved into: Thymosin alpha-1]	PTMA
P06454	P06454_S2	-0.440490728850841	0.579214517660633	P06454	PTMA_HUMAN	Prothymosin alpha [Cleaved into: Thymosin alpha-1]	PTMA
P06454	P06454_S9	0.157178559344659	0.482153682157736	P06454	PTMA_HUMAN	Prothymosin alpha [Cleaved into: Thymosin alpha-1]	PTMA
P06454	P06454_T8	0.557956601750591	NA	P06454	PTMA_HUMAN	Prothymosin alpha [Cleaved into: Thymosin alpha-1]	PTMA
P06493	P06493_T14	0.719934407442603	0.140153212914035	P06493	CDK1_HUMAN	Cyclin-dependent kinase 1 (CDK1) (EC 2.7.11.22) (EC 2.7.11.23) (Cell division control protein 2 homolog) (Cell division protein kinase 1) (p34 protein kinase)	CDK1
P06493	P06493_T14,P06493_Y15	0.173310154008997	0.397609049214912	P06493	CDK1_HUMAN	Cyclin-dependent kinase 1 (CDK1) (EC 2.7.11.22) (EC 2.7.11.23) (Cell division control protein 2 homolog) (Cell division protein kinase 1) (p34 protein kinase)	CDK1
P06493;P24941;Q00526	P06493_T14,P06493_Y15,P24941_T14,P24941_Y15,Q00526_T14,Q00526_Y15	-Inf	NA	P06493;P24941;Q00526	CDK1_HUMAN;CDK2_HUMAN;CDK3_HUMAN	Cyclin-dependent kinase 1 (CDK1) (EC 2.7.11.22) (EC 2.7.11.23) (Cell division control protein 2 homolog) (Cell division protein kinase 1) (p34 protein kinase);Cyclin-dependent kinase 2 (EC 2.7.11.22) (Cell division protein kinase 2) (p33 protein kinase);Cyclin-dependent kinase 3 (EC 2.7.11.22) (Cell division protein kinase 3)	CDK1;CDK2;CDK3
P06493;P24941;Q00526	P06493_T14,P24941_T14,Q00526_T14	0.746520147777735	0.213616049895023	P06493;P24941;Q00526	CDK1_HUMAN;CDK2_HUMAN;CDK3_HUMAN	Cyclin-dependent kinase 1 (CDK1) (EC 2.7.11.22) (EC 2.7.11.23) (Cell division control protein 2 homolog) (Cell division protein kinase 1) (p34 protein kinase);Cyclin-dependent kinase 2 (EC 2.7.11.22) (Cell division protein kinase 2) (p33 protein kinase);Cyclin-dependent kinase 3 (EC 2.7.11.22) (Cell division protein kinase 3)	CDK1;CDK2;CDK3
P06493;P24941;Q00526	P06493_Y15,P24941_Y15,Q00526_Y15	1.38698219515663	0.209681764007352	P06493;P24941;Q00526	CDK1_HUMAN;CDK2_HUMAN;CDK3_HUMAN	Cyclin-dependent kinase 1 (CDK1) (EC 2.7.11.22) (EC 2.7.11.23) (Cell division control protein 2 homolog) (Cell division protein kinase 1) (p34 protein kinase);Cyclin-dependent kinase 2 (EC 2.7.11.22) (Cell division protein kinase 2) (p33 protein kinase);Cyclin-dependent kinase 3 (EC 2.7.11.22) (Cell division protein kinase 3)	CDK1;CDK2;CDK3
P06730	P06730_S207	0.491321978971797	0.450741075534257	P06730	IF4E_HUMAN	Eukaryotic translation initiation factor 4E (eIF-4E) (eIF4E) (eIF-4F 25 kDa subunit) (mRNA cap-binding protein)	EIF4E
P06730	P06730_S209	0.981503951355279	0.231191788117041	P06730	IF4E_HUMAN	Eukaryotic translation initiation factor 4E (eIF-4E) (eIF4E) (eIF-4F 25 kDa subunit) (mRNA cap-binding protein)	EIF4E
P06730	P06730_T210	-0.0132227270505021	NA	P06730	IF4E_HUMAN	Eukaryotic translation initiation factor 4E (eIF-4E) (eIF4E) (eIF-4F 25 kDa subunit) (mRNA cap-binding protein)	EIF4E
P06748	P06748_S125	-1.11310816811149	NA	P06748	NPM_HUMAN	Nucleophosmin (NPM) (Nucleolar phosphoprotein B23) (Nucleolar protein NO38) (Numatrin)	NPM1
P06748	P06748_S137	0.18650151623324	0.726186377351534	P06748	NPM_HUMAN	Nucleophosmin (NPM) (Nucleolar phosphoprotein B23) (Nucleolar protein NO38) (Numatrin)	NPM1
P06748	P06748_S195	4.90060658878122	NA	P06748	NPM_HUMAN	Nucleophosmin (NPM) (Nucleolar phosphoprotein B23) (Nucleolar protein NO38) (Numatrin)	NPM1
P06748	P06748_S218	NA	NA	P06748	NPM_HUMAN	Nucleophosmin (NPM) (Nucleolar phosphoprotein B23) (Nucleolar protein NO38) (Numatrin)	NPM1
P06748	P06748_S227	3.61795927841683	0.0119610766057119	P06748	NPM_HUMAN	Nucleophosmin (NPM) (Nucleolar phosphoprotein B23) (Nucleolar protein NO38) (Numatrin)	NPM1
P06748	P06748_S243	0.352084845266609	0.292582289772856	P06748	NPM_HUMAN	Nucleophosmin (NPM) (Nucleolar phosphoprotein B23) (Nucleolar protein NO38) (Numatrin)	NPM1
P06748	P06748_S254	1.31221689885265	0.0532612348131754	P06748	NPM_HUMAN	Nucleophosmin (NPM) (Nucleolar phosphoprotein B23) (Nucleolar protein NO38) (Numatrin)	NPM1
P06748	P06748_S70	Inf	NA	P06748	NPM_HUMAN	Nucleophosmin (NPM) (Nucleolar phosphoprotein B23) (Nucleolar protein NO38) (Numatrin)	NPM1
P06748	P06748_T199	1.00876656682816	0.374244706598579	P06748	NPM_HUMAN	Nucleophosmin (NPM) (Nucleolar phosphoprotein B23) (Nucleolar protein NO38) (Numatrin)	NPM1
P06748	P06748_T237	-0.164467348636814	0.775446299727319	P06748	NPM_HUMAN	Nucleophosmin (NPM) (Nucleolar phosphoprotein B23) (Nucleolar protein NO38) (Numatrin)	NPM1
P06756	P06756_S1046	-0.266807550624397	0.730619944634653	P06756	ITAV_HUMAN	Integrin alpha-V (Vitronectin receptor subunit alpha) (CD antigen CD51) [Cleaved into: Integrin alpha-V heavy chain; Integrin alpha-V light chain]	ITGAV
P06756	P06756_T1048	-0.730270753151044	NA	P06756	ITAV_HUMAN	Integrin alpha-V (Vitronectin receptor subunit alpha) (CD antigen CD51) [Cleaved into: Integrin alpha-V heavy chain; Integrin alpha-V light chain]	ITGAV
P07199	P07199_S156	-0.194471119384986	0.64305298362177	P07199	CENPB_HUMAN	Major centromere autoantigen B (Centromere protein B) (CENP-B)	CENPB
P07305	P07305_S92	Inf	NA	P07305	H10_HUMAN	Histone H1.0 (Histone H1') (Histone H1(0))	H1F0
P07355;A6NMY6	P07355_S12,A6NMY6_S12	-0.217338189797953	0.81224108931481	A6NMY6;P07355	AXA2L_HUMAN;ANXA2_HUMAN	Putative annexin A2-like protein (Annexin A2 pseudogene 2) (Lipocortin II pseudogene);Annexin A2 (Annexin II) (Annexin-2) (Calpactin I heavy chain) (Calpactin-1 heavy chain) (Chromobindin-8) (Lipocortin II) (Placental anticoagulant protein IV) (PAP-IV) (Protein I) (p36)	ANXA2P2;ANXA2
P07355;A6NMY6	P07355_S18,A6NMY6_S18	-2.35001226747327	NA	A6NMY6;P07355	AXA2L_HUMAN;ANXA2_HUMAN	Putative annexin A2-like protein (Annexin A2 pseudogene 2) (Lipocortin II pseudogene);Annexin A2 (Annexin II) (Annexin-2) (Calpactin I heavy chain) (Calpactin-1 heavy chain) (Chromobindin-8) (Lipocortin II) (Placental anticoagulant protein IV) (PAP-IV) (Protein I) (p36)	ANXA2P2;ANXA2
P07355;A6NMY6	P07355_S2,A6NMY6_S2	-1.27217681865196	0.207121859937653	A6NMY6;P07355	AXA2L_HUMAN;ANXA2_HUMAN	Putative annexin A2-like protein (Annexin A2 pseudogene 2) (Lipocortin II pseudogene);Annexin A2 (Annexin II) (Annexin-2) (Calpactin I heavy chain) (Calpactin-1 heavy chain) (Chromobindin-8) (Lipocortin II) (Placental anticoagulant protein IV) (PAP-IV) (Protein I) (p36)	ANXA2P2;ANXA2
P07355;A6NMY6	P07355_S26,A6NMY6_S26	-0.856614055034925	0.129543095918846	A6NMY6;P07355	AXA2L_HUMAN;ANXA2_HUMAN	Putative annexin A2-like protein (Annexin A2 pseudogene 2) (Lipocortin II pseudogene);Annexin A2 (Annexin II) (Annexin-2) (Calpactin I heavy chain) (Calpactin-1 heavy chain) (Chromobindin-8) (Lipocortin II) (Placental anticoagulant protein IV) (PAP-IV) (Protein I) (p36)	ANXA2P2;ANXA2
P07355;A6NMY6	P07355_T19,A6NMY6_T19	-0.492478695300617	NA	A6NMY6;P07355	AXA2L_HUMAN;ANXA2_HUMAN	Putative annexin A2-like protein (Annexin A2 pseudogene 2) (Lipocortin II pseudogene);Annexin A2 (Annexin II) (Annexin-2) (Calpactin I heavy chain) (Calpactin-1 heavy chain) (Chromobindin-8) (Lipocortin II) (Placental anticoagulant protein IV) (PAP-IV) (Protein I) (p36)	ANXA2P2;ANXA2
P07355;A6NMY6	P07355_T3,A6NMY6_T3	4.3473102894943	NA	A6NMY6;P07355	AXA2L_HUMAN;ANXA2_HUMAN	Putative annexin A2-like protein (Annexin A2 pseudogene 2) (Lipocortin II pseudogene);Annexin A2 (Annexin II) (Annexin-2) (Calpactin I heavy chain) (Calpactin-1 heavy chain) (Chromobindin-8) (Lipocortin II) (Placental anticoagulant protein IV) (PAP-IV) (Protein I) (p36)	ANXA2P2;ANXA2
P07814	P07814_S885	-0.206591817749505	0.670053215011492	P07814	SYEP_HUMAN	Bifunctional glutamate/proline--tRNA ligase (Bifunctional aminoacyl-tRNA synthetase) (Cell proliferation-inducing gene 32 protein) (Glutamatyl-prolyl-tRNA synthetase) [Includes: Glutamate--tRNA ligase (EC 6.1.1.17) (Glutamyl-tRNA synthetase) (GluRS); Proline--tRNA ligase (EC 6.1.1.15) (Prolyl-tRNA synthetase)]	EPRS
P07900	P07900_S231	NA	NA	P07900	HS90A_HUMAN	Heat shock protein HSP 90-alpha (Heat shock 86 kDa) (HSP 86) (HSP86) (Renal carcinoma antigen NY-REN-38)	HSP90AA1
P07900	P07900_S263	-0.704974805611567	0.673507993221121	P07900	HS90A_HUMAN	Heat shock protein HSP 90-alpha (Heat shock 86 kDa) (HSP 86) (HSP86) (Renal carcinoma antigen NY-REN-38)	HSP90AA1
P07910	P07910_S233	-0.187490767921975	NA	P07910	HNRPC_HUMAN	Heterogeneous nuclear ribonucleoproteins C1/C2 (hnRNP C1/C2)	HNRNPC
P08238	P08238_S226	1.1830365529553	NA	P08238	HS90B_HUMAN	Heat shock protein HSP 90-beta (HSP 90) (Heat shock 84 kDa) (HSP 84) (HSP84)	HSP90AB1
P08238;Q58FF8	P08238_S255,Q58FF8_S177	0.418630206696271	0.197749945408025	P08238;Q58FF8	HS90B_HUMAN;H90B2_HUMAN	Heat shock protein HSP 90-beta (HSP 90) (Heat shock 84 kDa) (HSP 84) (HSP84);Putative heat shock protein HSP 90-beta 2 (Heat shock protein 90-beta b) (Heat shock protein 90Bb)	HSP90AB1;HSP90AB2P
P08559	P08559_S232	-0.00304339922612774	0.994808620544854	P08559	ODPA_HUMAN	Pyruvate dehydrogenase E1 component subunit alpha, somatic form, mitochondrial (EC 1.2.4.1) (PDHE1-A type I)	PDHA1
P08559;P29803	P08559_S293,P08559_S300,P29803_S291,P29803_S298	0.0112815530976166	0.990467790272412	P08559;P29803	ODPA_HUMAN;ODPAT_HUMAN	Pyruvate dehydrogenase E1 component subunit alpha, somatic form, mitochondrial (EC 1.2.4.1) (PDHE1-A type I);"Pyruvate dehydrogenase E1 component subunit alpha, testis-specific form, mitochondrial (EC 1.2.4.1) (PDHE1-A type II)"	PDHA1;PDHA2
P08559;P29803	P08559_S293,P29803_S291	-1.50119839156567	0.145993387913942	P08559;P29803	ODPA_HUMAN;ODPAT_HUMAN	Pyruvate dehydrogenase E1 component subunit alpha, somatic form, mitochondrial (EC 1.2.4.1) (PDHE1-A type I);"Pyruvate dehydrogenase E1 component subunit alpha, testis-specific form, mitochondrial (EC 1.2.4.1) (PDHE1-A type II)"	PDHA1;PDHA2
P08559;P29803	P08559_S295,P08559_S300,P29803_S293,P29803_S298	-1.3204656936117	NA	P08559;P29803	ODPA_HUMAN;ODPAT_HUMAN	Pyruvate dehydrogenase E1 component subunit alpha, somatic form, mitochondrial (EC 1.2.4.1) (PDHE1-A type I);"Pyruvate dehydrogenase E1 component subunit alpha, testis-specific form, mitochondrial (EC 1.2.4.1) (PDHE1-A type II)"	PDHA1;PDHA2
P08670	P08670_S10	-0.205970973600967	0.790748770943194	P08670	VIME_HUMAN	Vimentin	VIM
P08670	P08670_S144	1.70447934872015	NA	P08670	VIME_HUMAN	Vimentin	VIM
P08670	P08670_S25	0.794209776692659	0.362797462504685	P08670	VIME_HUMAN	Vimentin	VIM
P08670	P08670_S39	3.00578131735834	0.0416403969511125	P08670	VIME_HUMAN	Vimentin	VIM
P08670	P08670_S42	-0.0822028915889778	0.708829683911069	P08670	VIME_HUMAN	Vimentin	VIM
P08670	P08670_S459	-0.370333782977799	0.500497497220209	P08670	VIME_HUMAN	Vimentin	VIM
P08670	P08670_S49	Inf	NA	P08670	VIME_HUMAN	Vimentin	VIM
P08670	P08670_S5,P08670_S9	1.27540436787208	0.135497915098705	P08670	VIME_HUMAN	Vimentin	VIM
P08670	P08670_S51	1.71883073700866	0.24643010730127	P08670	VIME_HUMAN	Vimentin	VIM
P08670	P08670_S7	-0.0899846551104228	0.786012146750189	P08670	VIME_HUMAN	Vimentin	VIM
P08670	P08670_S72	0.991888761899228	0.316689767485828	P08670	VIME_HUMAN	Vimentin	VIM
P08670	P08670_S73	3.24365270763214	NA	P08670	VIME_HUMAN	Vimentin	VIM
P08670	P08670_S8	Inf	NA	P08670	VIME_HUMAN	Vimentin	VIM
P08670	P08670_S9	-0.299914646301332	0.589715357754601	P08670	VIME_HUMAN	Vimentin	VIM
P08670	P08670_T458	Inf	NA	P08670	VIME_HUMAN	Vimentin	VIM
P09601	P09601_S229	-1.71138249870164	NA	P09601	HMOX1_HUMAN	Heme oxygenase 1 (HO-1) (EC 1.14.99.3)	HMOX1
P09651	P09651_S199	2.46123437729016	NA	P09651	ROA1_HUMAN	Heterogeneous nuclear ribonucleoprotein A1 (hnRNP A1) (Helix-destabilizing protein) (Single-strand RNA-binding protein) (hnRNP core protein A1)	HNRNPA1
P09651	P09651_S2,P09651_S6	-1.58629531583313	0.0805907102176424	P09651	ROA1_HUMAN	Heterogeneous nuclear ribonucleoprotein A1 (hnRNP A1) (Helix-destabilizing protein) (Single-strand RNA-binding protein) (hnRNP core protein A1)	HNRNPA1
P09651	P09651_S360	0.0702967570407729	0.84787420979961	P09651	ROA1_HUMAN	Heterogeneous nuclear ribonucleoprotein A1 (hnRNP A1) (Helix-destabilizing protein) (Single-strand RNA-binding protein) (hnRNP core protein A1)	HNRNPA1
P09651	P09651_S361	1.42670236258854	NA	P09651	ROA1_HUMAN	Heterogeneous nuclear ribonucleoprotein A1 (hnRNP A1) (Helix-destabilizing protein) (Single-strand RNA-binding protein) (hnRNP core protein A1)	HNRNPA1
P09651	P09651_S363	Inf	NA	P09651	ROA1_HUMAN	Heterogeneous nuclear ribonucleoprotein A1 (hnRNP A1) (Helix-destabilizing protein) (Single-strand RNA-binding protein) (hnRNP core protein A1)	HNRNPA1
P09651	P09651_S364	1.78756758811618	NA	P09651	ROA1_HUMAN	Heterogeneous nuclear ribonucleoprotein A1 (hnRNP A1) (Helix-destabilizing protein) (Single-strand RNA-binding protein) (hnRNP core protein A1)	HNRNPA1
P09651	P09651_S368	1.52730726544052	0.029932639000799	P09651	ROA1_HUMAN	Heterogeneous nuclear ribonucleoprotein A1 (hnRNP A1) (Helix-destabilizing protein) (Single-strand RNA-binding protein) (hnRNP core protein A1)	HNRNPA1
P09651	P09651_S6	-1.4551216541753	0.0360078215108426	P09651	ROA1_HUMAN	Heterogeneous nuclear ribonucleoprotein A1 (hnRNP A1) (Helix-destabilizing protein) (Single-strand RNA-binding protein) (hnRNP core protein A1)	HNRNPA1
P09884	P09884_S186	0.874430844076072	0.363817184215695	P09884	DPOLA_HUMAN	DNA polymerase alpha catalytic subunit (EC 2.7.7.7) (DNA polymerase alpha catalytic subunit p180)	POLA1
P0C1Z6	P0C1Z6_S180	NA	NA	P0C1Z6	TFPT_HUMAN	TCF3 fusion partner (INO80 complex subunit F) (Protein FB1)	TFPT
P0C7T5	P0C7T5_S251	-0.745575994018821	NA	P0C7T5	ATX1L_HUMAN	Ataxin-1-like (Brother of ataxin-1) (Brother of ATXN1)	ATXN1L
P0C7T5	P0C7T5_S361	-0.279806920042745	0.734234270156707	P0C7T5	ATX1L_HUMAN	Ataxin-1-like (Brother of ataxin-1) (Brother of ATXN1)	ATXN1L
P0C7T5	P0C7T5_S615	1.36783336218097	NA	P0C7T5	ATX1L_HUMAN	Ataxin-1-like (Brother of ataxin-1) (Brother of ATXN1)	ATXN1L
P0C7T5	P0C7T5_T330	-0.265236645062695	0.483115576198157	P0C7T5	ATX1L_HUMAN	Ataxin-1-like (Brother of ataxin-1) (Brother of ATXN1)	ATXN1L
P0DI83	P0DI83_S13	-0.343190044497335	NA	P0DI83	NARR_HUMAN	Ras-related protein Rab-34, isoform NARR (Nine amino-acid residue-repeats)	RAB34
P10074	P10074_S169	-0.510351605118489	NA	P10074	ZBT48_HUMAN	Zinc finger and BTB domain-containing protein 48 (Krueppel-related zinc finger protein 3) (Protein HKR3) (Zinc finger protein 855)	ZBTB48
P10075	P10075_S86	NA	NA	P10075	GLI4_HUMAN	Zinc finger protein GLI4 (Krueppel-related zinc finger protein 4) (Protein HKR4)	GLI4
P10109	P10109_S63	1.38241110735951	NA	P10109	ADX_HUMAN	Adrenodoxin, mitochondrial (Adrenal ferredoxin) (Ferredoxin-1) (Hepatoredoxin)	FDX1
P10398	P10398_S582	0.860817221684039	0.214698767879257	P10398	ARAF_HUMAN	Serine/threonine-protein kinase A-Raf (EC 2.7.11.1) (Proto-oncogene A-Raf) (Proto-oncogene A-Raf-1) (Proto-oncogene Pks)	ARAF
P10412	P10412_S2	-0.973575048668636	0.141018544882167	P10412	H14_HUMAN	Histone H1.4 (Histone H1b) (Histone H1s-4)	HIST1H1E
P10412	P10412_T18	-0.235446876130017	0.439636405779139	P10412	H14_HUMAN	Histone H1.4 (Histone H1b) (Histone H1s-4)	HIST1H1E
P10412;P16402	P10412_S36,P16402_S37	3.38760371991221	0.0152265650865238	P10412;P16402	H14_HUMAN;H13_HUMAN	Histone H1.4 (Histone H1b) (Histone H1s-4);Histone H1.3 (Histone H1c) (Histone H1s-2)	HIST1H1E;HIST1H1D
P10412;P16402;P16403	P10412_S36,P16402_S37,P16403_S36	3.37756721295976	0.0185944393150219	P10412;P16402;P16403	H14_HUMAN;H13_HUMAN;H12_HUMAN	Histone H1.4 (Histone H1b) (Histone H1s-4);Histone H1.3 (Histone H1c) (Histone H1s-2);Histone H1.2 (Histone H1c) (Histone H1d) (Histone H1s-1)	HIST1H1E;HIST1H1D;HIST1H1C
P10644	P10644_S83	0.366321165442443	NA	P10644	KAP0_HUMAN	cAMP-dependent protein kinase type I-alpha regulatory subunit (Tissue-specific extinguisher 1) (TSE1) [Cleaved into: cAMP-dependent protein kinase type I-alpha regulatory subunit, N-terminally processed]	PRKAR1A
P10809	P10809_S410	0.130255965995768	NA	P10809	CH60_HUMAN	60 kDa heat shock protein, mitochondrial (60 kDa chaperonin) (Chaperonin 60) (CPN60) (Heat shock protein 60) (HSP-60) (Hsp60) (HuCHA60) (Mitochondrial matrix protein P1) (P60 lymphocyte protein)	HSPD1
P10809	P10809_S488	0.399843755928007	0.352095712184683	P10809	CH60_HUMAN	60 kDa heat shock protein, mitochondrial (60 kDa chaperonin) (Chaperonin 60) (CPN60) (Heat shock protein 60) (HSP-60) (Hsp60) (HuCHA60) (Mitochondrial matrix protein P1) (P60 lymphocyte protein)	HSPD1
P10809	P10809_S67	NA	NA	P10809	CH60_HUMAN	60 kDa heat shock protein, mitochondrial (60 kDa chaperonin) (Chaperonin 60) (CPN60) (Heat shock protein 60) (HSP-60) (Hsp60) (HuCHA60) (Mitochondrial matrix protein P1) (P60 lymphocyte protein)	HSPD1
P10809	P10809_S70	-0.700286003556623	0.110796173965949	P10809	CH60_HUMAN	60 kDa heat shock protein, mitochondrial (60 kDa chaperonin) (Chaperonin 60) (CPN60) (Heat shock protein 60) (HSP-60) (Hsp60) (HuCHA60) (Mitochondrial matrix protein P1) (P60 lymphocyte protein)	HSPD1
P10809	P10809_S83	-0.090809487530273	NA	P10809	CH60_HUMAN	60 kDa heat shock protein, mitochondrial (60 kDa chaperonin) (Chaperonin 60) (CPN60) (Heat shock protein 60) (HSP-60) (Hsp60) (HuCHA60) (Mitochondrial matrix protein P1) (P60 lymphocyte protein)	HSPD1
P11137	P11137_S1555	-2.79747195297089	NA	P11137	MAP2_HUMAN	Microtubule-associated protein 2 (MAP-2)	MAP2
P11137	P11137_S1782	-0.743108890309344	0.155705424777141	P11137	MAP2_HUMAN	Microtubule-associated protein 2 (MAP-2)	MAP2
P11137	P11137_S1782,P11137_S1786	-0.90349472122277	0.586842002769349	P11137	MAP2_HUMAN	Microtubule-associated protein 2 (MAP-2)	MAP2
P11137	P11137_S1782,P11137_S1790	-Inf	NA	P11137	MAP2_HUMAN	Microtubule-associated protein 2 (MAP-2)	MAP2
P11137	P11137_S1790	1.30840930615199	0.620264019425473	P11137	MAP2_HUMAN	Microtubule-associated protein 2 (MAP-2)	MAP2
P11137	P11137_S821	2.12794033421925	0.294094880892503	P11137	MAP2_HUMAN	Microtubule-associated protein 2 (MAP-2)	MAP2
P11137	P11137_T1605	0.131756480027664	0.323333601298489	P11137	MAP2_HUMAN	Microtubule-associated protein 2 (MAP-2)	MAP2
P11137	P11137_T1649	0.0132146713098471	0.977919713416734	P11137	MAP2_HUMAN	Microtubule-associated protein 2 (MAP-2)	MAP2
P11137	P11137_T1780	-1.55965158038425	NA	P11137	MAP2_HUMAN	Microtubule-associated protein 2 (MAP-2)	MAP2
P11137	P11137_T1780,P11137_S1782,P11137_S1790	-Inf	NA	P11137	MAP2_HUMAN	Microtubule-associated protein 2 (MAP-2)	MAP2
P11137	P11137_T1780,P11137_S1786	Inf	NA	P11137	MAP2_HUMAN	Microtubule-associated protein 2 (MAP-2)	MAP2
P11274	P11274_S235	0.416898476600045	NA	P11274	BCR_HUMAN	Breakpoint cluster region protein (EC 2.7.11.1) (Renal carcinoma antigen NY-REN-26)	BCR
P11274	P11274_S459	-1.71719532528169	0.00315610518322207	P11274	BCR_HUMAN	Breakpoint cluster region protein (EC 2.7.11.1) (Renal carcinoma antigen NY-REN-26)	BCR
P11387	P11387_S2	-0.363315701340051	NA	P11387	TOP1_HUMAN	DNA topoisomerase 1 (EC 5.99.1.2) (DNA topoisomerase I)	TOP1
P11388	P11388_S1247	0.491541030054555	NA	P11388	TOP2A_HUMAN	DNA topoisomerase 2-alpha (EC 5.99.1.3) (DNA topoisomerase II, alpha isozyme)	TOP2A
P11388	P11388_S1391	-1.54424336999113	NA	P11388	TOP2A_HUMAN	DNA topoisomerase 2-alpha (EC 5.99.1.3) (DNA topoisomerase II, alpha isozyme)	TOP2A
P11388	P11388_S29	1.02218300886061	NA	P11388	TOP2A_HUMAN	DNA topoisomerase 2-alpha (EC 5.99.1.3) (DNA topoisomerase II, alpha isozyme)	TOP2A
P11388	P11388_T1397	-Inf	NA	P11388	TOP2A_HUMAN	DNA topoisomerase 2-alpha (EC 5.99.1.3) (DNA topoisomerase II, alpha isozyme)	TOP2A
P11717	P11717_S2347	1.00547352315544	0.0730573188494659	P11717	MPRI_HUMAN	Cation-independent mannose-6-phosphate receptor (CI Man-6-P receptor) (CI-MPR) (M6PR) (300 kDa mannose 6-phosphate receptor) (MPR 300) (Insulin-like growth factor 2 receptor) (Insulin-like growth factor II receptor) (IGF-II receptor) (M6P/IGF2 receptor) (M6P/IGF2R) (CD antigen CD222)	IGF2R
P12270	P12270_S2073	0.102029092751	0.853608281336259	P12270	TPR_HUMAN	Nucleoprotein TPR	TPR
P12270	P12270_T1677	NA	NA	P12270	TPR_HUMAN	Nucleoprotein TPR	TPR
P12694	P12694_S337	-0.495722104834168	0.586512162501509	P12694	ODBA_HUMAN	2-oxoisovalerate dehydrogenase subunit alpha, mitochondrial (EC 1.2.4.4) (Branched-chain alpha-keto acid dehydrogenase E1 component alpha chain) (BCKDE1A) (BCKDH E1-alpha)	BCKDHA
P12694	P12694_S337,P12694_S342	-Inf	NA	P12694	ODBA_HUMAN	2-oxoisovalerate dehydrogenase subunit alpha, mitochondrial (EC 1.2.4.4) (Branched-chain alpha-keto acid dehydrogenase E1 component alpha chain) (BCKDE1A) (BCKDH E1-alpha)	BCKDHA
P12694	P12694_S337,P12694_S347	-2.90094252144352	NA	P12694	ODBA_HUMAN	2-oxoisovalerate dehydrogenase subunit alpha, mitochondrial (EC 1.2.4.4) (Branched-chain alpha-keto acid dehydrogenase E1 component alpha chain) (BCKDE1A) (BCKDH E1-alpha)	BCKDHA
P12694	P12694_S347	-1.2603987049454	0.112465546643048	P12694	ODBA_HUMAN	2-oxoisovalerate dehydrogenase subunit alpha, mitochondrial (EC 1.2.4.4) (Branched-chain alpha-keto acid dehydrogenase E1 component alpha chain) (BCKDE1A) (BCKDH E1-alpha)	BCKDHA
P12931	P12931_S17	0.0557399119840412	NA	P12931	SRC_HUMAN	Proto-oncogene tyrosine-protein kinase Src (EC 2.7.10.2) (Proto-oncogene c-Src) (pp60c-src) (p60-Src)	SRC
P13639	P13639_T57	0.725133984857481	0.313445114185428	P13639	EF2_HUMAN	Elongation factor 2 (EF-2)	EEF2
P13861	P13861_S80	-0.760232359898981	NA	P13861	KAP2_HUMAN	cAMP-dependent protein kinase type II-alpha regulatory subunit	PRKAR2A
P13861	P13861_S99	0.536827513970148	0.247441150913164	P13861	KAP2_HUMAN	cAMP-dependent protein kinase type II-alpha regulatory subunit	PRKAR2A
P14209	P14209_T181	0.703781481265068	NA	P14209	CD99_HUMAN	CD99 antigen (12E7) (E2 antigen) (Protein MIC2) (T-cell surface glycoprotein E2) (CD antigen CD99)	CD99
P14618	P14618_S249	3.62637011331663	0.0872218013199175	P14618	KPYM_HUMAN	Pyruvate kinase isozymes M1/M2 (EC 2.7.1.40) (Cytosolic thyroid hormone-binding protein) (CTHBP) (Opa-interacting protein 3) (OIP-3) (Pyruvate kinase 2/3) (Pyruvate kinase muscle isozyme) (Thyroid hormone-binding protein 1) (THBP1) (Tumor M2-PK) (p58)	PKM
P14625	P14625_S306	1.39334017047059	NA	P14625	ENPL_HUMAN	Endoplasmin (94 kDa glucose-regulated protein) (GRP-94) (Heat shock protein 90 kDa beta member 1) (Tumor rejection antigen 1) (gp96 homolog)	HSP90B1
P14866	P14866_S52	0.679664563374047	NA	P14866	HNRPL_HUMAN	Heterogeneous nuclear ribonucleoprotein L (hnRNP L)	HNRNPL
P15056	P15056_S729	0.580650605543516	0.270643034319287	P15056	BRAF_HUMAN	Serine/threonine-protein kinase B-raf (EC 2.7.11.1) (Proto-oncogene B-Raf) (p94) (v-Raf murine sarcoma viral oncogene homolog B1)	BRAF
P15151	P15151_S406	NA	NA	P15151	PVR_HUMAN	Poliovirus receptor (Nectin-like protein 5) (NECL-5) (CD antigen CD155)	PVR
P15336	P15336_S307	0.487757730455708	NA	P15336	ATF2_HUMAN	Cyclic AMP-dependent transcription factor ATF-2 (cAMP-dependent transcription factor ATF-2) (Activating transcription factor 2) (Cyclic AMP-responsive element-binding protein 2) (CREB-2) (cAMP-responsive element-binding protein 2) (HB16) (cAMP response element-binding protein CRE-BP1)	ATF2
P15336	P15336_S307,P15336_S328	0.467489414402678	0.330638010117244	P15336	ATF2_HUMAN	Cyclic AMP-dependent transcription factor ATF-2 (cAMP-dependent transcription factor ATF-2) (Activating transcription factor 2) (Cyclic AMP-responsive element-binding protein 2) (CREB-2) (cAMP-responsive element-binding protein 2) (HB16) (cAMP response element-binding protein CRE-BP1)	ATF2
P15336	P15336_S328	-1.41044643181614	0.0320551028658849	P15336	ATF2_HUMAN	Cyclic AMP-dependent transcription factor ATF-2 (cAMP-dependent transcription factor ATF-2) (Activating transcription factor 2) (Cyclic AMP-responsive element-binding protein 2) (CREB-2) (cAMP-responsive element-binding protein 2) (HB16) (cAMP response element-binding protein CRE-BP1)	ATF2
P15336	P15336_T305	0.0118921495311578	NA	P15336	ATF2_HUMAN	Cyclic AMP-dependent transcription factor ATF-2 (cAMP-dependent transcription factor ATF-2) (Activating transcription factor 2) (Cyclic AMP-responsive element-binding protein 2) (CREB-2) (cAMP-responsive element-binding protein 2) (HB16) (cAMP response element-binding protein CRE-BP1)	ATF2
P15336	P15336_T71	-0.0526251272655078	NA	P15336	ATF2_HUMAN	Cyclic AMP-dependent transcription factor ATF-2 (cAMP-dependent transcription factor ATF-2) (Activating transcription factor 2) (Cyclic AMP-responsive element-binding protein 2) (CREB-2) (cAMP-responsive element-binding protein 2) (HB16) (cAMP response element-binding protein CRE-BP1)	ATF2
P15408	P15408_S200	0.2298426915883	0.578609062605397	P15408	FOSL2_HUMAN	Fos-related antigen 2 (FRA-2)	FOSL2
P15880	P15880_S281	1.73472556657952	0.19143055817665	P15880	RS2_HUMAN	40S ribosomal protein S2 (40S ribosomal protein S4) (Protein LLRep3)	RPS2
P15880	P15880_T276	1.83712202785906	NA	P15880	RS2_HUMAN	40S ribosomal protein S2 (40S ribosomal protein S4) (Protein LLRep3)	RPS2
P15924	P15924_S2820	-Inf	NA	P15924	DESP_HUMAN	Desmoplakin (DP) (250/210 kDa paraneoplastic pemphigus antigen)	DSP
P15924	P15924_S2821	-0.956287553814078	NA	P15924	DESP_HUMAN	Desmoplakin (DP) (250/210 kDa paraneoplastic pemphigus antigen)	DSP
P16070	P16070_S697	0.29445170638679	0.573027347194066	P16070	CD44_HUMAN	CD44 antigen (CDw44) (Epican) (Extracellular matrix receptor III) (ECMR-III) (GP90 lymphocyte homing/adhesion receptor) (HUTCH-I) (Heparan sulfate proteoglycan) (Hermes antigen) (Hyaluronate receptor) (Phagocytic glycoprotein 1) (PGP-1) (Phagocytic glycoprotein I) (PGP-I) (CD antigen CD44)	CD44
P16220	P16220_S142	NA	NA	P16220	CREB1_HUMAN	Cyclic AMP-responsive element-binding protein 1 (CREB-1) (cAMP-responsive element-binding protein 1)	CREB1
P16401	P16401_S18	-0.493885097059528	0.150740028598099	P16401	H15_HUMAN	Histone H1.5 (Histone H1a) (Histone H1b) (Histone H1s-3)	HIST1H1B
P16401	P16401_S2	-1.33648750461769	0.00256907725234479	P16401	H15_HUMAN	Histone H1.5 (Histone H1a) (Histone H1b) (Histone H1s-3)	HIST1H1B
P16401	P16401_S2,P16401_S18	-Inf	NA	P16401	H15_HUMAN	Histone H1.5 (Histone H1a) (Histone H1b) (Histone H1s-3)	HIST1H1B
P16401	P16401_T4	-2.30713172138459	NA	P16401	H15_HUMAN	Histone H1.5 (Histone H1a) (Histone H1b) (Histone H1s-3)	HIST1H1B
P16401;Q02539;P10412;P16402;P16403	P16401_S107,Q02539_S107,P10412_S104,P16402_S105,P16403_S104	1.18100662860375	0.200154651670385	P10412;P16401;P16402;P16403;Q02539	H14_HUMAN;H15_HUMAN;H13_HUMAN;H12_HUMAN;H11_HUMAN	Histone H1.4 (Histone H1b) (Histone H1s-4);Histone H1.5 (Histone H1a) (Histone H1b) (Histone H1s-3);Histone H1.3 (Histone H1c) (Histone H1s-2);Histone H1.2 (Histone H1c) (Histone H1d) (Histone H1s-1);Histone H1.1 (Histone H1a)	HIST1H1E;HIST1H1B;HIST1H1D;HIST1H1C;HIST1H1A
P16403	P16403_S2	-0.604561409897675	0.248139775912487	P16403	H12_HUMAN	Histone H1.2 (Histone H1c) (Histone H1d) (Histone H1s-1)	HIST1H1C
P16403	P16403_T4	1.70469203533217	NA	P16403	H12_HUMAN	Histone H1.2 (Histone H1c) (Histone H1d) (Histone H1s-1)	HIST1H1C
P16455	P16455_S201	-0.419055113082589	0.295200443515791	P16455	MGMT_HUMAN	Methylated-DNA--protein-cysteine methyltransferase (EC 2.1.1.63) (6-O-methylguanine-DNA methyltransferase) (MGMT) (O-6-methylguanine-DNA-alkyltransferase)	MGMT
P16949	P16949_S16	0.618929519877831	0.687164601812742	P16949	STMN1_HUMAN	Stathmin (Leukemia-associated phosphoprotein p18) (Metablastin) (Oncoprotein 18) (Op18) (Phosphoprotein p19) (pp19) (Prosolin) (Protein Pr22) (pp17)	STMN1
P16949	P16949_S25	1.07974482178699	0.411728055377432	P16949	STMN1_HUMAN	Stathmin (Leukemia-associated phosphoprotein p18) (Metablastin) (Oncoprotein 18) (Op18) (Phosphoprotein p19) (pp19) (Prosolin) (Protein Pr22) (pp17)	STMN1
P16949	P16949_S38	1.42604363939325	0.16269260394447	P16949	STMN1_HUMAN	Stathmin (Leukemia-associated phosphoprotein p18) (Metablastin) (Oncoprotein 18) (Op18) (Phosphoprotein p19) (pp19) (Prosolin) (Protein Pr22) (pp17)	STMN1
P16949	P16949_S63	1.78862046252263	0.0192133322709127	P16949	STMN1_HUMAN	Stathmin (Leukemia-associated phosphoprotein p18) (Metablastin) (Oncoprotein 18) (Op18) (Phosphoprotein p19) (pp19) (Prosolin) (Protein Pr22) (pp17)	STMN1
P16989	P16989_S203	0.611757159813717	NA	P16989	DBPA_HUMAN	DNA-binding protein A (Cold shock domain-containing protein A) (Single-strand DNA-binding protein NF-GMB)	CSDA
P16989	P16989_S369	Inf	NA	P16989	DBPA_HUMAN	DNA-binding protein A (Cold shock domain-containing protein A) (Single-strand DNA-binding protein NF-GMB)	CSDA
P17096	P17096_S102	-2.8370838860127	0.0169973171766098	P17096	HMGA1_HUMAN	High mobility group protein HMG-I/HMG-Y (HMG-I(Y)) (High mobility group AT-hook protein 1) (High mobility group protein A1) (High mobility group protein R)	HMGA1
P17096	P17096_S5	-0.368450930793241	NA	P17096	HMGA1_HUMAN	High mobility group protein HMG-I/HMG-Y (HMG-I(Y)) (High mobility group AT-hook protein 1) (High mobility group protein A1) (High mobility group protein R)	HMGA1
P17252	P17252_S10	-0.440644565956177	0.0185568223406829	P17252	KPCA_HUMAN	Protein kinase C alpha type (PKC-A) (PKC-alpha) (EC 2.7.11.13)	PRKCA
P17252	P17252_T11	Inf	NA	P17252	KPCA_HUMAN	Protein kinase C alpha type (PKC-A) (PKC-alpha) (EC 2.7.11.13)	PRKCA
P17275	P17275_T255,P17275_S259	-0.0866486028404967	NA	P17275	JUNB_HUMAN	Transcription factor jun-B	JUNB
P17302	P17302_S364	1.91144992127794	NA	P17302	CXA1_HUMAN	Gap junction alpha-1 protein (Connexin-43) (Cx43) (Gap junction 43 kDa heart protein)	GJA1
P17544	P17544_S434	-0.463784519951956	NA	P17544	ATF7_HUMAN	Cyclic AMP-dependent transcription factor ATF-7 (cAMP-dependent transcription factor ATF-7) (Activating transcription factor 7) (Transcription factor ATF-A)	ATF7
P17812	P17812_S562	-0.34854909597646	0.66655274996727	P17812	PYRG1_HUMAN	CTP synthase 1 (EC 6.3.4.2) (CTP synthetase 1) (UTP--ammonia ligase 1)	CTPS1
P17812	P17812_S571	1.7773564383942	NA	P17812	PYRG1_HUMAN	CTP synthase 1 (EC 6.3.4.2) (CTP synthetase 1) (UTP--ammonia ligase 1)	CTPS1
P17812	P17812_S574	-1.61693280814278	0.0660245128212089	P17812	PYRG1_HUMAN	CTP synthase 1 (EC 6.3.4.2) (CTP synthetase 1) (UTP--ammonia ligase 1)	CTPS1
P17812	P17812_S575	0.749164399608768	NA	P17812	PYRG1_HUMAN	CTP synthase 1 (EC 6.3.4.2) (CTP synthetase 1) (UTP--ammonia ligase 1)	CTPS1
P17844	P17844_S5	0.116805900131903	NA	P17844	DDX5_HUMAN	Probable ATP-dependent RNA helicase DDX5 (EC 3.6.4.13) (DEAD box protein 5) (RNA helicase p68)	DDX5
P17844	P17844_S520	2.78498656919099	0.145426058762383	P17844	DDX5_HUMAN	Probable ATP-dependent RNA helicase DDX5 (EC 3.6.4.13) (DEAD box protein 5) (RNA helicase p68)	DDX5
P17844	P17844_S6	0.355361467520844	0.744517183537613	P17844	DDX5_HUMAN	Probable ATP-dependent RNA helicase DDX5 (EC 3.6.4.13) (DEAD box protein 5) (RNA helicase p68)	DDX5
P18031	P18031_S378	-0.616022218352321	NA	P18031	PTN1_HUMAN	Tyrosine-protein phosphatase non-receptor type 1 (EC 3.1.3.48) (Protein-tyrosine phosphatase 1B) (PTP-1B)	PTPN1
P18084	P18084_S779	1.26737381755279	NA	P18084	ITB5_HUMAN	Integrin beta-5	ITGB5
P18583	P18583_S1556	-0.74169201823556	NA	P18583	SON_HUMAN	Protein SON (Bax antagonist selected in saccharomyces 1) (BASS1) (Negative regulatory element-binding protein) (NRE-binding protein) (Protein DBP-5) (SON3)	SON
P18583	P18583_S1769	-1.25806899452542	0.121354572207419	P18583	SON_HUMAN	Protein SON (Bax antagonist selected in saccharomyces 1) (BASS1) (Negative regulatory element-binding protein) (NRE-binding protein) (Protein DBP-5) (SON3)	SON
P18583	P18583_S1784	-1.01821241982818	NA	P18583	SON_HUMAN	Protein SON (Bax antagonist selected in saccharomyces 1) (BASS1) (Negative regulatory element-binding protein) (NRE-binding protein) (Protein DBP-5) (SON3)	SON
P18583	P18583_S1824	-0.309060991111838	0.896602534173502	P18583	SON_HUMAN	Protein SON (Bax antagonist selected in saccharomyces 1) (BASS1) (Negative regulatory element-binding protein) (NRE-binding protein) (Protein DBP-5) (SON3)	SON
P18583	P18583_S1948,P18583_S1952	-Inf	NA	P18583	SON_HUMAN	Protein SON (Bax antagonist selected in saccharomyces 1) (BASS1) (Negative regulatory element-binding protein) (NRE-binding protein) (Protein DBP-5) (SON3)	SON
P18583	P18583_S1952	NA	NA	P18583	SON_HUMAN	Protein SON (Bax antagonist selected in saccharomyces 1) (BASS1) (Negative regulatory element-binding protein) (NRE-binding protein) (Protein DBP-5) (SON3)	SON
P18583	P18583_S2009,P18583_S2011	-0.181326044805913	NA	P18583	SON_HUMAN	Protein SON (Bax antagonist selected in saccharomyces 1) (BASS1) (Negative regulatory element-binding protein) (NRE-binding protein) (Protein DBP-5) (SON3)	SON
P18583	P18583_S2009,P18583_S2013	-2.43481486392598	NA	P18583	SON_HUMAN	Protein SON (Bax antagonist selected in saccharomyces 1) (BASS1) (Negative regulatory element-binding protein) (NRE-binding protein) (Protein DBP-5) (SON3)	SON
P18583	P18583_S2013	0.351791174049883	NA	P18583	SON_HUMAN	Protein SON (Bax antagonist selected in saccharomyces 1) (BASS1) (Negative regulatory element-binding protein) (NRE-binding protein) (Protein DBP-5) (SON3)	SON
P18583	P18583_S2029	-1.37887770975408	0.149662611251297	P18583	SON_HUMAN	Protein SON (Bax antagonist selected in saccharomyces 1) (BASS1) (Negative regulatory element-binding protein) (NRE-binding protein) (Protein DBP-5) (SON3)	SON
P18583	P18583_S283	-2.07616448690257	0.118671636329758	P18583	SON_HUMAN	Protein SON (Bax antagonist selected in saccharomyces 1) (BASS1) (Negative regulatory element-binding protein) (NRE-binding protein) (Protein DBP-5) (SON3)	SON
P18583	P18583_S287	-0.56245514051858	0.196969467672826	P18583	SON_HUMAN	Protein SON (Bax antagonist selected in saccharomyces 1) (BASS1) (Negative regulatory element-binding protein) (NRE-binding protein) (Protein DBP-5) (SON3)	SON
P18583	P18583_T1555	-0.983977592439696	0.161650147219363	P18583	SON_HUMAN	Protein SON (Bax antagonist selected in saccharomyces 1) (BASS1) (Negative regulatory element-binding protein) (NRE-binding protein) (Protein DBP-5) (SON3)	SON
P18615	P18615_S115	0.235186970499607	0.602864993902362	P18615	NELFE_HUMAN	Negative elongation factor E (NELF-E) (RNA-binding protein RD)	RDBP
P18615	P18615_S179	0.219425680695569	0.789138298047521	P18615	NELFE_HUMAN	Negative elongation factor E (NELF-E) (RNA-binding protein RD)	RDBP
P18615	P18615_S251	-0.190385400042497	0.300637088006992	P18615	NELFE_HUMAN	Negative elongation factor E (NELF-E) (RNA-binding protein RD)	RDBP
P18615	P18615_S49	-Inf	NA	P18615	NELFE_HUMAN	Negative elongation factor E (NELF-E) (RNA-binding protein RD)	RDBP
P18615	P18615_S51	0.958304240669435	0.0467417298243888	P18615	NELFE_HUMAN	Negative elongation factor E (NELF-E) (RNA-binding protein RD)	RDBP
P18754	P18754_S11	0.0494725358142982	0.939995822619201	P18754	RCC1_HUMAN	Regulator of chromosome condensation (Cell cycle regulatory protein) (Chromosome condensation protein 1)	RCC1
P18858	P18858_S141	-0.621175073990432	0.51373731216798	P18858	DNLI1_HUMAN	DNA ligase 1 (EC 6.5.1.1) (DNA ligase I) (Polydeoxyribonucleotide synthase [ATP] 1)	LIG1
P18858	P18858_S51	-0.286589502721102	NA	P18858	DNLI1_HUMAN	DNA ligase 1 (EC 6.5.1.1) (DNA ligase I) (Polydeoxyribonucleotide synthase [ATP] 1)	LIG1
P18858	P18858_T195	-0.501350390800344	0.16342065530119	P18858	DNLI1_HUMAN	DNA ligase 1 (EC 6.5.1.1) (DNA ligase I) (Polydeoxyribonucleotide synthase [ATP] 1)	LIG1
P18887	P18887_S210	0.0196260679424802	NA	P18887	XRCC1_HUMAN	DNA repair protein XRCC1 (X-ray repair cross-complementing protein 1)	XRCC1
P18887	P18887_S241	-0.691250212797167	0.273831207269265	P18887	XRCC1_HUMAN	DNA repair protein XRCC1 (X-ray repair cross-complementing protein 1)	XRCC1
P18887	P18887_S446	0.0875582630742855	NA	P18887	XRCC1_HUMAN	DNA repair protein XRCC1 (X-ray repair cross-complementing protein 1)	XRCC1
P18887	P18887_S447,P18887_T453	-0.413910258217437	NA	P18887	XRCC1_HUMAN	DNA repair protein XRCC1 (X-ray repair cross-complementing protein 1)	XRCC1
P19174	P19174_S1248	2.53106630741632	0.00809997605192603	P19174	PLCG1_HUMAN	1-phosphatidylinositol 4,5-bisphosphate phosphodiesterase gamma-1 (EC 3.1.4.11) (PLC-148) (Phosphoinositide phospholipase C-gamma-1) (Phospholipase C-II) (PLC-II) (Phospholipase C-gamma-1) (PLC-gamma-1)	PLCG1
P19338	P19338_S41	-1.84669557709563	NA	P19338	NUCL_HUMAN	Nucleolin (Protein C23)	NCL
P19338	P19338_S563	0.312104811560137	0.38094564203182	P19338	NUCL_HUMAN	Nucleolin (Protein C23)	NCL
P19338	P19338_S67	0.35027903823566	0.185662185114916	P19338	NUCL_HUMAN	Nucleolin (Protein C23)	NCL
P19338	P19338_T76	0.313138887139662	0.490133791742423	P19338	NUCL_HUMAN	Nucleolin (Protein C23)	NCL
P19338	P19338_T99	1.49732010599826	0.00114083872204018	P19338	NUCL_HUMAN	Nucleolin (Protein C23)	NCL
P19338	P19338_T99,P19338_T106	0.838148129248823	0.227099691658516	P19338	NUCL_HUMAN	Nucleolin (Protein C23)	NCL
P19634	P19634_S693	-0.221943189659138	0.713194314713066	P19634	SL9A1_HUMAN	Sodium/hydrogen exchanger 1 (APNH) (Na(+)/H(+) antiporter, amiloride-sensitive) (Na(+)/H(+) exchanger 1) (NHE-1) (Solute carrier family 9 member 1)	SLC9A1
P19634	P19634_S703	0.0502720589822125	0.955550043707346	P19634	SL9A1_HUMAN	Sodium/hydrogen exchanger 1 (APNH) (Na(+)/H(+) antiporter, amiloride-sensitive) (Na(+)/H(+) exchanger 1) (NHE-1) (Solute carrier family 9 member 1)	SLC9A1
P19634	P19634_S783	-Inf	NA	P19634	SL9A1_HUMAN	Sodium/hydrogen exchanger 1 (APNH) (Na(+)/H(+) antiporter, amiloride-sensitive) (Na(+)/H(+) exchanger 1) (NHE-1) (Solute carrier family 9 member 1)	SLC9A1
P19634	P19634_S785	-0.455847089593803	0.486876727881299	P19634	SL9A1_HUMAN	Sodium/hydrogen exchanger 1 (APNH) (Na(+)/H(+) antiporter, amiloride-sensitive) (Na(+)/H(+) exchanger 1) (NHE-1) (Solute carrier family 9 member 1)	SLC9A1
P20020	P20020_S1177	0.660711301117093	NA	P20020	AT2B1_HUMAN	Plasma membrane calcium-transporting ATPase 1 (PMCA1) (EC 3.6.3.8) (Plasma membrane calcium ATPase isoform 1) (Plasma membrane calcium pump isoform 1)	ATP2B1
P20020	P20020_S17	-2.52226438653257	NA	P20020	AT2B1_HUMAN	Plasma membrane calcium-transporting ATPase 1 (PMCA1) (EC 3.6.3.8) (Plasma membrane calcium ATPase isoform 1) (Plasma membrane calcium pump isoform 1)	ATP2B1
P20042	P20042_S2	-0.793169433559385	0.445816805294026	P20042	IF2B_HUMAN	Eukaryotic translation initiation factor 2 subunit 2 (Eukaryotic translation initiation factor 2 subunit beta) (eIF-2-beta)	EIF2S2
P20700	P20700_S23	0.761309360451369	0.303749000272447	P20700	LMNB1_HUMAN	Lamin-B1	LMNB1
P20700	P20700_T20	0.126692505295249	0.859242879780472	P20700	LMNB1_HUMAN	Lamin-B1	LMNB1
P20700	P20700_T20,P20700_S23	-1.01432726064391	0.0689949980297015	P20700	LMNB1_HUMAN	Lamin-B1	LMNB1
P20700	P20700_T19,P20700_S23	-1.85443667724492	0.211951070356824	P20700	LMNB1_HUMAN	Lamin-B1	LMNB1
P20700;Q03252	P20700_S393,Q03252_S387	-1.08239224272359	0.480431463123382	P20700;Q03252	LMNB1_HUMAN;LMNB2_HUMAN	Lamin-B1;Lamin-B2	LMNB1;LMNB2
P20700;Q03252	P20700_S391,P20700_S393,Q03252_S385,Q03252_S387	-1.37333692321471	NA	P20700;Q03252	LMNB1_HUMAN;LMNB2_HUMAN	Lamin-B1;Lamin-B2	LMNB1;LMNB2
P20700;Q03252	P20700_S391,Q03252_S385	-0.640968150682779	0.35793518161398	P20700;Q03252	LMNB1_HUMAN;LMNB2_HUMAN	Lamin-B1;Lamin-B2	LMNB1;LMNB2
P20810	P20810_S133	0.311280970433705	0.890247997598178	P20810	ICAL_HUMAN	Calpastatin (Calpain inhibitor) (Sperm BS-17 component)	CAST
P20810	P20810_S71	0.813150819687941	0.00543711974481953	P20810	ICAL_HUMAN	Calpastatin (Calpain inhibitor) (Sperm BS-17 component)	CAST
P20962	P20962_S2	-0.128529898294313	0.243753409429302	P20962	PTMS_HUMAN	Parathymosin	PTMS
P20962	P20962_S2,P20962_S5	-Inf	NA	P20962	PTMS_HUMAN	Parathymosin	PTMS
P20962	P20962_S5	0.143294514100508	0.60053018848559	P20962	PTMS_HUMAN	Parathymosin	PTMS
P21127	P21127_S65	-Inf	NA	P21127	CD11B_HUMAN	Cyclin-dependent kinase 11B (EC 2.7.11.22) (Cell division cycle 2-like protein kinase 1) (CLK-1) (Cell division protein kinase 11B) (Galactosyltransferase-associated protein kinase p58/GTA) (PITSLRE serine/threonine-protein kinase CDC2L1) (p58 CLK-1)	CDK11B
P21127	P21127_T61	-0.242429333573787	0.686507422321413	P21127	CD11B_HUMAN	Cyclin-dependent kinase 11B (EC 2.7.11.22) (Cell division cycle 2-like protein kinase 1) (CLK-1) (Cell division protein kinase 11B) (Galactosyltransferase-associated protein kinase p58/GTA) (PITSLRE serine/threonine-protein kinase CDC2L1) (p58 CLK-1)	CDK11B
P21127;Q9UQ88	P21127_S232,Q9UQ88_S220	0.759014086921833	0.283337884420492	P21127;Q9UQ88	CD11B_HUMAN;CD11A_HUMAN	Cyclin-dependent kinase 11B (EC 2.7.11.22) (Cell division cycle 2-like protein kinase 1) (CLK-1) (Cell division protein kinase 11B) (Galactosyltransferase-associated protein kinase p58/GTA) (PITSLRE serine/threonine-protein kinase CDC2L1) (p58 CLK-1);Cyclin-dependent kinase 11A (EC 2.7.11.22) (Cell division cycle 2-like protein kinase 2) (Cell division protein kinase 11A) (Galactosyltransferase-a…	CDK11B;CDK11A
P21127;Q9UQ88	P21127_S234,Q9UQ88_S222	-1.42591944528941	NA	P21127;Q9UQ88	CD11B_HUMAN;CD11A_HUMAN	Cyclin-dependent kinase 11B (EC 2.7.11.22) (Cell division cycle 2-like protein kinase 1) (CLK-1) (Cell division protein kinase 11B) (Galactosyltransferase-associated protein kinase p58/GTA) (PITSLRE serine/threonine-protein kinase CDC2L1) (p58 CLK-1);Cyclin-dependent kinase 11A (EC 2.7.11.22) (Cell division cycle 2-like protein kinase 2) (Cell division protein kinase 11A) (Galactosyltransferase-a…	CDK11B;CDK11A
P21291	P21291_S192	0.804725748952807	0.454989794216758	P21291	CSRP1_HUMAN	Cysteine and glycine-rich protein 1 (Cysteine-rich protein 1) (CRP) (CRP1)	CSRP1
P21333	P21333_S1084	1.23814979638728	0.0143117640032138	P21333	FLNA_HUMAN	Filamin-A (FLN-A) (Actin-binding protein 280) (ABP-280) (Alpha-filamin) (Endothelial actin-binding protein) (Filamin-1) (Non-muscle filamin)	FLNA
P21333	P21333_S1459	-0.522509022290734	0.329885510453813	P21333	FLNA_HUMAN	Filamin-A (FLN-A) (Actin-binding protein 280) (ABP-280) (Alpha-filamin) (Endothelial actin-binding protein) (Filamin-1) (Non-muscle filamin)	FLNA
P21333	P21333_S2152	0.747300614016749	0.14254861440784	P21333	FLNA_HUMAN	Filamin-A (FLN-A) (Actin-binding protein 280) (ABP-280) (Alpha-filamin) (Endothelial actin-binding protein) (Filamin-1) (Non-muscle filamin)	FLNA
P22059	P22059_S190	-Inf	NA	P22059	OSBP1_HUMAN	Oxysterol-binding protein 1	OSBP
P22059	P22059_S193	0.244463975225077	NA	P22059	OSBP1_HUMAN	Oxysterol-binding protein 1	OSBP
P22087	P22087_S124	2.08295140776551	0.123855420954782	P22087	FBRL_HUMAN	rRNA 2'-O-methyltransferase fibrillarin (EC 2.1.1.-) (34 kDa nucleolar scleroderma antigen)	FBL
P22314	P22314_S13	1.7124339256135	0.0594115777175201	P22314	UBA1_HUMAN	Ubiquitin-like modifier-activating enzyme 1 (Protein A1S9) (Ubiquitin-activating enzyme E1)	UBA1
P22314	P22314_S13,P22314_S21	0.252105154837665	NA	P22314	UBA1_HUMAN	Ubiquitin-like modifier-activating enzyme 1 (Protein A1S9) (Ubiquitin-activating enzyme E1)	UBA1
P22314	P22314_S13,P22314_S24	1.30930546528447	NA	P22314	UBA1_HUMAN	Ubiquitin-like modifier-activating enzyme 1 (Protein A1S9) (Ubiquitin-activating enzyme E1)	UBA1
P22314	P22314_S4	0.364461420367671	0.236463033634903	P22314	UBA1_HUMAN	Ubiquitin-like modifier-activating enzyme 1 (Protein A1S9) (Ubiquitin-activating enzyme E1)	UBA1
P22314	P22314_S46	1.36038470347128	0.193741433111721	P22314	UBA1_HUMAN	Ubiquitin-like modifier-activating enzyme 1 (Protein A1S9) (Ubiquitin-activating enzyme E1)	UBA1
P22626	P22626_S231	-0.105099019297657	NA	P22626	ROA2_HUMAN	Heterogeneous nuclear ribonucleoproteins A2/B1 (hnRNP A2/B1)	HNRNPA2B1
P22626	P22626_S259	-0.0735601747692657	0.656830043507608	P22626	ROA2_HUMAN	Heterogeneous nuclear ribonucleoproteins A2/B1 (hnRNP A2/B1)	HNRNPA2B1
P22626	P22626_S324	Inf	NA	P22626	ROA2_HUMAN	Heterogeneous nuclear ribonucleoproteins A2/B1 (hnRNP A2/B1)	HNRNPA2B1
P22670	P22670_S117	-Inf	NA	P22670	RFX1_HUMAN	MHC class II regulatory factor RFX1 (Enhancer factor C) (EF-C) (Regulatory factor X 1) (RFX) (Transcription factor RFX1)	RFX1
P22670	P22670_S204	0.16416138578969	NA	P22670	RFX1_HUMAN	MHC class II regulatory factor RFX1 (Enhancer factor C) (EF-C) (Regulatory factor X 1) (RFX) (Transcription factor RFX1)	RFX1
P22681	P22681_S619	0.506706695137751	NA	P22681	CBL_HUMAN	E3 ubiquitin-protein ligase CBL (EC 6.3.2.-) (Casitas B-lineage lymphoma proto-oncogene) (Proto-oncogene c-Cbl) (RING finger protein 55) (Signal transduction protein CBL)	CBL
P23193	P23193_S100	-0.861127376205351	0.22501630146797	P23193	TCEA1_HUMAN	Transcription elongation factor A protein 1 (Transcription elongation factor S-II protein 1) (Transcription elongation factor TFIIS.o)	TCEA1
P23193	P23193_S57	Inf	NA	P23193	TCEA1_HUMAN	Transcription elongation factor A protein 1 (Transcription elongation factor S-II protein 1) (Transcription elongation factor TFIIS.o)	TCEA1
P23381	P23381_S467	1.21068963761973	NA	P23381	SYWC_HUMAN	Tryptophan--tRNA ligase, cytoplasmic (EC 6.1.1.2) (Interferon-induced protein 53) (IFP53) (Tryptophanyl-tRNA synthetase) (TrpRS) (hWRS) [Cleaved into: T1-TrpRS; T2-TrpRS]	WARS
P23396	P23396_T220	-1.83655810890238	NA	P23396	RS3_HUMAN	40S ribosomal protein S3	RPS3
P23396	P23396_T221	-1.40795019556978	0.339819317854573	P23396	RS3_HUMAN	40S ribosomal protein S3	RPS3
P23443	P23443_S447	-1.13183135608629	NA	P23443	KS6B1_HUMAN	Ribosomal protein S6 kinase beta-1 (S6K-beta-1) (S6K1) (EC 2.7.11.1) (70 kDa ribosomal protein S6 kinase 1) (P70S6K1) (p70-S6K 1) (Ribosomal protein S6 kinase I) (Serine/threonine-protein kinase 14A) (p70 ribosomal S6 kinase alpha) (p70 S6 kinase alpha) (p70 S6K-alpha) (p70 S6KA)	RPS6KB1
P23469	P23469_S105	Inf	NA	P23469	PTPRE_HUMAN	Receptor-type tyrosine-protein phosphatase epsilon (Protein-tyrosine phosphatase epsilon) (R-PTP-epsilon) (EC 3.1.3.48)	PTPRE
P23497	P23497_S409	-0.583915261870339	NA	P23497	SP100_HUMAN	Nuclear autoantigen Sp-100 (Lysp100b) (Nuclear dot-associated Sp100 protein) (Speckled 100 kDa)	SP100
P23528	P23528_S3	0.418178826030378	0.668655006302657	P23528	COF1_HUMAN	Cofilin-1 (18 kDa phosphoprotein) (p18) (Cofilin, non-muscle isoform)	CFL1
P23588	P23588_S230	1.01417065927833	NA	P23588	IF4B_HUMAN	Eukaryotic translation initiation factor 4B (eIF-4B)	EIF4B
P23588	P23588_S283	1.53894313529284	NA	P23588	IF4B_HUMAN	Eukaryotic translation initiation factor 4B (eIF-4B)	EIF4B
P23588	P23588_S406	0.482947182836417	0.0731609386022343	P23588	IF4B_HUMAN	Eukaryotic translation initiation factor 4B (eIF-4B)	EIF4B
P23588	P23588_S406,P23588_S409	1.31134105579235	NA	P23588	IF4B_HUMAN	Eukaryotic translation initiation factor 4B (eIF-4B)	EIF4B
P23588	P23588_S418	-3.46768996330053	NA	P23588	IF4B_HUMAN	Eukaryotic translation initiation factor 4B (eIF-4B)	EIF4B
P23588	P23588_S418,P23588_T420	0.0545619795306464	NA	P23588	IF4B_HUMAN	Eukaryotic translation initiation factor 4B (eIF-4B)	EIF4B
P23588	P23588_S422	-0.00267709127636081	0.996968711316389	P23588	IF4B_HUMAN	Eukaryotic translation initiation factor 4B (eIF-4B)	EIF4B
P23588	P23588_S422,P23588_S424	NA	NA	P23588	IF4B_HUMAN	Eukaryotic translation initiation factor 4B (eIF-4B)	EIF4B
P23588	P23588_S422,P23588_S425	1.18737891270285	0.370329175674444	P23588	IF4B_HUMAN	Eukaryotic translation initiation factor 4B (eIF-4B)	EIF4B
P23588	P23588_S424	4.8523537170404	NA	P23588	IF4B_HUMAN	Eukaryotic translation initiation factor 4B (eIF-4B)	EIF4B
P23588	P23588_S425	0.659814714037737	0.631504312071633	P23588	IF4B_HUMAN	Eukaryotic translation initiation factor 4B (eIF-4B)	EIF4B
P23588	P23588_S495,P23588_S497	-Inf	NA	P23588	IF4B_HUMAN	Eukaryotic translation initiation factor 4B (eIF-4B)	EIF4B
P23588	P23588_S497	-0.102415709634158	0.684429955593736	P23588	IF4B_HUMAN	Eukaryotic translation initiation factor 4B (eIF-4B)	EIF4B
P23588	P23588_S497,P23588_S504	1.55736333723959	NA	P23588	IF4B_HUMAN	Eukaryotic translation initiation factor 4B (eIF-4B)	EIF4B
P23588	P23588_S498	Inf	NA	P23588	IF4B_HUMAN	Eukaryotic translation initiation factor 4B (eIF-4B)	EIF4B
P23588	P23588_S498,P23588_S504	1.37487780828038	NA	P23588	IF4B_HUMAN	Eukaryotic translation initiation factor 4B (eIF-4B)	EIF4B
P23588	P23588_S504	1.2648271907715	0.284997957225549	P23588	IF4B_HUMAN	Eukaryotic translation initiation factor 4B (eIF-4B)	EIF4B
P23588	P23588_T420	2.02300980330641	NA	P23588	IF4B_HUMAN	Eukaryotic translation initiation factor 4B (eIF-4B)	EIF4B
P23588	P23588_T420,P23588_S422	0.465225485998493	NA	P23588	IF4B_HUMAN	Eukaryotic translation initiation factor 4B (eIF-4B)	EIF4B
P23634	P23634_S328	-Inf	NA	P23634	AT2B4_HUMAN	Plasma membrane calcium-transporting ATPase 4 (PMCA4) (EC 3.6.3.8) (Matrix-remodeling-associated protein 1) (Plasma membrane calcium ATPase isoform 4) (Plasma membrane calcium pump isoform 4)	ATP2B4
P24385	P24385_S41	0.209642300120398	NA	P24385	CCND1_HUMAN	G1/S-specific cyclin-D1 (B-cell lymphoma 1 protein) (BCL-1) (BCL-1 oncogene) (PRAD1 oncogene)	CCND1
P24928	P24928_S1913	0.441996996529782	0.305970222774945	P24928	RPB1_HUMAN	DNA-directed RNA polymerase II subunit RPB1 (RNA polymerase II subunit B1) (EC 2.7.7.6) (DNA-directed RNA polymerase II subunit A) (DNA-directed RNA polymerase III largest subunit) (RNA-directed RNA polymerase II subunit RPB1) (EC 2.7.7.48)	POLR2A
P24928	P24928_T1919	-Inf	NA	P24928	RPB1_HUMAN	DNA-directed RNA polymerase II subunit RPB1 (RNA polymerase II subunit B1) (EC 2.7.7.6) (DNA-directed RNA polymerase II subunit A) (DNA-directed RNA polymerase III largest subunit) (RNA-directed RNA polymerase II subunit RPB1) (EC 2.7.7.48)	POLR2A
P25054	P25054_S1042	-0.439451551126548	0.629475965928864	P25054	APC_HUMAN	Adenomatous polyposis coli protein (Protein APC) (Deleted in polyposis 2.5)	APC
P25054	P25054_S2794	NA	NA	P25054	APC_HUMAN	Adenomatous polyposis coli protein (Protein APC) (Deleted in polyposis 2.5)	APC
P25054	P25054_T1438	-0.622923755328334	0.502485019273181	P25054	APC_HUMAN	Adenomatous polyposis coli protein (Protein APC) (Deleted in polyposis 2.5)	APC
P25205	P25205_T722	0.0910215838826278	0.903430224414875	P25205	MCM3_HUMAN	DNA replication licensing factor MCM3 (EC 3.6.4.12) (DNA polymerase alpha holoenzyme-associated protein P1) (P1-MCM3) (RLF subunit beta) (p102)	MCM3
P25440	P25440_S298	-0.610409710878111	0.0931262513860798	P25440	BRD2_HUMAN	Bromodomain-containing protein 2 (O27.1.1) (Really interesting new gene 3 protein)	BRD2
P25440	P25440_S298,P25440_S301	-Inf	NA	P25440	BRD2_HUMAN	Bromodomain-containing protein 2 (O27.1.1) (Really interesting new gene 3 protein)	BRD2
P25440	P25440_S301	-Inf	NA	P25440	BRD2_HUMAN	Bromodomain-containing protein 2 (O27.1.1) (Really interesting new gene 3 protein)	BRD2
P25440	P25440_S633	-0.755525003275927	NA	P25440	BRD2_HUMAN	Bromodomain-containing protein 2 (O27.1.1) (Really interesting new gene 3 protein)	BRD2
P25705	P25705_S184	Inf	NA	P25705	ATPA_HUMAN	ATP synthase subunit alpha, mitochondrial	ATP5A1
P26006	P26006_S1042	0.319614121906733	0.41128779559894	P26006	ITA3_HUMAN	Integrin alpha-3 (CD49 antigen-like family member C) (FRP-2) (Galactoprotein B3) (GAPB3) (VLA-3 subunit alpha) (CD antigen CD49c) [Cleaved into: Integrin alpha-3 heavy chain; Integrin alpha-3 light chain]	ITGA3
P26368	P26368_S2	-1.3010789098292	0.313834916806133	P26368	U2AF2_HUMAN	Splicing factor U2AF 65 kDa subunit (U2 auxiliary factor 65 kDa subunit) (hU2AF(65)) (hU2AF65) (U2 snRNP auxiliary factor large subunit)	U2AF2
P26368	P26368_S79	-0.641393473627896	0.172970700480304	P26368	U2AF2_HUMAN	Splicing factor U2AF 65 kDa subunit (U2 auxiliary factor 65 kDa subunit) (hU2AF(65)) (hU2AF65) (U2 snRNP auxiliary factor large subunit)	U2AF2
P26599	P26599_S140	-Inf	NA	P26599	PTBP1_HUMAN	Polypyrimidine tract-binding protein 1 (PTB) (57 kDa RNA-binding protein PPTB-1) (Heterogeneous nuclear ribonucleoprotein I) (hnRNP I)	PTBP1
P26639	P26639_S8	1.1013950149513	0.046864720506552	P26639	SYTC_HUMAN	Threonine--tRNA ligase, cytoplasmic (EC 6.1.1.3) (Threonyl-tRNA synthetase) (ThrRS)	TARS
P27448	P27448_S601	Inf	NA	P27448	MARK3_HUMAN	MAP/microtubule affinity-regulating kinase 3 (EC 2.7.11.1) (C-TAK1) (cTAK1) (Cdc25C-associated protein kinase 1) (ELKL motif kinase 2) (EMK-2) (Protein kinase STK10) (Ser/Thr protein kinase PAR-1) (Par-1a) (Serine/threonine-protein kinase p78)	MARK3
P27448	P27448_T507	Inf	NA	P27448	MARK3_HUMAN	MAP/microtubule affinity-regulating kinase 3 (EC 2.7.11.1) (C-TAK1) (cTAK1) (Cdc25C-associated protein kinase 1) (ELKL motif kinase 2) (EMK-2) (Protein kinase STK10) (Ser/Thr protein kinase PAR-1) (Par-1a) (Serine/threonine-protein kinase p78)	MARK3
P27540	P27540_S77	Inf	NA	P27540	ARNT_HUMAN	Aryl hydrocarbon receptor nuclear translocator (ARNT protein) (Class E basic helix-loop-helix protein 2) (bHLHe2) (Dioxin receptor, nuclear translocator) (Hypoxia-inducible factor 1-beta) (HIF-1-beta) (HIF1-beta)	ARNT
P27707	P27707_S11	0.869905167089638	NA	P27707	DCK_HUMAN	Deoxycytidine kinase (dCK) (EC 2.7.1.74)	DCK
P27708	P27708_S1859	1.56352925543722	0.0253455616295137	P27708	PYR1_HUMAN	CAD protein [Includes: Glutamine-dependent carbamoyl-phosphate synthase (EC 6.3.5.5); Aspartate carbamoyltransferase (EC 2.1.3.2); Dihydroorotase (EC 3.5.2.3)]	CAD
P27816	P27816_S1000	0.783451282782015	NA	P27816	MAP4_HUMAN	Microtubule-associated protein 4 (MAP-4)	MAP4
P27816	P27816_S1073	0.23330353249196	0.229600827030371	P27816	MAP4_HUMAN	Microtubule-associated protein 4 (MAP-4)	MAP4
P27816	P27816_S280	-0.22248214671891	0.346604873939819	P27816	MAP4_HUMAN	Microtubule-associated protein 4 (MAP-4)	MAP4
P27816	P27816_S624	-0.968193108484201	0.424458408949072	P27816	MAP4_HUMAN	Microtubule-associated protein 4 (MAP-4)	MAP4
P27816	P27816_S636	2.02296773804234	0.0406930908478862	P27816	MAP4_HUMAN	Microtubule-associated protein 4 (MAP-4)	MAP4
P27816	P27816_S713	-0.330687684281048	NA	P27816	MAP4_HUMAN	Microtubule-associated protein 4 (MAP-4)	MAP4
P27816	P27816_S787	1.25062519963684	0.517973918086412	P27816	MAP4_HUMAN	Microtubule-associated protein 4 (MAP-4)	MAP4
P27816	P27816_S818	-Inf	NA	P27816	MAP4_HUMAN	Microtubule-associated protein 4 (MAP-4)	MAP4
P27816	P27816_S865	1.18722610088237	NA	P27816	MAP4_HUMAN	Microtubule-associated protein 4 (MAP-4)	MAP4
P27816	P27816_S867	Inf	NA	P27816	MAP4_HUMAN	Microtubule-associated protein 4 (MAP-4)	MAP4
P27816	P27816_S928	0.402569068320274	0.668652961151952	P27816	MAP4_HUMAN	Microtubule-associated protein 4 (MAP-4)	MAP4
P27816	P27816_S941	-1.50865282423825	0.135307229834996	P27816	MAP4_HUMAN	Microtubule-associated protein 4 (MAP-4)	MAP4
P27816	P27816_T282	0.0539049627339185	0.787942489993401	P27816	MAP4_HUMAN	Microtubule-associated protein 4 (MAP-4)	MAP4
P27824	P27824_S554	-0.694106401559414	0.473345189389136	P27824	CALX_HUMAN	Calnexin (IP90) (Major histocompatibility complex class I antigen-binding protein p88) (p90)	CANX
P27824	P27824_S554,P27824_S564	-0.597258137267135	0.496879987337671	P27824	CALX_HUMAN	Calnexin (IP90) (Major histocompatibility complex class I antigen-binding protein p88) (p90)	CANX
P27824	P27824_S564	-0.294346396092976	0.733148517715698	P27824	CALX_HUMAN	Calnexin (IP90) (Major histocompatibility complex class I antigen-binding protein p88) (p90)	CANX
P27824	P27824_S583	-0.206933697003636	NA	P27824	CALX_HUMAN	Calnexin (IP90) (Major histocompatibility complex class I antigen-binding protein p88) (p90)	CANX
P28290	P28290_S591	0.79134740244782	NA	P28290	SSFA2_HUMAN	Sperm-specific antigen 2 (Cleavage signal-1 protein) (CS-1) (Ki-ras-induced actin-interacting protein)	SSFA2
P28290	P28290_S668	-0.350543388958063	0.602571706351058	P28290	SSFA2_HUMAN	Sperm-specific antigen 2 (Cleavage signal-1 protein) (CS-1) (Ki-ras-induced actin-interacting protein)	SSFA2
P28290	P28290_S739	-1.6963728276596	NA	P28290	SSFA2_HUMAN	Sperm-specific antigen 2 (Cleavage signal-1 protein) (CS-1) (Ki-ras-induced actin-interacting protein)	SSFA2
P28290	P28290_S759	0.818631949477854	NA	P28290	SSFA2_HUMAN	Sperm-specific antigen 2 (Cleavage signal-1 protein) (CS-1) (Ki-ras-induced actin-interacting protein)	SSFA2
P28290	P28290_S92	-0.50145150091717	0.376545233914618	P28290	SSFA2_HUMAN	Sperm-specific antigen 2 (Cleavage signal-1 protein) (CS-1) (Ki-ras-induced actin-interacting protein)	SSFA2
P28290	P28290_T291	0.919522705624216	NA	P28290	SSFA2_HUMAN	Sperm-specific antigen 2 (Cleavage signal-1 protein) (CS-1) (Ki-ras-induced actin-interacting protein)	SSFA2
P28715	P28715_S341	-0.688901490936443	NA	P28715	ERCC5_HUMAN	DNA repair protein complementing XP-G cells (EC 3.1.-.-) (DNA excision repair protein ERCC-5) (Xeroderma pigmentosum group G-complementing protein)	ERCC5
P28715	P28715_S384	-0.718410081206542	0.292281180558536	P28715	ERCC5_HUMAN	DNA repair protein complementing XP-G cells (EC 3.1.-.-) (DNA excision repair protein ERCC-5) (Xeroderma pigmentosum group G-complementing protein)	ERCC5
P29350	P29350_S557	1.99212723998447	NA	P29350	PTN6_HUMAN	Tyrosine-protein phosphatase non-receptor type 6 (EC 3.1.3.48) (Hematopoietic cell protein-tyrosine phosphatase) (Protein-tyrosine phosphatase 1C) (PTP-1C) (Protein-tyrosine phosphatase SHP-1) (SH-PTP1)	PTPN6
P29353	P29353_S139	0.233303692462322	0.694624230060905	P29353	SHC1_HUMAN	SHC-transforming protein 1 (SHC-transforming protein 3) (SHC-transforming protein A) (Src homology 2 domain-containing-transforming protein C1) (SH2 domain protein C1)	SHC1
P29374	P29374_S146	-0.692655088590849	0.541832935370146	P29374	ARI4A_HUMAN	AT-rich interactive domain-containing protein 4A (ARID domain-containing protein 4A) (Retinoblastoma-binding protein 1) (RBBP-1)	ARID4A
P29590	P29590_S480	NA	NA	P29590	PML_HUMAN	Protein PML (Promyelocytic leukemia protein) (RING finger protein 71) (Tripartite motif-containing protein 19)	PML
P29590	P29590_S504	-1.86531111205265	0.15976059383109	P29590	PML_HUMAN	Protein PML (Promyelocytic leukemia protein) (RING finger protein 71) (Tripartite motif-containing protein 19)	PML
P29590	P29590_S505	-1.07595217489751	0.0205764071280659	P29590	PML_HUMAN	Protein PML (Promyelocytic leukemia protein) (RING finger protein 71) (Tripartite motif-containing protein 19)	PML
P29590	P29590_S518,P29590_S527	-1.7969740644064	0.116278452146173	P29590	PML_HUMAN	Protein PML (Promyelocytic leukemia protein) (RING finger protein 71) (Tripartite motif-containing protein 19)	PML
P29590	P29590_S530	-0.86643288478873	NA	P29590	PML_HUMAN	Protein PML (Promyelocytic leukemia protein) (RING finger protein 71) (Tripartite motif-containing protein 19)	PML
P29590	P29590_S866	-0.3350052163307	NA	P29590	PML_HUMAN	Protein PML (Promyelocytic leukemia protein) (RING finger protein 71) (Tripartite motif-containing protein 19)	PML
P29692	P29692_S118	0.385381409831666	0.444582346564105	P29692	EF1D_HUMAN	Elongation factor 1-delta (EF-1-delta) (Antigen NY-CO-4)	EEF1D
P29692	P29692_S119	0.303401690626608	0.62205130660307	P29692	EF1D_HUMAN	Elongation factor 1-delta (EF-1-delta) (Antigen NY-CO-4)	EEF1D
P29692	P29692_S133	0.820360280356657	0.233457201194459	P29692	EF1D_HUMAN	Elongation factor 1-delta (EF-1-delta) (Antigen NY-CO-4)	EEF1D
P29966	P29966_S101	0.487856832175307	NA	P29966	MARCS_HUMAN	Myristoylated alanine-rich C-kinase substrate (MARCKS) (Protein kinase C substrate, 80 kDa protein, light chain) (80K-L protein) (PKCSL)	MARCKS
P29966	P29966_S118	-0.0849607683411074	0.757860481944684	P29966	MARCS_HUMAN	Myristoylated alanine-rich C-kinase substrate (MARCKS) (Protein kinase C substrate, 80 kDa protein, light chain) (80K-L protein) (PKCSL)	MARCKS
P29966	P29966_S147	Inf	NA	P29966	MARCS_HUMAN	Myristoylated alanine-rich C-kinase substrate (MARCKS) (Protein kinase C substrate, 80 kDa protein, light chain) (80K-L protein) (PKCSL)	MARCKS
P29966	P29966_S159,P29966_S163	0.613907277046909	0.0756940795323415	P29966	MARCS_HUMAN	Myristoylated alanine-rich C-kinase substrate (MARCKS) (Protein kinase C substrate, 80 kDa protein, light chain) (80K-L protein) (PKCSL)	MARCKS
P29966	P29966_S163,P29966_S170	0.481696692442526	0.8740570142882	P29966	MARCS_HUMAN	Myristoylated alanine-rich C-kinase substrate (MARCKS) (Protein kinase C substrate, 80 kDa protein, light chain) (80K-L protein) (PKCSL)	MARCKS
P29966	P29966_S167	0.478410646814723	0.216532169778332	P29966	MARCS_HUMAN	Myristoylated alanine-rich C-kinase substrate (MARCKS) (Protein kinase C substrate, 80 kDa protein, light chain) (80K-L protein) (PKCSL)	MARCKS
P29966	P29966_S170	1.78150758116907	0.035691715313134	P29966	MARCS_HUMAN	Myristoylated alanine-rich C-kinase substrate (MARCKS) (Protein kinase C substrate, 80 kDa protein, light chain) (80K-L protein) (PKCSL)	MARCKS
P29966	P29966_S46	0.0408580107357057	NA	P29966	MARCS_HUMAN	Myristoylated alanine-rich C-kinase substrate (MARCKS) (Protein kinase C substrate, 80 kDa protein, light chain) (80K-L protein) (PKCSL)	MARCKS
P29966	P29966_T150	0.439771079446256	0.70311107659183	P29966	MARCS_HUMAN	Myristoylated alanine-rich C-kinase substrate (MARCKS) (Protein kinase C substrate, 80 kDa protein, light chain) (80K-L protein) (PKCSL)	MARCKS
P30260	P30260_S364	Inf	NA	P30260	CDC27_HUMAN	Cell division cycle protein 27 homolog (Anaphase-promoting complex subunit 3) (APC3) (CDC27 homolog) (CDC27Hs) (H-NUC)	CDC27
P30305	P30305_T355	0.681917874357224	NA	P30305	MPIP2_HUMAN	M-phase inducer phosphatase 2 (EC 3.1.3.48) (Dual specificity phosphatase Cdc25B)	CDC25B
P30414	P30414_S1337	-Inf	NA	P30414	NKTR_HUMAN	NK-tumor recognition protein (NK-TR protein) (Natural-killer cells cyclophilin-related protein) [Includes: Putative peptidyl-prolyl cis-trans isomerase (PPIase) (EC 5.2.1.8) (Rotamase)]	NKTR
P30414	P30414_S1417,P30414_S1420	-1.9946828016368	NA	P30414	NKTR_HUMAN	NK-tumor recognition protein (NK-TR protein) (Natural-killer cells cyclophilin-related protein) [Includes: Putative peptidyl-prolyl cis-trans isomerase (PPIase) (EC 5.2.1.8) (Rotamase)]	NKTR
P30519	P30519_S2	0.41218367442394	NA	P30519	HMOX2_HUMAN	Heme oxygenase 2 (HO-2) (EC 1.14.99.3)	HMOX2
P30566	P30566_S9	-0.122087740568723	0.0219357064960957	P30566	PUR8_HUMAN	Adenylosuccinate lyase (ASL) (EC 4.3.2.2) (Adenylosuccinase) (ASase)	ADSL
P30622	P30622_S204	0.537927036459378	NA	P30622	CLIP1_HUMAN	CAP-Gly domain-containing linker protein 1 (Cytoplasmic linker protein 1) (Cytoplasmic linker protein 170 alpha-2) (CLIP-170) (Reed-Sternberg intermediate filament-associated protein) (Restin)	CLIP1
P30622	P30622_S312	Inf	NA	P30622	CLIP1_HUMAN	CAP-Gly domain-containing linker protein 1 (Cytoplasmic linker protein 1) (Cytoplasmic linker protein 170 alpha-2) (CLIP-170) (Reed-Sternberg intermediate filament-associated protein) (Restin)	CLIP1
P30622;Q9UDT6	P30622_S348,Q9UDT6_S352	3.05129240662944	0.0343170815226439	P30622;Q9UDT6	CLIP1_HUMAN;CLIP2_HUMAN	CAP-Gly domain-containing linker protein 1 (Cytoplasmic linker protein 1) (Cytoplasmic linker protein 170 alpha-2) (CLIP-170) (Reed-Sternberg intermediate filament-associated protein) (Restin);CAP-Gly domain-containing linker protein 2 (Cytoplasmic linker protein 115) (CLIP-115) (Cytoplasmic linker protein 2) (Williams-Beuren syndrome chromosomal region 3 protein) (Williams-Beuren syndrome chromo…	CLIP1;CLIP2
P30622;Q9UDT6	P30622_T351,Q9UDT6_T355	2.01805745416409	NA	P30622;Q9UDT6	CLIP1_HUMAN;CLIP2_HUMAN	CAP-Gly domain-containing linker protein 1 (Cytoplasmic linker protein 1) (Cytoplasmic linker protein 170 alpha-2) (CLIP-170) (Reed-Sternberg intermediate filament-associated protein) (Restin);CAP-Gly domain-containing linker protein 2 (Cytoplasmic linker protein 115) (CLIP-115) (Cytoplasmic linker protein 2) (Williams-Beuren syndrome chromosomal region 3 protein) (Williams-Beuren syndrome chromo…	CLIP1;CLIP2
P31321	P31321_S83	Inf	NA	P31321	KAP1_HUMAN	cAMP-dependent protein kinase type I-beta regulatory subunit	PRKAR1B
P31323	P31323_S114	-1.08200050600144	0.323623151010969	P31323	KAP3_HUMAN	cAMP-dependent protein kinase type II-beta regulatory subunit	PRKAR2B
P31948	P31948_S481	-0.565768101966821	NA	P31948	STIP1_HUMAN	Stress-induced-phosphoprotein 1 (STI1) (Hsc70/Hsp90-organizing protein) (Hop) (Renal carcinoma antigen NY-REN-11) (Transformation-sensitive protein IEF SSP 3521)	STIP1
P31949	P31949_S5	-0.401900708768396	0.221655302071344	P31949	S10AB_HUMAN	Protein S100-A11 (Calgizzarin) (Metastatic lymph node gene 70 protein) (MLN 70) (Protein S100-C) (S100 calcium-binding protein A11)	S100A11
P31949	P31949_S6	-0.620245778954711	NA	P31949	S10AB_HUMAN	Protein S100-A11 (Calgizzarin) (Metastatic lymph node gene 70 protein) (MLN 70) (Protein S100-C) (S100 calcium-binding protein A11)	S100A11
P33240	P33240_S518	Inf	NA	P33240	CSTF2_HUMAN	Cleavage stimulation factor subunit 2 (CF-1 64 kDa subunit) (Cleavage stimulation factor 64 kDa subunit) (CSTF 64 kDa subunit) (CstF-64)	CSTF2
P33240	P33240_S524	-0.440368239200543	0.175330615176311	P33240	CSTF2_HUMAN	Cleavage stimulation factor subunit 2 (CF-1 64 kDa subunit) (Cleavage stimulation factor 64 kDa subunit) (CSTF 64 kDa subunit) (CstF-64)	CSTF2
P33316	P33316_S99	-0.0240886597346387	0.978491083047079	P33316	DUT_HUMAN	Deoxyuridine 5'-triphosphate nucleotidohydrolase, mitochondrial (dUTPase) (EC 3.6.1.23) (dUTP pyrophosphatase)	DUT
P33527	P33527_S915	0.155761457833033	0.645523148293164	P33527	MRP1_HUMAN	Multidrug resistance-associated protein 1 (ATP-binding cassette sub-family C member 1) (Leukotriene C(4) transporter) (LTC4 transporter)	ABCC1
P33527	P33527_S915,P33527_S918	-0.484122932989802	NA	P33527	MRP1_HUMAN	Multidrug resistance-associated protein 1 (ATP-binding cassette sub-family C member 1) (Leukotriene C(4) transporter) (LTC4 transporter)	ABCC1
P33527	P33527_S919	NA	NA	P33527	MRP1_HUMAN	Multidrug resistance-associated protein 1 (ATP-binding cassette sub-family C member 1) (Leukotriene C(4) transporter) (LTC4 transporter)	ABCC1
P33527	P33527_S930	0.192173612230206	0.776221196210863	P33527	MRP1_HUMAN	Multidrug resistance-associated protein 1 (ATP-binding cassette sub-family C member 1) (Leukotriene C(4) transporter) (LTC4 transporter)	ABCC1
P33991	P33991_S3	-0.965241468397075	0.0485746614974008	P33991	MCM4_HUMAN	DNA replication licensing factor MCM4 (EC 3.6.4.12) (CDC21 homolog) (P1-CDC21)	MCM4
P33991	P33991_S31	2.36678142643621	0.0341805238142099	P33991	MCM4_HUMAN	DNA replication licensing factor MCM4 (EC 3.6.4.12) (CDC21 homolog) (P1-CDC21)	MCM4
P33991	P33991_S32	-3.03576866445374	0.216131850854464	P33991	MCM4_HUMAN	DNA replication licensing factor MCM4 (EC 3.6.4.12) (CDC21 homolog) (P1-CDC21)	MCM4
P34741	P34741_S187	1.60052014368403	NA	P34741	SDC2_HUMAN	Syndecan-2 (SYND2) (Fibroglycan) (Heparan sulfate proteoglycan core protein) (HSPG) (CD antigen CD362)	SDC2
P34741	P34741_S188	-0.429885309666864	0.427418365417135	P34741	SDC2_HUMAN	Syndecan-2 (SYND2) (Fibroglycan) (Heparan sulfate proteoglycan core protein) (HSPG) (CD antigen CD362)	SDC2
P35221	P35221_S886	1.06632727376771	NA	P35221	CTNA1_HUMAN	Catenin alpha-1 (Alpha E-catenin) (Cadherin-associated protein) (Renal carcinoma antigen NY-REN-13)	CTNNA1
P35221;P26232	P35221_S652,P26232_S651	0.71914233148064	0.584694321655634	P26232;P35221	CTNA2_HUMAN;CTNA1_HUMAN	Catenin alpha-2 (Alpha N-catenin) (Alpha-catenin-related protein);Catenin alpha-1 (Alpha E-catenin) (Cadherin-associated protein) (Renal carcinoma antigen NY-REN-13)	CTNNA2;CTNNA1
P35221;P26232	P35221_S655,P26232_S654	-0.113531773429499	0.748052066603898	P26232;P35221	CTNA2_HUMAN;CTNA1_HUMAN	Catenin alpha-2 (Alpha N-catenin) (Alpha-catenin-related protein);Catenin alpha-1 (Alpha E-catenin) (Cadherin-associated protein) (Renal carcinoma antigen NY-REN-13)	CTNNA2;CTNNA1
P35221;P26232	P35221_S655,P35221_T658,P26232_S654,P26232_T657	-1.49044745433283	NA	P26232;P35221	CTNA2_HUMAN;CTNA1_HUMAN	Catenin alpha-2 (Alpha N-catenin) (Alpha-catenin-related protein);Catenin alpha-1 (Alpha E-catenin) (Cadherin-associated protein) (Renal carcinoma antigen NY-REN-13)	CTNNA2;CTNNA1
P35221;P26232	P35221_T654,P26232_T653	-0.549251681638973	0.40543177541369	P26232;P35221	CTNA2_HUMAN;CTNA1_HUMAN	Catenin alpha-2 (Alpha N-catenin) (Alpha-catenin-related protein);Catenin alpha-1 (Alpha E-catenin) (Cadherin-associated protein) (Renal carcinoma antigen NY-REN-13)	CTNNA2;CTNNA1
P35221;P26232	P35221_T658,P26232_T657	-Inf	NA	P26232;P35221	CTNA2_HUMAN;CTNA1_HUMAN	Catenin alpha-2 (Alpha N-catenin) (Alpha-catenin-related protein);Catenin alpha-1 (Alpha E-catenin) (Cadherin-associated protein) (Renal carcinoma antigen NY-REN-13)	CTNNA2;CTNNA1
P35226	P35226_S315	1.51917396695388	NA	P35226	BMI1_HUMAN	Polycomb complex protein BMI-1 (Polycomb group RING finger protein 4) (RING finger protein 51)	BMI1
P35240	P35240_S12	0.392545976299267	NA	P35240	MERL_HUMAN	Merlin (Moesin-ezrin-radixin-like protein) (Neurofibromin-2) (Schwannomerlin) (Schwannomin)	NF2
P35251	P35251_S156	-0.590055590006872	0.706807472581591	P35251	RFC1_HUMAN	Replication factor C subunit 1 (Activator 1 140 kDa subunit) (A1 140 kDa subunit) (Activator 1 large subunit) (Activator 1 subunit 1) (DNA-binding protein PO-GA) (Replication factor C 140 kDa subunit) (RF-C 140 kDa subunit) (RFC140) (Replication factor C large subunit)	RFC1
P35251	P35251_S190	-0.309776688269679	0.416901424246102	P35251	RFC1_HUMAN	Replication factor C subunit 1 (Activator 1 140 kDa subunit) (A1 140 kDa subunit) (Activator 1 large subunit) (Activator 1 subunit 1) (DNA-binding protein PO-GA) (Replication factor C 140 kDa subunit) (RF-C 140 kDa subunit) (RFC140) (Replication factor C large subunit)	RFC1
P35251	P35251_S311	Inf	NA	P35251	RFC1_HUMAN	Replication factor C subunit 1 (Activator 1 140 kDa subunit) (A1 140 kDa subunit) (Activator 1 large subunit) (Activator 1 subunit 1) (DNA-binding protein PO-GA) (Replication factor C 140 kDa subunit) (RF-C 140 kDa subunit) (RFC140) (Replication factor C large subunit)	RFC1
P35251	P35251_S312	-Inf	NA	P35251	RFC1_HUMAN	Replication factor C subunit 1 (Activator 1 140 kDa subunit) (A1 140 kDa subunit) (Activator 1 large subunit) (Activator 1 subunit 1) (DNA-binding protein PO-GA) (Replication factor C 140 kDa subunit) (RF-C 140 kDa subunit) (RFC140) (Replication factor C large subunit)	RFC1
P35251	P35251_S360	NA	NA	P35251	RFC1_HUMAN	Replication factor C subunit 1 (Activator 1 140 kDa subunit) (A1 140 kDa subunit) (Activator 1 large subunit) (Activator 1 subunit 1) (DNA-binding protein PO-GA) (Replication factor C 140 kDa subunit) (RF-C 140 kDa subunit) (RFC140) (Replication factor C large subunit)	RFC1
P35251	P35251_S71	NA	NA	P35251	RFC1_HUMAN	Replication factor C subunit 1 (Activator 1 140 kDa subunit) (A1 140 kDa subunit) (Activator 1 large subunit) (Activator 1 subunit 1) (DNA-binding protein PO-GA) (Replication factor C 140 kDa subunit) (RF-C 140 kDa subunit) (RFC140) (Replication factor C large subunit)	RFC1
P35269	P35269_S224	-0.149444047536804	0.168417535568308	P35269	T2FA_HUMAN	General transcription factor IIF subunit 1 (General transcription factor IIF 74 kDa subunit) (Transcription initiation factor IIF subunit alpha) (TFIIF-alpha) (Transcription initiation factor RAP74)	GTF2F1
P35269	P35269_S385,P35269_T389	-0.0867926523376174	NA	P35269	T2FA_HUMAN	General transcription factor IIF subunit 1 (General transcription factor IIF 74 kDa subunit) (Transcription initiation factor IIF subunit alpha) (TFIIF-alpha) (Transcription initiation factor RAP74)	GTF2F1
P35568	P35568_S1078	Inf	NA	P35568	IRS1_HUMAN	Insulin receptor substrate 1 (IRS-1)	IRS1
P35568	P35568_S3	Inf	NA	P35568	IRS1_HUMAN	Insulin receptor substrate 1 (IRS-1)	IRS1
P35579	P35579_S1943	-0.447767523327446	0.221302859603269	P35579	MYH9_HUMAN	Myosin-9 (Cellular myosin heavy chain, type A) (Myosin heavy chain 9) (Myosin heavy chain, non-muscle IIa) (Non-muscle myosin heavy chain A) (NMMHC-A) (Non-muscle myosin heavy chain IIa) (NMMHC II-a) (NMMHC-IIA)	MYH9
P35580	P35580_S1956	-1.06769274712336	0.17620889620198	P35580	MYH10_HUMAN	Myosin-10 (Cellular myosin heavy chain, type B) (Myosin heavy chain 10) (Myosin heavy chain, non-muscle IIb) (Non-muscle myosin heavy chain B) (NMMHC-B) (Non-muscle myosin heavy chain IIb) (NMMHC II-b) (NMMHC-IIB)	MYH10
P35606	P35606_S859	0.681635593077572	0.0593610228590116	P35606	COPB2_HUMAN	Coatomer subunit beta' (Beta'-coat protein) (Beta'-COP) (p102)	COPB2
P35611	P35611_S12	1.36686927581473	0.036168821726043	P35611	ADDA_HUMAN	Alpha-adducin (Erythrocyte adducin subunit alpha)	ADD1
P35611	P35611_S436	-0.346282757117013	0.571531578610359	P35611	ADDA_HUMAN	Alpha-adducin (Erythrocyte adducin subunit alpha)	ADD1
P35611	P35611_S464	-Inf	NA	P35611	ADDA_HUMAN	Alpha-adducin (Erythrocyte adducin subunit alpha)	ADD1
P35611	P35611_S465	-0.0440716605153441	0.9140323300614	P35611	ADDA_HUMAN	Alpha-adducin (Erythrocyte adducin subunit alpha)	ADD1
P35611	P35611_S586	-0.953637793541858	0.210987443562172	P35611	ADDA_HUMAN	Alpha-adducin (Erythrocyte adducin subunit alpha)	ADD1
P35611	P35611_T11	-1.7552103664701	0.351966134241164	P35611	ADDA_HUMAN	Alpha-adducin (Erythrocyte adducin subunit alpha)	ADD1
P35611;P35612;Q9UEY8	P35611_S726,P35612_S713,Q9UEY8_S693	1.56493468577978	0.0343670418931845	P35611;P35612;Q9UEY8	ADDA_HUMAN;ADDB_HUMAN;ADDG_HUMAN	Alpha-adducin (Erythrocyte adducin subunit alpha);Beta-adducin (Erythrocyte adducin subunit beta);Gamma-adducin (Adducin-like protein 70)	ADD1;ADD2;ADD3
P35658	P35658_S1023	0.67665052797049	0.710363706374411	P35658	NU214_HUMAN	Nuclear pore complex protein Nup214 (214 kDa nucleoporin) (Nucleoporin Nup214) (Protein CAN)	NUP214
P35658	P35658_S678	-0.786932862439348	0.128634964422714	P35658	NU214_HUMAN	Nuclear pore complex protein Nup214 (214 kDa nucleoporin) (Nucleoporin Nup214) (Protein CAN)	NUP214
P35658	P35658_T1021	-Inf	NA	P35658	NU214_HUMAN	Nuclear pore complex protein Nup214 (214 kDa nucleoporin) (Nucleoporin Nup214) (Protein CAN)	NUP214
P35658	P35658_T670,P35658_S678	-0.32005402010925	0.0798282184139043	P35658	NU214_HUMAN	Nuclear pore complex protein Nup214 (214 kDa nucleoporin) (Nucleoporin Nup214) (Protein CAN)	NUP214
P35659	P35659_S306	-1.07577923784471	NA	P35659	DEK_HUMAN	Protein DEK	DEK
P35659	P35659_S306,P35659_S307	-1.46139143456147	NA	P35659	DEK_HUMAN	Protein DEK	DEK
P35659	P35659_S307	0.223087082430727	NA	P35659	DEK_HUMAN	Protein DEK	DEK
P35659	P35659_T13	-1.31387509650542	0.0549019179480887	P35659	DEK_HUMAN	Protein DEK	DEK
P36507	P36507_T394	2.43012726455477	NA	P36507	MP2K2_HUMAN	Dual specificity mitogen-activated protein kinase kinase 2 (MAP kinase kinase 2) (MAPKK 2) (EC 2.7.12.2) (ERK activator kinase 2) (MAPK/ERK kinase 2) (MEK 2)	MAP2K2
P36578	P36578_S295	NA	NA	P36578	RL4_HUMAN	60S ribosomal protein L4 (60S ribosomal protein L1)	RPL4
P36915	P36915_S51	0.681542832709634	0.130007655990026	P36915	GNL1_HUMAN	Guanine nucleotide-binding protein-like 1 (GTP-binding protein HSR1)	GNL1
P37802;Q9UI15	P37802_S185,Q9UI15_S185	3.0572768294098	NA	P37802;Q9UI15	TAGL2_HUMAN;TAGL3_HUMAN	Transgelin-2 (Epididymis tissue protein Li 7e) (SM22-alpha homolog);Transgelin-3 (Neuronal protein 22) (NP22) (Neuronal protein NP25)	TAGLN2;TAGLN3
P37837	P37837_S3	-3.51177867659061	0.399820985229022	P37837	TALDO_HUMAN	Transaldolase (EC 2.2.1.2)	TALDO1
P37837	P37837_S4	4.37340373096206	NA	P37837	TALDO_HUMAN	Transaldolase (EC 2.2.1.2)	TALDO1
P38159	P38159_S328	-0.15242924360118	0.846303233028243	P38159	RBMX_HUMAN	RNA-binding motif protein, X chromosome (Glycoprotein p43) (Heterogeneous nuclear ribonucleoprotein G) (hnRNP G) [Cleaved into: RNA-binding motif protein, X chromosome, N-terminally processed]	RBMX
P38159	P38159_S329	NA	NA	P38159	RBMX_HUMAN	RNA-binding motif protein, X chromosome (Glycoprotein p43) (Heterogeneous nuclear ribonucleoprotein G) (hnRNP G) [Cleaved into: RNA-binding motif protein, X chromosome, N-terminally processed]	RBMX
P38159	P38159_S352	-0.94668617906171	0.194212138076845	P38159	RBMX_HUMAN	RNA-binding motif protein, X chromosome (Glycoprotein p43) (Heterogeneous nuclear ribonucleoprotein G) (hnRNP G) [Cleaved into: RNA-binding motif protein, X chromosome, N-terminally processed]	RBMX
P38159	P38159_S88	-0.441434653217628	0.555719282559247	P38159	RBMX_HUMAN	RNA-binding motif protein, X chromosome (Glycoprotein p43) (Heterogeneous nuclear ribonucleoprotein G) (hnRNP G) [Cleaved into: RNA-binding motif protein, X chromosome, N-terminally processed]	RBMX
P38159;Q96E39	P38159_S208,Q96E39_S208	-0.248593885245507	0.667221027725677	P38159;Q96E39	RBMX_HUMAN;RMXL1_HUMAN	RNA-binding motif protein, X chromosome (Glycoprotein p43) (Heterogeneous nuclear ribonucleoprotein G) (hnRNP G) [Cleaved into: RNA-binding motif protein, X chromosome, N-terminally processed];"RNA binding motif protein, X-linked-like-1 (Heterogeneous nuclear ribonucleoprotein G-like 1)"	RBMX;RBMXL1
P38159;Q96E39	P38159_S249,Q96E39_S249	-0.598434122675414	NA	P38159;Q96E39	RBMX_HUMAN;RMXL1_HUMAN	RNA-binding motif protein, X chromosome (Glycoprotein p43) (Heterogeneous nuclear ribonucleoprotein G) (hnRNP G) [Cleaved into: RNA-binding motif protein, X chromosome, N-terminally processed];"RNA binding motif protein, X-linked-like-1 (Heterogeneous nuclear ribonucleoprotein G-like 1)"	RBMX;RBMXL1
P38646	P38646_S148	0.798890039839765	NA	P38646	GRP75_HUMAN	Stress-70 protein, mitochondrial (75 kDa glucose-regulated protein) (GRP-75) (Heat shock 70 kDa protein 9) (Mortalin) (MOT) (Peptide-binding protein 74) (PBP74)	HSPA9
P38646	P38646_S627	Inf	NA	P38646	GRP75_HUMAN	Stress-70 protein, mitochondrial (75 kDa glucose-regulated protein) (GRP-75) (Heat shock 70 kDa protein 9) (Mortalin) (MOT) (Peptide-binding protein 74) (PBP74)	HSPA9
P38919	P38919_S12	0.478132253355227	0.200712124110294	P38919	IF4A3_HUMAN	Eukaryotic initiation factor 4A-III (eIF-4A-III) (eIF4A-III) (EC 3.6.4.13) (ATP-dependent RNA helicase DDX48) (ATP-dependent RNA helicase eIF4A-3) (DEAD box protein 48) (Eukaryotic initiation factor 4A-like NUK-34) (Eukaryotic translation initiation factor 4A isoform 3) (Nuclear matrix protein 265) (NMP 265) (hNMP 265)	EIF4A3
P38936	P38936_S130	Inf	NA	P38936	CDN1A_HUMAN	Cyclin-dependent kinase inhibitor 1 (CDK-interacting protein 1) (Melanoma differentiation-associated protein 6) (MDA-6) (p21)	CDKN1A
P39880	P39880_S1486	Inf	NA	P39880	CUX1_HUMAN	Homeobox protein cut-like 1 (CCAAT displacement protein) (CDP) (Homeobox protein cux-1)	CUX1
P39880	P39880_S652	2.10703937142363	NA	P39880	CUX1_HUMAN	Homeobox protein cut-like 1 (CCAAT displacement protein) (CDP) (Homeobox protein cux-1)	CUX1
P40123	P40123_S301,P40123_S312	0.429832027244218	0.374750251309844	P40123	CAP2_HUMAN	Adenylyl cyclase-associated protein 2 (CAP 2)	CAP2
P40123	P40123_S312	-0.573169783494485	0.839977331655594	P40123	CAP2_HUMAN	Adenylyl cyclase-associated protein 2 (CAP 2)	CAP2
P40222	P40222_S14	NA	NA	P40222	TXLNA_HUMAN	Alpha-taxilin	TXLNA
P40222	P40222_S514	1.09561082152603	0.3235899499569	P40222	TXLNA_HUMAN	Alpha-taxilin	TXLNA
P40818	P40818_S716	0.719839371981	NA	P40818	UBP8_HUMAN	Ubiquitin carboxyl-terminal hydrolase 8 (EC 3.4.19.12) (Deubiquitinating enzyme 8) (Ubiquitin isopeptidase Y) (hUBPy) (Ubiquitin thioesterase 8) (Ubiquitin-specific-processing protease 8)	USP8
P40818	P40818_S718	0.220224257292188	0.607428217599706	P40818	UBP8_HUMAN	Ubiquitin carboxyl-terminal hydrolase 8 (EC 3.4.19.12) (Deubiquitinating enzyme 8) (Ubiquitin isopeptidase Y) (hUBPy) (Ubiquitin thioesterase 8) (Ubiquitin-specific-processing protease 8)	USP8
P40818	P40818_T577	-1.55810042172113	NA	P40818	UBP8_HUMAN	Ubiquitin carboxyl-terminal hydrolase 8 (EC 3.4.19.12) (Deubiquitinating enzyme 8) (Ubiquitin isopeptidase Y) (hUBPy) (Ubiquitin thioesterase 8) (Ubiquitin-specific-processing protease 8)	USP8
P41162	P41162_S139	Inf	NA	P41162	ETV3_HUMAN	ETS translocation variant 3 (ETS domain transcriptional repressor PE1) (PE-1) (Mitogenic Ets transcriptional suppressor)	ETV3
P41212	P41212_S16,P41212_S22	-Inf	NA	P41212	ETV6_HUMAN	Transcription factor ETV6 (ETS translocation variant 6) (ETS-related protein Tel1) (Tel)	ETV6
P41225	P41225_S379	0.443370996485138	NA	P41225	SOX3_HUMAN	Transcription factor SOX-3	SOX3
P41229	P41229_S301	-0.256100875570729	0.259672764560752	P41229	KDM5C_HUMAN	Lysine-specific demethylase 5C (EC 1.14.11.-) (Histone demethylase JARID1C) (Jumonji/ARID domain-containing protein 1C) (Protein SmcX) (Protein Xe169)	KDM5C
P42166	P42166_S272	Inf	NA	P42166	LAP2A_HUMAN	Lamina-associated polypeptide 2, isoform alpha (Thymopoietin isoform alpha) (TP alpha) (Thymopoietin-related peptide isoform alpha) (TPRP isoform alpha) [Cleaved into: Thymopoietin (TP) (Splenin); Thymopentin (TP5)]	TMPO
P42166	P42166_S351	0.96348136851474	0.0497319905713756	P42166	LAP2A_HUMAN	Lamina-associated polypeptide 2, isoform alpha (Thymopoietin isoform alpha) (TP alpha) (Thymopoietin-related peptide isoform alpha) (TPRP isoform alpha) [Cleaved into: Thymopoietin (TP) (Splenin); Thymopentin (TP5)]	TMPO
P42166	P42166_S354	Inf	NA	P42166	LAP2A_HUMAN	Lamina-associated polypeptide 2, isoform alpha (Thymopoietin isoform alpha) (TP alpha) (Thymopoietin-related peptide isoform alpha) (TPRP isoform alpha) [Cleaved into: Thymopoietin (TP) (Splenin); Thymopentin (TP5)]	TMPO
P42166;P42167	P42166_S156,P42166_S159,P42167_S156,P42167_S159	-1.68097720496506	NA	P42166;P42167	LAP2A_HUMAN;LAP2B_HUMAN	Lamina-associated polypeptide 2, isoform alpha (Thymopoietin isoform alpha) (TP alpha) (Thymopoietin-related peptide isoform alpha) (TPRP isoform alpha) [Cleaved into: Thymopoietin (TP) (Splenin); Thymopentin (TP5)];"Lamina-associated polypeptide 2, isoforms beta/gamma (Thymopoietin, isoforms beta/gamma) (TP beta/gamma) (Thymopoietin-related peptide isoforms beta/gamma) (TPRP isoforms beta/gamma)…	TMPO;TMPO
P42166;P42167	P42166_S156,P42167_S156	-3.1918738138307	0.23935631084692	P42166;P42167	LAP2A_HUMAN;LAP2B_HUMAN	Lamina-associated polypeptide 2, isoform alpha (Thymopoietin isoform alpha) (TP alpha) (Thymopoietin-related peptide isoform alpha) (TPRP isoform alpha) [Cleaved into: Thymopoietin (TP) (Splenin); Thymopentin (TP5)];"Lamina-associated polypeptide 2, isoforms beta/gamma (Thymopoietin, isoforms beta/gamma) (TP beta/gamma) (Thymopoietin-related peptide isoforms beta/gamma) (TPRP isoforms beta/gamma)…	TMPO;TMPO
P42166;P42167	P42166_S159,P42166_T160,P42167_S159,P42167_T160	-Inf	NA	P42166;P42167	LAP2A_HUMAN;LAP2B_HUMAN	Lamina-associated polypeptide 2, isoform alpha (Thymopoietin isoform alpha) (TP alpha) (Thymopoietin-related peptide isoform alpha) (TPRP isoform alpha) [Cleaved into: Thymopoietin (TP) (Splenin); Thymopentin (TP5)];"Lamina-associated polypeptide 2, isoforms beta/gamma (Thymopoietin, isoforms beta/gamma) (TP beta/gamma) (Thymopoietin-related peptide isoforms beta/gamma) (TPRP isoforms beta/gamma)…	TMPO;TMPO
P42166;P42167	P42166_S66,P42167_S66	-0.474387241836245	0.178195514903868	P42166;P42167	LAP2A_HUMAN;LAP2B_HUMAN	Lamina-associated polypeptide 2, isoform alpha (Thymopoietin isoform alpha) (TP alpha) (Thymopoietin-related peptide isoform alpha) (TPRP isoform alpha) [Cleaved into: Thymopoietin (TP) (Splenin); Thymopentin (TP5)];"Lamina-associated polypeptide 2, isoforms beta/gamma (Thymopoietin, isoforms beta/gamma) (TP beta/gamma) (Thymopoietin-related peptide isoforms beta/gamma) (TPRP isoforms beta/gamma)…	TMPO;TMPO
P42166;P42167	P42166_T160,P42167_T160	-1.24461769570452	NA	P42166;P42167	LAP2A_HUMAN;LAP2B_HUMAN	Lamina-associated polypeptide 2, isoform alpha (Thymopoietin isoform alpha) (TP alpha) (Thymopoietin-related peptide isoform alpha) (TPRP isoform alpha) [Cleaved into: Thymopoietin (TP) (Splenin); Thymopentin (TP5)];"Lamina-associated polypeptide 2, isoforms beta/gamma (Thymopoietin, isoforms beta/gamma) (TP beta/gamma) (Thymopoietin-related peptide isoforms beta/gamma) (TPRP isoforms beta/gamma)…	TMPO;TMPO
P42166;P42167	P42166_T74,P42167_T74	-2.15607279781677	0.0905107706669632	P42166;P42167	LAP2A_HUMAN;LAP2B_HUMAN	Lamina-associated polypeptide 2, isoform alpha (Thymopoietin isoform alpha) (TP alpha) (Thymopoietin-related peptide isoform alpha) (TPRP isoform alpha) [Cleaved into: Thymopoietin (TP) (Splenin); Thymopentin (TP5)];"Lamina-associated polypeptide 2, isoforms beta/gamma (Thymopoietin, isoforms beta/gamma) (TP beta/gamma) (Thymopoietin-related peptide isoforms beta/gamma) (TPRP isoforms beta/gamma)…	TMPO;TMPO
P42166;P42167	P42166_S66,P42166_S67,P42167_S66,P42167_S67	-1.1680095438084	NA	P42166;P42167	LAP2A_HUMAN;LAP2B_HUMAN	Lamina-associated polypeptide 2, isoform alpha (Thymopoietin isoform alpha) (TP alpha) (Thymopoietin-related peptide isoform alpha) (TPRP isoform alpha) [Cleaved into: Thymopoietin (TP) (Splenin); Thymopentin (TP5)];"Lamina-associated polypeptide 2, isoforms beta/gamma (Thymopoietin, isoforms beta/gamma) (TP beta/gamma) (Thymopoietin-related peptide isoforms beta/gamma) (TPRP isoforms beta/gamma)…	TMPO;TMPO
P42167	P42167_S180	-2.75431652336108	NA	P42167	LAP2B_HUMAN	Lamina-associated polypeptide 2, isoforms beta/gamma (Thymopoietin, isoforms beta/gamma) (TP beta/gamma) (Thymopoietin-related peptide isoforms beta/gamma) (TPRP isoforms beta/gamma) [Cleaved into: Thymopoietin (TP) (Splenin); Thymopentin (TP5)]	TMPO
P42167	P42167_S180,P42167_S184	-Inf	NA	P42167	LAP2B_HUMAN	Lamina-associated polypeptide 2, isoforms beta/gamma (Thymopoietin, isoforms beta/gamma) (TP beta/gamma) (Thymopoietin-related peptide isoforms beta/gamma) (TPRP isoforms beta/gamma) [Cleaved into: Thymopoietin (TP) (Splenin); Thymopentin (TP5)]	TMPO
P42167	P42167_S184	-1.39786515773227	NA	P42167	LAP2B_HUMAN	Lamina-associated polypeptide 2, isoforms beta/gamma (Thymopoietin, isoforms beta/gamma) (TP beta/gamma) (Thymopoietin-related peptide isoforms beta/gamma) (TPRP isoforms beta/gamma) [Cleaved into: Thymopoietin (TP) (Splenin); Thymopentin (TP5)]	TMPO
P42345	P42345_T2444	NA	NA	P42345	MTOR_HUMAN	Serine/threonine-protein kinase mTOR (EC 2.7.11.1) (FK506-binding protein 12-rapamycin complex-associated protein 1) (FKBP12-rapamycin complex-associated protein) (Mammalian target of rapamycin) (mTOR) (Mechanistic target of rapamycin) (Rapamycin and FKBP12 target 1) (Rapamycin target protein 1)	MTOR
P42566	P42566_T777	-Inf	NA	P42566	EPS15_HUMAN	Epidermal growth factor receptor substrate 15 (Protein Eps15) (Protein AF-1p)	EPS15
P42568	P42568_S483	1.27931281714951	0.0171196473128801	P42568	AF9_HUMAN	Protein AF-9 (ALL1-fused gene from chromosome 9 protein) (Myeloid/lymphoid or mixed-lineage leukemia translocated to chromosome 3 protein) (YEATS domain-containing protein 3)	MLLT3
P42677	P42677_S11	0.121543971679766	0.848838601007707	P42677	RS27_HUMAN	40S ribosomal protein S27 (Metallopan-stimulin 1) (MPS-1)	RPS27
P42677;Q71UM5	P42677_S78,Q71UM5_S78	1.7037891428292	0.000842203457477098	P42677;Q71UM5	RS27_HUMAN;RS27L_HUMAN	40S ribosomal protein S27 (Metallopan-stimulin 1) (MPS-1);40S ribosomal protein S27-like	RPS27;RPS27L
P42684	P42684_S631	0.726591232674863	NA	P42684	ABL2_HUMAN	Abelson tyrosine-protein kinase 2 (EC 2.7.10.2) (Abelson murine leukemia viral oncogene homolog 2) (Abelson-related gene protein) (Tyrosine-protein kinase ARG)	ABL2
P42694	P42694_S1763	NA	NA	P42694	HELZ_HUMAN	Probable helicase with zinc finger domain (EC 3.6.4.-) (Down-regulated in human cancers protein)	HELZ
P42694	P42694_S1766	NA	NA	P42694	HELZ_HUMAN	Probable helicase with zinc finger domain (EC 3.6.4.-) (Down-regulated in human cancers protein)	HELZ
P42696	P42696_S14	1.75571170169325	0.289123522392757	P42696	RBM34_HUMAN	RNA-binding protein 34 (RNA-binding motif protein 34)	RBM34
P42858	P42858_S1199	NA	NA	P42858	HD_HUMAN	Huntingtin (Huntington disease protein) (HD protein)	HTT
P43243	P43243_S11	2.45742736106057	NA	P43243	MATR3_HUMAN	Matrin-3	MATR3
P43243	P43243_S164	-0.34287107607561	0.636931671585328	P43243	MATR3_HUMAN	Matrin-3	MATR3
P43243	P43243_S188	0.855066940484988	0.320569870351231	P43243	MATR3_HUMAN	Matrin-3	MATR3
P43243	P43243_S195	2.19742051570046	NA	P43243	MATR3_HUMAN	Matrin-3	MATR3
P43243	P43243_S206	-0.155853683008888	NA	P43243	MATR3_HUMAN	Matrin-3	MATR3
P43243	P43243_S208	-0.58990331596994	NA	P43243	MATR3_HUMAN	Matrin-3	MATR3
P43243	P43243_S211	-0.238033154984901	NA	P43243	MATR3_HUMAN	Matrin-3	MATR3
P43243	P43243_S4	Inf	NA	P43243	MATR3_HUMAN	Matrin-3	MATR3
P43243	P43243_S598	-0.663505023507346	0.269865956293601	P43243	MATR3_HUMAN	Matrin-3	MATR3
P43243	P43243_S598,P43243_S604	-1.14648598252794	0.10212528603088	P43243	MATR3_HUMAN	Matrin-3	MATR3
P43243	P43243_S8	2.32196123915745	NA	P43243	MATR3_HUMAN	Matrin-3	MATR3
P43243	P43243_S9	1.10489761255436	0.19798067824706	P43243	MATR3_HUMAN	Matrin-3	MATR3
P43307	P43307_S268	-0.590679829858924	0.573166924547119	P43307	SSRA_HUMAN	Translocon-associated protein subunit alpha (TRAP-alpha) (Signal sequence receptor subunit alpha) (SSR-alpha)	SSR1
P43487	P43487_T18	-1.79407882164697	NA	P43487	RANG_HUMAN	Ran-specific GTPase-activating protein (Ran-binding protein 1) (RanBP1)	RANBP1
P43699	P43699_S254	-0.741133387346321	0.158624249283423	P43699	NKX21_HUMAN	Homeobox protein Nkx-2.1 (Homeobox protein NK-2 homolog A) (Thyroid nuclear factor 1) (Thyroid transcription factor 1) (TTF-1)	NKX2-1
P45973	P45973_S12	-0.370162652678183	NA	P45973	CBX5_HUMAN	Chromobox protein homolog 5 (Antigen p25) (Heterochromatin protein 1 homolog alpha) (HP1 alpha)	CBX5
P45973	P45973_S14	-Inf	NA	P45973	CBX5_HUMAN	Chromobox protein homolog 5 (Antigen p25) (Heterochromatin protein 1 homolog alpha) (HP1 alpha)	CBX5
P46013	P46013_S1071	-0.0777840114459518	0.703115624991124	P46013	KI67_HUMAN	Antigen KI-67	MKI67
P46013	P46013_S1131	0.955277667134529	0.0860519856626123	P46013	KI67_HUMAN	Antigen KI-67	MKI67
P46013	P46013_S1253	1.03056687259918	NA	P46013	KI67_HUMAN	Antigen KI-67	MKI67
P46013	P46013_S127	Inf	NA	P46013	KI67_HUMAN	Antigen KI-67	MKI67
P46013	P46013_S1375	-0.0202806114055818	0.893900141719274	P46013	KI67_HUMAN	Antigen KI-67	MKI67
P46013	P46013_S1376	0.558206429000563	0.326441870090802	P46013	KI67_HUMAN	Antigen KI-67	MKI67
P46013	P46013_S1861	-Inf	NA	P46013	KI67_HUMAN	Antigen KI-67	MKI67
P46013	P46013_S2242	1.82658623448524	0.0574600449732041	P46013	KI67_HUMAN	Antigen KI-67	MKI67
P46013	P46013_S2344	0.453764335034824	0.0507769460803138	P46013	KI67_HUMAN	Antigen KI-67	MKI67
P46013	P46013_S2505	0.259537440539133	0.183906504781919	P46013	KI67_HUMAN	Antigen KI-67	MKI67
P46013	P46013_S2528	-Inf	NA	P46013	KI67_HUMAN	Antigen KI-67	MKI67
P46013	P46013_S2708	-0.235918621027746	NA	P46013	KI67_HUMAN	Antigen KI-67	MKI67
P46013	P46013_S2783	1.58675345939558	NA	P46013	KI67_HUMAN	Antigen KI-67	MKI67
P46013	P46013_S2827	-0.437207579875591	NA	P46013	KI67_HUMAN	Antigen KI-67	MKI67
P46013	P46013_S308	0.729687774349903	0.0270311869844937	P46013	KI67_HUMAN	Antigen KI-67	MKI67
P46013	P46013_S357	1.28690307105689	0.348799864919109	P46013	KI67_HUMAN	Antigen KI-67	MKI67
P46013	P46013_S374	2.85287477386955	0.0128905248944782	P46013	KI67_HUMAN	Antigen KI-67	MKI67
P46013	P46013_S538	4.31277844684148	NA	P46013	KI67_HUMAN	Antigen KI-67	MKI67
P46013	P46013_S579	-Inf	NA	P46013	KI67_HUMAN	Antigen KI-67	MKI67
P46013	P46013_S598	Inf	NA	P46013	KI67_HUMAN	Antigen KI-67	MKI67
P46013	P46013_T368	Inf	NA	P46013	KI67_HUMAN	Antigen KI-67	MKI67
P46013	P46013_T858	0.918193875848475	NA	P46013	KI67_HUMAN	Antigen KI-67	MKI67
P46019	P46019_S1015	1.13291781375657	NA	P46019	KPB2_HUMAN	Phosphorylase b kinase regulatory subunit alpha, liver isoform (Phosphorylase kinase alpha L subunit)	PHKA2
P46019;P46020	P46019_S7,P46020_S7	0.281011369305181	0.0589493500864049	P46019;P46020	KPB2_HUMAN;KPB1_HUMAN	Phosphorylase b kinase regulatory subunit alpha, liver isoform (Phosphorylase kinase alpha L subunit);"Phosphorylase b kinase regulatory subunit alpha, skeletal muscle isoform (Phosphorylase kinase alpha M subunit)"	PHKA2;PHKA1
P46087	P46087_S44	1.0929545467863	NA	P46087	NOP2_HUMAN	Putative ribosomal RNA methyltransferase NOP2 (EC 2.1.1.-) (Nucleolar protein 1) (Nucleolar protein 2 homolog) (Proliferating-cell nucleolar antigen p120) (Proliferation-associated nucleolar protein p120)	NOP2
P46100	P46100_S1061	-1.07365095406351	0.23983567978907	P46100	ATRX_HUMAN	Transcriptional regulator ATRX (EC 3.6.4.12) (ATP-dependent helicase ATRX) (X-linked helicase II) (X-linked nuclear protein) (XNP) (Znf-HX)	ATRX
P46100	P46100_S1348,P46100_S1352	-Inf	NA	P46100	ATRX_HUMAN	Transcriptional regulator ATRX (EC 3.6.4.12) (ATP-dependent helicase ATRX) (X-linked helicase II) (X-linked nuclear protein) (XNP) (Znf-HX)	ATRX
P46100	P46100_S594	-0.379154314141591	0.0290415807807802	P46100	ATRX_HUMAN	Transcriptional regulator ATRX (EC 3.6.4.12) (ATP-dependent helicase ATRX) (X-linked helicase II) (X-linked nuclear protein) (XNP) (Znf-HX)	ATRX
P46100	P46100_S677	-Inf	NA	P46100	ATRX_HUMAN	Transcriptional regulator ATRX (EC 3.6.4.12) (ATP-dependent helicase ATRX) (X-linked helicase II) (X-linked nuclear protein) (XNP) (Znf-HX)	ATRX
P46100	P46100_S84	1.4913322885785	NA	P46100	ATRX_HUMAN	Transcriptional regulator ATRX (EC 3.6.4.12) (ATP-dependent helicase ATRX) (X-linked helicase II) (X-linked nuclear protein) (XNP) (Znf-HX)	ATRX
P46100	P46100_S875	-2.01820288448537	NA	P46100	ATRX_HUMAN	Transcriptional regulator ATRX (EC 3.6.4.12) (ATP-dependent helicase ATRX) (X-linked helicase II) (X-linked nuclear protein) (XNP) (Znf-HX)	ATRX
P46379	P46379_S1081	-Inf	NA	P46379	BAG6_HUMAN	Large proline-rich protein BAG6 (BAG family molecular chaperone regulator 6) (BCL2-associated athanogene 6) (BAG-6) (BAG6) (HLA-B-associated transcript 3) (Protein G3) (Protein Scythe)	BAG6
P46379	P46379_S1117	0.0831472548564128	NA	P46379	BAG6_HUMAN	Large proline-rich protein BAG6 (BAG family molecular chaperone regulator 6) (BCL2-associated athanogene 6) (BAG-6) (BAG6) (HLA-B-associated transcript 3) (Protein G3) (Protein Scythe)	BAG6
P46379	P46379_S113	0.31240993742157	0.405071398796258	P46379	BAG6_HUMAN	Large proline-rich protein BAG6 (BAG family molecular chaperone regulator 6) (BCL2-associated athanogene 6) (BAG-6) (BAG6) (HLA-B-associated transcript 3) (Protein G3) (Protein Scythe)	BAG6
P46379	P46379_S973	0.334677058918023	0.479635390322063	P46379	BAG6_HUMAN	Large proline-rich protein BAG6 (BAG family molecular chaperone regulator 6) (BCL2-associated athanogene 6) (BAG-6) (BAG6) (HLA-B-associated transcript 3) (Protein G3) (Protein Scythe)	BAG6
P46379	P46379_T1080	Inf	NA	P46379	BAG6_HUMAN	Large proline-rich protein BAG6 (BAG family molecular chaperone regulator 6) (BCL2-associated athanogene 6) (BAG-6) (BAG6) (HLA-B-associated transcript 3) (Protein G3) (Protein Scythe)	BAG6
P46777	P46777_S286	Inf	NA	P46777	RL5_HUMAN	60S ribosomal protein L5	RPL5
P46779	P46779_S37	0.651835022797878	NA	P46779	RL28_HUMAN	60S ribosomal protein L28	RPL28
P46783;Q9NQ39	P46783_S146,Q9NQ39_S157	-0.321391101966365	0.299370323826552	P46783;Q9NQ39	RS10_HUMAN;RS10L_HUMAN	40S ribosomal protein S10;Putative 40S ribosomal protein S10-like	RPS10;RPS10P5
P46821	P46821_S1265	0.835950400843177	0.259052222778751	P46821	MAP1B_HUMAN	Microtubule-associated protein 1B (MAP-1B) [Cleaved into: MAP1B heavy chain; MAP1 light chain LC1]	MAP1B
P46821	P46821_S1298	-Inf	NA	P46821	MAP1B_HUMAN	Microtubule-associated protein 1B (MAP-1B) [Cleaved into: MAP1B heavy chain; MAP1 light chain LC1]	MAP1B
P46821	P46821_S1376	-Inf	NA	P46821	MAP1B_HUMAN	Microtubule-associated protein 1B (MAP-1B) [Cleaved into: MAP1B heavy chain; MAP1 light chain LC1]	MAP1B
P46821	P46821_S1427	0.0103625798752729	NA	P46821	MAP1B_HUMAN	Microtubule-associated protein 1B (MAP-1B) [Cleaved into: MAP1B heavy chain; MAP1 light chain LC1]	MAP1B
P46821	P46821_S1438,P46821_S1443	-0.577563857181621	0.688742406648945	P46821	MAP1B_HUMAN	Microtubule-associated protein 1B (MAP-1B) [Cleaved into: MAP1B heavy chain; MAP1 light chain LC1]	MAP1B
P46821	P46821_S1501	-0.301537582580636	0.428050507576739	P46821	MAP1B_HUMAN	Microtubule-associated protein 1B (MAP-1B) [Cleaved into: MAP1B heavy chain; MAP1 light chain LC1]	MAP1B
P46821	P46821_S1779	-0.273934721779862	0.521973055200335	P46821	MAP1B_HUMAN	Microtubule-associated protein 1B (MAP-1B) [Cleaved into: MAP1B heavy chain; MAP1 light chain LC1]	MAP1B
P46821	P46821_S1785	-0.222334040475978	0.285702214733774	P46821	MAP1B_HUMAN	Microtubule-associated protein 1B (MAP-1B) [Cleaved into: MAP1B heavy chain; MAP1 light chain LC1]	MAP1B
P46821	P46821_S1785,P46821_T1788	-Inf	NA	P46821	MAP1B_HUMAN	Microtubule-associated protein 1B (MAP-1B) [Cleaved into: MAP1B heavy chain; MAP1 light chain LC1]	MAP1B
P46821	P46821_S1792	-1.21269086889307	0.198815726471842	P46821	MAP1B_HUMAN	Microtubule-associated protein 1B (MAP-1B) [Cleaved into: MAP1B heavy chain; MAP1 light chain LC1]	MAP1B
P46821	P46821_S1792,P46821_S1797	-Inf	NA	P46821	MAP1B_HUMAN	Microtubule-associated protein 1B (MAP-1B) [Cleaved into: MAP1B heavy chain; MAP1 light chain LC1]	MAP1B
P46821	P46821_S1793	NA	NA	P46821	MAP1B_HUMAN	Microtubule-associated protein 1B (MAP-1B) [Cleaved into: MAP1B heavy chain; MAP1 light chain LC1]	MAP1B
P46821	P46821_S1793,P46821_S1797	0.904925941528844	NA	P46821	MAP1B_HUMAN	Microtubule-associated protein 1B (MAP-1B) [Cleaved into: MAP1B heavy chain; MAP1 light chain LC1]	MAP1B
P46821	P46821_S1797	NA	NA	P46821	MAP1B_HUMAN	Microtubule-associated protein 1B (MAP-1B) [Cleaved into: MAP1B heavy chain; MAP1 light chain LC1]	MAP1B
P46821	P46821_S1817	Inf	NA	P46821	MAP1B_HUMAN	Microtubule-associated protein 1B (MAP-1B) [Cleaved into: MAP1B heavy chain; MAP1 light chain LC1]	MAP1B
P46821	P46821_S1818	-0.20416023278901	NA	P46821	MAP1B_HUMAN	Microtubule-associated protein 1B (MAP-1B) [Cleaved into: MAP1B heavy chain; MAP1 light chain LC1]	MAP1B
P46821	P46821_S1819	NA	NA	P46821	MAP1B_HUMAN	Microtubule-associated protein 1B (MAP-1B) [Cleaved into: MAP1B heavy chain; MAP1 light chain LC1]	MAP1B
P46821	P46821_S1915	0.628015314839331	0.272417663570009	P46821	MAP1B_HUMAN	Microtubule-associated protein 1B (MAP-1B) [Cleaved into: MAP1B heavy chain; MAP1 light chain LC1]	MAP1B
P46821	P46821_S1965	-0.177314083908264	0.607769081731537	P46821	MAP1B_HUMAN	Microtubule-associated protein 1B (MAP-1B) [Cleaved into: MAP1B heavy chain; MAP1 light chain LC1]	MAP1B
P46821	P46821_S2072	-0.539537119916479	NA	P46821	MAP1B_HUMAN	Microtubule-associated protein 1B (MAP-1B) [Cleaved into: MAP1B heavy chain; MAP1 light chain LC1]	MAP1B
P46821	P46821_S2271	-0.132628916501755	NA	P46821	MAP1B_HUMAN	Microtubule-associated protein 1B (MAP-1B) [Cleaved into: MAP1B heavy chain; MAP1 light chain LC1]	MAP1B
P46821	P46821_S561	2.37975917251776	0.147347022469614	P46821	MAP1B_HUMAN	Microtubule-associated protein 1B (MAP-1B) [Cleaved into: MAP1B heavy chain; MAP1 light chain LC1]	MAP1B
P46821	P46821_S614	-0.786379517328378	NA	P46821	MAP1B_HUMAN	Microtubule-associated protein 1B (MAP-1B) [Cleaved into: MAP1B heavy chain; MAP1 light chain LC1]	MAP1B
P46821	P46821_T1788	-0.122736446507865	0.817393992491864	P46821	MAP1B_HUMAN	Microtubule-associated protein 1B (MAP-1B) [Cleaved into: MAP1B heavy chain; MAP1 light chain LC1]	MAP1B
P46821	P46821_T1898	Inf	NA	P46821	MAP1B_HUMAN	Microtubule-associated protein 1B (MAP-1B) [Cleaved into: MAP1B heavy chain; MAP1 light chain LC1]	MAP1B
P46821	P46821_T1929	-Inf	NA	P46821	MAP1B_HUMAN	Microtubule-associated protein 1B (MAP-1B) [Cleaved into: MAP1B heavy chain; MAP1 light chain LC1]	MAP1B
P46821	P46821_T1946	-0.666488057142403	NA	P46821	MAP1B_HUMAN	Microtubule-associated protein 1B (MAP-1B) [Cleaved into: MAP1B heavy chain; MAP1 light chain LC1]	MAP1B
P46821	P46821_T1949	-0.134800591178021	NA	P46821	MAP1B_HUMAN	Microtubule-associated protein 1B (MAP-1B) [Cleaved into: MAP1B heavy chain; MAP1 light chain LC1]	MAP1B
P46821	P46821_T1963	-0.762370186363095	0.289182298710505	P46821	MAP1B_HUMAN	Microtubule-associated protein 1B (MAP-1B) [Cleaved into: MAP1B heavy chain; MAP1 light chain LC1]	MAP1B
P46821	P46821_T2067	-0.351546683268022	0.460335463375616	P46821	MAP1B_HUMAN	Microtubule-associated protein 1B (MAP-1B) [Cleaved into: MAP1B heavy chain; MAP1 light chain LC1]	MAP1B
P46821	P46821_T704	-1.05927161292671	NA	P46821	MAP1B_HUMAN	Microtubule-associated protein 1B (MAP-1B) [Cleaved into: MAP1B heavy chain; MAP1 light chain LC1]	MAP1B
P46934	P46934_S742	1.19205090834064	NA	P46934	NEDD4_HUMAN	E3 ubiquitin-protein ligase NEDD4 (EC 6.3.2.-) (Cell proliferation-inducing gene 53 protein) (Neural precursor cell expressed developmentally down-regulated protein 4) (NEDD-4)	NEDD4
P46937	P46937_S109	0.575781560029602	0.241020898553519	P46937	YAP1_HUMAN	Yorkie homolog (65 kDa Yes-associated protein) (YAP65)	YAP1
P46937	P46937_S127	-0.848191311539447	0.468711939649674	P46937	YAP1_HUMAN	Yorkie homolog (65 kDa Yes-associated protein) (YAP65)	YAP1
P46937	P46937_S131	NA	NA	P46937	YAP1_HUMAN	Yorkie homolog (65 kDa Yes-associated protein) (YAP65)	YAP1
P46937	P46937_S289	-0.178589019363439	NA	P46937	YAP1_HUMAN	Yorkie homolog (65 kDa Yes-associated protein) (YAP65)	YAP1
P46940	P46940_S1443	0.474323694952829	0.121268141878661	P46940	IQGA1_HUMAN	Ras GTPase-activating-like protein IQGAP1 (p195)	IQGAP1
P47736	P47736_S498	1.36778321435058	0.0612101144403154	P47736	RPGP1_HUMAN	Rap1 GTPase-activating protein 1 (Rap1GAP) (Rap1GAP1)	RAP1GAP
P47914	P47914_S158	1.33768171137901	0.17510687505871	P47914	RL29_HUMAN	60S ribosomal protein L29 (Cell surface heparin-binding protein HIP)	RPL29
P47914	P47914_S26	Inf	NA	P47914	RL29_HUMAN	60S ribosomal protein L29 (Cell surface heparin-binding protein HIP)	RPL29
P47914	P47914_S31	4.61142437676802	0.0112873001258817	P47914	RL29_HUMAN	60S ribosomal protein L29 (Cell surface heparin-binding protein HIP)	RPL29
P47974	P47974_S125	1.08467819950843	NA	P47974	TISD_HUMAN	Zinc finger protein 36, C3H1 type-like 2 (ZFP36-like 2) (Butyrate response factor 2) (EGF-response factor 2) (ERF-2) (Protein TIS11D)	ZFP36L2
P47974	P47974_S57	1.26992084224408	0.151726771090703	P47974	TISD_HUMAN	Zinc finger protein 36, C3H1 type-like 2 (ZFP36-like 2) (Butyrate response factor 2) (EGF-response factor 2) (ERF-2) (Protein TIS11D)	ZFP36L2
P48507	P48507_T17	Inf	NA	P48507	GSH0_HUMAN	Glutamate--cysteine ligase regulatory subunit (GCS light chain) (Gamma-ECS regulatory subunit) (Gamma-glutamylcysteine synthetase regulatory subunit) (Glutamate--cysteine ligase modifier subunit)	GCLM
P48634	P48634_S1004	-0.0733092380779207	0.909319701554417	P48634	PRC2A_HUMAN	Protein PRRC2A (HLA-B-associated transcript 2) (Large proline-rich protein BAT2) (Proline-rich and coiled-coil-containing protein 2A) (Protein G2)	PRRC2A
P48634	P48634_S1085	0.618660620336871	NA	P48634	PRC2A_HUMAN	Protein PRRC2A (HLA-B-associated transcript 2) (Large proline-rich protein BAT2) (Proline-rich and coiled-coil-containing protein 2A) (Protein G2)	PRRC2A
P48634	P48634_S1085,P48634_T1087	0.998566700049288	NA	P48634	PRC2A_HUMAN	Protein PRRC2A (HLA-B-associated transcript 2) (Large proline-rich protein BAT2) (Proline-rich and coiled-coil-containing protein 2A) (Protein G2)	PRRC2A
P48634	P48634_S1089	-1.96900478981264	NA	P48634	PRC2A_HUMAN	Protein PRRC2A (HLA-B-associated transcript 2) (Large proline-rich protein BAT2) (Proline-rich and coiled-coil-containing protein 2A) (Protein G2)	PRRC2A
P48634	P48634_S1092	0.223849933152931	NA	P48634	PRC2A_HUMAN	Protein PRRC2A (HLA-B-associated transcript 2) (Large proline-rich protein BAT2) (Proline-rich and coiled-coil-containing protein 2A) (Protein G2)	PRRC2A
P48634	P48634_S1106	Inf	NA	P48634	PRC2A_HUMAN	Protein PRRC2A (HLA-B-associated transcript 2) (Large proline-rich protein BAT2) (Proline-rich and coiled-coil-containing protein 2A) (Protein G2)	PRRC2A
P48634	P48634_S1219	1.80199649746046	0.243765604368234	P48634	PRC2A_HUMAN	Protein PRRC2A (HLA-B-associated transcript 2) (Large proline-rich protein BAT2) (Proline-rich and coiled-coil-containing protein 2A) (Protein G2)	PRRC2A
P48634	P48634_S1306	-0.960482032935727	NA	P48634	PRC2A_HUMAN	Protein PRRC2A (HLA-B-associated transcript 2) (Large proline-rich protein BAT2) (Proline-rich and coiled-coil-containing protein 2A) (Protein G2)	PRRC2A
P48634	P48634_S456	1.59010999681404	0.0171151367649875	P48634	PRC2A_HUMAN	Protein PRRC2A (HLA-B-associated transcript 2) (Large proline-rich protein BAT2) (Proline-rich and coiled-coil-containing protein 2A) (Protein G2)	PRRC2A
P48634	P48634_S457	2.37799802826405	NA	P48634	PRC2A_HUMAN	Protein PRRC2A (HLA-B-associated transcript 2) (Large proline-rich protein BAT2) (Proline-rich and coiled-coil-containing protein 2A) (Protein G2)	PRRC2A
P48634	P48634_S761	0.615079928478868	0.358117984070907	P48634	PRC2A_HUMAN	Protein PRRC2A (HLA-B-associated transcript 2) (Large proline-rich protein BAT2) (Proline-rich and coiled-coil-containing protein 2A) (Protein G2)	PRRC2A
P48634	P48634_S920	1.82392898995694	0.225297111140141	P48634	PRC2A_HUMAN	Protein PRRC2A (HLA-B-associated transcript 2) (Large proline-rich protein BAT2) (Proline-rich and coiled-coil-containing protein 2A) (Protein G2)	PRRC2A
P48634	P48634_T782	-0.182879515641363	NA	P48634	PRC2A_HUMAN	Protein PRRC2A (HLA-B-associated transcript 2) (Large proline-rich protein BAT2) (Proline-rich and coiled-coil-containing protein 2A) (Protein G2)	PRRC2A
P48643	P48643_T252	-1.58672838185805	NA	P48643	TCPE_HUMAN	T-complex protein 1 subunit epsilon (TCP-1-epsilon) (CCT-epsilon)	CCT5
P48651	P48651_S439,P48651_S454	-1.97828267711859	NA	P48651	PTSS1_HUMAN	Phosphatidylserine synthase 1 (PSS-1) (PtdSer synthase 1) (EC 2.7.8.29) (Serine-exchange enzyme I)	PTDSS1
P48651	P48651_S442	1.69292404748178	0.293165696646827	P48651	PTSS1_HUMAN	Phosphatidylserine synthase 1 (PSS-1) (PtdSer synthase 1) (EC 2.7.8.29) (Serine-exchange enzyme I)	PTDSS1
P48651	P48651_S454	2.46249242319161	NA	P48651	PTSS1_HUMAN	Phosphatidylserine synthase 1 (PSS-1) (PtdSer synthase 1) (EC 2.7.8.29) (Serine-exchange enzyme I)	PTDSS1
P48681	P48681_S1268	-Inf	NA	P48681	NEST_HUMAN	Nestin	NES
P48681	P48681_S1282	-0.0385748880923814	NA	P48681	NEST_HUMAN	Nestin	NES
P48681	P48681_S1492	Inf	NA	P48681	NEST_HUMAN	Nestin	NES
P48681	P48681_S1496	-Inf	NA	P48681	NEST_HUMAN	Nestin	NES
P48681	P48681_S1498	-Inf	NA	P48681	NEST_HUMAN	Nestin	NES
P48681	P48681_S1577	-2.09750740293105	0.265441744456897	P48681	NEST_HUMAN	Nestin	NES
P48681	P48681_S1617	-2.54386059088306	0.192439710371289	P48681	NEST_HUMAN	Nestin	NES
P48681	P48681_S1618	-1.36132889343438	0.0322834687147562	P48681	NEST_HUMAN	Nestin	NES
P48681	P48681_S311	-0.29126100594878	0.584044212543512	P48681	NEST_HUMAN	Nestin	NES
P48681	P48681_S471	0.333238048605087	0.644854770432829	P48681	NEST_HUMAN	Nestin	NES
P48681	P48681_S680	-0.0257941372054991	0.976353361599778	P48681	NEST_HUMAN	Nestin	NES
P48681	P48681_S702	-Inf	NA	P48681	NEST_HUMAN	Nestin	NES
P48681	P48681_S746	-0.602108395268881	NA	P48681	NEST_HUMAN	Nestin	NES
P48681	P48681_S768	-0.865119388451897	0.0666824803387627	P48681	NEST_HUMAN	Nestin	NES
P48681	P48681_S931	-Inf	NA	P48681	NEST_HUMAN	Nestin	NES
P48681	P48681_T338	-0.118924874664522	0.85713861275341	P48681	NEST_HUMAN	Nestin	NES
P48730	P48730_S361	NA	NA	P48730	KC1D_HUMAN	Casein kinase I isoform delta (CKI-delta) (CKId) (EC 2.7.11.1) (Tau-protein kinase CSNK1D) (EC 2.7.11.26)	CSNK1D
P48730	P48730_T349	0.187792387818799	NA	P48730	KC1D_HUMAN	Casein kinase I isoform delta (CKI-delta) (CKId) (EC 2.7.11.1) (Tau-protein kinase CSNK1D) (EC 2.7.11.26)	CSNK1D
P48739	P48739_S262	0.92487773873638	0.401351801911453	P48739	PIPNB_HUMAN	Phosphatidylinositol transfer protein beta isoform (PI-TP-beta) (PtdIns transfer protein beta) (PtdInsTP beta)	PITPNB
P48960	P48960_S831	1.30737206653298	0.223957082621738	P48960	CD97_HUMAN	CD97 antigen (Leukocyte antigen CD97) (CD antigen CD97) [Cleaved into: CD97 antigen subunit alpha; CD97 antigen subunit beta]	CD97
P49006	P49006_S104	2.73101152379257	0.0596396900012426	P49006	MRP_HUMAN	MARCKS-related protein (MARCKS-like protein 1) (Macrophage myristoylated alanine-rich C kinase substrate) (Mac-MARCKS) (MacMARCKS)	MARCKSL1
P49006	P49006_S22	-0.488127491605456	0.449302879968872	P49006	MRP_HUMAN	MARCKS-related protein (MARCKS-like protein 1) (Macrophage myristoylated alanine-rich C kinase substrate) (Mac-MARCKS) (MacMARCKS)	MARCKSL1
P49023	P49023_S106	1.33554873503855	0.152113950891493	P49023	PAXI_HUMAN	Paxillin	PXN
P49023	P49023_S302	0.428291343177775	NA	P49023	PAXI_HUMAN	Paxillin	PXN
P49023	P49023_S533	Inf	NA	P49023	PAXI_HUMAN	Paxillin	PXN
P49023	P49023_S83	0.667447123805882	NA	P49023	PAXI_HUMAN	Paxillin	PXN
P49023	P49023_S85	0.734543925559568	0.494769199831413	P49023	PAXI_HUMAN	Paxillin	PXN
P49069	P49069_S20	1.53002502573138	NA	P49069	CAMLG_HUMAN	Calcium signal-modulating cyclophilin ligand (CAML)	CAMLG
P49069	P49069_S25	Inf	NA	P49069	CAMLG_HUMAN	Calcium signal-modulating cyclophilin ligand (CAML)	CAMLG
P49069	P49069_S55	0.169015800129274	0.84089675986457	P49069	CAMLG_HUMAN	Calcium signal-modulating cyclophilin ligand (CAML)	CAMLG
P49207	P49207_S12	3.37691435194202	0.147534982178002	P49207	RL34_HUMAN	60S ribosomal protein L34	RPL34
P49207	P49207_S12,P49207_S17	Inf	NA	P49207	RL34_HUMAN	60S ribosomal protein L34	RPL34
P49207	P49207_S17	Inf	NA	P49207	RL34_HUMAN	60S ribosomal protein L34	RPL34
P49207	P49207_T6	Inf	NA	P49207	RL34_HUMAN	60S ribosomal protein L34	RPL34
P49321	P49321_S244	-0.221067585831068	0.349634699617362	P49321	NASP_HUMAN	Nuclear autoantigenic sperm protein (NASP)	NASP
P49321	P49321_S421	0.233173292746412	NA	P49321	NASP_HUMAN	Nuclear autoantigenic sperm protein (NASP)	NASP
P49321	P49321_S451	-0.358362092853061	0.517636547034998	P49321	NASP_HUMAN	Nuclear autoantigenic sperm protein (NASP)	NASP
P49321	P49321_T123	-2.01408061379647	NA	P49321	NASP_HUMAN	Nuclear autoantigenic sperm protein (NASP)	NASP
P49321	P49321_T425	-0.480067041644975	NA	P49321	NASP_HUMAN	Nuclear autoantigenic sperm protein (NASP)	NASP
P49321	P49321_T448	-0.47090389565427	0.360995028053682	P49321	NASP_HUMAN	Nuclear autoantigenic sperm protein (NASP)	NASP
P49450	P49450_S17,P49450_S19	-2.22112879514076	NA	P49450	CENPA_HUMAN	Histone H3-like centromeric protein A (Centromere autoantigen A) (Centromere protein A) (CENP-A)	CENPA
P49454	P49454_S3025	Inf	NA	P49454	CENPF_HUMAN	Centromere protein F (CENP-F) (AH antigen) (Kinetochore protein CENPF) (Mitosin)	CENPF
P49454	P49454_S3119	0.916973339720129	0.326762732239354	P49454	CENPF_HUMAN	Centromere protein F (CENP-F) (AH antigen) (Kinetochore protein CENPF) (Mitosin)	CENPF
P49454	P49454_S3150	0.0128106572398357	0.969889368906461	P49454	CENPF_HUMAN	Centromere protein F (CENP-F) (AH antigen) (Kinetochore protein CENPF) (Mitosin)	CENPF
P49454	P49454_S3175	NA	NA	P49454	CENPF_HUMAN	Centromere protein F (CENP-F) (AH antigen) (Kinetochore protein CENPF) (Mitosin)	CENPF
P49585	P49585_S329,P49585_S331	-1.77206512957756	0.317989912985367	P49585	PCY1A_HUMAN	Choline-phosphate cytidylyltransferase A (EC 2.7.7.15) (CCT-alpha) (CTP:phosphocholine cytidylyltransferase A) (CCT A) (CT A) (Phosphorylcholine transferase A)	PCYT1A
P49585	P49585_S331	-0.0127409093659878	0.93972025223966	P49585	PCY1A_HUMAN	Choline-phosphate cytidylyltransferase A (EC 2.7.7.15) (CCT-alpha) (CTP:phosphocholine cytidylyltransferase A) (CCT A) (CT A) (Phosphorylcholine transferase A)	PCYT1A
P49585	P49585_S343	-0.996821722990804	0.0572365490993292	P49585	PCY1A_HUMAN	Choline-phosphate cytidylyltransferase A (EC 2.7.7.15) (CCT-alpha) (CTP:phosphocholine cytidylyltransferase A) (CCT A) (CT A) (Phosphorylcholine transferase A)	PCYT1A
P49585	P49585_S343,P49585_S347	-1.10775593708674	0.164354409243513	P49585	PCY1A_HUMAN	Choline-phosphate cytidylyltransferase A (EC 2.7.7.15) (CCT-alpha) (CTP:phosphocholine cytidylyltransferase A) (CCT A) (CT A) (Phosphorylcholine transferase A)	PCYT1A
P49585	P49585_T342	-0.445983087683647	NA	P49585	PCY1A_HUMAN	Choline-phosphate cytidylyltransferase A (EC 2.7.7.15) (CCT-alpha) (CTP:phosphocholine cytidylyltransferase A) (CCT A) (CT A) (Phosphorylcholine transferase A)	PCYT1A
P49585	P49585_T342,P49585_S347	-Inf	NA	P49585	PCY1A_HUMAN	Choline-phosphate cytidylyltransferase A (EC 2.7.7.15) (CCT-alpha) (CTP:phosphocholine cytidylyltransferase A) (CCT A) (CT A) (Phosphorylcholine transferase A)	PCYT1A
P49674	P49674_T362	-0.296825509184806	NA	P49674	KC1E_HUMAN	Casein kinase I isoform epsilon (CKI-epsilon) (CKIe) (EC 2.7.11.1)	CSNK1E
P49736	P49736_S12	0.0139276956393063	0.943333668914212	P49736	MCM2_HUMAN	DNA replication licensing factor MCM2 (EC 3.6.4.12) (Minichromosome maintenance protein 2 homolog) (Nuclear protein BM28)	MCM2
P49736	P49736_S13	0.836775740363464	0.0655219262184503	P49736	MCM2_HUMAN	DNA replication licensing factor MCM2 (EC 3.6.4.12) (Minichromosome maintenance protein 2 homolog) (Nuclear protein BM28)	MCM2
P49736	P49736_S139	-2.09147917230236	0.0980890247600361	P49736	MCM2_HUMAN	DNA replication licensing factor MCM2 (EC 3.6.4.12) (Minichromosome maintenance protein 2 homolog) (Nuclear protein BM28)	MCM2
P49736	P49736_S26	0.408409207391808	0.292007470073819	P49736	MCM2_HUMAN	DNA replication licensing factor MCM2 (EC 3.6.4.12) (Minichromosome maintenance protein 2 homolog) (Nuclear protein BM28)	MCM2
P49736	P49736_S27	0.265743573739077	0.470054704590671	P49736	MCM2_HUMAN	DNA replication licensing factor MCM2 (EC 3.6.4.12) (Minichromosome maintenance protein 2 homolog) (Nuclear protein BM28)	MCM2
P49736	P49736_S40	-0.33885904095779	0.0139416348786694	P49736	MCM2_HUMAN	DNA replication licensing factor MCM2 (EC 3.6.4.12) (Minichromosome maintenance protein 2 homolog) (Nuclear protein BM28)	MCM2
P49736	P49736_T25	0.26732123098422	0.3914889871665	P49736	MCM2_HUMAN	DNA replication licensing factor MCM2 (EC 3.6.4.12) (Minichromosome maintenance protein 2 homolog) (Nuclear protein BM28)	MCM2
P49736	P49736_T9	-0.225706443820073	NA	P49736	MCM2_HUMAN	DNA replication licensing factor MCM2 (EC 3.6.4.12) (Minichromosome maintenance protein 2 homolog) (Nuclear protein BM28)	MCM2
P49750	P49750_S924	-0.628200392116535	0.41326848848528	P49750	YLPM1_HUMAN	YLP motif-containing protein 1 (Nuclear protein ZAP3) (ZAP113)	YLPM1
P49756	P49756_S675	3.70631539252326	0.232063653625275	P49756	RBM25_HUMAN	RNA-binding protein 25 (Arg/Glu/Asp-rich protein of 120 kDa) (RED120) (Protein S164) (RNA-binding motif protein 25) (RNA-binding region-containing protein 7)	RBM25
P49756	P49756_S677	0.111215774101242	0.779844699340031	P49756	RBM25_HUMAN	RNA-binding protein 25 (Arg/Glu/Asp-rich protein of 120 kDa) (RED120) (Protein S164) (RNA-binding motif protein 25) (RNA-binding region-containing protein 7)	RBM25
P49756	P49756_S677,P49756_S683	2.17008085074923	NA	P49756	RBM25_HUMAN	RNA-binding protein 25 (Arg/Glu/Asp-rich protein of 120 kDa) (RED120) (Protein S164) (RNA-binding motif protein 25) (RNA-binding region-containing protein 7)	RBM25
P49756	P49756_S703	-0.475355991395254	NA	P49756	RBM25_HUMAN	RNA-binding protein 25 (Arg/Glu/Asp-rich protein of 120 kDa) (RED120) (Protein S164) (RNA-binding motif protein 25) (RNA-binding region-containing protein 7)	RBM25
P49757	P49757_S194	-0.406278021435232	0.546114883019166	P49757	NUMB_HUMAN	Protein numb homolog (h-Numb) (Protein S171)	NUMB
P49757	P49757_S438	1.04807942359087	0.0556739409800475	P49757	NUMB_HUMAN	Protein numb homolog (h-Numb) (Protein S171)	NUMB
P49757	P49757_S7	0.879598718727105	0.148906901314563	P49757	NUMB_HUMAN	Protein numb homolog (h-Numb) (Protein S171)	NUMB
P49757;Q9Y6R0	P49757_S276,Q9Y6R0_S305	0.817042226382218	0.277387755724814	P49757;Q9Y6R0	NUMB_HUMAN;NUMBL_HUMAN	Protein numb homolog (h-Numb) (Protein S171);Numb-like protein (Numb-related protein) (Numb-R)	NUMB;NUMBL
P49761	P49761_S157	-0.178217388091933	0.714949586476827	P49761	CLK3_HUMAN	Dual specificity protein kinase CLK3 (EC 2.7.12.1) (CDC-like kinase 3)	CLK3
P49768	P49768_S43	0.121802418160992	0.773372658898199	P49768	PSN1_HUMAN	Presenilin-1 (PS-1) (EC 3.4.23.-) (Protein S182) [Cleaved into: Presenilin-1 NTF subunit; Presenilin-1 CTF subunit; Presenilin-1 CTF12 (PS1-CTF12)]	PSEN1
P49790	P49790_S192	NA	NA	P49790	NU153_HUMAN	Nuclear pore complex protein Nup153 (153 kDa nucleoporin) (Nucleoporin Nup153)	NUP153
P49790	P49790_S334	0.102917609758893	NA	P49790	NU153_HUMAN	Nuclear pore complex protein Nup153 (153 kDa nucleoporin) (Nucleoporin Nup153)	NUP153
P49790	P49790_S687	-0.378675061223333	0.414491895880294	P49790	NU153_HUMAN	Nuclear pore complex protein Nup153 (153 kDa nucleoporin) (Nucleoporin Nup153)	NUP153
P49790	P49790_T1460	Inf	NA	P49790	NU153_HUMAN	Nuclear pore complex protein Nup153 (153 kDa nucleoporin) (Nucleoporin Nup153)	NUP153
P49792	P49792_S1456	1.44931520532231	0.0261132572216081	P49792	RBP2_HUMAN	E3 SUMO-protein ligase RanBP2 (EC 6.3.2.-) (358 kDa nucleoporin) (Nuclear pore complex protein Nup358) (Nucleoporin Nup358) (Ran-binding protein 2) (RanBP2) (p270) [Includes: Putative peptidyl-prolyl cis-trans isomerase (PPIase) (EC 5.2.1.8) (Rotamase)]	RANBP2
P49792	P49792_S1509	1.17235037235705	0.100051625585214	P49792	RBP2_HUMAN	E3 SUMO-protein ligase RanBP2 (EC 6.3.2.-) (358 kDa nucleoporin) (Nuclear pore complex protein Nup358) (Nucleoporin Nup358) (Ran-binding protein 2) (RanBP2) (p270) [Includes: Putative peptidyl-prolyl cis-trans isomerase (PPIase) (EC 5.2.1.8) (Rotamase)]	RANBP2
P49792	P49792_T779,P49792_S781	0.129069530177972	NA	P49792	RBP2_HUMAN	E3 SUMO-protein ligase RanBP2 (EC 6.3.2.-) (358 kDa nucleoporin) (Nuclear pore complex protein Nup358) (Nucleoporin Nup358) (Ran-binding protein 2) (RanBP2) (p270) [Includes: Putative peptidyl-prolyl cis-trans isomerase (PPIase) (EC 5.2.1.8) (Rotamase)]	RANBP2
P49792	P49792_S781	-0.382488062225453	0.69116858826778	P49792	RBP2_HUMAN	E3 SUMO-protein ligase RanBP2 (EC 6.3.2.-) (358 kDa nucleoporin) (Nuclear pore complex protein Nup358) (Nucleoporin Nup358) (Ran-binding protein 2) (RanBP2) (p270) [Includes: Putative peptidyl-prolyl cis-trans isomerase (PPIase) (EC 5.2.1.8) (Rotamase)]	RANBP2
P49792	P49792_S955	-0.27143090252352	0.757685670788883	P49792	RBP2_HUMAN	E3 SUMO-protein ligase RanBP2 (EC 6.3.2.-) (358 kDa nucleoporin) (Nuclear pore complex protein Nup358) (Nucleoporin Nup358) (Ran-binding protein 2) (RanBP2) (p270) [Includes: Putative peptidyl-prolyl cis-trans isomerase (PPIase) (EC 5.2.1.8) (Rotamase)]	RANBP2
P49792	P49792_T779	0.245092665821115	NA	P49792	RBP2_HUMAN	E3 SUMO-protein ligase RanBP2 (EC 6.3.2.-) (358 kDa nucleoporin) (Nuclear pore complex protein Nup358) (Nucleoporin Nup358) (Ran-binding protein 2) (RanBP2) (p270) [Includes: Putative peptidyl-prolyl cis-trans isomerase (PPIase) (EC 5.2.1.8) (Rotamase)]	RANBP2
P49792;P0DJD0;P0DJD1;Q7Z3J3;A6NKT7;Q99666;O14715	P49792_S2457,P49792_S2462,P0DJD0_S1466,P0DJD0_S1471,P0DJD1_S1474,P0DJD1_S1479,Q7Z3J3_S1482,Q7Z3J3_S1487,A6NKT7_S1482,A6NKT7_S1487,Q99666_S1481,Q99666_S1486,O14715_S1481,O14715_S1486	-0.421414889888463	NA	A6NKT7;O14715;P0DJD0;P0DJD1;P49792;Q7Z3J3;Q99666	RGPD3_HUMAN;RGPD8_HUMAN;RGPD1_HUMAN;RGPD2_HUMAN;RBP2_HUMAN;RGPD4_HUMAN;RGPD5_HUMAN	RanBP2-like and GRIP domain-containing protein 3;RANBP2-like and GRIP domain-containing protein 8 (Ran-binding protein 2-like 3) (RanBP2-like 3) (RanBP2L3);RANBP2-like and GRIP domain-containing protein 1 (Ran-binding protein 2-like 6) (RanBP2-like 6) (RanBP2L6);RANBP2-like and GRIP domain-containing protein 2 (Ran-binding protein 2-like 2) (RanBP2-like 2) (RanBP2L2);E3 SUMO-protein ligase RanBP2…	RGPD3;RGPD8;RGPD1;RGPD2;RANBP2;RGPD4;RGPD5
P49810	P49810_S22	-0.214320557114487	NA	P49810	PSN2_HUMAN	Presenilin-2 (PS-2) (EC 3.4.23.-) (AD3LP) (AD5) (E5-1) (STM-2) [Cleaved into: Presenilin-2 NTF subunit; Presenilin-2 CTF subunit]	PSEN2
P49810	P49810_S25	-1.04827563326539	0.281984473884185	P49810	PSN2_HUMAN	Presenilin-2 (PS-2) (EC 3.4.23.-) (AD3LP) (AD5) (E5-1) (STM-2) [Cleaved into: Presenilin-2 NTF subunit; Presenilin-2 CTF subunit]	PSEN2
P49815	P49815_S1254	-0.478876415513974	NA	P49815	TSC2_HUMAN	Tuberin (Tuberous sclerosis 2 protein)	TSC2
P49840	P49840_S21	1.46670811553568	NA	P49840	GSK3A_HUMAN	Glycogen synthase kinase-3 alpha (GSK-3 alpha) (EC 2.7.11.26) (Serine/threonine-protein kinase GSK3A) (EC 2.7.11.1)	GSK3A
P49840	P49840_T19	0.61172774858332	0.416059658444864	P49840	GSK3A_HUMAN	Glycogen synthase kinase-3 alpha (GSK-3 alpha) (EC 2.7.11.26) (Serine/threonine-protein kinase GSK3A) (EC 2.7.11.1)	GSK3A
P49840;P49841	P49840_Y279,P49841_Y216	0.316118141187057	0.0518266328356654	P49840;P49841	GSK3A_HUMAN;GSK3B_HUMAN	Glycogen synthase kinase-3 alpha (GSK-3 alpha) (EC 2.7.11.26) (Serine/threonine-protein kinase GSK3A) (EC 2.7.11.1);Glycogen synthase kinase-3 beta (GSK-3 beta) (EC 2.7.11.26) (Serine/threonine-protein kinase GSK3B) (EC 2.7.11.1)	GSK3A;GSK3B
P49841	P49841_S9	Inf	NA	P49841	GSK3B_HUMAN	Glycogen synthase kinase-3 beta (GSK-3 beta) (EC 2.7.11.26) (Serine/threonine-protein kinase GSK3B) (EC 2.7.11.1)	GSK3B
P49848	P49848_S672	Inf	NA	P49848	TAF6_HUMAN	Transcription initiation factor TFIID subunit 6 (RNA polymerase II TBP-associated factor subunit E) (Transcription initiation factor TFIID 70 kDa subunit) (TAF(II)70) (TAFII-70) (TAFII70) (Transcription initiation factor TFIID 80 kDa subunit) (TAF(II)80) (TAFII-80) (TAFII80)	TAF6
P49916	P49916_S242	1.53768099788798	NA	P49916	DNLI3_HUMAN	DNA ligase 3 (EC 6.5.1.1) (DNA ligase III) (Polydeoxyribonucleotide synthase [ATP] 3)	LIG3
P49916	P49916_S913	0.0724290540903768	0.742365165561168	P49916	DNLI3_HUMAN	DNA ligase 3 (EC 6.5.1.1) (DNA ligase III) (Polydeoxyribonucleotide synthase [ATP] 3)	LIG3
P49916	P49916_T209	1.7010933175936	0.00769431147303545	P49916	DNLI3_HUMAN	DNA ligase 3 (EC 6.5.1.1) (DNA ligase III) (Polydeoxyribonucleotide synthase [ATP] 3)	LIG3
P50402	P50402_S163	-0.747109551685725	NA	P50402	EMD_HUMAN	Emerin	EMD
P50443	P50443_S12	0.0554064040727743	0.913779531774872	P50443	S26A2_HUMAN	Sulfate transporter (Diastrophic dysplasia protein) (Solute carrier family 26 member 2)	SLC26A2
P50443	P50443_S12,P50443_S16	-2.59626362577554	0.0610026799091599	P50443	S26A2_HUMAN	Sulfate transporter (Diastrophic dysplasia protein) (Solute carrier family 26 member 2)	SLC26A2
P50443	P50443_S16	-1.51504446551757	0.141069236390524	P50443	S26A2_HUMAN	Sulfate transporter (Diastrophic dysplasia protein) (Solute carrier family 26 member 2)	SLC26A2
P50443	P50443_S2	0.243931246731106	NA	P50443	S26A2_HUMAN	Sulfate transporter (Diastrophic dysplasia protein) (Solute carrier family 26 member 2)	SLC26A2
P50443	P50443_S2,P50443_S3	-0.980012560017235	NA	P50443	S26A2_HUMAN	Sulfate transporter (Diastrophic dysplasia protein) (Solute carrier family 26 member 2)	SLC26A2
P50443	P50443_S22	-0.361253954471071	NA	P50443	S26A2_HUMAN	Sulfate transporter (Diastrophic dysplasia protein) (Solute carrier family 26 member 2)	SLC26A2
P50443	P50443_S3	-0.610680036953888	NA	P50443	S26A2_HUMAN	Sulfate transporter (Diastrophic dysplasia protein) (Solute carrier family 26 member 2)	SLC26A2
P50443	P50443_S35	-0.485311211039838	0.728624766773306	P50443	S26A2_HUMAN	Sulfate transporter (Diastrophic dysplasia protein) (Solute carrier family 26 member 2)	SLC26A2
P50443	P50443_S36	-0.71920115725204	0.345296068939216	P50443	S26A2_HUMAN	Sulfate transporter (Diastrophic dysplasia protein) (Solute carrier family 26 member 2)	SLC26A2
P50479	P50479_S112	0.39766777896368	0.61828283761643	P50479	PDLI4_HUMAN	PDZ and LIM domain protein 4 (LIM protein RIL) (Reversion-induced LIM protein)	PDLIM4
P50548	P50548_S531	1.00526663341622	0.347037760539304	P50548	ERF_HUMAN	ETS domain-containing transcription factor ERF (Ets2 repressor factor) (PE-2)	ERF
P50895	P50895_S596	0.504323910806363	0.174161032942281	P50895	BCAM_HUMAN	Basal cell adhesion molecule (Auberger B antigen) (B-CAM cell surface glycoprotein) (F8/G253 antigen) (Lutheran antigen) (Lutheran blood group glycoprotein) (CD antigen CD239)	BCAM
P50895	P50895_S598	Inf	NA	P50895	BCAM_HUMAN	Basal cell adhesion molecule (Auberger B antigen) (B-CAM cell surface glycoprotein) (F8/G253 antigen) (Lutheran antigen) (Lutheran blood group glycoprotein) (CD antigen CD239)	BCAM
P50895	P50895_S600	0.181625553102829	NA	P50895	BCAM_HUMAN	Basal cell adhesion molecule (Auberger B antigen) (B-CAM cell surface glycoprotein) (F8/G253 antigen) (Lutheran antigen) (Lutheran blood group glycoprotein) (CD antigen CD239)	BCAM
P50914	P50914_S139	2.57528611490387	0.00320602427913452	P50914	RL14_HUMAN	60S ribosomal protein L14 (CAG-ISL 7)	RPL14
P51114	P51114_S409	-Inf	NA	P51114	FXR1_HUMAN	Fragile X mental retardation syndrome-related protein 1 (hFXR1p)	FXR1
P51116	P51116_S603	-0.318348376396471	NA	P51116	FXR2_HUMAN	Fragile X mental retardation syndrome-related protein 2	FXR2
P51153	P51153_S178	-0.00822686221341156	NA	P51153	RAB13_HUMAN	Ras-related protein Rab-13 (Cell growth-inhibiting gene 4 protein)	RAB13
P51397	P51397_S3	1.18215374799042	0.0459578403324565	P51397	DAP1_HUMAN	Death-associated protein 1 (DAP-1)	DAP
P51513	P51513_S157	0.40477253222627	0.0349971256123491	P51513	NOVA1_HUMAN	RNA-binding protein Nova-1 (Neuro-oncological ventral antigen 1) (Onconeural ventral antigen 1) (Paraneoplastic Ri antigen) (Ventral neuron-specific protein 1)	NOVA1
P51531	P51531_S1572	-2.77419798469964	0.214521630333581	P51531	SMCA2_HUMAN	Probable global transcription activator SNF2L2 (EC 3.6.4.-) (ATP-dependent helicase SMARCA2) (BRG1-associated factor 190B) (BAF190B) (Protein brahma homolog) (hBRM) (SNF2-alpha) (SWI/SNF-related matrix-associated actin-dependent regulator of chromatin subfamily A member 2)	SMARCA2
P51532	P51532_S1417	-1.41467676475601	0.60914610320554	P51532	SMCA4_HUMAN	Transcription activator BRG1 (EC 3.6.4.-) (ATP-dependent helicase SMARCA4) (BRG1-associated factor 190A) (BAF190A) (Mitotic growth and transcription activator) (Protein BRG-1) (Protein brahma homolog 1) (SNF2-beta) (SWI/SNF-related matrix-associated actin-dependent regulator of chromatin subfamily A member 4)	SMARCA4
P51532	P51532_S1417,P51532_T1423	0.64868244914536	NA	P51532	SMCA4_HUMAN	Transcription activator BRG1 (EC 3.6.4.-) (ATP-dependent helicase SMARCA4) (BRG1-associated factor 190A) (BAF190A) (Mitotic growth and transcription activator) (Protein BRG-1) (Protein brahma homolog 1) (SNF2-beta) (SWI/SNF-related matrix-associated actin-dependent regulator of chromatin subfamily A member 4)	SMARCA4
P51532	P51532_S1452	-0.928875166354683	0.303414946161547	P51532	SMCA4_HUMAN	Transcription activator BRG1 (EC 3.6.4.-) (ATP-dependent helicase SMARCA4) (BRG1-associated factor 190A) (BAF190A) (Mitotic growth and transcription activator) (Protein BRG-1) (Protein brahma homolog 1) (SNF2-beta) (SWI/SNF-related matrix-associated actin-dependent regulator of chromatin subfamily A member 4)	SMARCA4
P51532	P51532_S1627	-Inf	NA	P51532	SMCA4_HUMAN	Transcription activator BRG1 (EC 3.6.4.-) (ATP-dependent helicase SMARCA4) (BRG1-associated factor 190A) (BAF190A) (Mitotic growth and transcription activator) (Protein BRG-1) (Protein brahma homolog 1) (SNF2-beta) (SWI/SNF-related matrix-associated actin-dependent regulator of chromatin subfamily A member 4)	SMARCA4
P51532	P51532_S1631	-1.72939641814236	0.309684138492494	P51532	SMCA4_HUMAN	Transcription activator BRG1 (EC 3.6.4.-) (ATP-dependent helicase SMARCA4) (BRG1-associated factor 190A) (BAF190A) (Mitotic growth and transcription activator) (Protein BRG-1) (Protein brahma homolog 1) (SNF2-beta) (SWI/SNF-related matrix-associated actin-dependent regulator of chromatin subfamily A member 4)	SMARCA4
P51532	P51532_T1423	-0.777595062801902	0.426360224013302	P51532	SMCA4_HUMAN	Transcription activator BRG1 (EC 3.6.4.-) (ATP-dependent helicase SMARCA4) (BRG1-associated factor 190A) (BAF190A) (Mitotic growth and transcription activator) (Protein BRG-1) (Protein brahma homolog 1) (SNF2-beta) (SWI/SNF-related matrix-associated actin-dependent regulator of chromatin subfamily A member 4)	SMARCA4
P51572	P51572_S216	2.45135190879201	0.00355827367775707	P51572	BAP31_HUMAN	B-cell receptor-associated protein 31 (BCR-associated protein 31) (Bap31) (6C6-AG tumor-associated antigen) (Protein CDM) (p28)	BCAP31
P51608	P51608_S78	-1.62936602062135	NA	P51608	MECP2_HUMAN	Methyl-CpG-binding protein 2 (MeCp-2 protein) (MeCp2)	MECP2
P51608	P51608_S80	-1.73787116423817	0.222224519539739	P51608	MECP2_HUMAN	Methyl-CpG-binding protein 2 (MeCp-2 protein) (MeCp2)	MECP2
P51610	P51610_S1224	Inf	NA	P51610	HCFC1_HUMAN	Host cell factor 1 (HCF) (HCF-1) (C1 factor) (CFF) (VCAF) (VP16 accessory protein) [Cleaved into: HCF N-terminal chain 1; HCF N-terminal chain 2; HCF N-terminal chain 3; HCF N-terminal chain 4; HCF N-terminal chain 5; HCF N-terminal chain 6; HCF C-terminal chain 1; HCF C-terminal chain 2; HCF C-terminal chain 3; HCF C-terminal chain 4; HCF C-terminal chain 5; HCF C-terminal chain 6]	HCFC1
P51610	P51610_S1507	-3.94527889475532	NA	P51610	HCFC1_HUMAN	Host cell factor 1 (HCF) (HCF-1) (C1 factor) (CFF) (VCAF) (VP16 accessory protein) [Cleaved into: HCF N-terminal chain 1; HCF N-terminal chain 2; HCF N-terminal chain 3; HCF N-terminal chain 4; HCF N-terminal chain 5; HCF N-terminal chain 6; HCF C-terminal chain 1; HCF C-terminal chain 2; HCF C-terminal chain 3; HCF C-terminal chain 4; HCF C-terminal chain 5; HCF C-terminal chain 6]	HCFC1
P51610	P51610_S598	1.60548871035015	0.159941640147541	P51610	HCFC1_HUMAN	Host cell factor 1 (HCF) (HCF-1) (C1 factor) (CFF) (VCAF) (VP16 accessory protein) [Cleaved into: HCF N-terminal chain 1; HCF N-terminal chain 2; HCF N-terminal chain 3; HCF N-terminal chain 4; HCF N-terminal chain 5; HCF N-terminal chain 6; HCF C-terminal chain 1; HCF C-terminal chain 2; HCF C-terminal chain 3; HCF C-terminal chain 4; HCF C-terminal chain 5; HCF C-terminal chain 6]	HCFC1
P51610	P51610_S6	Inf	NA	P51610	HCFC1_HUMAN	Host cell factor 1 (HCF) (HCF-1) (C1 factor) (CFF) (VCAF) (VP16 accessory protein) [Cleaved into: HCF N-terminal chain 1; HCF N-terminal chain 2; HCF N-terminal chain 3; HCF N-terminal chain 4; HCF N-terminal chain 5; HCF N-terminal chain 6; HCF C-terminal chain 1; HCF C-terminal chain 2; HCF C-terminal chain 3; HCF C-terminal chain 4; HCF C-terminal chain 5; HCF C-terminal chain 6]	HCFC1
P51610	P51610_S666	Inf	NA	P51610	HCFC1_HUMAN	Host cell factor 1 (HCF) (HCF-1) (C1 factor) (CFF) (VCAF) (VP16 accessory protein) [Cleaved into: HCF N-terminal chain 1; HCF N-terminal chain 2; HCF N-terminal chain 3; HCF N-terminal chain 4; HCF N-terminal chain 5; HCF N-terminal chain 6; HCF C-terminal chain 1; HCF C-terminal chain 2; HCF C-terminal chain 3; HCF C-terminal chain 4; HCF C-terminal chain 5; HCF C-terminal chain 6]	HCFC1
P51659	P51659_S3	Inf	NA	P51659	DHB4_HUMAN	Peroxisomal multifunctional enzyme type 2 (MFE-2) (17-beta-hydroxysteroid dehydrogenase 4) (17-beta-HSD 4) (D-bifunctional protein) (DBP) (Multifunctional protein 2) (MPF-2) [Cleaved into: (3R)-hydroxyacyl-CoA dehydrogenase (EC 1.1.1.n12); Enoyl-CoA hydratase 2 (EC 4.2.1.107) (EC 4.2.1.119) (3-alpha,7-alpha,12-alpha-trihydroxy-5-beta-cholest-24-enoyl-CoA hydratase)]	HSD17B4
P51825	P51825_S588	-0.214200659943308	NA	P51825	AFF1_HUMAN	AF4/FMR2 family member 1 (ALL1-fused gene from chromosome 4 protein) (Protein AF-4) (Protein FEL) (Proto-oncogene AF4)	AFF1
P51858	P51858_S165	-0.45291023303173	0.434731482654622	P51858	HDGF_HUMAN	Hepatoma-derived growth factor (HDGF) (High mobility group protein 1-like 2) (HMG-1L2)	HDGF
P51957	P51957_S639	1.42381782664724	0.164140516593303	P51957	NEK4_HUMAN	Serine/threonine-protein kinase Nek4 (EC 2.7.11.1) (Never in mitosis A-related kinase 4) (NimA-related protein kinase 4) (Serine/threonine-protein kinase 2) (Serine/threonine-protein kinase NRK2)	NEK4
P51957	P51957_S661	Inf	NA	P51957	NEK4_HUMAN	Serine/threonine-protein kinase Nek4 (EC 2.7.11.1) (Never in mitosis A-related kinase 4) (NimA-related protein kinase 4) (Serine/threonine-protein kinase 2) (Serine/threonine-protein kinase NRK2)	NEK4
P51965	P51965_S2	-0.578220135837988	0.544322603851525	P51965	UB2E1_HUMAN	Ubiquitin-conjugating enzyme E2 E1 (EC 6.3.2.19) (UbcH6) (Ubiquitin carrier protein E1) (Ubiquitin-protein ligase E1)	UBE2E1
P51991	P51991_S355	-1.23395117637929	NA	P51991	ROA3_HUMAN	Heterogeneous nuclear ribonucleoprotein A3 (hnRNP A3)	HNRNPA3
P51991	P51991_S358	-0.233556322048365	0.813236123528541	P51991	ROA3_HUMAN	Heterogeneous nuclear ribonucleoprotein A3 (hnRNP A3)	HNRNPA3
P51991	P51991_S366	-0.136343441045124	NA	P51991	ROA3_HUMAN	Heterogeneous nuclear ribonucleoprotein A3 (hnRNP A3)	HNRNPA3
P52272	P52272_S575	0.333465225607948	0.351212303324297	P52272	HNRPM_HUMAN	Heterogeneous nuclear ribonucleoprotein M (hnRNP M)	HNRNPM
P52272	P52272_S633	-Inf	NA	P52272	HNRPM_HUMAN	Heterogeneous nuclear ribonucleoprotein M (hnRNP M)	HNRNPM
P52292	P52292_S2	2.04081120668366	0.0820421667679838	P52292	IMA2_HUMAN	Importin subunit alpha-2 (Karyopherin subunit alpha-2) (RAG cohort protein 1) (SRP1-alpha)	KPNA2
P52594	P52594_S181	-Inf	NA	P52594	AGFG1_HUMAN	Arf-GAP domain and FG repeat-containing protein 1 (HIV-1 Rev-binding protein) (Nucleoporin-like protein RIP) (Rev-interacting protein) (Rev/Rex activation domain-binding protein)	AGFG1
P52594	P52594_S291	Inf	NA	P52594	AGFG1_HUMAN	Arf-GAP domain and FG repeat-containing protein 1 (HIV-1 Rev-binding protein) (Nucleoporin-like protein RIP) (Rev-interacting protein) (Rev/Rex activation domain-binding protein)	AGFG1
P52701	P52701_S309	1.80401450836979	0.340932501332301	P52701	MSH6_HUMAN	DNA mismatch repair protein Msh6 (hMSH6) (G/T mismatch-binding protein) (GTBP) (GTMBP) (MutS-alpha 160 kDa subunit) (p160)	MSH6
P52756	P52756_S59	-1.14398029682098	NA	P52756	RBM5_HUMAN	RNA-binding protein 5 (Protein G15) (Putative tumor suppressor LUCA15) (RNA-binding motif protein 5) (Renal carcinoma antigen NY-REN-9)	RBM5
P52943	P52943_S104	2.18889459520567	0.0343029475064065	P52943	CRIP2_HUMAN	Cysteine-rich protein 2 (CRP-2) (Protein ESP1)	CRIP2
P52943	P52943_S114	-Inf	NA	P52943	CRIP2_HUMAN	Cysteine-rich protein 2 (CRP-2) (Protein ESP1)	CRIP2
P52943	P52943_S115	1.08469033429405	NA	P52943	CRIP2_HUMAN	Cysteine-rich protein 2 (CRP-2) (Protein ESP1)	CRIP2
P52948	P52948_S608	-Inf	NA	P52948	NUP98_HUMAN	Nuclear pore complex protein Nup98-Nup96 [Cleaved into: Nuclear pore complex protein Nup98 (98 kDa nucleoporin) (Nucleoporin Nup98); Nuclear pore complex protein Nup96 (96 kDa nucleoporin) (Nucleoporin Nup96)]	NUP98
P52948	P52948_S623	-0.59032132917807	0.137121411079612	P52948	NUP98_HUMAN	Nuclear pore complex protein Nup98-Nup96 [Cleaved into: Nuclear pore complex protein Nup98 (98 kDa nucleoporin) (Nucleoporin Nup98); Nuclear pore complex protein Nup96 (96 kDa nucleoporin) (Nucleoporin Nup96)]	NUP98
P52948	P52948_S839	-0.1461331269648	0.814165572992063	P52948	NUP98_HUMAN	Nuclear pore complex protein Nup98-Nup96 [Cleaved into: Nuclear pore complex protein Nup98 (98 kDa nucleoporin) (Nucleoporin Nup98); Nuclear pore complex protein Nup96 (96 kDa nucleoporin) (Nucleoporin Nup96)]	NUP98
P52948	P52948_S888	-2.32660054266153	0.109771451830714	P52948	NUP98_HUMAN	Nuclear pore complex protein Nup98-Nup96 [Cleaved into: Nuclear pore complex protein Nup98 (98 kDa nucleoporin) (Nucleoporin Nup98); Nuclear pore complex protein Nup96 (96 kDa nucleoporin) (Nucleoporin Nup96)]	NUP98
P52948	P52948_S932	-0.149673749380236	NA	P52948	NUP98_HUMAN	Nuclear pore complex protein Nup98-Nup96 [Cleaved into: Nuclear pore complex protein Nup98 (98 kDa nucleoporin) (Nucleoporin Nup98); Nuclear pore complex protein Nup96 (96 kDa nucleoporin) (Nucleoporin Nup96)]	NUP98
P52948	P52948_S934	-Inf	NA	P52948	NUP98_HUMAN	Nuclear pore complex protein Nup98-Nup96 [Cleaved into: Nuclear pore complex protein Nup98 (98 kDa nucleoporin) (Nucleoporin Nup98); Nuclear pore complex protein Nup96 (96 kDa nucleoporin) (Nucleoporin Nup96)]	NUP98
P53367	P53367_S132	-0.218442787596899	0.7977609221209	P53367	ARFP1_HUMAN	Arfaptin-1 (ADP-ribosylation factor-interacting protein 1)	ARFIP1
P53367	P53367_S5	-0.319903143508076	0.563880102272443	P53367	ARFP1_HUMAN	Arfaptin-1 (ADP-ribosylation factor-interacting protein 1)	ARFIP1
P53367	P53367_S9	Inf	NA	P53367	ARFP1_HUMAN	Arfaptin-1 (ADP-ribosylation factor-interacting protein 1)	ARFIP1
P53396	P53396_S455	2.17455413242861	0.0224239893747973	P53396	ACLY_HUMAN	ATP-citrate synthase (EC 2.3.3.8) (ATP-citrate (pro-S-)-lyase) (ACL) (Citrate cleavage enzyme)	ACLY
P53396	P53396_S481	0.950467131833563	0.0934524226001021	P53396	ACLY_HUMAN	ATP-citrate synthase (EC 2.3.3.8) (ATP-citrate (pro-S-)-lyase) (ACL) (Citrate cleavage enzyme)	ACLY
P53602	P53602_S96	0.769749303762026	0.13708544203448	P53602	MVD1_HUMAN	Diphosphomevalonate decarboxylase (EC 4.1.1.33) (Mevalonate (diphospho)decarboxylase) (MDDase) (Mevalonate pyrophosphate decarboxylase)	MVD
P53667	P53667_S298	-0.209785967233351	0.670427317806886	P53667	LIMK1_HUMAN	LIM domain kinase 1 (LIMK-1) (EC 2.7.11.1)	LIMK1
P53671	P53671_S289	NA	NA	P53671	LIMK2_HUMAN	LIM domain kinase 2 (LIMK-2) (EC 2.7.11.1)	LIMK2
P53814	P53814_S301	Inf	NA	P53814	SMTN_HUMAN	Smoothelin	SMTN
P53814	P53814_S514	Inf	NA	P53814	SMTN_HUMAN	Smoothelin	SMTN
P53814	P53814_S523	NA	NA	P53814	SMTN_HUMAN	Smoothelin	SMTN
P53985	P53985_S213	1.05897108772881	0.455236700542871	P53985	MOT1_HUMAN	Monocarboxylate transporter 1 (MCT 1) (Solute carrier family 16 member 1)	SLC16A1
P53985	P53985_S467	-0.785969218633209	0.417547268541628	P53985	MOT1_HUMAN	Monocarboxylate transporter 1 (MCT 1) (Solute carrier family 16 member 1)	SLC16A1
P53985	P53985_S483	0.622321379829707	0.514973775236702	P53985	MOT1_HUMAN	Monocarboxylate transporter 1 (MCT 1) (Solute carrier family 16 member 1)	SLC16A1
P53985	P53985_S498	0.00160565233028653	0.996740899739113	P53985	MOT1_HUMAN	Monocarboxylate transporter 1 (MCT 1) (Solute carrier family 16 member 1)	SLC16A1
P53985	P53985_T466	-0.448835335222815	NA	P53985	MOT1_HUMAN	Monocarboxylate transporter 1 (MCT 1) (Solute carrier family 16 member 1)	SLC16A1
P53999	P53999_S10,P53999_S19	-1.12306191982873	NA	P53999	TCP4_HUMAN	Activated RNA polymerase II transcriptional coactivator p15 (Positive cofactor 4) (PC4) (SUB1 homolog) (p14)	SUB1
P53999	P53999_S11,P53999_S15	NA	NA	P53999	TCP4_HUMAN	Activated RNA polymerase II transcriptional coactivator p15 (Positive cofactor 4) (PC4) (SUB1 homolog) (p14)	SUB1
P53999	P53999_S11,P53999_S17	-3.76412264355928	NA	P53999	TCP4_HUMAN	Activated RNA polymerase II transcriptional coactivator p15 (Positive cofactor 4) (PC4) (SUB1 homolog) (p14)	SUB1
P53999	P53999_S12,P53999_S17	-2.17339335627968	NA	P53999	TCP4_HUMAN	Activated RNA polymerase II transcriptional coactivator p15 (Positive cofactor 4) (PC4) (SUB1 homolog) (p14)	SUB1
P53999	P53999_S15	-Inf	NA	P53999	TCP4_HUMAN	Activated RNA polymerase II transcriptional coactivator p15 (Positive cofactor 4) (PC4) (SUB1 homolog) (p14)	SUB1
P53999	P53999_S17	-2.1067213292146	0.188876424998719	P53999	TCP4_HUMAN	Activated RNA polymerase II transcriptional coactivator p15 (Positive cofactor 4) (PC4) (SUB1 homolog) (p14)	SUB1
P53999	P53999_S19	-0.663635481065273	0.261594186824769	P53999	TCP4_HUMAN	Activated RNA polymerase II transcriptional coactivator p15 (Positive cofactor 4) (PC4) (SUB1 homolog) (p14)	SUB1
P53999	P53999_S50	0.768180451943332	0.173747667380329	P53999	TCP4_HUMAN	Activated RNA polymerase II transcriptional coactivator p15 (Positive cofactor 4) (PC4) (SUB1 homolog) (p14)	SUB1
P53999	P53999_S9,P53999_S13	-Inf	NA	P53999	TCP4_HUMAN	Activated RNA polymerase II transcriptional coactivator p15 (Positive cofactor 4) (PC4) (SUB1 homolog) (p14)	SUB1
P53999	P53999_S9,P53999_S17	0.248327469926251	NA	P53999	TCP4_HUMAN	Activated RNA polymerase II transcriptional coactivator p15 (Positive cofactor 4) (PC4) (SUB1 homolog) (p14)	SUB1
P53999	P53999_S9,P53999_S19	-1.23008935359251	0.156611493622661	P53999	TCP4_HUMAN	Activated RNA polymerase II transcriptional coactivator p15 (Positive cofactor 4) (PC4) (SUB1 homolog) (p14)	SUB1
P54253	P54253_S238	-0.286252347133834	0.397344671629807	P54253	ATX1_HUMAN	Ataxin-1 (Spinocerebellar ataxia type 1 protein)	ATXN1
P54253	P54253_S238,P54253_S253	-0.463544016262664	0.575723606179661	P54253	ATX1_HUMAN	Ataxin-1 (Spinocerebellar ataxia type 1 protein)	ATXN1
P54253	P54253_S406	-0.604756142217326	0.366497011458487	P54253	ATX1_HUMAN	Ataxin-1 (Spinocerebellar ataxia type 1 protein)	ATXN1
P54253	P54253_S775	0.177318755334065	NA	P54253	ATX1_HUMAN	Ataxin-1 (Spinocerebellar ataxia type 1 protein)	ATXN1
P54259	P54259_S101	-0.419223636713164	NA	P54259	ATN1_HUMAN	Atrophin-1 (Dentatorubral-pallidoluysian atrophy protein)	ATN1
P54259	P54259_S34	1.81465581358414	NA	P54259	ATN1_HUMAN	Atrophin-1 (Dentatorubral-pallidoluysian atrophy protein)	ATN1
P54259	P54259_S645	-0.132380684661391	NA	P54259	ATN1_HUMAN	Atrophin-1 (Dentatorubral-pallidoluysian atrophy protein)	ATN1
P54259	P54259_S77	-0.472800938521015	NA	P54259	ATN1_HUMAN	Atrophin-1 (Dentatorubral-pallidoluysian atrophy protein)	ATN1
P54259	P54259_S79	Inf	NA	P54259	ATN1_HUMAN	Atrophin-1 (Dentatorubral-pallidoluysian atrophy protein)	ATN1
P54259	P54259_S81	NA	NA	P54259	ATN1_HUMAN	Atrophin-1 (Dentatorubral-pallidoluysian atrophy protein)	ATN1
P54274	P54274_S11	-0.538846972481641	NA	P54274	TERF1_HUMAN	Telomeric repeat-binding factor 1 (NIMA-interacting protein 2) (TTAGGG repeat-binding factor 1) (Telomeric protein Pin2/TRF1)	TERF1
P54646	P54646_S500	Inf	NA	P54646	AAPK2_HUMAN	5'-AMP-activated protein kinase catalytic subunit alpha-2 (AMPK subunit alpha-2) (EC 2.7.11.1) (Acetyl-CoA carboxylase kinase) (ACACA kinase) (EC 2.7.11.27) (Hydroxymethylglutaryl-CoA reductase kinase) (HMGCR kinase) (EC 2.7.11.31)	PRKAA2
P54725	P54725_S123	-0.610111643404495	NA	P54725	RD23A_HUMAN	UV excision repair protein RAD23 homolog A (HR23A) (hHR23A)	RAD23A
P54727	P54727_S160	0.709337881173578	NA	P54727	RD23B_HUMAN	UV excision repair protein RAD23 homolog B (HR23B) (hHR23B) (XP-C repair-complementing complex 58 kDa protein) (p58)	RAD23B
P54727	P54727_T159	0.382135796086556	NA	P54727	RD23B_HUMAN	UV excision repair protein RAD23 homolog B (HR23B) (hHR23B) (XP-C repair-complementing complex 58 kDa protein) (p58)	RAD23B
P54886	P54886_S427	Inf	NA	P54886	P5CS_HUMAN	Delta-1-pyrroline-5-carboxylate synthase (P5CS) (Aldehyde dehydrogenase family 18 member A1) [Includes: Glutamate 5-kinase (GK) (EC 2.7.2.11) (Gamma-glutamyl kinase); Gamma-glutamyl phosphate reductase (GPR) (EC 1.2.1.41) (Glutamate-5-semialdehyde dehydrogenase) (Glutamyl-gamma-semialdehyde dehydrogenase)]	ALDH18A1
P55011	P55011_T75	0.701715470290411	NA	P55011	S12A2_HUMAN	Solute carrier family 12 member 2 (Basolateral Na-K-Cl symporter) (Bumetanide-sensitive sodium-(potassium)-chloride cotransporter 1)	SLC12A2
P55081	P55081_S116	-Inf	NA	P55081	MFAP1_HUMAN	Microfibrillar-associated protein 1	MFAP1
P55081	P55081_S118	-Inf	NA	P55081	MFAP1_HUMAN	Microfibrillar-associated protein 1	MFAP1
P55081	P55081_S52	-Inf	NA	P55081	MFAP1_HUMAN	Microfibrillar-associated protein 1	MFAP1
P55196	P55196_S1173,P55196_S1182	-1.03136578219496	NA	P55196	AFAD_HUMAN	Afadin (ALL1-fused gene from chromosome 6 protein) (Protein AF-6)	MLLT4
P55196	P55196_S1182	-0.105161673869619	0.0754466327924885	P55196	AFAD_HUMAN	Afadin (ALL1-fused gene from chromosome 6 protein) (Protein AF-6)	MLLT4
P55196	P55196_S1275	-Inf	NA	P55196	AFAD_HUMAN	Afadin (ALL1-fused gene from chromosome 6 protein) (Protein AF-6)	MLLT4
P55196	P55196_S1774	Inf	NA	P55196	AFAD_HUMAN	Afadin (ALL1-fused gene from chromosome 6 protein) (Protein AF-6)	MLLT4
P55196	P55196_S216	1.54626012018953	0.080065259778709	P55196	AFAD_HUMAN	Afadin (ALL1-fused gene from chromosome 6 protein) (Protein AF-6)	MLLT4
P55199	P55199_S308	0.405330169343385	0.383511073899248	P55199	ELL_HUMAN	RNA polymerase II elongation factor ELL (Eleven-nineteen lysine-rich leukemia protein)	ELL
P55199	P55199_S437	Inf	NA	P55199	ELL_HUMAN	RNA polymerase II elongation factor ELL (Eleven-nineteen lysine-rich leukemia protein)	ELL
P55199	P55199_S442	2.70083342784051	NA	P55199	ELL_HUMAN	RNA polymerase II elongation factor ELL (Eleven-nineteen lysine-rich leukemia protein)	ELL
P55327	P55327_S171	1.02083453823452	0.158918533244274	P55327	TPD52_HUMAN	Tumor protein D52 (Protein N8)	TPD52
P55327	P55327_S176	0.583399869513234	0.0101488839168664	P55327	TPD52_HUMAN	Tumor protein D52 (Protein N8)	TPD52
P55327	P55327_S223	0.851610255565619	NA	P55327	TPD52_HUMAN	Tumor protein D52 (Protein N8)	TPD52
P55795;P31943	P55795_S104,P31943_S104	-0.315743101208578	0.592447607668491	P31943;P55795	HNRH1_HUMAN;HNRH2_HUMAN	Heterogeneous nuclear ribonucleoprotein H (hnRNP H) [Cleaved into: Heterogeneous nuclear ribonucleoprotein H, N-terminally processed];Heterogeneous nuclear ribonucleoprotein H2 (hnRNP H2) (FTP-3) (Heterogeneous nuclear ribonucleoprotein H') (hnRNP H')	HNRNPH1;HNRNPH2
P55884	P55884_S117	0.602023599265124	0.378794811496335	P55884	EIF3B_HUMAN	Eukaryotic translation initiation factor 3 subunit B (eIF3b) (Eukaryotic translation initiation factor 3 subunit 9) (Prt1 homolog) (hPrt1) (eIF-3-eta) (eIF3 p110) (eIF3 p116)	EIF3B
P55884	P55884_S119	-0.658770973794996	0.698432164694706	P55884	EIF3B_HUMAN	Eukaryotic translation initiation factor 3 subunit B (eIF3b) (Eukaryotic translation initiation factor 3 subunit 9) (Prt1 homolog) (hPrt1) (eIF-3-eta) (eIF3 p110) (eIF3 p116)	EIF3B
P55884	P55884_S83	NA	NA	P55884	EIF3B_HUMAN	Eukaryotic translation initiation factor 3 subunit B (eIF3b) (Eukaryotic translation initiation factor 3 subunit 9) (Prt1 homolog) (hPrt1) (eIF-3-eta) (eIF3 p110) (eIF3 p116)	EIF3B
P55884	P55884_S85	NA	NA	P55884	EIF3B_HUMAN	Eukaryotic translation initiation factor 3 subunit B (eIF3b) (Eukaryotic translation initiation factor 3 subunit 9) (Prt1 homolog) (hPrt1) (eIF-3-eta) (eIF3 p110) (eIF3 p116)	EIF3B
P56524	P56524_S246	0.737965283122144	NA	P56524	HDAC4_HUMAN	Histone deacetylase 4 (HD4) (EC 3.5.1.98)	HDAC4
P56524	P56524_S632	0.731210461021917	0.474998434598227	P56524	HDAC4_HUMAN	Histone deacetylase 4 (HD4) (EC 3.5.1.98)	HDAC4
P57059	P57059_S575	Inf	NA	P57059	SIK1_HUMAN	Serine/threonine-protein kinase SIK1 (EC 2.7.11.1) (Salt-inducible kinase 1) (SIK-1) (Serine/threonine-protein kinase SNF1-like kinase 1) (Serine/threonine-protein kinase SNF1LK)	SIK1
P57059	P57059_T473	Inf	NA	P57059	SIK1_HUMAN	Serine/threonine-protein kinase SIK1 (EC 2.7.11.1) (Salt-inducible kinase 1) (SIK-1) (Serine/threonine-protein kinase SNF1-like kinase 1) (Serine/threonine-protein kinase SNF1LK)	SIK1
P57737	P57737_S21	Inf	NA	P57737	CORO7_HUMAN	Coronin-7 (Crn7) (70 kDa WD repeat tumor rejection antigen homolog)	CORO7
P57740	P57740_S58	2.56833763898896	0.0944031229306734	P57740	NU107_HUMAN	Nuclear pore complex protein Nup107 (107 kDa nucleoporin) (Nucleoporin Nup107)	NUP107
P57768	P57768_S29	0.896051727560187	NA	P57768	SNX16_HUMAN	Sorting nexin-16	SNX16
P58107	P58107_S2716	-Inf	NA	P58107	EPIPL_HUMAN	Epiplakin (450 kDa epidermal antigen)	EPPK1
P60174	P60174_S58	0.696217697754236	0.60995689128053	P60174	TPIS_HUMAN	Triosephosphate isomerase (TIM) (EC 5.3.1.1) (Triose-phosphate isomerase)	TPI1
P60468	P60468_S13	0.955730783337015	0.68414879079176	P60468	SC61B_HUMAN	Protein transport protein Sec61 subunit beta	SEC61B
P60468	P60468_S14	2.06807878014465	NA	P60468	SC61B_HUMAN	Protein transport protein Sec61 subunit beta	SEC61B
P60468	P60468_S17	-0.98025957329394	0.414557927923411	P60468	SC61B_HUMAN	Protein transport protein Sec61 subunit beta	SEC61B
P60468	P60468_S19	0.934488939854174	NA	P60468	SC61B_HUMAN	Protein transport protein Sec61 subunit beta	SEC61B
P60468	P60468_S29	Inf	NA	P60468	SC61B_HUMAN	Protein transport protein Sec61 subunit beta	SEC61B
P60981	P60981_S3	-1.04750155534805	0.316212931246098	P60981	DEST_HUMAN	Destrin (Actin-depolymerizing factor) (ADF)	DSTN
P61081	P61081_S6	Inf	NA	P61081	UBC12_HUMAN	NEDD8-conjugating enzyme Ubc12 (EC 6.3.2.-) (NEDD8 carrier protein) (NEDD8 protein ligase) (Ubiquitin-conjugating enzyme E2 M)	UBE2M
P61247	P61247_S263	-0.0426201769916549	0.785816412884818	P61247	RS3A_HUMAN	40S ribosomal protein S3a (v-fos transformation effector protein) (Fte-1)	RPS3A
P61254	P61254_S23	Inf	NA	P61254	RL26_HUMAN	60S ribosomal protein L26	RPL26
P61266	P61266_S14	-0.745657541992842	NA	P61266	STX1B_HUMAN	Syntaxin-1B (Syntaxin-1B1) (Syntaxin-1B2)	STX1B
P61313	P61313_T197	3.23324064248403	0.373172324526007	P61313	RL15_HUMAN	60S ribosomal protein L15	RPL15
P61978	P61978_S284	-0.718967431287704	0.399123609285339	P61978	HNRPK_HUMAN	Heterogeneous nuclear ribonucleoprotein K (hnRNP K) (Transformation up-regulated nuclear protein) (TUNP)	HNRNPK
P62140	P62140_S311	1.07721235484708	NA	P62140	PP1B_HUMAN	Serine/threonine-protein phosphatase PP1-beta catalytic subunit (PP-1B) (PPP1CD) (EC 3.1.3.16) (EC 3.1.3.53)	PPP1CB
P62263	P62263_S139	3.46459892880442	0.10026920891431	P62263	RS14_HUMAN	40S ribosomal protein S14	RPS14
P62263	P62263_T140	NA	NA	P62263	RS14_HUMAN	40S ribosomal protein S14	RPS14
P62316	P62316_S2	-0.957832813381466	NA	P62316	SMD2_HUMAN	Small nuclear ribonucleoprotein Sm D2 (Sm-D2) (snRNP core protein D2)	SNRPD2
P62333	P62333_S244	Inf	NA	P62333	PRS10_HUMAN	26S protease regulatory subunit 10B (26S proteasome AAA-ATPase subunit RPT4) (Proteasome 26S subunit ATPase 6) (Proteasome subunit p42)	PSMC6
P62750	P62750_S43	0.423171299413762	0.0654805738588886	P62750	RL23A_HUMAN	60S ribosomal protein L23a	RPL23A
P62753	P62753_S235	-1.55650210199335	0.0607988767286567	P62753	RS6_HUMAN	40S ribosomal protein S6 (Phosphoprotein NP33)	RPS6
P62753	P62753_S235,P62753_S236	-1.37738971093177	0.315978104364822	P62753	RS6_HUMAN	40S ribosomal protein S6 (Phosphoprotein NP33)	RPS6
P62753	P62753_S235,P62753_S240	0.323454059001449	0.821992527334898	P62753	RS6_HUMAN	40S ribosomal protein S6 (Phosphoprotein NP33)	RPS6
P62753	P62753_S235,P62753_S246	Inf	NA	P62753	RS6_HUMAN	40S ribosomal protein S6 (Phosphoprotein NP33)	RPS6
P62753	P62753_S235,P62753_T241,P62753_S247	0.692148744586753	0.769760393469465	P62753	RS6_HUMAN	40S ribosomal protein S6 (Phosphoprotein NP33)	RPS6
P62753	P62753_S236	-1.01297810100931	0.0816264719191873	P62753	RS6_HUMAN	40S ribosomal protein S6 (Phosphoprotein NP33)	RPS6
P62753	P62753_S236,P62753_S240	-2.0996538407195	0.160844812558898	P62753	RS6_HUMAN	40S ribosomal protein S6 (Phosphoprotein NP33)	RPS6
P62753	P62753_S236,P62753_S242	-0.177587490693952	NA	P62753	RS6_HUMAN	40S ribosomal protein S6 (Phosphoprotein NP33)	RPS6
P62753	P62753_S236,P62753_S244,P62753_S247	-2.90104730009248	NA	P62753	RS6_HUMAN	40S ribosomal protein S6 (Phosphoprotein NP33)	RPS6
P62753	P62753_S236,P62753_S247	0.0414035901225439	NA	P62753	RS6_HUMAN	40S ribosomal protein S6 (Phosphoprotein NP33)	RPS6
P62753	P62753_S240	-1.17031883647639	0.0124049645817572	P62753	RS6_HUMAN	40S ribosomal protein S6 (Phosphoprotein NP33)	RPS6
P62753	P62753_S240,P62753_S244,P62753_S247	-0.0967581357084616	0.640354106392104	P62753	RS6_HUMAN	40S ribosomal protein S6 (Phosphoprotein NP33)	RPS6
P62753	P62753_S240,P62753_S247	-0.553156875634748	NA	P62753	RS6_HUMAN	40S ribosomal protein S6 (Phosphoprotein NP33)	RPS6
P62753	P62753_S242,P62753_S247	1.23545164329324	NA	P62753	RS6_HUMAN	40S ribosomal protein S6 (Phosphoprotein NP33)	RPS6
P62857	P62857_S23	1.36799979461642	0.0461574103996234	P62857	RS28_HUMAN	40S ribosomal protein S28	RPS28
P62857	P62857_T21	Inf	NA	P62857	RS28_HUMAN	40S ribosomal protein S28	RPS28
P62861	P62861_S5	3.28976041252736	NA	P62861	RS30_HUMAN	40S ribosomal protein S30	FAU
P62888	P62888_S10	Inf	NA	P62888	RL30_HUMAN	60S ribosomal protein L30	RPL30
P62917	P62917_S154	Inf	NA	P62917	RL8_HUMAN	60S ribosomal protein L8	RPL8
P62995	P62995_S14	-2.01957045045809	0.0703983417825986	P62995	TRA2B_HUMAN	Transformer-2 protein homolog beta (TRA-2 beta) (TRA2-beta) (hTRA2-beta) (Splicing factor, arginine/serine-rich 10) (Transformer-2 protein homolog B)	TRA2B
P62995	P62995_S2	-0.472969289258127	0.660074929826149	P62995	TRA2B_HUMAN	Transformer-2 protein homolog beta (TRA-2 beta) (TRA2-beta) (hTRA2-beta) (Splicing factor, arginine/serine-rich 10) (Transformer-2 protein homolog B)	TRA2B
P62995	P62995_S20,P62995_S26,P62995_S29	-Inf	NA	P62995	TRA2B_HUMAN	Transformer-2 protein homolog beta (TRA-2 beta) (TRA2-beta) (hTRA2-beta) (Splicing factor, arginine/serine-rich 10) (Transformer-2 protein homolog B)	TRA2B
P62995	P62995_S20,P62995_S29	-1.25442520921829	NA	P62995	TRA2B_HUMAN	Transformer-2 protein homolog beta (TRA-2 beta) (TRA2-beta) (hTRA2-beta) (Splicing factor, arginine/serine-rich 10) (Transformer-2 protein homolog B)	TRA2B
P62995	P62995_S22,P62995_S29,P62995_T33	2.17798511315957	NA	P62995	TRA2B_HUMAN	Transformer-2 protein homolog beta (TRA-2 beta) (TRA2-beta) (hTRA2-beta) (Splicing factor, arginine/serine-rich 10) (Transformer-2 protein homolog B)	TRA2B
P62995	P62995_T201	-1.29393272333948	0.0398527941462008	P62995	TRA2B_HUMAN	Transformer-2 protein homolog beta (TRA-2 beta) (TRA2-beta) (hTRA2-beta) (Splicing factor, arginine/serine-rich 10) (Transformer-2 protein homolog B)	TRA2B
P62995	P62995_S4	NA	NA	P62995	TRA2B_HUMAN	Transformer-2 protein homolog beta (TRA-2 beta) (TRA2-beta) (hTRA2-beta) (Splicing factor, arginine/serine-rich 10) (Transformer-2 protein homolog B)	TRA2B
P62995	P62995_S83,P62995_S85	-0.826941764069986	NA	P62995	TRA2B_HUMAN	Transformer-2 protein homolog beta (TRA-2 beta) (TRA2-beta) (hTRA2-beta) (Splicing factor, arginine/serine-rich 10) (Transformer-2 protein homolog B)	TRA2B
P62995;Q13595	P62995_S264,Q13595_S260	-0.98522798633824	0.173057108376601	P62995;Q13595	TRA2B_HUMAN;TRA2A_HUMAN	Transformer-2 protein homolog beta (TRA-2 beta) (TRA2-beta) (hTRA2-beta) (Splicing factor, arginine/serine-rich 10) (Transformer-2 protein homolog B);Transformer-2 protein homolog alpha (TRA-2 alpha) (TRA2-alpha) (Transformer-2 protein homolog A)	TRA2B;TRA2A
P62995;Q13595	P62995_S264,P62995_S266,Q13595_S260,Q13595_S262	-1.83693591732088	0.00891338594878732	P62995;Q13595	TRA2B_HUMAN;TRA2A_HUMAN	Transformer-2 protein homolog beta (TRA-2 beta) (TRA2-beta) (hTRA2-beta) (Splicing factor, arginine/serine-rich 10) (Transformer-2 protein homolog B);Transformer-2 protein homolog alpha (TRA-2 alpha) (TRA2-alpha) (Transformer-2 protein homolog A)	TRA2B;TRA2A
P62995;Q13595	P62995_S266,Q13595_S262	-0.757536573183387	0.448601510352332	P62995;Q13595	TRA2B_HUMAN;TRA2A_HUMAN	Transformer-2 protein homolog beta (TRA-2 beta) (TRA2-beta) (hTRA2-beta) (Splicing factor, arginine/serine-rich 10) (Transformer-2 protein homolog B);Transformer-2 protein homolog alpha (TRA-2 alpha) (TRA2-alpha) (Transformer-2 protein homolog A)	TRA2B;TRA2A
P62995;Q13595	P62995_S284,Q13595_S278	-0.392282588610517	0.488841369629922	P62995;Q13595	TRA2B_HUMAN;TRA2A_HUMAN	Transformer-2 protein homolog beta (TRA-2 beta) (TRA2-beta) (hTRA2-beta) (Splicing factor, arginine/serine-rich 10) (Transformer-2 protein homolog B);Transformer-2 protein homolog alpha (TRA-2 alpha) (TRA2-alpha) (Transformer-2 protein homolog A)	TRA2B;TRA2A
P62995;Q8IYB3;Q07955;Q13595	P62995_S284,Q8IYB3_S310,Q07955_S227,Q13595_S278	3.41209476398371	NA	P62995;Q07955;Q13595;Q8IYB3	TRA2B_HUMAN;SRSF1_HUMAN;TRA2A_HUMAN;SRRM1_HUMAN	Transformer-2 protein homolog beta (TRA-2 beta) (TRA2-beta) (hTRA2-beta) (Splicing factor, arginine/serine-rich 10) (Transformer-2 protein homolog B);"Serine/arginine-rich splicing factor 1 (Alternative-splicing factor 1) (ASF-1) (Splicing factor, arginine/serine-rich 1) (pre-mRNA-splicing factor SF2, P33 subunit)";Transformer-2 protein homolog alpha (TRA-2 alpha) (TRA2-alpha) (Transformer-2 prot…	TRA2B;SRSF1;TRA2A;SRRM1
P62995;Q8IYB3;Q07955;Q13595	P62995_S282,P62995_S284,Q8IYB3_S308,Q8IYB3_S310,Q07955_S225,Q07955_S227,Q13595_S276,Q13595_S278	-Inf	NA	P62995;Q07955;Q13595;Q8IYB3	TRA2B_HUMAN;SRSF1_HUMAN;TRA2A_HUMAN;SRRM1_HUMAN	Transformer-2 protein homolog beta (TRA-2 beta) (TRA2-beta) (hTRA2-beta) (Splicing factor, arginine/serine-rich 10) (Transformer-2 protein homolog B);"Serine/arginine-rich splicing factor 1 (Alternative-splicing factor 1) (ASF-1) (Splicing factor, arginine/serine-rich 1) (pre-mRNA-splicing factor SF2, P33 subunit)";Transformer-2 protein homolog alpha (TRA-2 alpha) (TRA2-alpha) (Transformer-2 prot…	TRA2B;SRSF1;TRA2A;SRRM1
P63165	P63165_S2	-1.06970725669418	0.285878148252237	P63165	SUMO1_HUMAN	Small ubiquitin-related modifier 1 (SUMO-1) (GAP-modifying protein 1) (GMP1) (SMT3 homolog 3) (Sentrin) (Ubiquitin-homology domain protein PIC1) (Ubiquitin-like protein SMT3C) (Smt3C) (Ubiquitin-like protein UBL1)	SUMO1
P67809	P67809_S165	0.693245120686123	0.267895506116617	P67809	YBOX1_HUMAN	Nuclease-sensitive element-binding protein 1 (CCAAT-binding transcription factor I subunit A) (CBF-A) (DNA-binding protein B) (DBPB) (Enhancer factor I subunit A) (EFI-A) (Y-box transcription factor) (Y-box-binding protein 1) (YB-1)	YBX1
P67809	P67809_S167	-1.39150542247084	0.0365600243948103	P67809	YBOX1_HUMAN	Nuclease-sensitive element-binding protein 1 (CCAAT-binding transcription factor I subunit A) (CBF-A) (DNA-binding protein B) (DBPB) (Enhancer factor I subunit A) (EFI-A) (Y-box transcription factor) (Y-box-binding protein 1) (YB-1)	YBX1
P67809	P67809_S174	-0.392836123223011	0.355193128942386	P67809	YBOX1_HUMAN	Nuclease-sensitive element-binding protein 1 (CCAAT-binding transcription factor I subunit A) (CBF-A) (DNA-binding protein B) (DBPB) (Enhancer factor I subunit A) (EFI-A) (Y-box transcription factor) (Y-box-binding protein 1) (YB-1)	YBX1
P67809	P67809_S176	-0.102598896956649	0.751475074635103	P67809	YBOX1_HUMAN	Nuclease-sensitive element-binding protein 1 (CCAAT-binding transcription factor I subunit A) (CBF-A) (DNA-binding protein B) (DBPB) (Enhancer factor I subunit A) (EFI-A) (Y-box transcription factor) (Y-box-binding protein 1) (YB-1)	YBX1
P67809	P67809_S314	-0.370531465433383	0.658913713001329	P67809	YBOX1_HUMAN	Nuclease-sensitive element-binding protein 1 (CCAAT-binding transcription factor I subunit A) (CBF-A) (DNA-binding protein B) (DBPB) (Enhancer factor I subunit A) (EFI-A) (Y-box transcription factor) (Y-box-binding protein 1) (YB-1)	YBX1
P67870	P67870_S209	1.39261745953618	NA	P67870	CSK2B_HUMAN	Casein kinase II subunit beta (CK II beta) (Phosvitin) (Protein G5a)	CSNK2B
P78310	P78310_S332	1.40247126085983	0.129071120723159	P78310	CXAR_HUMAN	Coxsackievirus and adenovirus receptor (CAR) (hCAR) (CVB3-binding protein) (Coxsackievirus B-adenovirus receptor) (HCVADR)	CXADR
P78312	P78312_S1144	-Inf	NA	P78312	F193A_HUMAN	Protein FAM193A (Protein IT14)	FAM193A
P78316	P78316_S96	Inf	NA	P78316	NOP14_HUMAN	Nucleolar protein 14 (Nucleolar complex protein 14)	NOP14
P78332	P78332_S1025	-1.10150227489486	0.461958323868434	P78332	RBM6_HUMAN	RNA-binding protein 6 (Lung cancer antigen NY-LU-12) (Protein G16) (RNA-binding motif protein 6) (RNA-binding protein DEF-3)	RBM6
P78344	P78344_T508	1.33854393340984	0.383248969485713	P78344	IF4G2_HUMAN	Eukaryotic translation initiation factor 4 gamma 2 (eIF-4-gamma 2) (eIF-4G 2) (eIF4G 2) (Death-associated protein 5) (DAP-5) (p97)	EIF4G2
P78345	P78345_S12	2.27950226881941	0.00988269559944621	P78345	RPP38_HUMAN	Ribonuclease P protein subunit p38 (RNaseP protein p38) (EC 3.1.26.5)	RPP38
P78346	P78346_S251	-0.439036212678103	NA	P78346	RPP30_HUMAN	Ribonuclease P protein subunit p30 (RNaseP protein p30) (EC 3.1.26.5) (RNase P subunit 2)	RPP30
P78347	P78347_S210	0.0469904902257288	0.932224754905093	P78347	GTF2I_HUMAN	General transcription factor II-I (GTFII-I) (TFII-I) (Bruton tyrosine kinase-associated protein 135) (BAP-135) (BTK-associated protein 135) (SRF-Phox1-interacting protein) (SPIN) (Williams-Beuren syndrome chromosomal region 6 protein)	GTF2I
P78347	P78347_S668	0.30860877661974	0.60863720200629	P78347	GTF2I_HUMAN	General transcription factor II-I (GTFII-I) (TFII-I) (Bruton tyrosine kinase-associated protein 135) (BAP-135) (BTK-associated protein 135) (SRF-Phox1-interacting protein) (SPIN) (Williams-Beuren syndrome chromosomal region 6 protein)	GTF2I
P78347	P78347_S674	-0.126585428903279	NA	P78347	GTF2I_HUMAN	General transcription factor II-I (GTFII-I) (TFII-I) (Bruton tyrosine kinase-associated protein 135) (BAP-135) (BTK-associated protein 135) (SRF-Phox1-interacting protein) (SPIN) (Williams-Beuren syndrome chromosomal region 6 protein)	GTF2I
P78347	P78347_S677	0.908183526556743	NA	P78347	GTF2I_HUMAN	General transcription factor II-I (GTFII-I) (TFII-I) (Bruton tyrosine kinase-associated protein 135) (BAP-135) (BTK-associated protein 135) (SRF-Phox1-interacting protein) (SPIN) (Williams-Beuren syndrome chromosomal region 6 protein)	GTF2I
P78347	P78347_S679	NA	NA	P78347	GTF2I_HUMAN	General transcription factor II-I (GTFII-I) (TFII-I) (Bruton tyrosine kinase-associated protein 135) (BAP-135) (BTK-associated protein 135) (SRF-Phox1-interacting protein) (SPIN) (Williams-Beuren syndrome chromosomal region 6 protein)	GTF2I
P78362	P78362_S497	1.08809732559332	0.210889517851329	P78362	SRPK2_HUMAN	SRSF protein kinase 2 (EC 2.7.11.1) (SFRS protein kinase 2) (Serine/arginine-rich protein-specific kinase 2) (SR-protein-specific kinase 2) [Cleaved into: SRSF protein kinase 2 N-terminal; SRSF protein kinase 2 C-terminal]	SRPK2
P78364	P78364_S862	NA	NA	P78364	PHC1_HUMAN	Polyhomeotic-like protein 1 (hPH1) (Early development regulatory protein 1)	PHC1
P78371	P78371_S260	NA	NA	P78371	TCPB_HUMAN	T-complex protein 1 subunit beta (TCP-1-beta) (CCT-beta)	CCT2
P78536	P78536_S791	-0.452196459109425	0.628523875993974	P78536	ADA17_HUMAN	Disintegrin and metalloproteinase domain-containing protein 17 (ADAM 17) (EC 3.4.24.86) (Snake venom-like protease) (TNF-alpha convertase) (TNF-alpha-converting enzyme) (CD antigen CD156b)	ADAM17
P78536	P78536_S808	0.264937349157665	NA	P78536	ADA17_HUMAN	Disintegrin and metalloproteinase domain-containing protein 17 (ADAM 17) (EC 3.4.24.86) (Snake venom-like protease) (TNF-alpha convertase) (TNF-alpha-converting enzyme) (CD antigen CD156b)	ADAM17
P78549	P78549_S22	Inf	NA	P78549	NTHL1_HUMAN	Endonuclease III-like protein 1 (EC 4.2.99.18)	NTHL1
P78559	P78559_S1069	-0.132360111020346	0.45230730839368	P78559	MAP1A_HUMAN	Microtubule-associated protein 1A (MAP-1A) (Proliferation-related protein p80) [Cleaved into: MAP1A heavy chain; MAP1 light chain LC2]	MAP1A
P78559	P78559_S1288	0.355031622062456	0.147908101741219	P78559	MAP1A_HUMAN	Microtubule-associated protein 1A (MAP-1A) (Proliferation-related protein p80) [Cleaved into: MAP1A heavy chain; MAP1 light chain LC2]	MAP1A
P78559	P78559_S155	Inf	NA	P78559	MAP1A_HUMAN	Microtubule-associated protein 1A (MAP-1A) (Proliferation-related protein p80) [Cleaved into: MAP1A heavy chain; MAP1 light chain LC2]	MAP1A
P78559	P78559_S1600	1.32170880561635	0.214786196406408	P78559	MAP1A_HUMAN	Microtubule-associated protein 1A (MAP-1A) (Proliferation-related protein p80) [Cleaved into: MAP1A heavy chain; MAP1 light chain LC2]	MAP1A
P78559	P78559_S1654	-Inf	NA	P78559	MAP1A_HUMAN	Microtubule-associated protein 1A (MAP-1A) (Proliferation-related protein p80) [Cleaved into: MAP1A heavy chain; MAP1 light chain LC2]	MAP1A
P78559	P78559_S1761	0.331616112086233	NA	P78559	MAP1A_HUMAN	Microtubule-associated protein 1A (MAP-1A) (Proliferation-related protein p80) [Cleaved into: MAP1A heavy chain; MAP1 light chain LC2]	MAP1A
P78559	P78559_S1762	0.00927766321575187	NA	P78559	MAP1A_HUMAN	Microtubule-associated protein 1A (MAP-1A) (Proliferation-related protein p80) [Cleaved into: MAP1A heavy chain; MAP1 light chain LC2]	MAP1A
P78559	P78559_S1776	0.842594405276614	NA	P78559	MAP1A_HUMAN	Microtubule-associated protein 1A (MAP-1A) (Proliferation-related protein p80) [Cleaved into: MAP1A heavy chain; MAP1 light chain LC2]	MAP1A
P78559	P78559_S1818	0.447307024478922	0.126068354131059	P78559	MAP1A_HUMAN	Microtubule-associated protein 1A (MAP-1A) (Proliferation-related protein p80) [Cleaved into: MAP1A heavy chain; MAP1 light chain LC2]	MAP1A
P78559	P78559_S2018,P78559_S2022	-0.282812335140162	NA	P78559	MAP1A_HUMAN	Microtubule-associated protein 1A (MAP-1A) (Proliferation-related protein p80) [Cleaved into: MAP1A heavy chain; MAP1 light chain LC2]	MAP1A
P78559	P78559_S2019,P78559_S2022	0.270046878427716	NA	P78559	MAP1A_HUMAN	Microtubule-associated protein 1A (MAP-1A) (Proliferation-related protein p80) [Cleaved into: MAP1A heavy chain; MAP1 light chain LC2]	MAP1A
P78559	P78559_S2022	-0.0238443446649228	0.950738755356842	P78559	MAP1A_HUMAN	Microtubule-associated protein 1A (MAP-1A) (Proliferation-related protein p80) [Cleaved into: MAP1A heavy chain; MAP1 light chain LC2]	MAP1A
P78559	P78559_S2085,P78559_S2092	-1.90404558725745	0.296256063650754	P78559	MAP1A_HUMAN	Microtubule-associated protein 1A (MAP-1A) (Proliferation-related protein p80) [Cleaved into: MAP1A heavy chain; MAP1 light chain LC2]	MAP1A
P78559	P78559_S2104,P78559_T2105	-Inf	NA	P78559	MAP1A_HUMAN	Microtubule-associated protein 1A (MAP-1A) (Proliferation-related protein p80) [Cleaved into: MAP1A heavy chain; MAP1 light chain LC2]	MAP1A
P78559	P78559_S2106	0.0219788559993977	0.934570607656787	P78559	MAP1A_HUMAN	Microtubule-associated protein 1A (MAP-1A) (Proliferation-related protein p80) [Cleaved into: MAP1A heavy chain; MAP1 light chain LC2]	MAP1A
P78559	P78559_S2617	1.23640254711846	0.597089582492876	P78559	MAP1A_HUMAN	Microtubule-associated protein 1A (MAP-1A) (Proliferation-related protein p80) [Cleaved into: MAP1A heavy chain; MAP1 light chain LC2]	MAP1A
P78559	P78559_S2629	-0.0394577174332369	0.949681750499053	P78559	MAP1A_HUMAN	Microtubule-associated protein 1A (MAP-1A) (Proliferation-related protein p80) [Cleaved into: MAP1A heavy chain; MAP1 light chain LC2]	MAP1A
P78559	P78559_S2649	0.470260361353569	0.250837161317827	P78559	MAP1A_HUMAN	Microtubule-associated protein 1A (MAP-1A) (Proliferation-related protein p80) [Cleaved into: MAP1A heavy chain; MAP1 light chain LC2]	MAP1A
P78559	P78559_S2664	1.87707771491022	NA	P78559	MAP1A_HUMAN	Microtubule-associated protein 1A (MAP-1A) (Proliferation-related protein p80) [Cleaved into: MAP1A heavy chain; MAP1 light chain LC2]	MAP1A
P78559	P78559_S319	NA	NA	P78559	MAP1A_HUMAN	Microtubule-associated protein 1A (MAP-1A) (Proliferation-related protein p80) [Cleaved into: MAP1A heavy chain; MAP1 light chain LC2]	MAP1A
P78559	P78559_S319,P78559_S322	-0.337820126367517	0.741799488905554	P78559	MAP1A_HUMAN	Microtubule-associated protein 1A (MAP-1A) (Proliferation-related protein p80) [Cleaved into: MAP1A heavy chain; MAP1 light chain LC2]	MAP1A
P78559	P78559_S612	0.606677455554063	0.49078605168026	P78559	MAP1A_HUMAN	Microtubule-associated protein 1A (MAP-1A) (Proliferation-related protein p80) [Cleaved into: MAP1A heavy chain; MAP1 light chain LC2]	MAP1A
P78559	P78559_S644	-0.371973211438395	0.027811482659819	P78559	MAP1A_HUMAN	Microtubule-associated protein 1A (MAP-1A) (Proliferation-related protein p80) [Cleaved into: MAP1A heavy chain; MAP1 light chain LC2]	MAP1A
P78559	P78559_S986	-0.620821057912752	0.316309142056664	P78559	MAP1A_HUMAN	Microtubule-associated protein 1A (MAP-1A) (Proliferation-related protein p80) [Cleaved into: MAP1A heavy chain; MAP1 light chain LC2]	MAP1A
P78559	P78559_S996	0.384844558750366	0.125715240982169	P78559	MAP1A_HUMAN	Microtubule-associated protein 1A (MAP-1A) (Proliferation-related protein p80) [Cleaved into: MAP1A heavy chain; MAP1 light chain LC2]	MAP1A
P78559	P78559_T1653	0.313527798193706	0.620918821863613	P78559	MAP1A_HUMAN	Microtubule-associated protein 1A (MAP-1A) (Proliferation-related protein p80) [Cleaved into: MAP1A heavy chain; MAP1 light chain LC2]	MAP1A
P78559	P78559_T2105	0.801981152930941	NA	P78559	MAP1A_HUMAN	Microtubule-associated protein 1A (MAP-1A) (Proliferation-related protein p80) [Cleaved into: MAP1A heavy chain; MAP1 light chain LC2]	MAP1A
P78559	P78559_T2631	-0.119075690593846	NA	P78559	MAP1A_HUMAN	Microtubule-associated protein 1A (MAP-1A) (Proliferation-related protein p80) [Cleaved into: MAP1A heavy chain; MAP1 light chain LC2]	MAP1A
P78559	P78559_T2651	-0.609066849750897	NA	P78559	MAP1A_HUMAN	Microtubule-associated protein 1A (MAP-1A) (Proliferation-related protein p80) [Cleaved into: MAP1A heavy chain; MAP1 light chain LC2]	MAP1A
P78559	P78559_T504	1.57865393448265	0.0193124169270553	P78559	MAP1A_HUMAN	Microtubule-associated protein 1A (MAP-1A) (Proliferation-related protein p80) [Cleaved into: MAP1A heavy chain; MAP1 light chain LC2]	MAP1A
P80723	P80723_S194	-1.0866483185318	NA	P80723	BASP1_HUMAN	Brain acid soluble protein 1 (22 kDa neuronal tissue-enriched acidic protein) (Neuronal axonal membrane protein NAP-22)	BASP1
P80723	P80723_T36	0.105759996666147	NA	P80723	BASP1_HUMAN	Brain acid soluble protein 1 (22 kDa neuronal tissue-enriched acidic protein) (Neuronal axonal membrane protein NAP-22)	BASP1
P82979	P82979_S162	Inf	NA	P82979	SARNP_HUMAN	SAP domain-containing ribonucleoprotein (Cytokine-induced protein of 29 kDa) (Nuclear protein Hcc-1) (Proliferation-associated cytokine-inducible protein CIP29)	SARNP
P82979	P82979_S165	Inf	NA	P82979	SARNP_HUMAN	SAP domain-containing ribonucleoprotein (Cytokine-induced protein of 29 kDa) (Nuclear protein Hcc-1) (Proliferation-associated cytokine-inducible protein CIP29)	SARNP
P83369	P83369_S15,P83369_S21	-0.207570654713726	0.581376056909056	P83369	LSM11_HUMAN	U7 snRNA-associated Sm-like protein LSm11	LSM11
P83731	P83731_S149	1.02378067022659	0.24112461870465	P83731	RL24_HUMAN	60S ribosomal protein L24 (60S ribosomal protein L30)	RPL24
P84098	P84098_S13	2.1697103877184	NA	P84098	RL19_HUMAN	60S ribosomal protein L19	RPL19
P84103	P84103_S108	-0.323373949940702	0.814803824840341	P84103	SRSF3_HUMAN	Serine/arginine-rich splicing factor 3 (Pre-mRNA-splicing factor SRP20) (Splicing factor, arginine/serine-rich 3)	SRSF3
P84103	P84103_S126,P84103_S130	Inf	NA	P84103	SRSF3_HUMAN	Serine/arginine-rich splicing factor 3 (Pre-mRNA-splicing factor SRP20) (Splicing factor, arginine/serine-rich 3)	SRSF3
P84103	P84103_S130	-2.30730291634875	0.507796624009426	P84103	SRSF3_HUMAN	Serine/arginine-rich splicing factor 3 (Pre-mRNA-splicing factor SRP20) (Splicing factor, arginine/serine-rich 3)	SRSF3
P84103	P84103_S138,P84103_S140	-0.497108447468998	0.79492386769043	P84103	SRSF3_HUMAN	Serine/arginine-rich splicing factor 3 (Pre-mRNA-splicing factor SRP20) (Splicing factor, arginine/serine-rich 3)	SRSF3
P84103	P84103_S148	-2.26817098021007	NA	P84103	SRSF3_HUMAN	Serine/arginine-rich splicing factor 3 (Pre-mRNA-splicing factor SRP20) (Splicing factor, arginine/serine-rich 3)	SRSF3
P84157	P84157_S144	-1.10968341937329	0.0565160271199669	P84157	MXRA7_HUMAN	Matrix-remodeling-associated protein 7 (Transmembrane anchor protein 1)	MXRA7
P84157	P84157_Y143	-0.195107437504932	NA	P84157	MXRA7_HUMAN	Matrix-remodeling-associated protein 7 (Transmembrane anchor protein 1)	MXRA7
P85037	P85037_S416	-1.22741380614232	NA	P85037	FOXK1_HUMAN	Forkhead box protein K1 (Myocyte nuclear factor) (MNF)	FOXK1
P85037	P85037_S416,P85037_S420	-1.35299014902852	0.0759606865976685	P85037	FOXK1_HUMAN	Forkhead box protein K1 (Myocyte nuclear factor) (MNF)	FOXK1
P85037	P85037_S416,P85037_S428	NA	NA	P85037	FOXK1_HUMAN	Forkhead box protein K1 (Myocyte nuclear factor) (MNF)	FOXK1
P85037	P85037_S416,P85037_T422	-0.367123927257362	NA	P85037	FOXK1_HUMAN	Forkhead box protein K1 (Myocyte nuclear factor) (MNF)	FOXK1
P85037	P85037_S420	0.017358518298361	0.975117110875557	P85037	FOXK1_HUMAN	Forkhead box protein K1 (Myocyte nuclear factor) (MNF)	FOXK1
P85037	P85037_S441	-0.921729807218175	0.235191069908092	P85037	FOXK1_HUMAN	Forkhead box protein K1 (Myocyte nuclear factor) (MNF)	FOXK1
P85037	P85037_S441,P85037_S445	-0.495329538601811	NA	P85037	FOXK1_HUMAN	Forkhead box protein K1 (Myocyte nuclear factor) (MNF)	FOXK1
P85037	P85037_S445	-0.344933286324671	0.466842945657839	P85037	FOXK1_HUMAN	Forkhead box protein K1 (Myocyte nuclear factor) (MNF)	FOXK1
P85037	P85037_T422,P85037_S428	-Inf	NA	P85037	FOXK1_HUMAN	Forkhead box protein K1 (Myocyte nuclear factor) (MNF)	FOXK1
P85037	P85037_T436,P85037_S441	NA	NA	P85037	FOXK1_HUMAN	Forkhead box protein K1 (Myocyte nuclear factor) (MNF)	FOXK1
P85299	P85299_S238	0.229968417862821	NA	P85299	PRR5_HUMAN	Proline-rich protein 5 (Protein observed with Rictor-1) (Protor-1)	PRR5
P98082	P98082_S24	0.836136994786551	0.0422864699219767	P98082	DAB2_HUMAN	Disabled homolog 2 (DOC-2) (Differentially-expressed protein 2)	DAB2
P98174	P98174_S116	0.0287611411344433	0.746537121574077	P98174	FGD1_HUMAN	FYVE, RhoGEF and PH domain-containing protein 1 (Faciogenital dysplasia 1 protein) (Rho/Rac guanine nucleotide exchange factor FGD1) (Rho/Rac GEF) (Zinc finger FYVE domain-containing protein 3)	FGD1
P98174	P98174_S48	0.368141991567152	0.340748883133118	P98174	FGD1_HUMAN	FYVE, RhoGEF and PH domain-containing protein 1 (Faciogenital dysplasia 1 protein) (Rho/Rac guanine nucleotide exchange factor FGD1) (Rho/Rac GEF) (Zinc finger FYVE domain-containing protein 3)	FGD1
P98175	P98175_S718	-Inf	NA	P98175	RBM10_HUMAN	RNA-binding protein 10 (G patch domain-containing protein 9) (RNA-binding motif protein 10) (RNA-binding protein S1-1) (S1-1)	RBM10
P98175	P98175_S723	-0.576417860469505	0.0728423891568306	P98175	RBM10_HUMAN	RNA-binding protein 10 (G patch domain-containing protein 9) (RNA-binding motif protein 10) (RNA-binding protein S1-1) (S1-1)	RBM10
P98175	P98175_S89	-0.408256957491688	0.16949533065992	P98175	RBM10_HUMAN	RNA-binding protein 10 (G patch domain-containing protein 9) (RNA-binding motif protein 10) (RNA-binding protein S1-1) (S1-1)	RBM10
Q00341	Q00341_S35	0.228570628752976	NA	Q00341	VIGLN_HUMAN	Vigilin (High density lipoprotein-binding protein) (HDL-binding protein)	HDLBP
Q00536	Q00536_S110	0.294664566023632	0.558633587609128	Q00536	CDK16_HUMAN	Cyclin-dependent kinase 16 (EC 2.7.11.22) (Cell division protein kinase 16) (PCTAIRE-motif protein kinase 1) (Serine/threonine-protein kinase PCTAIRE-1)	CDK16
Q00537	Q00537_S137	Inf	NA	Q00537	CDK17_HUMAN	Cyclin-dependent kinase 17 (EC 2.7.11.22) (Cell division protein kinase 17) (PCTAIRE-motif protein kinase 2) (Serine/threonine-protein kinase PCTAIRE-2)	CDK17
Q00537	Q00537_S9	3.29240603436606	NA	Q00537	CDK17_HUMAN	Cyclin-dependent kinase 17 (EC 2.7.11.22) (Cell division protein kinase 17) (PCTAIRE-motif protein kinase 2) (Serine/threonine-protein kinase PCTAIRE-2)	CDK17
Q00613	Q00613_S303	-0.0867847558126359	0.889256717166652	Q00613	HSF1_HUMAN	Heat shock factor protein 1 (HSF 1) (Heat shock transcription factor 1) (HSTF 1)	HSF1
Q00613	Q00613_S303,Q00613_S307	-0.496384374698579	0.528979886094824	Q00613	HSF1_HUMAN	Heat shock factor protein 1 (HSF 1) (Heat shock transcription factor 1) (HSTF 1)	HSF1
Q00613	Q00613_S363	-0.0371353109030774	0.932862124191987	Q00613	HSF1_HUMAN	Heat shock factor protein 1 (HSF 1) (Heat shock transcription factor 1) (HSTF 1)	HSF1
Q00839	Q00839_S2	-Inf	NA	Q00839	HNRPU_HUMAN	Heterogeneous nuclear ribonucleoprotein U (hnRNP U) (Scaffold attachment factor A) (SAF-A) (p120) (pp120)	HNRNPU
Q00839	Q00839_S26	1.08908308579605	0.193028065695294	Q00839	HNRPU_HUMAN	Heterogeneous nuclear ribonucleoprotein U (hnRNP U) (Scaffold attachment factor A) (SAF-A) (p120) (pp120)	HNRNPU
Q00839	Q00839_S271	-1.35215510055024	0.622350077724136	Q00839	HNRPU_HUMAN	Heterogeneous nuclear ribonucleoprotein U (hnRNP U) (Scaffold attachment factor A) (SAF-A) (p120) (pp120)	HNRNPU
Q00839	Q00839_S3	-1.84322696743179	0.225608755682971	Q00839	HNRPU_HUMAN	Heterogeneous nuclear ribonucleoprotein U (hnRNP U) (Scaffold attachment factor A) (SAF-A) (p120) (pp120)	HNRNPU
Q00839	Q00839_S4	0.976631487280855	0.438321177054218	Q00839	HNRPU_HUMAN	Heterogeneous nuclear ribonucleoprotein U (hnRNP U) (Scaffold attachment factor A) (SAF-A) (p120) (pp120)	HNRNPU
Q00839	Q00839_S59	-0.528713894351232	0.303658595832418	Q00839	HNRPU_HUMAN	Heterogeneous nuclear ribonucleoprotein U (hnRNP U) (Scaffold attachment factor A) (SAF-A) (p120) (pp120)	HNRNPU
Q01082	Q01082_S2102	-0.360428659641418	0.0463146489994517	Q01082	SPTB2_HUMAN	Spectrin beta chain, non-erythrocytic 1 (Beta-II spectrin) (Fodrin beta chain) (Spectrin, non-erythroid beta chain 1)	SPTBN1
Q01082	Q01082_S2138	-0.115178020017993	0.77865084966028	Q01082	SPTB2_HUMAN	Spectrin beta chain, non-erythrocytic 1 (Beta-II spectrin) (Fodrin beta chain) (Spectrin, non-erythroid beta chain 1)	SPTBN1
Q01082	Q01082_S2161,Q01082_S2164,Q01082_S2169	-0.327865535139812	NA	Q01082	SPTB2_HUMAN	Spectrin beta chain, non-erythrocytic 1 (Beta-II spectrin) (Fodrin beta chain) (Spectrin, non-erythroid beta chain 1)	SPTBN1
Q01082	Q01082_S2161,Q01082_S2165	-0.153703201699996	0.486388744626582	Q01082	SPTB2_HUMAN	Spectrin beta chain, non-erythrocytic 1 (Beta-II spectrin) (Fodrin beta chain) (Spectrin, non-erythroid beta chain 1)	SPTBN1
Q01082	Q01082_S2161,Q01082_S2165,Q01082_S2169	-1.26665849891714	NA	Q01082	SPTB2_HUMAN	Spectrin beta chain, non-erythrocytic 1 (Beta-II spectrin) (Fodrin beta chain) (Spectrin, non-erythroid beta chain 1)	SPTBN1
Q01082	Q01082_S2165,Q01082_S2169	1.16766219553606	NA	Q01082	SPTB2_HUMAN	Spectrin beta chain, non-erythrocytic 1 (Beta-II spectrin) (Fodrin beta chain) (Spectrin, non-erythroid beta chain 1)	SPTBN1
Q01082	Q01082_S2165,Q01082_S2172	-Inf	NA	Q01082	SPTB2_HUMAN	Spectrin beta chain, non-erythrocytic 1 (Beta-II spectrin) (Fodrin beta chain) (Spectrin, non-erythroid beta chain 1)	SPTBN1
Q01082	Q01082_S2338	Inf	NA	Q01082	SPTB2_HUMAN	Spectrin beta chain, non-erythrocytic 1 (Beta-II spectrin) (Fodrin beta chain) (Spectrin, non-erythroid beta chain 1)	SPTBN1
Q01082	Q01082_S2340	1.64137260543088	NA	Q01082	SPTB2_HUMAN	Spectrin beta chain, non-erythrocytic 1 (Beta-II spectrin) (Fodrin beta chain) (Spectrin, non-erythroid beta chain 1)	SPTBN1
Q01082	Q01082_T2328	0.261006917978449	0.479964532573521	Q01082	SPTB2_HUMAN	Spectrin beta chain, non-erythrocytic 1 (Beta-II spectrin) (Fodrin beta chain) (Spectrin, non-erythroid beta chain 1)	SPTBN1
Q01130	Q01130_S101	6.21842016775585	0.0280770022737804	Q01130	SRSF2_HUMAN	Serine/arginine-rich splicing factor 2 (Protein PR264) (Splicing component, 35 kDa) (Splicing factor SC35) (SC-35) (Splicing factor, arginine/serine-rich 2)	SRSF2
Q01130	Q01130_S187,Q01130_S189,Q01130_S191	-2.1923656093597	NA	Q01130	SRSF2_HUMAN	Serine/arginine-rich splicing factor 2 (Protein PR264) (Splicing component, 35 kDa) (Splicing factor SC35) (SC-35) (Splicing factor, arginine/serine-rich 2)	SRSF2
Q01130	Q01130_S189,Q01130_S191	-3.6348026167866	0.265270131740389	Q01130	SRSF2_HUMAN	Serine/arginine-rich splicing factor 2 (Protein PR264) (Splicing component, 35 kDa) (Splicing factor SC35) (SC-35) (Splicing factor, arginine/serine-rich 2)	SRSF2
Q01130	Q01130_S191	0.810443981954601	NA	Q01130	SRSF2_HUMAN	Serine/arginine-rich splicing factor 2 (Protein PR264) (Splicing component, 35 kDa) (Splicing factor SC35) (SC-35) (Splicing factor, arginine/serine-rich 2)	SRSF2
Q01130	Q01130_S191,Q01130_S200	-Inf	NA	Q01130	SRSF2_HUMAN	Serine/arginine-rich splicing factor 2 (Protein PR264) (Splicing component, 35 kDa) (Splicing factor SC35) (SC-35) (Splicing factor, arginine/serine-rich 2)	SRSF2
Q01130	Q01130_S2	Inf	NA	Q01130	SRSF2_HUMAN	Serine/arginine-rich splicing factor 2 (Protein PR264) (Splicing component, 35 kDa) (Splicing factor SC35) (SC-35) (Splicing factor, arginine/serine-rich 2)	SRSF2
Q01130	Q01130_S206,Q01130_S208	-2.36932528941611	0.216569066202504	Q01130	SRSF2_HUMAN	Serine/arginine-rich splicing factor 2 (Protein PR264) (Splicing component, 35 kDa) (Splicing factor SC35) (SC-35) (Splicing factor, arginine/serine-rich 2)	SRSF2
Q01130	Q01130_S206,Q01130_S208,Q01130_S212	-1.92749867448992	NA	Q01130	SRSF2_HUMAN	Serine/arginine-rich splicing factor 2 (Protein PR264) (Splicing component, 35 kDa) (Splicing factor SC35) (SC-35) (Splicing factor, arginine/serine-rich 2)	SRSF2
Q01130	Q01130_S206,Q01130_S208,Q01130_S220	-4.59013697071168	NA	Q01130	SRSF2_HUMAN	Serine/arginine-rich splicing factor 2 (Protein PR264) (Splicing component, 35 kDa) (Splicing factor SC35) (SC-35) (Splicing factor, arginine/serine-rich 2)	SRSF2
Q01130	Q01130_S208	-0.896183217082343	0.365265055395622	Q01130	SRSF2_HUMAN	Serine/arginine-rich splicing factor 2 (Protein PR264) (Splicing component, 35 kDa) (Splicing factor SC35) (SC-35) (Splicing factor, arginine/serine-rich 2)	SRSF2
Q01130	Q01130_S208,Q01130_S212	-0.187963835782343	NA	Q01130	SRSF2_HUMAN	Serine/arginine-rich splicing factor 2 (Protein PR264) (Splicing component, 35 kDa) (Splicing factor SC35) (SC-35) (Splicing factor, arginine/serine-rich 2)	SRSF2
Q01130	Q01130_T25	-0.474146414693687	0.0931330329516946	Q01130	SRSF2_HUMAN	Serine/arginine-rich splicing factor 2 (Protein PR264) (Splicing component, 35 kDa) (Splicing factor SC35) (SC-35) (Splicing factor, arginine/serine-rich 2)	SRSF2
Q01167	Q01167_S373	0.663099208826334	0.364426142570879	Q01167	FOXK2_HUMAN	Forkhead box protein K2 (Cellular transcription factor ILF-1) (FOXK1) (Interleukin enhancer-binding factor 1)	FOXK2
Q01167	Q01167_S373,Q01167_T389	-0.0796697556855672	0.782676886668136	Q01167	FOXK2_HUMAN	Forkhead box protein K2 (Cellular transcription factor ILF-1) (FOXK1) (Interleukin enhancer-binding factor 1)	FOXK2
Q01167	Q01167_S398	-0.351674456209774	0.362087319722227	Q01167	FOXK2_HUMAN	Forkhead box protein K2 (Cellular transcription factor ILF-1) (FOXK1) (Interleukin enhancer-binding factor 1)	FOXK2
Q01433	Q01433_S100	0.10523666959322	0.829742116403995	Q01433	AMPD2_HUMAN	AMP deaminase 2 (EC 3.5.4.6) (AMP deaminase isoform L)	AMPD2
Q01433	Q01433_S168	-2.21391814842194	0.320970033943279	Q01433	AMPD2_HUMAN	AMP deaminase 2 (EC 3.5.4.6) (AMP deaminase isoform L)	AMPD2
Q01518	Q01518_S308	-0.0607100987429128	0.682613679288122	Q01518	CAP1_HUMAN	Adenylyl cyclase-associated protein 1 (CAP 1)	CAP1
Q01518	Q01518_S308,Q01518_S310	-1.253734222467	NA	Q01518	CAP1_HUMAN	Adenylyl cyclase-associated protein 1 (CAP 1)	CAP1
Q01518	Q01518_T307	-0.454833449704643	NA	Q01518	CAP1_HUMAN	Adenylyl cyclase-associated protein 1 (CAP 1)	CAP1
Q01518	Q01518_T307,Q01518_S310	NA	NA	Q01518	CAP1_HUMAN	Adenylyl cyclase-associated protein 1 (CAP 1)	CAP1
Q01804	Q01804_S416	Inf	NA	Q01804	OTUD4_HUMAN	OTU domain-containing protein 4 (HIV-1-induced protein HIN-1)	OTUD4
Q01813	Q01813_S386	1.9263578603121	0.215964803568832	Q01813	K6PP_HUMAN	6-phosphofructokinase type C (EC 2.7.1.11) (6-phosphofructokinase, platelet type) (Phosphofructo-1-kinase isozyme C) (PFK-C) (Phosphofructokinase 1) (Phosphohexokinase)	PFKP
Q01973	Q01973_S106,Q01973_Y112	-Inf	NA	Q01973	ROR1_HUMAN	Tyrosine-protein kinase transmembrane receptor ROR1 (EC 2.7.10.1) (Neurotrophic tyrosine kinase, receptor-related 1)	ROR1
Q02040	Q02040_S537	-0.854184092755531	0.360981508934441	Q02040	AK17A_HUMAN	A-kinase anchor protein 17A (AKAP-17A) (721P) (B-lymphocyte antigen) (Protein XE7) (Protein kinase A-anchoring protein 17A) (PRKA17A) (Splicing factor, arginine/serine-rich 17A)	AKAP17A
Q02078	Q02078_S408	-0.163043069388937	0.754281098549553	Q02078	MEF2A_HUMAN	Myocyte-specific enhancer factor 2A (Serum response factor-like protein 1)	MEF2A
Q02241	Q02241_S902	0.937561395313433	0.142521424393707	Q02241	KIF23_HUMAN	Kinesin-like protein KIF23 (Kinesin-like protein 5) (Mitotic kinesin-like protein 1)	KIF23
Q02241	Q02241_S911	2.32761598562837	0.0842546453011233	Q02241	KIF23_HUMAN	Kinesin-like protein KIF23 (Kinesin-like protein 5) (Mitotic kinesin-like protein 1)	KIF23
Q02241	Q02241_T913	Inf	NA	Q02241	KIF23_HUMAN	Kinesin-like protein KIF23 (Kinesin-like protein 5) (Mitotic kinesin-like protein 1)	KIF23
Q02363	Q02363_S14	1.20336347534006	0.0959415235906331	Q02363	ID2_HUMAN	DNA-binding protein inhibitor ID-2 (Class B basic helix-loop-helix protein 26) (bHLHb26) (Inhibitor of DNA binding 2)	ID2
Q02535	Q02535_S5	-Inf	NA	Q02535	ID3_HUMAN	DNA-binding protein inhibitor ID-3 (Class B basic helix-loop-helix protein 25) (bHLHb25) (Helix-loop-helix protein HEIR-1) (ID-like protein inhibitor HLH 1R21) (Inhibitor of DNA binding 3)	ID3
Q02880	Q02880_S1461	-Inf	NA	Q02880	TOP2B_HUMAN	DNA topoisomerase 2-beta (EC 5.99.1.3) (DNA topoisomerase II, beta isozyme)	TOP2B
Q02880	Q02880_S1524	-1.3918134928639	0.364087633969133	Q02880	TOP2B_HUMAN	DNA topoisomerase 2-beta (EC 5.99.1.3) (DNA topoisomerase II, beta isozyme)	TOP2B
Q02880	Q02880_S1550	0.637869912429586	NA	Q02880	TOP2B_HUMAN	DNA topoisomerase 2-beta (EC 5.99.1.3) (DNA topoisomerase II, beta isozyme)	TOP2B
Q02880	Q02880_S1550,Q02880_S1552	-1.49520602021778	0.000857445266821966	Q02880	TOP2B_HUMAN	DNA topoisomerase 2-beta (EC 5.99.1.3) (DNA topoisomerase II, beta isozyme)	TOP2B
Q02880	Q02880_S1552	-0.882395166125326	0.290401956702195	Q02880	TOP2B_HUMAN	DNA topoisomerase 2-beta (EC 5.99.1.3) (DNA topoisomerase II, beta isozyme)	TOP2B
Q02952	Q02952_S1328	-Inf	NA	Q02952	AKA12_HUMAN	A-kinase anchor protein 12 (AKAP-12) (A-kinase anchor protein 250 kDa) (AKAP 250) (Gravin) (Myasthenia gravis autoantigen)	AKAP12
Q02952	Q02952_S1331	1.2142467789619	NA	Q02952	AKA12_HUMAN	A-kinase anchor protein 12 (AKAP-12) (A-kinase anchor protein 250 kDa) (AKAP 250) (Gravin) (Myasthenia gravis autoantigen)	AKAP12
Q02952	Q02952_S1390	0.161271001186429	NA	Q02952	AKA12_HUMAN	A-kinase anchor protein 12 (AKAP-12) (A-kinase anchor protein 250 kDa) (AKAP 250) (Gravin) (Myasthenia gravis autoantigen)	AKAP12
Q02952	Q02952_S286	Inf	NA	Q02952	AKA12_HUMAN	A-kinase anchor protein 12 (AKAP-12) (A-kinase anchor protein 250 kDa) (AKAP 250) (Gravin) (Myasthenia gravis autoantigen)	AKAP12
Q02952	Q02952_S371	1.14818185966927	0.173418617716055	Q02952	AKA12_HUMAN	A-kinase anchor protein 12 (AKAP-12) (A-kinase anchor protein 250 kDa) (AKAP 250) (Gravin) (Myasthenia gravis autoantigen)	AKAP12
Q02952	Q02952_S381	-Inf	NA	Q02952	AKA12_HUMAN	A-kinase anchor protein 12 (AKAP-12) (A-kinase anchor protein 250 kDa) (AKAP 250) (Gravin) (Myasthenia gravis autoantigen)	AKAP12
Q02952	Q02952_S514	0.814463488988013	NA	Q02952	AKA12_HUMAN	A-kinase anchor protein 12 (AKAP-12) (A-kinase anchor protein 250 kDa) (AKAP 250) (Gravin) (Myasthenia gravis autoantigen)	AKAP12
Q02952	Q02952_S598	1.26725559574081	0.193195832631853	Q02952	AKA12_HUMAN	A-kinase anchor protein 12 (AKAP-12) (A-kinase anchor protein 250 kDa) (AKAP 250) (Gravin) (Myasthenia gravis autoantigen)	AKAP12
Q02952	Q02952_S612	3.02911207192731	0.00850463833763038	Q02952	AKA12_HUMAN	A-kinase anchor protein 12 (AKAP-12) (A-kinase anchor protein 250 kDa) (AKAP 250) (Gravin) (Myasthenia gravis autoantigen)	AKAP12
Q02952	Q02952_S803	2.11810545601014	NA	Q02952	AKA12_HUMAN	A-kinase anchor protein 12 (AKAP-12) (A-kinase anchor protein 250 kDa) (AKAP 250) (Gravin) (Myasthenia gravis autoantigen)	AKAP12
Q03001	Q03001_S7416	-0.283547393743071	NA	Q03001	DYST_HUMAN	Dystonin (230 kDa bullous pemphigoid antigen) (230/240 kDa bullous pemphigoid antigen) (Bullous pemphigoid antigen 1) (BPA) (Bullous pemphigoid antigen) (Dystonia musculorum protein) (Hemidesmosomal plaque protein)	DST
Q03001	Q03001_S7510	-Inf	NA	Q03001	DYST_HUMAN	Dystonin (230 kDa bullous pemphigoid antigen) (230/240 kDa bullous pemphigoid antigen) (Bullous pemphigoid antigen 1) (BPA) (Bullous pemphigoid antigen) (Dystonia musculorum protein) (Hemidesmosomal plaque protein)	DST
Q03111	Q03111_S265	0.817038108579586	0.325408127813331	Q03111	ENL_HUMAN	Protein ENL (YEATS domain-containing protein 1)	MLLT1
Q03111	Q03111_S292	0.556151255719328	0.725417734240929	Q03111	ENL_HUMAN	Protein ENL (YEATS domain-containing protein 1)	MLLT1
Q03111	Q03111_S438	-1.01735250848311	NA	Q03111	ENL_HUMAN	Protein ENL (YEATS domain-containing protein 1)	MLLT1
Q03111	Q03111_S444	-Inf	NA	Q03111	ENL_HUMAN	Protein ENL (YEATS domain-containing protein 1)	MLLT1
Q03111	Q03111_S475	0.703584143333973	0.774293252004335	Q03111	ENL_HUMAN	Protein ENL (YEATS domain-containing protein 1)	MLLT1
Q03111	Q03111_T266	0.708444642650494	0.090300054817495	Q03111	ENL_HUMAN	Protein ENL (YEATS domain-containing protein 1)	MLLT1
Q03111	Q03111_T314	NA	NA	Q03111	ENL_HUMAN	Protein ENL (YEATS domain-containing protein 1)	MLLT1
Q03135	Q03135_S2	-0.129451437777558	0.868441275300067	Q03135	CAV1_HUMAN	Caveolin-1	CAV1
Q03135	Q03135_S37	-0.389618770293479	NA	Q03135	CAV1_HUMAN	Caveolin-1	CAV1
Q03164	Q03164_S2098	-Inf	NA	Q03164	MLL1_HUMAN	Histone-lysine N-methyltransferase MLL (EC 2.1.1.43) (ALL-1) (CXXC-type zinc finger protein 7) (Lysine N-methyltransferase 2A) (KMT2A) (Trithorax-like protein) (Zinc finger protein HRX) [Cleaved into: MLL cleavage product N320 (N-terminal cleavage product of 320 kDa) (p320); MLL cleavage product C180 (C-terminal cleavage product of 180 kDa) (p180)]	MLL
Q03164	Q03164_S2164	-Inf	NA	Q03164	MLL1_HUMAN	Histone-lysine N-methyltransferase MLL (EC 2.1.1.43) (ALL-1) (CXXC-type zinc finger protein 7) (Lysine N-methyltransferase 2A) (KMT2A) (Trithorax-like protein) (Zinc finger protein HRX) [Cleaved into: MLL cleavage product N320 (N-terminal cleavage product of 320 kDa) (p320); MLL cleavage product C180 (C-terminal cleavage product of 180 kDa) (p180)]	MLL
Q03164	Q03164_S3527	-0.932044050796568	0.0112368979229356	Q03164	MLL1_HUMAN	Histone-lysine N-methyltransferase MLL (EC 2.1.1.43) (ALL-1) (CXXC-type zinc finger protein 7) (Lysine N-methyltransferase 2A) (KMT2A) (Trithorax-like protein) (Zinc finger protein HRX) [Cleaved into: MLL cleavage product N320 (N-terminal cleavage product of 320 kDa) (p320); MLL cleavage product C180 (C-terminal cleavage product of 180 kDa) (p180)]	MLL
Q03164	Q03164_S516	-0.284905498493705	NA	Q03164	MLL1_HUMAN	Histone-lysine N-methyltransferase MLL (EC 2.1.1.43) (ALL-1) (CXXC-type zinc finger protein 7) (Lysine N-methyltransferase 2A) (KMT2A) (Trithorax-like protein) (Zinc finger protein HRX) [Cleaved into: MLL cleavage product N320 (N-terminal cleavage product of 320 kDa) (p320); MLL cleavage product C180 (C-terminal cleavage product of 180 kDa) (p180)]	MLL
Q03164	Q03164_T337	-0.953649740294908	NA	Q03164	MLL1_HUMAN	Histone-lysine N-methyltransferase MLL (EC 2.1.1.43) (ALL-1) (CXXC-type zinc finger protein 7) (Lysine N-methyltransferase 2A) (KMT2A) (Trithorax-like protein) (Zinc finger protein HRX) [Cleaved into: MLL cleavage product N320 (N-terminal cleavage product of 320 kDa) (p320); MLL cleavage product C180 (C-terminal cleavage product of 180 kDa) (p180)]	MLL
Q03188	Q03188_S177	0.652807411917393	NA	Q03188	CENPC_HUMAN	Centromere protein C 1 (CENP-C 1) (Centromere autoantigen C) (Interphase centromere complex protein 7)	CENPC1
Q03188	Q03188_T130	-Inf	NA	Q03188	CENPC_HUMAN	Centromere protein C 1 (CENP-C 1) (Centromere autoantigen C) (Interphase centromere complex protein 7)	CENPC1
Q03252	Q03252_S17	1.27126821722285	NA	Q03252	LMNB2_HUMAN	Lamin-B2	LMNB2
Q04323	Q04323_S199	0.819328919264886	0.195647337422236	Q04323	UBXN1_HUMAN	UBX domain-containing protein 1 (SAPK substrate protein 1) (UBA/UBX 33.3 kDa protein)	UBXN1
Q04323	Q04323_S200	0.269732202710067	NA	Q04323	UBXN1_HUMAN	UBX domain-containing protein 1 (SAPK substrate protein 1) (UBA/UBX 33.3 kDa protein)	UBXN1
Q04637	Q04637_S1092	2.01099338225571	NA	Q04637	IF4G1_HUMAN	Eukaryotic translation initiation factor 4 gamma 1 (eIF-4-gamma 1) (eIF-4G 1) (eIF-4G1) (p220)	EIF4G1
Q04637	Q04637_S1144	0.155048280252937	0.846486683672109	Q04637	IF4G1_HUMAN	Eukaryotic translation initiation factor 4 gamma 1 (eIF-4-gamma 1) (eIF-4G 1) (eIF-4G1) (p220)	EIF4G1
Q04637	Q04637_S1147	2.3952156623295	0.0829435982472693	Q04637	IF4G1_HUMAN	Eukaryotic translation initiation factor 4 gamma 1 (eIF-4-gamma 1) (eIF-4G 1) (eIF-4G1) (p220)	EIF4G1
Q04637	Q04637_S1185	0.407363281085395	0.417055696004497	Q04637	IF4G1_HUMAN	Eukaryotic translation initiation factor 4 gamma 1 (eIF-4-gamma 1) (eIF-4G 1) (eIF-4G1) (p220)	EIF4G1
Q04637	Q04637_S1187	-0.0802335976055038	0.918176835769572	Q04637	IF4G1_HUMAN	Eukaryotic translation initiation factor 4 gamma 1 (eIF-4-gamma 1) (eIF-4G 1) (eIF-4G1) (p220)	EIF4G1
Q04637	Q04637_S1187,Q04637_S1194	0.81962819708811	NA	Q04637	IF4G1_HUMAN	Eukaryotic translation initiation factor 4 gamma 1 (eIF-4-gamma 1) (eIF-4G 1) (eIF-4G1) (p220)	EIF4G1
Q04637	Q04637_S1194	0.625544209683298	NA	Q04637	IF4G1_HUMAN	Eukaryotic translation initiation factor 4 gamma 1 (eIF-4-gamma 1) (eIF-4G 1) (eIF-4G1) (p220)	EIF4G1
Q04637	Q04637_S1209	-0.428846958074667	0.359854355698629	Q04637	IF4G1_HUMAN	Eukaryotic translation initiation factor 4 gamma 1 (eIF-4-gamma 1) (eIF-4G 1) (eIF-4G1) (p220)	EIF4G1
Q04637	Q04637_S1231	-0.307308757672906	NA	Q04637	IF4G1_HUMAN	Eukaryotic translation initiation factor 4 gamma 1 (eIF-4-gamma 1) (eIF-4G 1) (eIF-4G1) (p220)	EIF4G1
Q04637	Q04637_S679	1.51884674230761	NA	Q04637	IF4G1_HUMAN	Eukaryotic translation initiation factor 4 gamma 1 (eIF-4-gamma 1) (eIF-4G 1) (eIF-4G1) (p220)	EIF4G1
Q04637	Q04637_S704	NA	NA	Q04637	IF4G1_HUMAN	Eukaryotic translation initiation factor 4 gamma 1 (eIF-4-gamma 1) (eIF-4G 1) (eIF-4G1) (p220)	EIF4G1
Q04637	Q04637_T202	-0.247812912359929	NA	Q04637	IF4G1_HUMAN	Eukaryotic translation initiation factor 4 gamma 1 (eIF-4-gamma 1) (eIF-4G 1) (eIF-4G1) (p220)	EIF4G1
Q04637	Q04637_T680	2.03902082401878	NA	Q04637	IF4G1_HUMAN	Eukaryotic translation initiation factor 4 gamma 1 (eIF-4-gamma 1) (eIF-4G 1) (eIF-4G1) (p220)	EIF4G1
Q04724	Q04724_S285	0.243003162491864	NA	Q04724	TLE1_HUMAN	Transducin-like enhancer protein 1 (E(Sp1) homolog) (Enhancer of split groucho-like protein 1) (ESG1)	TLE1
Q04724	Q04724_S286	-0.461009254099138	0.372914562610295	Q04724	TLE1_HUMAN	Transducin-like enhancer protein 1 (E(Sp1) homolog) (Enhancer of split groucho-like protein 1) (ESG1)	TLE1
Q04724	Q04724_T312	-0.979269165761837	0.110250188609317	Q04724	TLE1_HUMAN	Transducin-like enhancer protein 1 (E(Sp1) homolog) (Enhancer of split groucho-like protein 1) (ESG1)	TLE1
Q04726	Q04726_S203	0.521507535896935	0.368277679493659	Q04726	TLE3_HUMAN	Transducin-like enhancer protein 3 (Enhancer of split groucho-like protein 3) (ESG3)	TLE3
Q04726	Q04726_S217	1.06511405747709	0.468758248985748	Q04726	TLE3_HUMAN	Transducin-like enhancer protein 3 (Enhancer of split groucho-like protein 3) (ESG3)	TLE3
Q04726	Q04726_S267	0.0495138718584032	0.853663406976292	Q04726	TLE3_HUMAN	Transducin-like enhancer protein 3 (Enhancer of split groucho-like protein 3) (ESG3)	TLE3
Q04726	Q04726_S310	0.422487165554044	NA	Q04726	TLE3_HUMAN	Transducin-like enhancer protein 3 (Enhancer of split groucho-like protein 3) (ESG3)	TLE3
Q04726	Q04726_S311,Q04726_S317	-Inf	NA	Q04726	TLE3_HUMAN	Transducin-like enhancer protein 3 (Enhancer of split groucho-like protein 3) (ESG3)	TLE3
Q04726	Q04726_S317	0.170069108981998	0.857547040987366	Q04726	TLE3_HUMAN	Transducin-like enhancer protein 3 (Enhancer of split groucho-like protein 3) (ESG3)	TLE3
Q04726	Q04726_T285	0.832252492146476	NA	Q04726	TLE3_HUMAN	Transducin-like enhancer protein 3 (Enhancer of split groucho-like protein 3) (ESG3)	TLE3
Q04726	Q04726_T319	0.569131809491658	NA	Q04726	TLE3_HUMAN	Transducin-like enhancer protein 3 (Enhancer of split groucho-like protein 3) (ESG3)	TLE3
Q04726	Q04726_T328	0.446179348139137	NA	Q04726	TLE3_HUMAN	Transducin-like enhancer protein 3 (Enhancer of split groucho-like protein 3) (ESG3)	TLE3
Q05193	Q05193_S774	0.955415534884334	NA	Q05193	DYN1_HUMAN	Dynamin-1 (EC 3.6.5.5)	DNM1
Q05193	Q05193_S774,Q05193_S778	-0.374290136759221	0.618995294624269	Q05193	DYN1_HUMAN	Dynamin-1 (EC 3.6.5.5)	DNM1
Q05209	Q05209_S332	-Inf	NA	Q05209	PTN12_HUMAN	Tyrosine-protein phosphatase non-receptor type 12 (EC 3.1.3.48) (PTP-PEST) (Protein-tyrosine phosphatase G1) (PTPG1)	PTPN12
Q05209	Q05209_S39	1.58700873694968	NA	Q05209	PTN12_HUMAN	Tyrosine-protein phosphatase non-receptor type 12 (EC 3.1.3.48) (PTP-PEST) (Protein-tyrosine phosphatase G1) (PTPG1)	PTPN12
Q05209	Q05209_S435	0.701386445406219	0.155768464736945	Q05209	PTN12_HUMAN	Tyrosine-protein phosphatase non-receptor type 12 (EC 3.1.3.48) (PTP-PEST) (Protein-tyrosine phosphatase G1) (PTPG1)	PTPN12
Q05519	Q05519_S207	1.34546090404801	NA	Q05519	SRS11_HUMAN	Serine/arginine-rich splicing factor 11 (Arginine-rich 54 kDa nuclear protein) (p54) (Splicing factor, arginine/serine-rich 11)	SRSF11
Q05519	Q05519_S323,Q05519_T325	0.28410802484732	0.382259699161965	Q05519	SRS11_HUMAN	Serine/arginine-rich splicing factor 11 (Arginine-rich 54 kDa nuclear protein) (p54) (Splicing factor, arginine/serine-rich 11)	SRSF11
Q05519	Q05519_S414	3.02489160868537	NA	Q05519	SRS11_HUMAN	Serine/arginine-rich splicing factor 11 (Arginine-rich 54 kDa nuclear protein) (p54) (Splicing factor, arginine/serine-rich 11)	SRSF11
Q05519	Q05519_S434	-1.91362701306437	0.225271004882355	Q05519	SRS11_HUMAN	Serine/arginine-rich splicing factor 11 (Arginine-rich 54 kDa nuclear protein) (p54) (Splicing factor, arginine/serine-rich 11)	SRSF11
Q05519	Q05519_S449	-0.284384867546916	0.0741022286285036	Q05519	SRS11_HUMAN	Serine/arginine-rich splicing factor 11 (Arginine-rich 54 kDa nuclear protein) (p54) (Splicing factor, arginine/serine-rich 11)	SRSF11
Q05519	Q05519_S456	-0.406926923989121	0.399570438951735	Q05519	SRS11_HUMAN	Serine/arginine-rich splicing factor 11 (Arginine-rich 54 kDa nuclear protein) (p54) (Splicing factor, arginine/serine-rich 11)	SRSF11
Q05519	Q05519_T325	0.673501639096903	0.677610804226436	Q05519	SRS11_HUMAN	Serine/arginine-rich splicing factor 11 (Arginine-rich 54 kDa nuclear protein) (p54) (Splicing factor, arginine/serine-rich 11)	SRSF11
Q05655	Q05655_S304	1.09136795114027	0.312136243308294	Q05655	KPCD_HUMAN	Protein kinase C delta type (EC 2.7.11.13) (Tyrosine-protein kinase PRKCD) (EC 2.7.10.2) (nPKC-delta) [Cleaved into: Protein kinase C delta type regulatory subunit; Protein kinase C delta type catalytic subunit (Sphingosine-dependent protein kinase-1) (SDK1)]	PRKCD
Q05655	Q05655_T295	0.493649494237361	0.26332880547979	Q05655	KPCD_HUMAN	Protein kinase C delta type (EC 2.7.11.13) (Tyrosine-protein kinase PRKCD) (EC 2.7.10.2) (nPKC-delta) [Cleaved into: Protein kinase C delta type regulatory subunit; Protein kinase C delta type catalytic subunit (Sphingosine-dependent protein kinase-1) (SDK1)]	PRKCD
Q05682	Q05682_S643	1.62359655900266	0.215942553777522	Q05682	CALD1_HUMAN	Caldesmon (CDM)	CALD1
Q05682	Q05682_S656	1.2238339695672	NA	Q05682	CALD1_HUMAN	Caldesmon (CDM)	CALD1
Q05682	Q05682_S789	0.963302901152806	0.18931019511186	Q05682	CALD1_HUMAN	Caldesmon (CDM)	CALD1
Q05D32	Q05D32_S104	1.81744861551127	0.0918062821225059	Q05D32	CTSL2_HUMAN	CTD small phosphatase-like protein 2 (CTDSP-like 2) (EC 3.1.3.-)	CTDSPL2
Q06265	Q06265_S306	-Inf	NA	Q06265	EXOS9_HUMAN	Exosome complex component RRP45 (Autoantigen PM/Scl 1) (Exosome component 9) (P75 polymyositis-scleroderma overlap syndrome-associated autoantigen) (Polymyositis/scleroderma autoantigen 1) (Polymyositis/scleroderma autoantigen 75 kDa) (PM/Scl-75)	EXOSC9
Q06787	Q06787_S500	-0.358693874365512	NA	Q06787	FMR1_HUMAN	Fragile X mental retardation protein 1 (FMRP) (Protein FMR-1)	FMR1
Q06830	Q06830_S32,Q06830_Y34	-2.1508412997639	0.00657893291795708	Q06830	PRDX1_HUMAN	Peroxiredoxin-1 (EC 1.11.1.15) (Natural killer cell-enhancing factor A) (NKEF-A) (Proliferation-associated gene protein) (PAG) (Thioredoxin peroxidase 2) (Thioredoxin-dependent peroxide reductase 2)	PRDX1
Q07002	Q07002_S12	0.662175384424238	0.33224487669858	Q07002	CDK18_HUMAN	Cyclin-dependent kinase 18 (EC 2.7.11.22) (Cell division protein kinase 18) (PCTAIRE-motif protein kinase 3) (Serine/threonine-protein kinase PCTAIRE-3)	CDK18
Q07002	Q07002_S87	0.935912910169419	0.342549901664673	Q07002	CDK18_HUMAN	Cyclin-dependent kinase 18 (EC 2.7.11.22) (Cell division protein kinase 18) (PCTAIRE-motif protein kinase 3) (Serine/threonine-protein kinase PCTAIRE-3)	CDK18
Q07065	Q07065_S9	Inf	NA	Q07065	CKAP4_HUMAN	Cytoskeleton-associated protein 4 (63-kDa cytoskeleton-linking membrane protein) (Climp-63) (p63)	CKAP4
Q07157	Q07157_S1366	0.28709215543022	0.658421306874238	Q07157	ZO1_HUMAN	Tight junction protein ZO-1 (Tight junction protein 1) (Zona occludens protein 1) (Zonula occludens protein 1)	TJP1
Q07157	Q07157_S1565	-0.394606325381643	NA	Q07157	ZO1_HUMAN	Tight junction protein ZO-1 (Tight junction protein 1) (Zona occludens protein 1) (Zonula occludens protein 1)	TJP1
Q07157	Q07157_S1570	-0.230088623331878	NA	Q07157	ZO1_HUMAN	Tight junction protein ZO-1 (Tight junction protein 1) (Zona occludens protein 1) (Zonula occludens protein 1)	TJP1
Q07157	Q07157_S1579	0.965510086240417	0.191399279861872	Q07157	ZO1_HUMAN	Tight junction protein ZO-1 (Tight junction protein 1) (Zona occludens protein 1) (Zonula occludens protein 1)	TJP1
Q07157	Q07157_S1617	0.312420912884666	0.443872016060213	Q07157	ZO1_HUMAN	Tight junction protein ZO-1 (Tight junction protein 1) (Zona occludens protein 1) (Zonula occludens protein 1)	TJP1
Q07157	Q07157_S166,Q07157_S168	-Inf	NA	Q07157	ZO1_HUMAN	Tight junction protein ZO-1 (Tight junction protein 1) (Zona occludens protein 1) (Zonula occludens protein 1)	TJP1
Q07157	Q07157_S323,Q07157_S326	-0.995716652269302	NA	Q07157	ZO1_HUMAN	Tight junction protein ZO-1 (Tight junction protein 1) (Zona occludens protein 1) (Zonula occludens protein 1)	TJP1
Q07157	Q07157_S326	-1.03470563447123	0.143993797597146	Q07157	ZO1_HUMAN	Tight junction protein ZO-1 (Tight junction protein 1) (Zona occludens protein 1) (Zonula occludens protein 1)	TJP1
Q07157	Q07157_S329	0.269049235106824	NA	Q07157	ZO1_HUMAN	Tight junction protein ZO-1 (Tight junction protein 1) (Zona occludens protein 1) (Zonula occludens protein 1)	TJP1
Q07157	Q07157_S329,Q07157_S337	0.858856236204109	NA	Q07157	ZO1_HUMAN	Tight junction protein ZO-1 (Tight junction protein 1) (Zona occludens protein 1) (Zonula occludens protein 1)	TJP1
Q07157	Q07157_S337	-0.521649466156977	NA	Q07157	ZO1_HUMAN	Tight junction protein ZO-1 (Tight junction protein 1) (Zona occludens protein 1) (Zonula occludens protein 1)	TJP1
Q07157	Q07157_S617	-0.459839166338374	0.452504082854539	Q07157	ZO1_HUMAN	Tight junction protein ZO-1 (Tight junction protein 1) (Zona occludens protein 1) (Zonula occludens protein 1)	TJP1
Q07157	Q07157_S912	-0.351620847338926	NA	Q07157	ZO1_HUMAN	Tight junction protein ZO-1 (Tight junction protein 1) (Zona occludens protein 1) (Zonula occludens protein 1)	TJP1
Q07157	Q07157_S926	-0.636025362904731	0.063088396462307	Q07157	ZO1_HUMAN	Tight junction protein ZO-1 (Tight junction protein 1) (Zona occludens protein 1) (Zonula occludens protein 1)	TJP1
Q07157	Q07157_S927	-0.39958710983308	NA	Q07157	ZO1_HUMAN	Tight junction protein ZO-1 (Tight junction protein 1) (Zona occludens protein 1) (Zonula occludens protein 1)	TJP1
Q07157	Q07157_S968	-1.71801524557369	NA	Q07157	ZO1_HUMAN	Tight junction protein ZO-1 (Tight junction protein 1) (Zona occludens protein 1) (Zonula occludens protein 1)	TJP1
Q07157	Q07157_T1569	1.25800168610469	NA	Q07157	ZO1_HUMAN	Tight junction protein ZO-1 (Tight junction protein 1) (Zona occludens protein 1) (Zonula occludens protein 1)	TJP1
Q07352	Q07352_S54	1.19960459866506	0.104993880794048	Q07352	TISB_HUMAN	Zinc finger protein 36, C3H1 type-like 1 (Butyrate response factor 1) (EGF-response factor 1) (ERF-1) (Protein TIS11B)	ZFP36L1
Q07352	Q07352_S92	0.619141089448014	0.28674787406572	Q07352	TISB_HUMAN	Zinc finger protein 36, C3H1 type-like 1 (Butyrate response factor 1) (EGF-response factor 1) (ERF-1) (Protein TIS11B)	ZFP36L1
Q07617	Q07617_S423	1.47915069789677	0.138322056851227	Q07617	SPAG1_HUMAN	Sperm-associated antigen 1 (HSD-3.8) (Infertility-related sperm protein Spag-1)	SPAG1
Q07666	Q07666_S14	NA	NA	Q07666	KHDR1_HUMAN	KH domain-containing, RNA-binding, signal transduction-associated protein 1 (GAP-associated tyrosine phosphoprotein p62) (Src-associated in mitosis 68 kDa protein) (Sam68) (p21 Ras GTPase-activating protein-associated p62) (p68)	KHDRBS1
Q07666	Q07666_S20	0.750010452256257	0.0400377848936602	Q07666	KHDR1_HUMAN	KH domain-containing, RNA-binding, signal transduction-associated protein 1 (GAP-associated tyrosine phosphoprotein p62) (Src-associated in mitosis 68 kDa protein) (Sam68) (p21 Ras GTPase-activating protein-associated p62) (p68)	KHDRBS1
Q07666	Q07666_S58	-1.4986234327504	NA	Q07666	KHDR1_HUMAN	KH domain-containing, RNA-binding, signal transduction-associated protein 1 (GAP-associated tyrosine phosphoprotein p62) (Src-associated in mitosis 68 kDa protein) (Sam68) (p21 Ras GTPase-activating protein-associated p62) (p68)	KHDRBS1
Q07866	Q07866_S521	0.458911173462768	NA	Q07866	KLC1_HUMAN	Kinesin light chain 1 (KLC 1)	KLC1
Q07866	Q07866_S524	0.0918316410281008	NA	Q07866	KLC1_HUMAN	Kinesin light chain 1 (KLC 1)	KLC1
Q07889	Q07889_S1134	2.20243938353747	0.27936636022938	Q07889	SOS1_HUMAN	Son of sevenless homolog 1 (SOS-1)	SOS1
Q07955	Q07955_S199	-0.718206846432291	0.131844089367531	Q07955	SRSF1_HUMAN	Serine/arginine-rich splicing factor 1 (Alternative-splicing factor 1) (ASF-1) (Splicing factor, arginine/serine-rich 1) (pre-mRNA-splicing factor SF2, P33 subunit)	SRSF1
Q07955	Q07955_S199,Q07955_S201	-3.91980877319712	0.0217689992477146	Q07955	SRSF1_HUMAN	Serine/arginine-rich splicing factor 1 (Alternative-splicing factor 1) (ASF-1) (Splicing factor, arginine/serine-rich 1) (pre-mRNA-splicing factor SF2, P33 subunit)	SRSF1
Q07955	Q07955_S199,Q07955_S205	-1.14237127353937	0.0124167172305367	Q07955	SRSF1_HUMAN	Serine/arginine-rich splicing factor 1 (Alternative-splicing factor 1) (ASF-1) (Splicing factor, arginine/serine-rich 1) (pre-mRNA-splicing factor SF2, P33 subunit)	SRSF1
Q07955	Q07955_S199,Q07955_Y202,Q07955_S205	-Inf	NA	Q07955	SRSF1_HUMAN	Serine/arginine-rich splicing factor 1 (Alternative-splicing factor 1) (ASF-1) (Splicing factor, arginine/serine-rich 1) (pre-mRNA-splicing factor SF2, P33 subunit)	SRSF1
Q07955	Q07955_S2	-1.26130876477584	0.10562749585001	Q07955	SRSF1_HUMAN	Serine/arginine-rich splicing factor 1 (Alternative-splicing factor 1) (ASF-1) (Splicing factor, arginine/serine-rich 1) (pre-mRNA-splicing factor SF2, P33 subunit)	SRSF1
Q07955	Q07955_S201	-1.75969372075862	0.181166506840974	Q07955	SRSF1_HUMAN	Serine/arginine-rich splicing factor 1 (Alternative-splicing factor 1) (ASF-1) (Splicing factor, arginine/serine-rich 1) (pre-mRNA-splicing factor SF2, P33 subunit)	SRSF1
Q07955	Q07955_S227,Q07955_S231	-0.309652798827294	0.738987442167813	Q07955	SRSF1_HUMAN	Serine/arginine-rich splicing factor 1 (Alternative-splicing factor 1) (ASF-1) (Splicing factor, arginine/serine-rich 1) (pre-mRNA-splicing factor SF2, P33 subunit)	SRSF1
Q07955	Q07955_S234,Q07955_S238	-0.148679424172752	0.601390736476043	Q07955	SRSF1_HUMAN	Serine/arginine-rich splicing factor 1 (Alternative-splicing factor 1) (ASF-1) (Splicing factor, arginine/serine-rich 1) (pre-mRNA-splicing factor SF2, P33 subunit)	SRSF1
Q07955	Q07955_S234,Q07955_S242	Inf	NA	Q07955	SRSF1_HUMAN	Serine/arginine-rich splicing factor 1 (Alternative-splicing factor 1) (ASF-1) (Splicing factor, arginine/serine-rich 1) (pre-mRNA-splicing factor SF2, P33 subunit)	SRSF1
Q07955	Q07955_S238	-1.7547605453541	0.377446575312684	Q07955	SRSF1_HUMAN	Serine/arginine-rich splicing factor 1 (Alternative-splicing factor 1) (ASF-1) (Splicing factor, arginine/serine-rich 1) (pre-mRNA-splicing factor SF2, P33 subunit)	SRSF1
Q07955	Q07955_S238,Q07955_S242	-2.00322560966422	NA	Q07955	SRSF1_HUMAN	Serine/arginine-rich splicing factor 1 (Alternative-splicing factor 1) (ASF-1) (Splicing factor, arginine/serine-rich 1) (pre-mRNA-splicing factor SF2, P33 subunit)	SRSF1
Q07955	Q07955_S242	-1.08388272772367	0.427782749547339	Q07955	SRSF1_HUMAN	Serine/arginine-rich splicing factor 1 (Alternative-splicing factor 1) (ASF-1) (Splicing factor, arginine/serine-rich 1) (pre-mRNA-splicing factor SF2, P33 subunit)	SRSF1
Q07955	Q07955_S242,Q07955_S244	0.304772264450896	NA	Q07955	SRSF1_HUMAN	Serine/arginine-rich splicing factor 1 (Alternative-splicing factor 1) (ASF-1) (Splicing factor, arginine/serine-rich 1) (pre-mRNA-splicing factor SF2, P33 subunit)	SRSF1
Q08170	Q08170_S316	-1.15336379490528	NA	Q08170	SRSF4_HUMAN	Serine/arginine-rich splicing factor 4 (Pre-mRNA-splicing factor SRP75) (SRP001LB) (Splicing factor, arginine/serine-rich 4)	SRSF4
Q08170	Q08170_S431	-0.2600528981974	0.807505544790604	Q08170	SRSF4_HUMAN	Serine/arginine-rich splicing factor 4 (Pre-mRNA-splicing factor SRP75) (SRP001LB) (Splicing factor, arginine/serine-rich 4)	SRSF4
Q08170	Q08170_S442	0.573514936813849	NA	Q08170	SRSF4_HUMAN	Serine/arginine-rich splicing factor 4 (Pre-mRNA-splicing factor SRP75) (SRP001LB) (Splicing factor, arginine/serine-rich 4)	SRSF4
Q08170	Q08170_S458,Q08170_S460	-1.07409226379722	NA	Q08170	SRSF4_HUMAN	Serine/arginine-rich splicing factor 4 (Pre-mRNA-splicing factor SRP75) (SRP001LB) (Splicing factor, arginine/serine-rich 4)	SRSF4
Q08170	Q08170_S460	NA	NA	Q08170	SRSF4_HUMAN	Serine/arginine-rich splicing factor 4 (Pre-mRNA-splicing factor SRP75) (SRP001LB) (Splicing factor, arginine/serine-rich 4)	SRSF4
Q08170	Q08170_S460,Q08170_S462	NA	NA	Q08170	SRSF4_HUMAN	Serine/arginine-rich splicing factor 4 (Pre-mRNA-splicing factor SRP75) (SRP001LB) (Splicing factor, arginine/serine-rich 4)	SRSF4
Q08211	Q08211_S449	Inf	NA	Q08211	DHX9_HUMAN	ATP-dependent RNA helicase A (RHA) (EC 3.6.4.13) (DEAH box protein 9) (Leukophysin) (LKP) (Nuclear DNA helicase II) (NDH II)	DHX9
Q08493;Q07343;Q08499;P27815	Q08493_S119,Q07343_S133,Q08499_S190,P27815_S145	Inf	NA	P27815;Q07343;Q08493;Q08499	PDE4A_HUMAN;PDE4B_HUMAN;PDE4C_HUMAN;PDE4D_HUMAN	cAMP-specific 3',5'-cyclic phosphodiesterase 4A (EC 3.1.4.17) (DPDE2) (PDE46);"cAMP-specific 3',5'-cyclic phosphodiesterase 4B (EC 3.1.4.17) (DPDE4) (PDE32)";"cAMP-specific 3',5'-cyclic phosphodiesterase 4C (EC 3.1.4.17) (DPDE1) (PDE21)";"cAMP-specific 3',5'-cyclic phosphodiesterase 4D (EC 3.1.4.17) (DPDE3) (PDE43)"	PDE4A;PDE4B;PDE4C;PDE4D
Q08945	Q08945_S671,Q08945_S672	-Inf	NA	Q08945	SSRP1_HUMAN	FACT complex subunit SSRP1 (Chromatin-specific transcription elongation factor 80 kDa subunit) (Facilitates chromatin transcription complex 80 kDa subunit) (FACT 80 kDa subunit) (FACTp80) (Facilitates chromatin transcription complex subunit SSRP1) (Recombination signal sequence recognition protein 1) (Structure-specific recognition protein 1) (hSSRP1) (T160)	SSRP1
Q08999	Q08999_S1112	-0.865383230787048	0.192475982699624	Q08999	RBL2_HUMAN	Retinoblastoma-like protein 2 (130 kDa retinoblastoma-associated protein) (p130) (Retinoblastoma-related protein 2) (RBR-2) (pRb2)	RBL2
Q08AD1	Q08AD1_S1019	1.92254530117813	0.0483215667573926	Q08AD1	CAMP2_HUMAN	Calmodulin-regulated spectrin-associated protein 2 (Calmodulin-regulated spectrin-associated protein 1-like protein 1)	CAMSAP2
Q08AD1	Q08AD1_S1319	1.13121739704359	NA	Q08AD1	CAMP2_HUMAN	Calmodulin-regulated spectrin-associated protein 2 (Calmodulin-regulated spectrin-associated protein 1-like protein 1)	CAMSAP2
Q08AD1	Q08AD1_S433	0.919565616078322	0.0925168207372318	Q08AD1	CAMP2_HUMAN	Calmodulin-regulated spectrin-associated protein 2 (Calmodulin-regulated spectrin-associated protein 1-like protein 1)	CAMSAP2
Q08AD1	Q08AD1_S464	1.22204124915123	0.222225612790669	Q08AD1	CAMP2_HUMAN	Calmodulin-regulated spectrin-associated protein 2 (Calmodulin-regulated spectrin-associated protein 1-like protein 1)	CAMSAP2
Q08AD1	Q08AD1_S844	1.93641124195868	NA	Q08AD1	CAMP2_HUMAN	Calmodulin-regulated spectrin-associated protein 2 (Calmodulin-regulated spectrin-associated protein 1-like protein 1)	CAMSAP2
Q08AE8	Q08AE8_S387	-0.877797446770527	NA	Q08AE8	SPIR1_HUMAN	Protein spire homolog 1 (Spir-1)	SPIRE1
Q08AE8	Q08AE8_S523	1.27009974817233	NA	Q08AE8	SPIR1_HUMAN	Protein spire homolog 1 (Spir-1)	SPIRE1
Q08J23	Q08J23_S743	-0.408436510239116	0.0882166012140941	Q08J23	NSUN2_HUMAN	tRNA (cytosine(34)-C(5))-methyltransferase (EC 2.1.1.203) (Myc-induced SUN domain-containing protein) (Misu) (NOL1/NOP2/Sun domain family member 2) (Substrate of AIM1/Aurora kinase B) (tRNA (cytosine-5-)-methyltransferase) (tRNA methyltransferase 4 homolog) (hTrm4)	NSUN2
Q08J23	Q08J23_S743,Q08J23_S751	-Inf	NA	Q08J23	NSUN2_HUMAN	tRNA (cytosine(34)-C(5))-methyltransferase (EC 2.1.1.203) (Myc-induced SUN domain-containing protein) (Misu) (NOL1/NOP2/Sun domain family member 2) (Substrate of AIM1/Aurora kinase B) (tRNA (cytosine-5-)-methyltransferase) (tRNA methyltransferase 4 homolog) (hTrm4)	NSUN2
Q08J23	Q08J23_S751	-0.349649742103035	0.511674559476402	Q08J23	NSUN2_HUMAN	tRNA (cytosine(34)-C(5))-methyltransferase (EC 2.1.1.203) (Myc-induced SUN domain-containing protein) (Misu) (NOL1/NOP2/Sun domain family member 2) (Substrate of AIM1/Aurora kinase B) (tRNA (cytosine-5-)-methyltransferase) (tRNA methyltransferase 4 homolog) (hTrm4)	NSUN2
Q09160;P30447;P10316;P05534;P01892;P01891	Q09160_S343,P30447_S343,P10316_S343,P05534_S343,P01892_S343,P01891_S343	-1.65131186335063	NA	P01891;P01892;P05534;P10316;P30447;Q09160	1A68_HUMAN;1A02_HUMAN;1A24_HUMAN;1A69_HUMAN;1A23_HUMAN;1A80_HUMAN	HLA class I histocompatibility antigen, A-68 alpha chain (Aw-68) (HLA class I histocompatibility antigen, A-28 alpha chain) (MHC class I antigen A*68);"HLA class I histocompatibility antigen, A-2 alpha chain (MHC class I antigen A*2)";"HLA class I histocompatibility antigen, A-24 alpha chain (Aw-24) (HLA class I histocompatibility antigen, A-9 alpha chain) (MHC class I antigen A*24)";"HLA class I…	HLA-A;HLA-A;HLA-A;HLA-A;HLA-A;HLA-A
Q09160;P30447;P10316;P05534;P01892;P01891	Q09160_S356,P30447_S356,P10316_S356,P05534_S356,P01892_S356,P01891_S356	NA	NA	P01891;P01892;P05534;P10316;P30447;Q09160	1A68_HUMAN;1A02_HUMAN;1A24_HUMAN;1A69_HUMAN;1A23_HUMAN;1A80_HUMAN	HLA class I histocompatibility antigen, A-68 alpha chain (Aw-68) (HLA class I histocompatibility antigen, A-28 alpha chain) (MHC class I antigen A*68);"HLA class I histocompatibility antigen, A-2 alpha chain (MHC class I antigen A*2)";"HLA class I histocompatibility antigen, A-24 alpha chain (Aw-24) (HLA class I histocompatibility antigen, A-9 alpha chain) (MHC class I antigen A*24)";"HLA class I…	HLA-A;HLA-A;HLA-A;HLA-A;HLA-A;HLA-A
Q09160;P30447;P10316;P05534;P01892;P01891	Q09160_S356,Q09160_S359,P30447_S356,P30447_S359,P10316_S356,P10316_S359,P05534_S356,P05534_S359,P01892_S356,P01892_S359,P01891_S356,P01891_S359	-Inf	NA	P01891;P01892;P05534;P10316;P30447;Q09160	1A68_HUMAN;1A02_HUMAN;1A24_HUMAN;1A69_HUMAN;1A23_HUMAN;1A80_HUMAN	HLA class I histocompatibility antigen, A-68 alpha chain (Aw-68) (HLA class I histocompatibility antigen, A-28 alpha chain) (MHC class I antigen A*68);"HLA class I histocompatibility antigen, A-2 alpha chain (MHC class I antigen A*2)";"HLA class I histocompatibility antigen, A-24 alpha chain (Aw-24) (HLA class I histocompatibility antigen, A-9 alpha chain) (MHC class I antigen A*24)";"HLA class I…	HLA-A;HLA-A;HLA-A;HLA-A;HLA-A;HLA-A
Q09161	Q09161_S22	0.607057556820448	NA	Q09161	NCBP1_HUMAN	Nuclear cap-binding protein subunit 1 (80 kDa nuclear cap-binding protein) (CBP80) (NCBP 80 kDa subunit)	NCBP1
Q09161	Q09161_T21	1.34697979360154	0.0291441690765926	Q09161	NCBP1_HUMAN	Nuclear cap-binding protein subunit 1 (80 kDa nuclear cap-binding protein) (CBP80) (NCBP 80 kDa subunit)	NCBP1
Q09472	Q09472_S1037	0.929721781148999	NA	Q09472	EP300_HUMAN	Histone acetyltransferase p300 (p300 HAT) (EC 2.3.1.48) (E1A-associated protein p300)	EP300
Q09472	Q09472_S1038	0.219292971412345	NA	Q09472	EP300_HUMAN	Histone acetyltransferase p300 (p300 HAT) (EC 2.3.1.48) (E1A-associated protein p300)	EP300
Q09472	Q09472_S2326	-0.881667503093123	NA	Q09472	EP300_HUMAN	Histone acetyltransferase p300 (p300 HAT) (EC 2.3.1.48) (E1A-associated protein p300)	EP300
Q09666	Q09666_S135	-0.885912740219567	0.249578932947148	Q09666	AHNK_HUMAN	Neuroblast differentiation-associated protein AHNAK (Desmoyokin)	AHNAK
Q09666	Q09666_S177	-0.515153879313386	NA	Q09666	AHNK_HUMAN	Neuroblast differentiation-associated protein AHNAK (Desmoyokin)	AHNAK
Q09666	Q09666_S210	0.627820764693082	0.0854256242121567	Q09666	AHNK_HUMAN	Neuroblast differentiation-associated protein AHNAK (Desmoyokin)	AHNAK
Q09666	Q09666_S210,Q09666_S216	0.616867629247889	NA	Q09666	AHNK_HUMAN	Neuroblast differentiation-associated protein AHNAK (Desmoyokin)	AHNAK
Q09666	Q09666_S212	0.0312869648165101	0.924329048494379	Q09666	AHNK_HUMAN	Neuroblast differentiation-associated protein AHNAK (Desmoyokin)	AHNAK
Q09666	Q09666_S212,Q09666_S216	-0.898548610546482	0.515557749849153	Q09666	AHNK_HUMAN	Neuroblast differentiation-associated protein AHNAK (Desmoyokin)	AHNAK
Q09666	Q09666_S216	-1.10839299431661	0.192120730531256	Q09666	AHNK_HUMAN	Neuroblast differentiation-associated protein AHNAK (Desmoyokin)	AHNAK
Q09666	Q09666_S2397	0.403422197717437	0.432098582875091	Q09666	AHNK_HUMAN	Neuroblast differentiation-associated protein AHNAK (Desmoyokin)	AHNAK
Q09666	Q09666_S317	-0.953789281442411	NA	Q09666	AHNK_HUMAN	Neuroblast differentiation-associated protein AHNAK (Desmoyokin)	AHNAK
Q09666	Q09666_S3360	0.165744071829597	0.538813720893275	Q09666	AHNK_HUMAN	Neuroblast differentiation-associated protein AHNAK (Desmoyokin)	AHNAK
Q09666	Q09666_S3362	0.742815185763296	NA	Q09666	AHNK_HUMAN	Neuroblast differentiation-associated protein AHNAK (Desmoyokin)	AHNAK
Q09666	Q09666_S3426	0.792022655989215	0.10375992070629	Q09666	AHNK_HUMAN	Neuroblast differentiation-associated protein AHNAK (Desmoyokin)	AHNAK
Q09666	Q09666_S4520	0.652523524937088	NA	Q09666	AHNK_HUMAN	Neuroblast differentiation-associated protein AHNAK (Desmoyokin)	AHNAK
Q09666	Q09666_S4903	-1.52630668535474	0.108141783498248	Q09666	AHNK_HUMAN	Neuroblast differentiation-associated protein AHNAK (Desmoyokin)	AHNAK
Q09666	Q09666_S4986	-0.948371414695951	0.293337329211793	Q09666	AHNK_HUMAN	Neuroblast differentiation-associated protein AHNAK (Desmoyokin)	AHNAK
Q09666	Q09666_S511	0.687442634158001	0.149183021776371	Q09666	AHNK_HUMAN	Neuroblast differentiation-associated protein AHNAK (Desmoyokin)	AHNAK
Q09666	Q09666_S5110	-0.154004742534084	0.774514067875185	Q09666	AHNK_HUMAN	Neuroblast differentiation-associated protein AHNAK (Desmoyokin)	AHNAK
Q09666	Q09666_S5400	0.128565482314868	0.964473885092516	Q09666	AHNK_HUMAN	Neuroblast differentiation-associated protein AHNAK (Desmoyokin)	AHNAK
Q09666	Q09666_S5448	-0.042708707021158	0.94658325383112	Q09666	AHNK_HUMAN	Neuroblast differentiation-associated protein AHNAK (Desmoyokin)	AHNAK
Q09666	Q09666_S5589	-0.495515606710359	0.565412790752246	Q09666	AHNK_HUMAN	Neuroblast differentiation-associated protein AHNAK (Desmoyokin)	AHNAK
Q09666	Q09666_S559	-1.28060887768141	0.462203891087149	Q09666	AHNK_HUMAN	Neuroblast differentiation-associated protein AHNAK (Desmoyokin)	AHNAK
Q09666	Q09666_S570	0.366014082843492	0.500394056157371	Q09666	AHNK_HUMAN	Neuroblast differentiation-associated protein AHNAK (Desmoyokin)	AHNAK
Q09666	Q09666_S5731	-1.04414524843508	0.052632224523145	Q09666	AHNK_HUMAN	Neuroblast differentiation-associated protein AHNAK (Desmoyokin)	AHNAK
Q09666	Q09666_S5731,Q09666_S5737	-Inf	NA	Q09666	AHNK_HUMAN	Neuroblast differentiation-associated protein AHNAK (Desmoyokin)	AHNAK
Q09666	Q09666_S5749	-2.20758778743079	0.562723454996841	Q09666	AHNK_HUMAN	Neuroblast differentiation-associated protein AHNAK (Desmoyokin)	AHNAK
Q09666	Q09666_S5749,Q09666_S5752	-Inf	NA	Q09666	AHNK_HUMAN	Neuroblast differentiation-associated protein AHNAK (Desmoyokin)	AHNAK
Q09666	Q09666_S5749,Q09666_S5763	0.533350505959297	NA	Q09666	AHNK_HUMAN	Neuroblast differentiation-associated protein AHNAK (Desmoyokin)	AHNAK
Q09666	Q09666_S5752	-0.656949427507906	0.375076086476285	Q09666	AHNK_HUMAN	Neuroblast differentiation-associated protein AHNAK (Desmoyokin)	AHNAK
Q09666	Q09666_S5752,Q09666_S5762	-Inf	NA	Q09666	AHNK_HUMAN	Neuroblast differentiation-associated protein AHNAK (Desmoyokin)	AHNAK
Q09666	Q09666_S5752,Q09666_S5763	0.493837695961541	0.579293676424991	Q09666	AHNK_HUMAN	Neuroblast differentiation-associated protein AHNAK (Desmoyokin)	AHNAK
Q09666	Q09666_S5762	-0.73138038835932	0.572414917301286	Q09666	AHNK_HUMAN	Neuroblast differentiation-associated protein AHNAK (Desmoyokin)	AHNAK
Q09666	Q09666_S5763	-1.00230306776078	0.362347161899223	Q09666	AHNK_HUMAN	Neuroblast differentiation-associated protein AHNAK (Desmoyokin)	AHNAK
Q09666	Q09666_S5780	-1.22374429095962	0.101917961090943	Q09666	AHNK_HUMAN	Neuroblast differentiation-associated protein AHNAK (Desmoyokin)	AHNAK
Q09666	Q09666_S5780,Q09666_S5782	-2.04402813711833	0.168715040554756	Q09666	AHNK_HUMAN	Neuroblast differentiation-associated protein AHNAK (Desmoyokin)	AHNAK
Q09666	Q09666_S5782	-2.25889717349528	0.19063930907597	Q09666	AHNK_HUMAN	Neuroblast differentiation-associated protein AHNAK (Desmoyokin)	AHNAK
Q09666	Q09666_S5790	-Inf	NA	Q09666	AHNK_HUMAN	Neuroblast differentiation-associated protein AHNAK (Desmoyokin)	AHNAK
Q09666	Q09666_S5830	-0.0140562531536735	0.981570442233875	Q09666	AHNK_HUMAN	Neuroblast differentiation-associated protein AHNAK (Desmoyokin)	AHNAK
Q09666	Q09666_S5841	-0.890929795861015	0.177315368540986	Q09666	AHNK_HUMAN	Neuroblast differentiation-associated protein AHNAK (Desmoyokin)	AHNAK
Q09666	Q09666_S5857	-1.82992434589538	NA	Q09666	AHNK_HUMAN	Neuroblast differentiation-associated protein AHNAK (Desmoyokin)	AHNAK
Q09666	Q09666_S93	-1.73739571425414	0.0019826495222246	Q09666	AHNK_HUMAN	Neuroblast differentiation-associated protein AHNAK (Desmoyokin)	AHNAK
Q09666	Q09666_T4564	-Inf	NA	Q09666	AHNK_HUMAN	Neuroblast differentiation-associated protein AHNAK (Desmoyokin)	AHNAK
Q09666	Q09666_T490	-1.46884779671865	0.0957915474237774	Q09666	AHNK_HUMAN	Neuroblast differentiation-associated protein AHNAK (Desmoyokin)	AHNAK
Q09666	Q09666_T566	-0.526246610005393	0.225531128923276	Q09666	AHNK_HUMAN	Neuroblast differentiation-associated protein AHNAK (Desmoyokin)	AHNAK
Q09666	Q09666_T5839	Inf	NA	Q09666	AHNK_HUMAN	Neuroblast differentiation-associated protein AHNAK (Desmoyokin)	AHNAK
Q0JRZ9	Q0JRZ9_S403	-0.403849087219231	0.187618843779165	Q0JRZ9	FCHO2_HUMAN	FCH domain only protein 2	FCHO2
Q0VF96	Q0VF96_S283	0.849333758557994	0.137264335497335	Q0VF96	CGNL1_HUMAN	Cingulin-like protein 1 (Junction-associated coiled-coil protein) (Paracingulin)	CGNL1
Q0VF96	Q0VF96_S297	-1.2409595192892	NA	Q0VF96	CGNL1_HUMAN	Cingulin-like protein 1 (Junction-associated coiled-coil protein) (Paracingulin)	CGNL1
Q0ZGT2	Q0ZGT2_S80	-1.32152087848137	0.272983924018366	Q0ZGT2	NEXN_HUMAN	Nexilin (F-actin-binding protein) (Nelin)	NEXN
Q12772	Q12772_S737	-2.5286129589925	0.153660449069329	Q12772	SRBP2_HUMAN	Sterol regulatory element-binding protein 2 (SREBP-2) (Class D basic helix-loop-helix protein 2) (bHLHd2) (Sterol regulatory element-binding transcription factor 2) [Cleaved into: Processed sterol regulatory element-binding protein 2]	SREBF2
Q12774	Q12774_S1004	-Inf	NA	Q12774	ARHG5_HUMAN	Rho guanine nucleotide exchange factor 5 (Ephexin-3) (Guanine nucleotide regulatory protein TIM) (Oncogene TIM) (Transforming immortalized mammary oncogene) (p60 TIM)	ARHGEF5
Q12774	Q12774_S1125	-Inf	NA	Q12774	ARHG5_HUMAN	Rho guanine nucleotide exchange factor 5 (Ephexin-3) (Guanine nucleotide regulatory protein TIM) (Oncogene TIM) (Transforming immortalized mammary oncogene) (p60 TIM)	ARHGEF5
Q12789	Q12789_S1856	-Inf	NA	Q12789	TF3C1_HUMAN	General transcription factor 3C polypeptide 1 (TF3C-alpha) (TFIIIC box B-binding subunit) (Transcription factor IIIC 220 kDa subunit) (TFIIIC 220 kDa subunit) (TFIIIC220) (Transcription factor IIIC subunit alpha)	GTF3C1
Q12789	Q12789_S739	-1.45293468560734	0.0298640646301012	Q12789	TF3C1_HUMAN	General transcription factor 3C polypeptide 1 (TF3C-alpha) (TFIIIC box B-binding subunit) (Transcription factor IIIC 220 kDa subunit) (TFIIIC 220 kDa subunit) (TFIIIC220) (Transcription factor IIIC subunit alpha)	GTF3C1
Q12797	Q12797_S13	0.990942374920678	NA	Q12797	ASPH_HUMAN	Aspartyl/asparaginyl beta-hydroxylase (EC 1.14.11.16) (Aspartate beta-hydroxylase) (ASP beta-hydroxylase) (Peptide-aspartate beta-dioxygenase)	ASPH
Q12797	Q12797_S14	NA	NA	Q12797	ASPH_HUMAN	Aspartyl/asparaginyl beta-hydroxylase (EC 1.14.11.16) (Aspartate beta-hydroxylase) (ASP beta-hydroxylase) (Peptide-aspartate beta-dioxygenase)	ASPH
Q12797	Q12797_S15	3.71395778767135	NA	Q12797	ASPH_HUMAN	Aspartyl/asparaginyl beta-hydroxylase (EC 1.14.11.16) (Aspartate beta-hydroxylase) (ASP beta-hydroxylase) (Peptide-aspartate beta-dioxygenase)	ASPH
Q12797	Q12797_S18	1.36610256486545	0.240899310635943	Q12797	ASPH_HUMAN	Aspartyl/asparaginyl beta-hydroxylase (EC 1.14.11.16) (Aspartate beta-hydroxylase) (ASP beta-hydroxylase) (Peptide-aspartate beta-dioxygenase)	ASPH
Q12797	Q12797_S20	3.3367926040712	NA	Q12797	ASPH_HUMAN	Aspartyl/asparaginyl beta-hydroxylase (EC 1.14.11.16) (Aspartate beta-hydroxylase) (ASP beta-hydroxylase) (Peptide-aspartate beta-dioxygenase)	ASPH
Q12797	Q12797_S27	0.112661826586456	0.798335262089139	Q12797	ASPH_HUMAN	Aspartyl/asparaginyl beta-hydroxylase (EC 1.14.11.16) (Aspartate beta-hydroxylase) (ASP beta-hydroxylase) (Peptide-aspartate beta-dioxygenase)	ASPH
Q12797	Q12797_S28	Inf	NA	Q12797	ASPH_HUMAN	Aspartyl/asparaginyl beta-hydroxylase (EC 1.14.11.16) (Aspartate beta-hydroxylase) (ASP beta-hydroxylase) (Peptide-aspartate beta-dioxygenase)	ASPH
Q12797	Q12797_S29	0.66564919066649	0.55078133388733	Q12797	ASPH_HUMAN	Aspartyl/asparaginyl beta-hydroxylase (EC 1.14.11.16) (Aspartate beta-hydroxylase) (ASP beta-hydroxylase) (Peptide-aspartate beta-dioxygenase)	ASPH
Q12797	Q12797_T23	NA	NA	Q12797	ASPH_HUMAN	Aspartyl/asparaginyl beta-hydroxylase (EC 1.14.11.16) (Aspartate beta-hydroxylase) (ASP beta-hydroxylase) (Peptide-aspartate beta-dioxygenase)	ASPH
Q12802	Q12802_S1565	-Inf	NA	Q12802	AKP13_HUMAN	A-kinase anchor protein 13 (AKAP-13) (AKAP-Lbc) (Breast cancer nuclear receptor-binding auxiliary protein) (Guanine nucleotide exchange factor Lbc) (Human thyroid-anchoring protein 31) (Lymphoid blast crisis oncogene) (LBC oncogene) (Non-oncogenic Rho GTPase-specific GTP exchange factor) (Protein kinase A-anchoring protein 13) (PRKA13) (p47)	AKAP13
Q12802	Q12802_S1750	1.4865174956036	0.0298524286440127	Q12802	AKP13_HUMAN	A-kinase anchor protein 13 (AKAP-13) (AKAP-Lbc) (Breast cancer nuclear receptor-binding auxiliary protein) (Guanine nucleotide exchange factor Lbc) (Human thyroid-anchoring protein 31) (Lymphoid blast crisis oncogene) (LBC oncogene) (Non-oncogenic Rho GTPase-specific GTP exchange factor) (Protein kinase A-anchoring protein 13) (PRKA13) (p47)	AKAP13
Q12802	Q12802_S2561	NA	NA	Q12802	AKP13_HUMAN	A-kinase anchor protein 13 (AKAP-13) (AKAP-Lbc) (Breast cancer nuclear receptor-binding auxiliary protein) (Guanine nucleotide exchange factor Lbc) (Human thyroid-anchoring protein 31) (Lymphoid blast crisis oncogene) (LBC oncogene) (Non-oncogenic Rho GTPase-specific GTP exchange factor) (Protein kinase A-anchoring protein 13) (PRKA13) (p47)	AKAP13
Q12802	Q12802_S2728	-0.554844253408286	0.0241575623118884	Q12802	AKP13_HUMAN	A-kinase anchor protein 13 (AKAP-13) (AKAP-Lbc) (Breast cancer nuclear receptor-binding auxiliary protein) (Guanine nucleotide exchange factor Lbc) (Human thyroid-anchoring protein 31) (Lymphoid blast crisis oncogene) (LBC oncogene) (Non-oncogenic Rho GTPase-specific GTP exchange factor) (Protein kinase A-anchoring protein 13) (PRKA13) (p47)	AKAP13
Q12802	Q12802_S649	-Inf	NA	Q12802	AKP13_HUMAN	A-kinase anchor protein 13 (AKAP-13) (AKAP-Lbc) (Breast cancer nuclear receptor-binding auxiliary protein) (Guanine nucleotide exchange factor Lbc) (Human thyroid-anchoring protein 31) (Lymphoid blast crisis oncogene) (LBC oncogene) (Non-oncogenic Rho GTPase-specific GTP exchange factor) (Protein kinase A-anchoring protein 13) (PRKA13) (p47)	AKAP13
Q12809	Q12809_S1137,Q12809_S1147	-Inf	NA	Q12809	KCNH2_HUMAN	Potassium voltage-gated channel subfamily H member 2 (Eag homolog) (Ether-a-go-go-related gene potassium channel 1) (ERG-1) (Eag-related protein 1) (Ether-a-go-go-related protein 1) (H-ERG) (hERG-1) (hERG1) (Voltage-gated potassium channel subunit Kv11.1)	KCNH2
Q12830	Q12830_S1297	0.451846981416872	NA	Q12830	BPTF_HUMAN	Nucleosome-remodeling factor subunit BPTF (Bromodomain and PHD finger-containing transcription factor) (Fetal Alz-50 clone 1 protein) (Fetal Alzheimer antigen)	BPTF
Q12830	Q12830_S1300	0.42937088619847	0.35611518906833	Q12830	BPTF_HUMAN	Nucleosome-remodeling factor subunit BPTF (Bromodomain and PHD finger-containing transcription factor) (Fetal Alz-50 clone 1 protein) (Fetal Alzheimer antigen)	BPTF
Q12830	Q12830_S763	-2.4782450589421	NA	Q12830	BPTF_HUMAN	Nucleosome-remodeling factor subunit BPTF (Bromodomain and PHD finger-containing transcription factor) (Fetal Alz-50 clone 1 protein) (Fetal Alzheimer antigen)	BPTF
Q12834	Q12834_T69	1.18208105612466	NA	Q12834	CDC20_HUMAN	Cell division cycle protein 20 homolog (p55CDC)	CDC20
Q12834	Q12834_T70	Inf	NA	Q12834	CDC20_HUMAN	Cell division cycle protein 20 homolog (p55CDC)	CDC20
Q12846	Q12846_S117	-0.606104384850463	0.347005948617653	Q12846	STX4_HUMAN	Syntaxin-4 (Renal carcinoma antigen NY-REN-31)	STX4
Q12846	Q12846_S14	-0.104313098696925	0.889147488512014	Q12846	STX4_HUMAN	Syntaxin-4 (Renal carcinoma antigen NY-REN-31)	STX4
Q12846	Q12846_S14,Q12846_S15	-3.07162116662696	0.208929236377839	Q12846	STX4_HUMAN	Syntaxin-4 (Renal carcinoma antigen NY-REN-31)	STX4
Q12846	Q12846_S15	0.721538405269454	NA	Q12846	STX4_HUMAN	Syntaxin-4 (Renal carcinoma antigen NY-REN-31)	STX4
Q12849	Q12849_S335	2.82710277953899	NA	Q12849	GRSF1_HUMAN	G-rich sequence factor 1 (GRSF-1)	GRSF1
Q12872	Q12872_S905	-Inf	NA	Q12872	SFSWA_HUMAN	Splicing factor, suppressor of white-apricot homolog (Splicing factor, arginine/serine-rich 8) (Suppressor of white apricot protein homolog)	SFSWAP
Q12872	Q12872_S909	0.94948302778756	0.260161289927558	Q12872	SFSWA_HUMAN	Splicing factor, suppressor of white-apricot homolog (Splicing factor, arginine/serine-rich 8) (Suppressor of white apricot protein homolog)	SFSWAP
Q12873	Q12873_S1601	-0.444862308850908	0.338639067904775	Q12873	CHD3_HUMAN	Chromodomain-helicase-DNA-binding protein 3 (CHD-3) (EC 3.6.4.12) (ATP-dependent helicase CHD3) (Mi-2 autoantigen 240 kDa protein) (Mi2-alpha) (Zinc finger helicase) (hZFH)	CHD3
Q12888	Q12888_S1002	-1.32159185643241	0.274498238654605	Q12888	TP53B_HUMAN	Tumor suppressor p53-binding protein 1 (53BP1) (p53-binding protein 1) (p53BP1)	TP53BP1
Q12888	Q12888_S1025	-0.319559953365647	0.237696860877566	Q12888	TP53B_HUMAN	Tumor suppressor p53-binding protein 1 (53BP1) (p53-binding protein 1) (p53BP1)	TP53BP1
Q12888	Q12888_S1028	-0.130445579854981	0.649812011037673	Q12888	TP53B_HUMAN	Tumor suppressor p53-binding protein 1 (53BP1) (p53-binding protein 1) (p53BP1)	TP53BP1
Q12888	Q12888_S1067	-0.695639936732023	NA	Q12888	TP53B_HUMAN	Tumor suppressor p53-binding protein 1 (53BP1) (p53-binding protein 1) (p53BP1)	TP53BP1
Q12888	Q12888_S1068	-0.939784334803348	0.375369873205576	Q12888	TP53B_HUMAN	Tumor suppressor p53-binding protein 1 (53BP1) (p53-binding protein 1) (p53BP1)	TP53BP1
Q12888	Q12888_S1094	-0.0759343716021827	0.905384320536812	Q12888	TP53B_HUMAN	Tumor suppressor p53-binding protein 1 (53BP1) (p53-binding protein 1) (p53BP1)	TP53BP1
Q12888	Q12888_S1094,Q12888_S1101	0.0693318873778803	0.799714818750012	Q12888	TP53B_HUMAN	Tumor suppressor p53-binding protein 1 (53BP1) (p53-binding protein 1) (p53BP1)	TP53BP1
Q12888	Q12888_S1101	-1.32978252767938	0.200649106367555	Q12888	TP53B_HUMAN	Tumor suppressor p53-binding protein 1 (53BP1) (p53-binding protein 1) (p53BP1)	TP53BP1
Q12888	Q12888_S1113	-0.082188574422086	0.945414164277487	Q12888	TP53B_HUMAN	Tumor suppressor p53-binding protein 1 (53BP1) (p53-binding protein 1) (p53BP1)	TP53BP1
Q12888	Q12888_S1114	-1.16404114380856	0.17187535596467	Q12888	TP53B_HUMAN	Tumor suppressor p53-binding protein 1 (53BP1) (p53-binding protein 1) (p53BP1)	TP53BP1
Q12888	Q12888_S1216,Q12888_S1219	-1.12693304518164	0.581064214511882	Q12888	TP53B_HUMAN	Tumor suppressor p53-binding protein 1 (53BP1) (p53-binding protein 1) (p53BP1)	TP53BP1
Q12888	Q12888_S1219	NA	NA	Q12888	TP53B_HUMAN	Tumor suppressor p53-binding protein 1 (53BP1) (p53-binding protein 1) (p53BP1)	TP53BP1
Q12888	Q12888_S1288	-Inf	NA	Q12888	TP53B_HUMAN	Tumor suppressor p53-binding protein 1 (53BP1) (p53-binding protein 1) (p53BP1)	TP53BP1
Q12888	Q12888_S1316,Q12888_S1320	-0.0277445560065725	NA	Q12888	TP53B_HUMAN	Tumor suppressor p53-binding protein 1 (53BP1) (p53-binding protein 1) (p53BP1)	TP53BP1
Q12888	Q12888_S1317	0.379986341022639	0.403999530584853	Q12888	TP53B_HUMAN	Tumor suppressor p53-binding protein 1 (53BP1) (p53-binding protein 1) (p53BP1)	TP53BP1
Q12888	Q12888_S1317,Q12888_S1320	0.490327306494512	0.133226384706868	Q12888	TP53B_HUMAN	Tumor suppressor p53-binding protein 1 (53BP1) (p53-binding protein 1) (p53BP1)	TP53BP1
Q12888	Q12888_S1362	-1.30728654099397	0.00940158637423227	Q12888	TP53B_HUMAN	Tumor suppressor p53-binding protein 1 (53BP1) (p53-binding protein 1) (p53BP1)	TP53BP1
Q12888	Q12888_S1430	-0.593521048295795	0.387834565447556	Q12888	TP53B_HUMAN	Tumor suppressor p53-binding protein 1 (53BP1) (p53-binding protein 1) (p53BP1)	TP53BP1
Q12888	Q12888_S1634	-0.822193462549397	NA	Q12888	TP53B_HUMAN	Tumor suppressor p53-binding protein 1 (53BP1) (p53-binding protein 1) (p53BP1)	TP53BP1
Q12888	Q12888_S1635	-0.629067624079976	0.380761555772946	Q12888	TP53B_HUMAN	Tumor suppressor p53-binding protein 1 (53BP1) (p53-binding protein 1) (p53BP1)	TP53BP1
Q12888	Q12888_S1635,Q12888_S1645	NA	NA	Q12888	TP53B_HUMAN	Tumor suppressor p53-binding protein 1 (53BP1) (p53-binding protein 1) (p53BP1)	TP53BP1
Q12888	Q12888_S1635,Q12888_T1648	-0.0510467177595908	NA	Q12888	TP53B_HUMAN	Tumor suppressor p53-binding protein 1 (53BP1) (p53-binding protein 1) (p53BP1)	TP53BP1
Q12888	Q12888_S1673	-0.668023429306251	0.232590239073695	Q12888	TP53B_HUMAN	Tumor suppressor p53-binding protein 1 (53BP1) (p53-binding protein 1) (p53BP1)	TP53BP1
Q12888	Q12888_S1678	0.743598509573474	0.528740079954202	Q12888	TP53B_HUMAN	Tumor suppressor p53-binding protein 1 (53BP1) (p53-binding protein 1) (p53BP1)	TP53BP1
Q12888	Q12888_S222	NA	NA	Q12888	TP53B_HUMAN	Tumor suppressor p53-binding protein 1 (53BP1) (p53-binding protein 1) (p53BP1)	TP53BP1
Q12888	Q12888_S265	-0.258461536867316	0.68591594440624	Q12888	TP53B_HUMAN	Tumor suppressor p53-binding protein 1 (53BP1) (p53-binding protein 1) (p53BP1)	TP53BP1
Q12888	Q12888_S366	0.0745672338860644	0.730377085057691	Q12888	TP53B_HUMAN	Tumor suppressor p53-binding protein 1 (53BP1) (p53-binding protein 1) (p53BP1)	TP53BP1
Q12888	Q12888_S379	-1.19472474383012	NA	Q12888	TP53B_HUMAN	Tumor suppressor p53-binding protein 1 (53BP1) (p53-binding protein 1) (p53BP1)	TP53BP1
Q12888	Q12888_S380	-0.529031081117626	0.360531908592848	Q12888	TP53B_HUMAN	Tumor suppressor p53-binding protein 1 (53BP1) (p53-binding protein 1) (p53BP1)	TP53BP1
Q12888	Q12888_S500	-1.37287666325205	0.157051271388674	Q12888	TP53B_HUMAN	Tumor suppressor p53-binding protein 1 (53BP1) (p53-binding protein 1) (p53BP1)	TP53BP1
Q12888	Q12888_S507	-0.958340742926286	NA	Q12888	TP53B_HUMAN	Tumor suppressor p53-binding protein 1 (53BP1) (p53-binding protein 1) (p53BP1)	TP53BP1
Q12888	Q12888_S518	-0.147299999962315	0.0177190390330035	Q12888	TP53B_HUMAN	Tumor suppressor p53-binding protein 1 (53BP1) (p53-binding protein 1) (p53BP1)	TP53BP1
Q12888	Q12888_S523	0.597090123506721	0.07518294593855	Q12888	TP53B_HUMAN	Tumor suppressor p53-binding protein 1 (53BP1) (p53-binding protein 1) (p53BP1)	TP53BP1
Q12888	Q12888_S523,Q12888_S525	-3.83230964638914	NA	Q12888	TP53B_HUMAN	Tumor suppressor p53-binding protein 1 (53BP1) (p53-binding protein 1) (p53BP1)	TP53BP1
Q12888	Q12888_S525	-0.309109740200512	0.669402214648934	Q12888	TP53B_HUMAN	Tumor suppressor p53-binding protein 1 (53BP1) (p53-binding protein 1) (p53BP1)	TP53BP1
Q12888	Q12888_S552	-0.804792618143475	0.0312644376108193	Q12888	TP53B_HUMAN	Tumor suppressor p53-binding protein 1 (53BP1) (p53-binding protein 1) (p53BP1)	TP53BP1
Q12888	Q12888_S630	-0.142185437406047	NA	Q12888	TP53B_HUMAN	Tumor suppressor p53-binding protein 1 (53BP1) (p53-binding protein 1) (p53BP1)	TP53BP1
Q12888	Q12888_S784	-Inf	NA	Q12888	TP53B_HUMAN	Tumor suppressor p53-binding protein 1 (53BP1) (p53-binding protein 1) (p53BP1)	TP53BP1
Q12888	Q12888_S831	-1.63619789230521	0.220734600876073	Q12888	TP53B_HUMAN	Tumor suppressor p53-binding protein 1 (53BP1) (p53-binding protein 1) (p53BP1)	TP53BP1
Q12888	Q12888_S993	-0.701027028560738	0.221253976604525	Q12888	TP53B_HUMAN	Tumor suppressor p53-binding protein 1 (53BP1) (p53-binding protein 1) (p53BP1)	TP53BP1
Q12888	Q12888_S999	NA	NA	Q12888	TP53B_HUMAN	Tumor suppressor p53-binding protein 1 (53BP1) (p53-binding protein 1) (p53BP1)	TP53BP1
Q12888	Q12888_T1032	-Inf	NA	Q12888	TP53B_HUMAN	Tumor suppressor p53-binding protein 1 (53BP1) (p53-binding protein 1) (p53BP1)	TP53BP1
Q12888	Q12888_T1055	0.228993188348005	0.759290004944379	Q12888	TP53B_HUMAN	Tumor suppressor p53-binding protein 1 (53BP1) (p53-binding protein 1) (p53BP1)	TP53BP1
Q12888	Q12888_T1056	0.401490131233345	0.605420748744556	Q12888	TP53B_HUMAN	Tumor suppressor p53-binding protein 1 (53BP1) (p53-binding protein 1) (p53BP1)	TP53BP1
Q12888	Q12888_T1056,Q12888_S1067	-Inf	NA	Q12888	TP53B_HUMAN	Tumor suppressor p53-binding protein 1 (53BP1) (p53-binding protein 1) (p53BP1)	TP53BP1
Q12888	Q12888_T1056,Q12888_S1068	-0.894849165815265	0.450404455525883	Q12888	TP53B_HUMAN	Tumor suppressor p53-binding protein 1 (53BP1) (p53-binding protein 1) (p53BP1)	TP53BP1
Q12888	Q12888_T1214	-1.8317522163163	NA	Q12888	TP53B_HUMAN	Tumor suppressor p53-binding protein 1 (53BP1) (p53-binding protein 1) (p53BP1)	TP53BP1
Q12888	Q12888_T1285	NA	NA	Q12888	TP53B_HUMAN	Tumor suppressor p53-binding protein 1 (53BP1) (p53-binding protein 1) (p53BP1)	TP53BP1
Q12888	Q12888_T1315	-Inf	NA	Q12888	TP53B_HUMAN	Tumor suppressor p53-binding protein 1 (53BP1) (p53-binding protein 1) (p53BP1)	TP53BP1
Q12888	Q12888_T1638	0.656319742743237	NA	Q12888	TP53B_HUMAN	Tumor suppressor p53-binding protein 1 (53BP1) (p53-binding protein 1) (p53BP1)	TP53BP1
Q12888	Q12888_T1640	-0.0810851285567015	0.8632184202378	Q12888	TP53B_HUMAN	Tumor suppressor p53-binding protein 1 (53BP1) (p53-binding protein 1) (p53BP1)	TP53BP1
Q12888	Q12888_T1648	-0.460858458082369	0.0581690721620189	Q12888	TP53B_HUMAN	Tumor suppressor p53-binding protein 1 (53BP1) (p53-binding protein 1) (p53BP1)	TP53BP1
Q12888	Q12888_T1672,Q12888_S1678	-0.569756801683627	0.532032737574027	Q12888	TP53B_HUMAN	Tumor suppressor p53-binding protein 1 (53BP1) (p53-binding protein 1) (p53BP1)	TP53BP1
Q12888	Q12888_T382	-Inf	NA	Q12888	TP53B_HUMAN	Tumor suppressor p53-binding protein 1 (53BP1) (p53-binding protein 1) (p53BP1)	TP53BP1
Q12906	Q12906_S854	-Inf	NA	Q12906	ILF3_HUMAN	Interleukin enhancer-binding factor 3 (Double-stranded RNA-binding protein 76) (DRBP76) (M-phase phosphoprotein 4) (MPP4) (Nuclear factor associated with dsRNA) (NFAR) (Nuclear factor of activated T-cells 90 kDa) (NF-AT-90) (Translational control protein 80) (TCP80)	ILF3
Q12929	Q12929_S476	1.41686715963127	NA	Q12929	EPS8_HUMAN	Epidermal growth factor receptor kinase substrate 8	EPS8
Q12929	Q12929_S659,Q12929_S662	0.672466263733942	NA	Q12929	EPS8_HUMAN	Epidermal growth factor receptor kinase substrate 8	EPS8
Q12929	Q12929_S685	1.33604906114633	0.0396501591855498	Q12929	EPS8_HUMAN	Epidermal growth factor receptor kinase substrate 8	EPS8
Q12955	Q12955_S4298	-0.0907212062522357	0.874869542401507	Q12955	ANK3_HUMAN	Ankyrin-3 (ANK-3) (Ankyrin-G)	ANK3
Q12965	Q12965_S980	1.38450795696257	0.357071789924547	Q12965	MYO1E_HUMAN	Unconventional myosin-Ie (Myosin-Ic) (Unconventional myosin 1E)	MYO1E
Q12982	Q12982_S114	-0.516590638646157	0.403721961818638	Q12982	BNIP2_HUMAN	BCL2/adenovirus E1B 19 kDa protein-interacting protein 2	BNIP2
Q12996	Q12996_S691	-1.64990036313025	0.0417533559511867	Q12996	CSTF3_HUMAN	Cleavage stimulation factor subunit 3 (CF-1 77 kDa subunit) (Cleavage stimulation factor 77 kDa subunit) (CSTF 77 kDa subunit) (CstF-77)	CSTF3
Q13017	Q13017_S1173	0.481766974299717	0.32670965007859	Q13017	RHG05_HUMAN	Rho GTPase-activating protein 5 (Rho-type GTPase-activating protein 5) (p190-B)	ARHGAP5
Q13017	Q13017_S1173,Q13017_S1176	-0.270065373262441	NA	Q13017	RHG05_HUMAN	Rho GTPase-activating protein 5 (Rho-type GTPase-activating protein 5) (p190-B)	ARHGAP5
Q13029	Q13029_S643	-0.766013813777742	0.172775059249278	Q13029	PRDM2_HUMAN	PR domain zinc finger protein 2 (EC 2.1.1.43) (GATA-3-binding protein G3B) (Lysine N-methyltransferase 8) (MTB-ZF) (MTE-binding protein) (PR domain-containing protein 2) (Retinoblastoma protein-interacting zinc finger protein) (Zinc finger protein RIZ)	PRDM2
Q13033	Q13033_S229	1.37970355049437	NA	Q13033	STRN3_HUMAN	Striatin-3 (Cell cycle autoantigen SG2NA) (S/G2 antigen)	STRN3
Q13085	Q13085_S80	0.796579872690425	0.13544151819105	Q13085	ACACA_HUMAN	Acetyl-CoA carboxylase 1 (ACC1) (EC 6.4.1.2) (ACC-alpha) [Includes: Biotin carboxylase (EC 6.3.4.14)]	ACACA
Q13098	Q13098_S468	-0.46885035348123	0.411278325674263	Q13098	CSN1_HUMAN	COP9 signalosome complex subunit 1 (SGN1) (Signalosome subunit 1) (G protein pathway suppressor 1) (GPS-1) (JAB1-containing signalosome subunit 1) (Protein MFH)	GPS1
Q13098	Q13098_S474	1.64410452780536	0.00626961681891047	Q13098	CSN1_HUMAN	COP9 signalosome complex subunit 1 (SGN1) (Signalosome subunit 1) (G protein pathway suppressor 1) (GPS-1) (JAB1-containing signalosome subunit 1) (Protein MFH)	GPS1
Q13112	Q13112_S409	-0.668687729437784	0.076450777600475	Q13112	CAF1B_HUMAN	Chromatin assembly factor 1 subunit B (CAF-1 subunit B) (Chromatin assembly factor I p60 subunit) (CAF-I 60 kDa subunit) (CAF-I p60) (M-phase phosphoprotein 7)	CHAF1B
Q13112	Q13112_S410	0.773275085811215	0.236127849808104	Q13112	CAF1B_HUMAN	Chromatin assembly factor 1 subunit B (CAF-1 subunit B) (Chromatin assembly factor I p60 subunit) (CAF-I 60 kDa subunit) (CAF-I p60) (M-phase phosphoprotein 7)	CHAF1B
Q13112	Q13112_S429	0.0872780752034288	0.877870501938971	Q13112	CAF1B_HUMAN	Chromatin assembly factor 1 subunit B (CAF-1 subunit B) (Chromatin assembly factor I p60 subunit) (CAF-I 60 kDa subunit) (CAF-I p60) (M-phase phosphoprotein 7)	CHAF1B
Q13112	Q13112_S429,Q13112_T433	-Inf	NA	Q13112	CAF1B_HUMAN	Chromatin assembly factor 1 subunit B (CAF-1 subunit B) (Chromatin assembly factor I p60 subunit) (CAF-I 60 kDa subunit) (CAF-I p60) (M-phase phosphoprotein 7)	CHAF1B
Q13148	Q13148_S273	-0.392607089605363	0.305080207215913	Q13148	TADBP_HUMAN	TAR DNA-binding protein 43 (TDP-43)	TARDBP
Q13151	Q13151_S188	0.864053674455043	0.430115783489075	Q13151	ROA0_HUMAN	Heterogeneous nuclear ribonucleoprotein A0 (hnRNP A0)	HNRNPA0
Q13177	Q13177_S141	-0.866106818664349	0.165173485123065	Q13177	PAK2_HUMAN	Serine/threonine-protein kinase PAK 2 (EC 2.7.11.1) (Gamma-PAK) (PAK65) (S6/H4 kinase) (p21-activated kinase 2) (PAK-2) (p58) [Cleaved into: PAK-2p27 (p27); PAK-2p34 (p34) (C-t-PAK2)]	PAK2
Q13177	Q13177_S2	0.0995169763581138	0.918819488341895	Q13177	PAK2_HUMAN	Serine/threonine-protein kinase PAK 2 (EC 2.7.11.1) (Gamma-PAK) (PAK65) (S6/H4 kinase) (p21-activated kinase 2) (PAK-2) (p58) [Cleaved into: PAK-2p27 (p27); PAK-2p34 (p34) (C-t-PAK2)]	PAK2
Q13177	Q13177_T143	-0.293019887968569	0.78918729209256	Q13177	PAK2_HUMAN	Serine/threonine-protein kinase PAK 2 (EC 2.7.11.1) (Gamma-PAK) (PAK65) (S6/H4 kinase) (p21-activated kinase 2) (PAK-2) (p58) [Cleaved into: PAK-2p27 (p27); PAK-2p34 (p34) (C-t-PAK2)]	PAK2
Q13185	Q13185_S176	-1.08091540032394	NA	Q13185	CBX3_HUMAN	Chromobox protein homolog 3 (HECH) (Heterochromatin protein 1 homolog gamma) (HP1 gamma) (Modifier 2 protein)	CBX3
Q13185	Q13185_S93	-1.36216195114787	0.296114573202331	Q13185	CBX3_HUMAN	Chromobox protein homolog 3 (HECH) (Heterochromatin protein 1 homolog gamma) (HP1 gamma) (Modifier 2 protein)	CBX3
Q13185	Q13185_S95	-0.765572494063858	0.479134921829522	Q13185	CBX3_HUMAN	Chromobox protein homolog 3 (HECH) (Heterochromatin protein 1 homolog gamma) (HP1 gamma) (Modifier 2 protein)	CBX3
Q13200	Q13200_S16	-0.56287958689955	0.174231735647524	Q13200	PSMD2_HUMAN	26S proteasome non-ATPase regulatory subunit 2 (26S proteasome regulatory subunit RPN1) (26S proteasome regulatory subunit S2) (26S proteasome subunit p97) (Protein 55.11) (Tumor necrosis factor type 1 receptor-associated protein 2)	PSMD2
Q13206	Q13206_S831	1.21375811983861	0.246496544659157	Q13206	DDX10_HUMAN	Probable ATP-dependent RNA helicase DDX10 (EC 3.6.4.13) (DEAD box protein 10)	DDX10
Q13233	Q13233_S1026	Inf	NA	Q13233	M3K1_HUMAN	Mitogen-activated protein kinase kinase kinase 1 (EC 2.7.11.25) (MAPK/ERK kinase kinase 1) (MEK kinase 1) (MEKK 1)	MAP3K1
Q13242	Q13242_S189	-0.445620997313194	NA	Q13242	SRSF9_HUMAN	Serine/arginine-rich splicing factor 9 (Pre-mRNA-splicing factor SRp30C) (Splicing factor, arginine/serine-rich 9)	SRSF9
Q13242	Q13242_S204	-0.051368764312946	0.946102179454918	Q13242	SRSF9_HUMAN	Serine/arginine-rich splicing factor 9 (Pre-mRNA-splicing factor SRp30C) (Splicing factor, arginine/serine-rich 9)	SRSF9
Q13243	Q13243_S180	0.045706886962476	NA	Q13243	SRSF5_HUMAN	Serine/arginine-rich splicing factor 5 (Delayed-early protein HRS) (Pre-mRNA-splicing factor SRP40) (Splicing factor, arginine/serine-rich 5)	SRSF5
Q13243	Q13243_S184	1.00935196962424	NA	Q13243	SRSF5_HUMAN	Serine/arginine-rich splicing factor 5 (Delayed-early protein HRS) (Pre-mRNA-splicing factor SRP40) (Splicing factor, arginine/serine-rich 5)	SRSF5
Q13243	Q13243_S229	-Inf	NA	Q13243	SRSF5_HUMAN	Serine/arginine-rich splicing factor 5 (Delayed-early protein HRS) (Pre-mRNA-splicing factor SRP40) (Splicing factor, arginine/serine-rich 5)	SRSF5
Q13243	Q13243_S229,Q13243_S231	-1.685983493016	0.326477219071066	Q13243	SRSF5_HUMAN	Serine/arginine-rich splicing factor 5 (Delayed-early protein HRS) (Pre-mRNA-splicing factor SRP40) (Splicing factor, arginine/serine-rich 5)	SRSF5
Q13243	Q13243_S231	-1.40546837486053	0.0904905984826221	Q13243	SRSF5_HUMAN	Serine/arginine-rich splicing factor 5 (Delayed-early protein HRS) (Pre-mRNA-splicing factor SRP40) (Splicing factor, arginine/serine-rich 5)	SRSF5
Q13243	Q13243_S231,Q13243_S233	-0.550434912782751	0.523652996438023	Q13243	SRSF5_HUMAN	Serine/arginine-rich splicing factor 5 (Delayed-early protein HRS) (Pre-mRNA-splicing factor SRP40) (Splicing factor, arginine/serine-rich 5)	SRSF5
Q13243	Q13243_S233	-0.263995885827796	0.741151797605395	Q13243	SRSF5_HUMAN	Serine/arginine-rich splicing factor 5 (Delayed-early protein HRS) (Pre-mRNA-splicing factor SRP40) (Splicing factor, arginine/serine-rich 5)	SRSF5
Q13243	Q13243_S233,Q13243_S239	-2.28569110728991	NA	Q13243	SRSF5_HUMAN	Serine/arginine-rich splicing factor 5 (Delayed-early protein HRS) (Pre-mRNA-splicing factor SRP40) (Splicing factor, arginine/serine-rich 5)	SRSF5
Q13243	Q13243_S248,Q13243_S253	-2.32104625824827	0.211621604764452	Q13243	SRSF5_HUMAN	Serine/arginine-rich splicing factor 5 (Delayed-early protein HRS) (Pre-mRNA-splicing factor SRP40) (Splicing factor, arginine/serine-rich 5)	SRSF5
Q13243	Q13243_S250	-0.289627766848929	0.74343978397724	Q13243	SRSF5_HUMAN	Serine/arginine-rich splicing factor 5 (Delayed-early protein HRS) (Pre-mRNA-splicing factor SRP40) (Splicing factor, arginine/serine-rich 5)	SRSF5
Q13243	Q13243_S250,Q13243_S253	-0.200262237043833	NA	Q13243	SRSF5_HUMAN	Serine/arginine-rich splicing factor 5 (Delayed-early protein HRS) (Pre-mRNA-splicing factor SRP40) (Splicing factor, arginine/serine-rich 5)	SRSF5
Q13243	Q13243_S253	-0.562242075107342	0.503719420338674	Q13243	SRSF5_HUMAN	Serine/arginine-rich splicing factor 5 (Delayed-early protein HRS) (Pre-mRNA-splicing factor SRP40) (Splicing factor, arginine/serine-rich 5)	SRSF5
Q13247	Q13247_S265,Q13247_S272	-1.92082814930783	0.0798979505810875	Q13247	SRSF6_HUMAN	Serine/arginine-rich splicing factor 6 (Pre-mRNA-splicing factor SRP55) (Splicing factor, arginine/serine-rich 6)	SRSF6
Q13247	Q13247_S272	-1.57629068395536	0.516290407378479	Q13247	SRSF6_HUMAN	Serine/arginine-rich splicing factor 6 (Pre-mRNA-splicing factor SRP55) (Splicing factor, arginine/serine-rich 6)	SRSF6
Q13247	Q13247_S301,Q13247_S303	-Inf	NA	Q13247	SRSF6_HUMAN	Serine/arginine-rich splicing factor 6 (Pre-mRNA-splicing factor SRP55) (Splicing factor, arginine/serine-rich 6)	SRSF6
Q13247	Q13247_S303	-0.924550360678817	0.107153014141574	Q13247	SRSF6_HUMAN	Serine/arginine-rich splicing factor 6 (Pre-mRNA-splicing factor SRP55) (Splicing factor, arginine/serine-rich 6)	SRSF6
Q13247	Q13247_S314,Q13247_S316	-1.28028732635201	0.0561806732651524	Q13247	SRSF6_HUMAN	Serine/arginine-rich splicing factor 6 (Pre-mRNA-splicing factor SRP55) (Splicing factor, arginine/serine-rich 6)	SRSF6
Q13247	Q13247_S314,Q13247_S316,Q13247_T323	-Inf	NA	Q13247	SRSF6_HUMAN	Serine/arginine-rich splicing factor 6 (Pre-mRNA-splicing factor SRP55) (Splicing factor, arginine/serine-rich 6)	SRSF6
Q13247	Q13247_S316	0.197395139120656	0.714583731462885	Q13247	SRSF6_HUMAN	Serine/arginine-rich splicing factor 6 (Pre-mRNA-splicing factor SRP55) (Splicing factor, arginine/serine-rich 6)	SRSF6
Q13263	Q13263_S14	0.115705504653874	NA	Q13263	TIF1B_HUMAN	Transcription intermediary factor 1-beta (TIF1-beta) (E3 SUMO-protein ligase TRIM28) (EC 6.3.2.-) (KRAB-associated protein 1) (KAP-1) (KRAB-interacting protein 1) (KRIP-1) (Nuclear corepressor KAP-1) (RING finger protein 96) (Tripartite motif-containing protein 28)	TRIM28
Q13263	Q13263_S19	-0.529611103676918	0.223611688221756	Q13263	TIF1B_HUMAN	Transcription intermediary factor 1-beta (TIF1-beta) (E3 SUMO-protein ligase TRIM28) (EC 6.3.2.-) (KRAB-associated protein 1) (KAP-1) (KRAB-interacting protein 1) (KRIP-1) (Nuclear corepressor KAP-1) (RING finger protein 96) (Tripartite motif-containing protein 28)	TRIM28
Q13263	Q13263_S437	-0.0998461432062451	0.862105720887763	Q13263	TIF1B_HUMAN	Transcription intermediary factor 1-beta (TIF1-beta) (E3 SUMO-protein ligase TRIM28) (EC 6.3.2.-) (KRAB-associated protein 1) (KAP-1) (KRAB-interacting protein 1) (KRIP-1) (Nuclear corepressor KAP-1) (RING finger protein 96) (Tripartite motif-containing protein 28)	TRIM28
Q13263	Q13263_S440	NA	NA	Q13263	TIF1B_HUMAN	Transcription intermediary factor 1-beta (TIF1-beta) (E3 SUMO-protein ligase TRIM28) (EC 6.3.2.-) (KRAB-associated protein 1) (KAP-1) (KRAB-interacting protein 1) (KRIP-1) (Nuclear corepressor KAP-1) (RING finger protein 96) (Tripartite motif-containing protein 28)	TRIM28
Q13263	Q13263_S471	-1.19084343906621	NA	Q13263	TIF1B_HUMAN	Transcription intermediary factor 1-beta (TIF1-beta) (E3 SUMO-protein ligase TRIM28) (EC 6.3.2.-) (KRAB-associated protein 1) (KAP-1) (KRAB-interacting protein 1) (KRIP-1) (Nuclear corepressor KAP-1) (RING finger protein 96) (Tripartite motif-containing protein 28)	TRIM28
Q13263	Q13263_S473	0.218550350550951	0.349972526370906	Q13263	TIF1B_HUMAN	Transcription intermediary factor 1-beta (TIF1-beta) (E3 SUMO-protein ligase TRIM28) (EC 6.3.2.-) (KRAB-associated protein 1) (KAP-1) (KRAB-interacting protein 1) (KRIP-1) (Nuclear corepressor KAP-1) (RING finger protein 96) (Tripartite motif-containing protein 28)	TRIM28
Q13263	Q13263_S49	-1.29407044273453	0.157081683053044	Q13263	TIF1B_HUMAN	Transcription intermediary factor 1-beta (TIF1-beta) (E3 SUMO-protein ligase TRIM28) (EC 6.3.2.-) (KRAB-associated protein 1) (KAP-1) (KRAB-interacting protein 1) (KRIP-1) (Nuclear corepressor KAP-1) (RING finger protein 96) (Tripartite motif-containing protein 28)	TRIM28
Q13263	Q13263_S50	-1.61392846019726	0.125335896016817	Q13263	TIF1B_HUMAN	Transcription intermediary factor 1-beta (TIF1-beta) (E3 SUMO-protein ligase TRIM28) (EC 6.3.2.-) (KRAB-associated protein 1) (KAP-1) (KRAB-interacting protein 1) (KRIP-1) (Nuclear corepressor KAP-1) (RING finger protein 96) (Tripartite motif-containing protein 28)	TRIM28
Q13263	Q13263_S594	-Inf	NA	Q13263	TIF1B_HUMAN	Transcription intermediary factor 1-beta (TIF1-beta) (E3 SUMO-protein ligase TRIM28) (EC 6.3.2.-) (KRAB-associated protein 1) (KAP-1) (KRAB-interacting protein 1) (KRIP-1) (Nuclear corepressor KAP-1) (RING finger protein 96) (Tripartite motif-containing protein 28)	TRIM28
Q13263	Q13263_S596,Q13263_S598	-Inf	NA	Q13263	TIF1B_HUMAN	Transcription intermediary factor 1-beta (TIF1-beta) (E3 SUMO-protein ligase TRIM28) (EC 6.3.2.-) (KRAB-associated protein 1) (KAP-1) (KRAB-interacting protein 1) (KRIP-1) (Nuclear corepressor KAP-1) (RING finger protein 96) (Tripartite motif-containing protein 28)	TRIM28
Q13263	Q13263_S600	Inf	NA	Q13263	TIF1B_HUMAN	Transcription intermediary factor 1-beta (TIF1-beta) (E3 SUMO-protein ligase TRIM28) (EC 6.3.2.-) (KRAB-associated protein 1) (KAP-1) (KRAB-interacting protein 1) (KRIP-1) (Nuclear corepressor KAP-1) (RING finger protein 96) (Tripartite motif-containing protein 28)	TRIM28
Q13263	Q13263_T599	-Inf	NA	Q13263	TIF1B_HUMAN	Transcription intermediary factor 1-beta (TIF1-beta) (E3 SUMO-protein ligase TRIM28) (EC 6.3.2.-) (KRAB-associated protein 1) (KAP-1) (KRAB-interacting protein 1) (KRIP-1) (Nuclear corepressor KAP-1) (RING finger protein 96) (Tripartite motif-containing protein 28)	TRIM28
Q13283	Q13283_S230	-0.594449955319402	0.690604381055243	Q13283	G3BP1_HUMAN	Ras GTPase-activating protein-binding protein 1 (G3BP-1) (EC 3.6.4.12) (EC 3.6.4.13) (ATP-dependent DNA helicase VIII) (hDH VIII) (GAP SH3 domain-binding protein 1)	G3BP1
Q13283	Q13283_S232	-Inf	NA	Q13283	G3BP1_HUMAN	Ras GTPase-activating protein-binding protein 1 (G3BP-1) (EC 3.6.4.12) (EC 3.6.4.13) (ATP-dependent DNA helicase VIII) (hDH VIII) (GAP SH3 domain-binding protein 1)	G3BP1
Q13286	Q13286_S12	-1.0989876987637	0.0107216987184846	Q13286	CLN3_HUMAN	Battenin (Batten disease protein) (Protein CLN3)	CLN3
Q13286	Q13286_S14	-1.12352971919998	NA	Q13286	CLN3_HUMAN	Battenin (Batten disease protein) (Protein CLN3)	CLN3
Q13330	Q13330_S576	0.364346713655607	0.537504396241708	Q13330	MTA1_HUMAN	Metastasis-associated protein MTA1	MTA1
Q13370	Q13370_S442	Inf	NA	Q13370	PDE3B_HUMAN	cGMP-inhibited 3',5'-cyclic phosphodiesterase B (EC 3.1.4.17) (CGIPDE1) (CGIP1) (Cyclic GMP-inhibited phosphodiesterase B) (CGI-PDE B)	PDE3B
Q13409	Q13409_T95	0.522360455890643	NA	Q13409	DC1I2_HUMAN	Cytoplasmic dynein 1 intermediate chain 2 (Cytoplasmic dynein intermediate chain 2) (Dynein intermediate chain 2, cytosolic) (DH IC-2)	DYNC1I2
Q13418	Q13418_T181	1.32528136043785	0.372569062167996	Q13418	ILK_HUMAN	Integrin-linked protein kinase (EC 2.7.11.1) (59 kDa serine/threonine-protein kinase) (ILK-1) (ILK-2) (p59ILK)	ILK
Q13425	Q13425_S110	0.115798290885105	0.847177825733572	Q13425	SNTB2_HUMAN	Beta-2-syntrophin (59 kDa dystrophin-associated protein A1 basic component 2) (Syntrophin-3) (SNT3) (Syntrophin-like) (SNTL)	SNTB2
Q13425	Q13425_S95,Q13425_S110	-0.675946975473219	0.312138614099998	Q13425	SNTB2_HUMAN	Beta-2-syntrophin (59 kDa dystrophin-associated protein A1 basic component 2) (Syntrophin-3) (SNT3) (Syntrophin-like) (SNTL)	SNTB2
Q13427	Q13427_S290	0.56962013170797	0.474558687614959	Q13427	PPIG_HUMAN	Peptidyl-prolyl cis-trans isomerase G (PPIase G) (Peptidyl-prolyl isomerase G) (EC 5.2.1.8) (CASP10) (Clk-associating RS-cyclophilin) (CARS-Cyp) (CARS-cyclophilin) (SR-cyclophilin) (SR-cyp) (SRcyp) (Cyclophilin G) (Rotamase G)	PPIG
Q13427	Q13427_S356,Q13427_T358	-1.66593825200712	0.199115568666405	Q13427	PPIG_HUMAN	Peptidyl-prolyl cis-trans isomerase G (PPIase G) (Peptidyl-prolyl isomerase G) (EC 5.2.1.8) (CASP10) (Clk-associating RS-cyclophilin) (CARS-Cyp) (CARS-cyclophilin) (SR-cyclophilin) (SR-cyp) (SRcyp) (Cyclophilin G) (Rotamase G)	PPIG
Q13427	Q13427_S375	-0.258873052652095	0.826388858213504	Q13427	PPIG_HUMAN	Peptidyl-prolyl cis-trans isomerase G (PPIase G) (Peptidyl-prolyl isomerase G) (EC 5.2.1.8) (CASP10) (Clk-associating RS-cyclophilin) (CARS-Cyp) (CARS-cyclophilin) (SR-cyclophilin) (SR-cyp) (SRcyp) (Cyclophilin G) (Rotamase G)	PPIG
Q13427	Q13427_S397	-1.87114512853924	0.118345172963511	Q13427	PPIG_HUMAN	Peptidyl-prolyl cis-trans isomerase G (PPIase G) (Peptidyl-prolyl isomerase G) (EC 5.2.1.8) (CASP10) (Clk-associating RS-cyclophilin) (CARS-Cyp) (CARS-cyclophilin) (SR-cyclophilin) (SR-cyp) (SRcyp) (Cyclophilin G) (Rotamase G)	PPIG
Q13427	Q13427_S413,Q13427_S415	-0.307793820602143	NA	Q13427	PPIG_HUMAN	Peptidyl-prolyl cis-trans isomerase G (PPIase G) (Peptidyl-prolyl isomerase G) (EC 5.2.1.8) (CASP10) (Clk-associating RS-cyclophilin) (CARS-Cyp) (CARS-cyclophilin) (SR-cyclophilin) (SR-cyp) (SRcyp) (Cyclophilin G) (Rotamase G)	PPIG
Q13427	Q13427_S415	0.444990394201265	NA	Q13427	PPIG_HUMAN	Peptidyl-prolyl cis-trans isomerase G (PPIase G) (Peptidyl-prolyl isomerase G) (EC 5.2.1.8) (CASP10) (Clk-associating RS-cyclophilin) (CARS-Cyp) (CARS-cyclophilin) (SR-cyclophilin) (SR-cyp) (SRcyp) (Cyclophilin G) (Rotamase G)	PPIG
Q13427	Q13427_S587	-1.16311229613869	NA	Q13427	PPIG_HUMAN	Peptidyl-prolyl cis-trans isomerase G (PPIase G) (Peptidyl-prolyl isomerase G) (EC 5.2.1.8) (CASP10) (Clk-associating RS-cyclophilin) (CARS-Cyp) (CARS-cyclophilin) (SR-cyclophilin) (SR-cyp) (SRcyp) (Cyclophilin G) (Rotamase G)	PPIG
Q13427	Q13427_S687	-0.918102556423085	0.22225762671121	Q13427	PPIG_HUMAN	Peptidyl-prolyl cis-trans isomerase G (PPIase G) (Peptidyl-prolyl isomerase G) (EC 5.2.1.8) (CASP10) (Clk-associating RS-cyclophilin) (CARS-Cyp) (CARS-cyclophilin) (SR-cyclophilin) (SR-cyp) (SRcyp) (Cyclophilin G) (Rotamase G)	PPIG
Q13427	Q13427_S716	0.493584397395447	0.810062444541185	Q13427	PPIG_HUMAN	Peptidyl-prolyl cis-trans isomerase G (PPIase G) (Peptidyl-prolyl isomerase G) (EC 5.2.1.8) (CASP10) (Clk-associating RS-cyclophilin) (CARS-Cyp) (CARS-cyclophilin) (SR-cyclophilin) (SR-cyp) (SRcyp) (Cyclophilin G) (Rotamase G)	PPIG
Q13427	Q13427_S717	2.15816391930025	0.460575433148299	Q13427	PPIG_HUMAN	Peptidyl-prolyl cis-trans isomerase G (PPIase G) (Peptidyl-prolyl isomerase G) (EC 5.2.1.8) (CASP10) (Clk-associating RS-cyclophilin) (CARS-Cyp) (CARS-cyclophilin) (SR-cyclophilin) (SR-cyp) (SRcyp) (Cyclophilin G) (Rotamase G)	PPIG
Q13427	Q13427_T358	-1.02911481299338	0.42956888576578	Q13427	PPIG_HUMAN	Peptidyl-prolyl cis-trans isomerase G (PPIase G) (Peptidyl-prolyl isomerase G) (EC 5.2.1.8) (CASP10) (Clk-associating RS-cyclophilin) (CARS-Cyp) (CARS-cyclophilin) (SR-cyclophilin) (SR-cyp) (SRcyp) (Cyclophilin G) (Rotamase G)	PPIG
Q13427	Q13427_T611	NA	NA	Q13427	PPIG_HUMAN	Peptidyl-prolyl cis-trans isomerase G (PPIase G) (Peptidyl-prolyl isomerase G) (EC 5.2.1.8) (CASP10) (Clk-associating RS-cyclophilin) (CARS-Cyp) (CARS-cyclophilin) (SR-cyclophilin) (SR-cyp) (SRcyp) (Cyclophilin G) (Rotamase G)	PPIG
Q13428	Q13428_S1036	Inf	NA	Q13428	TCOF_HUMAN	Treacle protein (Treacher Collins syndrome protein)	TCOF1
Q13428	Q13428_S1111	0.880402345425229	0.406865941050498	Q13428	TCOF_HUMAN	Treacle protein (Treacher Collins syndrome protein)	TCOF1
Q13428	Q13428_S1228	-Inf	NA	Q13428	TCOF_HUMAN	Treacle protein (Treacher Collins syndrome protein)	TCOF1
Q13428	Q13428_S1350	-0.943347161404129	0.12492340697495	Q13428	TCOF_HUMAN	Treacle protein (Treacher Collins syndrome protein)	TCOF1
Q13428	Q13428_S1378	-0.159056056733924	0.272917261955582	Q13428	TCOF_HUMAN	Treacle protein (Treacher Collins syndrome protein)	TCOF1
Q13428	Q13428_S156	1.36689010420638	0.18282900122761	Q13428	TCOF_HUMAN	Treacle protein (Treacher Collins syndrome protein)	TCOF1
Q13428	Q13428_S233	-1.14075232798385	0.33467662345136	Q13428	TCOF_HUMAN	Treacle protein (Treacher Collins syndrome protein)	TCOF1
Q13428	Q13428_S270	-0.531481949830095	NA	Q13428	TCOF_HUMAN	Treacle protein (Treacher Collins syndrome protein)	TCOF1
Q13428	Q13428_S272	-Inf	NA	Q13428	TCOF_HUMAN	Treacle protein (Treacher Collins syndrome protein)	TCOF1
Q13428	Q13428_S277	-0.375451368117433	NA	Q13428	TCOF_HUMAN	Treacle protein (Treacher Collins syndrome protein)	TCOF1
Q13428	Q13428_S279	-0.270611970779807	NA	Q13428	TCOF_HUMAN	Treacle protein (Treacher Collins syndrome protein)	TCOF1
Q13428	Q13428_S341	1.25505897775794	NA	Q13428	TCOF_HUMAN	Treacle protein (Treacher Collins syndrome protein)	TCOF1
Q13428	Q13428_S349	-2.33467783369425	NA	Q13428	TCOF_HUMAN	Treacle protein (Treacher Collins syndrome protein)	TCOF1
Q13428	Q13428_S381	0.238316673997757	0.545634274987896	Q13428	TCOF_HUMAN	Treacle protein (Treacher Collins syndrome protein)	TCOF1
Q13428	Q13428_S410,Q13428_S419	-0.0559954570066514	NA	Q13428	TCOF_HUMAN	Treacle protein (Treacher Collins syndrome protein)	TCOF1
Q13428	Q13428_S412	0.53087014529612	NA	Q13428	TCOF_HUMAN	Treacle protein (Treacher Collins syndrome protein)	TCOF1
Q13428	Q13428_S417	1.80291805811427	NA	Q13428	TCOF_HUMAN	Treacle protein (Treacher Collins syndrome protein)	TCOF1
Q13428	Q13428_S419	0.11760041514688	0.892406932018153	Q13428	TCOF_HUMAN	Treacle protein (Treacher Collins syndrome protein)	TCOF1
Q13428	Q13428_S475	-0.967490066581326	NA	Q13428	TCOF_HUMAN	Treacle protein (Treacher Collins syndrome protein)	TCOF1
Q13428	Q13428_S583	1.57790051882709	NA	Q13428	TCOF_HUMAN	Treacle protein (Treacher Collins syndrome protein)	TCOF1
Q13428	Q13428_S701	-Inf	NA	Q13428	TCOF_HUMAN	Treacle protein (Treacher Collins syndrome protein)	TCOF1
Q13428	Q13428_S769	-0.43670560617718	NA	Q13428	TCOF_HUMAN	Treacle protein (Treacher Collins syndrome protein)	TCOF1
Q13428	Q13428_S777	-0.108066954994879	0.900308597845636	Q13428	TCOF_HUMAN	Treacle protein (Treacher Collins syndrome protein)	TCOF1
Q13428	Q13428_S83	0.285715055093362	NA	Q13428	TCOF_HUMAN	Treacle protein (Treacher Collins syndrome protein)	TCOF1
Q13428	Q13428_S83,Q13428_S87	-1.64805907461361	NA	Q13428	TCOF_HUMAN	Treacle protein (Treacher Collins syndrome protein)	TCOF1
Q13428	Q13428_S87	-1.3591023812857	NA	Q13428	TCOF_HUMAN	Treacle protein (Treacher Collins syndrome protein)	TCOF1
Q13428	Q13428_S877	-1.2476449557509	NA	Q13428	TCOF_HUMAN	Treacle protein (Treacher Collins syndrome protein)	TCOF1
Q13428	Q13428_S906	0.0759833951287935	NA	Q13428	TCOF_HUMAN	Treacle protein (Treacher Collins syndrome protein)	TCOF1
Q13428	Q13428_S996	-0.285674356080442	NA	Q13428	TCOF_HUMAN	Treacle protein (Treacher Collins syndrome protein)	TCOF1
Q13428	Q13428_S996,Q13428_S997	-Inf	NA	Q13428	TCOF_HUMAN	Treacle protein (Treacher Collins syndrome protein)	TCOF1
Q13428	Q13428_S999	-0.847861723748913	0.196803419643526	Q13428	TCOF_HUMAN	Treacle protein (Treacher Collins syndrome protein)	TCOF1
Q13428	Q13428_T1270	0.774157768480847	0.430826096077009	Q13428	TCOF_HUMAN	Treacle protein (Treacher Collins syndrome protein)	TCOF1
Q13428	Q13428_T581	0.171031657788734	0.370057618423362	Q13428	TCOF_HUMAN	Treacle protein (Treacher Collins syndrome protein)	TCOF1
Q13428	Q13428_T84	0.331713267986066	NA	Q13428	TCOF_HUMAN	Treacle protein (Treacher Collins syndrome protein)	TCOF1
Q13435	Q13435_S307	0.262668438734541	0.492152100098568	Q13435	SF3B2_HUMAN	Splicing factor 3B subunit 2 (Pre-mRNA-splicing factor SF3b 145 kDa subunit) (SF3b145) (SF3b150) (Spliceosome-associated protein 145) (SAP 145)	SF3B2
Q13435	Q13435_S309	-0.975235799091991	0.166652159095908	Q13435	SF3B2_HUMAN	Splicing factor 3B subunit 2 (Pre-mRNA-splicing factor SF3b 145 kDa subunit) (SF3b145) (SF3b150) (Spliceosome-associated protein 145) (SAP 145)	SF3B2
Q13435	Q13435_S346	1.95445949652913	NA	Q13435	SF3B2_HUMAN	Splicing factor 3B subunit 2 (Pre-mRNA-splicing factor SF3b 145 kDa subunit) (SF3b145) (SF3b150) (Spliceosome-associated protein 145) (SAP 145)	SF3B2
Q13435	Q13435_S347	2.57231562816497	NA	Q13435	SF3B2_HUMAN	Splicing factor 3B subunit 2 (Pre-mRNA-splicing factor SF3b 145 kDa subunit) (SF3b145) (SF3b150) (Spliceosome-associated protein 145) (SAP 145)	SF3B2
Q13435	Q13435_T311	0.772711506917148	0.273974568624733	Q13435	SF3B2_HUMAN	Splicing factor 3B subunit 2 (Pre-mRNA-splicing factor SF3b 145 kDa subunit) (SF3b145) (SF3b150) (Spliceosome-associated protein 145) (SAP 145)	SF3B2
Q13442	Q13442_S57	2.33098378141632	NA	Q13442	HAP28_HUMAN	28 kDa heat- and acid-stable phosphoprotein (PDGF-associated protein) (PAP) (PDGFA-associated protein 1) (PAP1)	PDAP1
Q13442	Q13442_S60	-0.332406818634544	0.785877599144569	Q13442	HAP28_HUMAN	28 kDa heat- and acid-stable phosphoprotein (PDGF-associated protein) (PAP) (PDGFA-associated protein 1) (PAP1)	PDAP1
Q13442	Q13442_S63	-0.396138433983474	0.706301378606877	Q13442	HAP28_HUMAN	28 kDa heat- and acid-stable phosphoprotein (PDGF-associated protein) (PAP) (PDGFA-associated protein 1) (PAP1)	PDAP1
Q13443	Q13443_S733	NA	NA	Q13443	ADAM9_HUMAN	Disintegrin and metalloproteinase domain-containing protein 9 (ADAM 9) (EC 3.4.24.-) (Cellular disintegrin-related protein) (Meltrin-gamma) (Metalloprotease/disintegrin/cysteine-rich protein 9) (Myeloma cell metalloproteinase)	ADAM9
Q13443	Q13443_S747	1.18810207868637	0.233404802999152	Q13443	ADAM9_HUMAN	Disintegrin and metalloproteinase domain-containing protein 9 (ADAM 9) (EC 3.4.24.-) (Cellular disintegrin-related protein) (Meltrin-gamma) (Metalloprotease/disintegrin/cysteine-rich protein 9) (Myeloma cell metalloproteinase)	ADAM9
Q13443	Q13443_S752	1.14603027402074	0.0218282348777916	Q13443	ADAM9_HUMAN	Disintegrin and metalloproteinase domain-containing protein 9 (ADAM 9) (EC 3.4.24.-) (Cellular disintegrin-related protein) (Meltrin-gamma) (Metalloprotease/disintegrin/cysteine-rich protein 9) (Myeloma cell metalloproteinase)	ADAM9
Q13443	Q13443_S758	-0.733873023851671	0.0289085653596128	Q13443	ADAM9_HUMAN	Disintegrin and metalloproteinase domain-containing protein 9 (ADAM 9) (EC 3.4.24.-) (Cellular disintegrin-related protein) (Meltrin-gamma) (Metalloprotease/disintegrin/cysteine-rich protein 9) (Myeloma cell metalloproteinase)	ADAM9
Q13443	Q13443_T735	1.20706735084085	NA	Q13443	ADAM9_HUMAN	Disintegrin and metalloproteinase domain-containing protein 9 (ADAM 9) (EC 3.4.24.-) (Cellular disintegrin-related protein) (Meltrin-gamma) (Metalloprotease/disintegrin/cysteine-rich protein 9) (Myeloma cell metalloproteinase)	ADAM9
Q13443	Q13443_T735,Q13443_S752	Inf	NA	Q13443	ADAM9_HUMAN	Disintegrin and metalloproteinase domain-containing protein 9 (ADAM 9) (EC 3.4.24.-) (Cellular disintegrin-related protein) (Meltrin-gamma) (Metalloprotease/disintegrin/cysteine-rich protein 9) (Myeloma cell metalloproteinase)	ADAM9
Q13459	Q13459_S1267,Q13459_T1271	-0.296012336895485	NA	Q13459	MYO9B_HUMAN	Unconventional myosin-IXb (Unconventional myosin-9b)	MYO9B
Q13459	Q13459_S1290	-0.363093554763786	0.367111246354071	Q13459	MYO9B_HUMAN	Unconventional myosin-IXb (Unconventional myosin-9b)	MYO9B
Q13459	Q13459_S1354	Inf	NA	Q13459	MYO9B_HUMAN	Unconventional myosin-IXb (Unconventional myosin-9b)	MYO9B
Q13459	Q13459_S1405	2.1486580003084	NA	Q13459	MYO9B_HUMAN	Unconventional myosin-IXb (Unconventional myosin-9b)	MYO9B
Q13459	Q13459_T1183	-0.907843840057798	0.417999030806113	Q13459	MYO9B_HUMAN	Unconventional myosin-IXb (Unconventional myosin-9b)	MYO9B
Q13459	Q13459_T1346	0.174989168951063	NA	Q13459	MYO9B_HUMAN	Unconventional myosin-IXb (Unconventional myosin-9b)	MYO9B
Q13492	Q13492_S16	1.9153333596504	0.3807725621362	Q13492	PICAL_HUMAN	Phosphatidylinositol-binding clathrin assembly protein (Clathrin assembly lymphoid myeloid leukemia protein)	PICALM
Q13496	Q13496_S18	0.63252100732518	NA	Q13496	MTM1_HUMAN	Myotubularin (EC 3.1.3.64)	MTM1
Q13501	Q13501_S24	0.644392492287378	0.524540024080733	Q13501	SQSTM_HUMAN	Sequestosome-1 (EBI3-associated protein of 60 kDa) (EBIAP) (p60) (Phosphotyrosine-independent ligand for the Lck SH2 domain of 62 kDa) (Ubiquitin-binding protein p62)	SQSTM1
Q13501	Q13501_S272	0.621922484460744	0.190759645380005	Q13501	SQSTM_HUMAN	Sequestosome-1 (EBI3-associated protein of 60 kDa) (EBIAP) (p60) (Phosphotyrosine-independent ligand for the Lck SH2 domain of 62 kDa) (Ubiquitin-binding protein p62)	SQSTM1
Q13501	Q13501_S332	-0.181256277684093	NA	Q13501	SQSTM_HUMAN	Sequestosome-1 (EBI3-associated protein of 60 kDa) (EBIAP) (p60) (Phosphotyrosine-independent ligand for the Lck SH2 domain of 62 kDa) (Ubiquitin-binding protein p62)	SQSTM1
Q13501	Q13501_T269	-0.164930386688613	0.200212929910401	Q13501	SQSTM_HUMAN	Sequestosome-1 (EBI3-associated protein of 60 kDa) (EBIAP) (p60) (Phosphotyrosine-independent ligand for the Lck SH2 domain of 62 kDa) (Ubiquitin-binding protein p62)	SQSTM1
Q13506	Q13506_S395	Inf	NA	Q13506	NAB1_HUMAN	NGFI-A-binding protein 1 (EGR-1-binding protein 1) (Transcriptional regulatory protein p54)	NAB1
Q13523	Q13523_S257	-0.0525900628499916	0.962089202277953	Q13523	PRP4B_HUMAN	Serine/threonine-protein kinase PRP4 homolog (EC 2.7.11.1) (PRP4 kinase) (PRP4 pre-mRNA-processing factor 4 homolog)	PRPF4B
Q13523	Q13523_S277	0.10931494427499	0.796214337613118	Q13523	PRP4B_HUMAN	Serine/threonine-protein kinase PRP4 homolog (EC 2.7.11.1) (PRP4 kinase) (PRP4 pre-mRNA-processing factor 4 homolog)	PRPF4B
Q13523	Q13523_S292,Q13523_S294	-2.61511008297258	0.00881288427088212	Q13523	PRP4B_HUMAN	Serine/threonine-protein kinase PRP4 homolog (EC 2.7.11.1) (PRP4 kinase) (PRP4 pre-mRNA-processing factor 4 homolog)	PRPF4B
Q13523	Q13523_S32	-Inf	NA	Q13523	PRP4B_HUMAN	Serine/threonine-protein kinase PRP4 homolog (EC 2.7.11.1) (PRP4 kinase) (PRP4 pre-mRNA-processing factor 4 homolog)	PRPF4B
Q13523	Q13523_S366,Q13523_S368	-1.58803812522798	NA	Q13523	PRP4B_HUMAN	Serine/threonine-protein kinase PRP4 homolog (EC 2.7.11.1) (PRP4 kinase) (PRP4 pre-mRNA-processing factor 4 homolog)	PRPF4B
Q13523	Q13523_S387	-2.82099816887421	NA	Q13523	PRP4B_HUMAN	Serine/threonine-protein kinase PRP4 homolog (EC 2.7.11.1) (PRP4 kinase) (PRP4 pre-mRNA-processing factor 4 homolog)	PRPF4B
Q13523	Q13523_S427,Q13523_S437	-0.133250616300289	NA	Q13523	PRP4B_HUMAN	Serine/threonine-protein kinase PRP4 homolog (EC 2.7.11.1) (PRP4 kinase) (PRP4 pre-mRNA-processing factor 4 homolog)	PRPF4B
Q13523	Q13523_S431,Q13523_S437	-1.26209196607102	0.42282894834376	Q13523	PRP4B_HUMAN	Serine/threonine-protein kinase PRP4 homolog (EC 2.7.11.1) (PRP4 kinase) (PRP4 pre-mRNA-processing factor 4 homolog)	PRPF4B
Q13523	Q13523_S437	0.185074230051655	NA	Q13523	PRP4B_HUMAN	Serine/threonine-protein kinase PRP4 homolog (EC 2.7.11.1) (PRP4 kinase) (PRP4 pre-mRNA-processing factor 4 homolog)	PRPF4B
Q13535	Q13535_S435	Inf	NA	Q13535	ATR_HUMAN	Serine/threonine-protein kinase ATR (EC 2.7.11.1) (Ataxia telangiectasia and Rad3-related protein) (FRAP-related protein 1)	ATR
Q13541	Q13541_S65	-0.128350564931564	NA	Q13541	4EBP1_HUMAN	Eukaryotic translation initiation factor 4E-binding protein 1 (4E-BP1) (eIF4E-binding protein 1) (Phosphorylated heat- and acid-stable protein regulated by insulin 1) (PHAS-I)	EIF4EBP1
Q13541	Q13541_T70	0.870340596341781	NA	Q13541	4EBP1_HUMAN	Eukaryotic translation initiation factor 4E-binding protein 1 (4E-BP1) (eIF4E-binding protein 1) (Phosphorylated heat- and acid-stable protein regulated by insulin 1) (PHAS-I)	EIF4EBP1
Q13542	Q13542_S4	1.47883074460965	NA	Q13542	4EBP2_HUMAN	Eukaryotic translation initiation factor 4E-binding protein 2 (4E-BP2) (eIF4E-binding protein 2)	EIF4EBP2
Q13542	Q13542_Y34,Q13542_T46	0.599128911146686	NA	Q13542	4EBP2_HUMAN	Eukaryotic translation initiation factor 4E-binding protein 2 (4E-BP2) (eIF4E-binding protein 2)	EIF4EBP2
Q13547	Q13547_S421	-0.868410557009122	0.0679670155960044	Q13547	HDAC1_HUMAN	Histone deacetylase 1 (HD1) (EC 3.5.1.98)	HDAC1
Q13547	Q13547_S423	-0.780849481292847	0.093382303627203	Q13547	HDAC1_HUMAN	Histone deacetylase 1 (HD1) (EC 3.5.1.98)	HDAC1
Q13573	Q13573_S224	1.16795272716406	0.22536696341878	Q13573	SNW1_HUMAN	SNW domain-containing protein 1 (Nuclear protein SkiP) (Nuclear receptor coactivator NCoA-62) (Ski-interacting protein)	SNW1
Q13573	Q13573_S224,Q13573_S232	-1.58517744614922	0.116560209739173	Q13573	SNW1_HUMAN	SNW domain-containing protein 1 (Nuclear protein SkiP) (Nuclear receptor coactivator NCoA-62) (Ski-interacting protein)	SNW1
Q13586	Q13586_S519	0.2969983514277	0.838931536706546	Q13586	STIM1_HUMAN	Stromal interaction molecule 1	STIM1
Q13586	Q13586_S521	-0.0773470548107013	0.978991738092327	Q13586	STIM1_HUMAN	Stromal interaction molecule 1	STIM1
Q13586	Q13586_S575	-1.09322262965983	0.247978401306141	Q13586	STIM1_HUMAN	Stromal interaction molecule 1	STIM1
Q13586	Q13586_S618	-1.32548591274503	0.115045298134545	Q13586	STIM1_HUMAN	Stromal interaction molecule 1	STIM1
Q13586	Q13586_S660	0.247674227520058	0.4536767612122	Q13586	STIM1_HUMAN	Stromal interaction molecule 1	STIM1
Q13586	Q13586_S667	-1.02147979656525	NA	Q13586	STIM1_HUMAN	Stromal interaction molecule 1	STIM1
Q13586	Q13586_S668	-1.16394550921238	0.3111939861479	Q13586	STIM1_HUMAN	Stromal interaction molecule 1	STIM1
Q13586	Q13586_T517	0.229249295598848	NA	Q13586	STIM1_HUMAN	Stromal interaction molecule 1	STIM1
Q13595	Q13595_S14	-2.28522071159316	0.00423320819664119	Q13595	TRA2A_HUMAN	Transformer-2 protein homolog alpha (TRA-2 alpha) (TRA2-alpha) (Transformer-2 protein homolog A)	TRA2A
Q13595	Q13595_S16,Q13595_S20	-2.08081601407655	0.241926013244668	Q13595	TRA2A_HUMAN	Transformer-2 protein homolog alpha (TRA-2 alpha) (TRA2-alpha) (Transformer-2 protein homolog A)	TRA2A
Q13595	Q13595_S16,Q13595_T22	-Inf	NA	Q13595	TRA2A_HUMAN	Transformer-2 protein homolog alpha (TRA-2 alpha) (TRA2-alpha) (Transformer-2 protein homolog A)	TRA2A
Q13595	Q13595_S16,Q13595_T24	1.17857089783039	NA	Q13595	TRA2A_HUMAN	Transformer-2 protein homolog alpha (TRA-2 alpha) (TRA2-alpha) (Transformer-2 protein homolog A)	TRA2A
Q13595	Q13595_S18	0.210778743918028	NA	Q13595	TRA2A_HUMAN	Transformer-2 protein homolog alpha (TRA-2 alpha) (TRA2-alpha) (Transformer-2 protein homolog A)	TRA2A
Q13595	Q13595_S18,Q13595_S20,Q13595_T24	-Inf	NA	Q13595	TRA2A_HUMAN	Transformer-2 protein homolog alpha (TRA-2 alpha) (TRA2-alpha) (Transformer-2 protein homolog A)	TRA2A
Q13595	Q13595_S18,Q13595_T22	-Inf	NA	Q13595	TRA2A_HUMAN	Transformer-2 protein homolog alpha (TRA-2 alpha) (TRA2-alpha) (Transformer-2 protein homolog A)	TRA2A
Q13595	Q13595_S18,Q13595_T24	NA	NA	Q13595	TRA2A_HUMAN	Transformer-2 protein homolog alpha (TRA-2 alpha) (TRA2-alpha) (Transformer-2 protein homolog A)	TRA2A
Q13595	Q13595_S2	-0.657825141252927	0.295009158392054	Q13595	TRA2A_HUMAN	Transformer-2 protein homolog alpha (TRA-2 alpha) (TRA2-alpha) (Transformer-2 protein homolog A)	TRA2A
Q13595	Q13595_S2,Q13595_S14	-1.63447706834419	NA	Q13595	TRA2A_HUMAN	Transformer-2 protein homolog alpha (TRA-2 alpha) (TRA2-alpha) (Transformer-2 protein homolog A)	TRA2A
Q13595	Q13595_S20	-0.723123314644418	NA	Q13595	TRA2A_HUMAN	Transformer-2 protein homolog alpha (TRA-2 alpha) (TRA2-alpha) (Transformer-2 protein homolog A)	TRA2A
Q13595	Q13595_S20,Q13595_T24	-1.21965524029624	0.364723847482351	Q13595	TRA2A_HUMAN	Transformer-2 protein homolog alpha (TRA-2 alpha) (TRA2-alpha) (Transformer-2 protein homolog A)	TRA2A
Q13595	Q13595_S236	NA	NA	Q13595	TRA2A_HUMAN	Transformer-2 protein homolog alpha (TRA-2 alpha) (TRA2-alpha) (Transformer-2 protein homolog A)	TRA2A
Q13595	Q13595_S84,Q13595_T88	-2.3208871286981	NA	Q13595	TRA2A_HUMAN	Transformer-2 protein homolog alpha (TRA-2 alpha) (TRA2-alpha) (Transformer-2 protein homolog A)	TRA2A
Q13595	Q13595_S86	-0.149606730739701	0.905664608912046	Q13595	TRA2A_HUMAN	Transformer-2 protein homolog alpha (TRA-2 alpha) (TRA2-alpha) (Transformer-2 protein homolog A)	TRA2A
Q13595	Q13595_S86,Q13595_T88	-1.91414571346619	NA	Q13595	TRA2A_HUMAN	Transformer-2 protein homolog alpha (TRA-2 alpha) (TRA2-alpha) (Transformer-2 protein homolog A)	TRA2A
Q13595	Q13595_S96,Q13595_S98,Q13595_S100	-Inf	NA	Q13595	TRA2A_HUMAN	Transformer-2 protein homolog alpha (TRA-2 alpha) (TRA2-alpha) (Transformer-2 protein homolog A)	TRA2A
Q13595	Q13595_T202	-0.778743020634759	0.228591727404975	Q13595	TRA2A_HUMAN	Transformer-2 protein homolog alpha (TRA-2 alpha) (TRA2-alpha) (Transformer-2 protein homolog A)	TRA2A
Q13595	Q13595_T204	0.151366965390152	NA	Q13595	TRA2A_HUMAN	Transformer-2 protein homolog alpha (TRA-2 alpha) (TRA2-alpha) (Transformer-2 protein homolog A)	TRA2A
Q13595	Q13595_T88	-0.995208742239783	0.369683500200221	Q13595	TRA2A_HUMAN	Transformer-2 protein homolog alpha (TRA-2 alpha) (TRA2-alpha) (Transformer-2 protein homolog A)	TRA2A
Q13601	Q13601_S3	-0.328054827827562	0.225612874526478	Q13601	KRR1_HUMAN	KRR1 small subunit processome component homolog (HIV-1 Rev-binding protein 2) (KRR-R motif-containing protein 1) (Rev-interacting protein 1) (Rip-1)	KRR1
Q13610	Q13610_S485	2.24384071620112	0.122304202573839	Q13610	PWP1_HUMAN	Periodic tryptophan protein 1 homolog (Keratinocyte protein IEF SSP 9502)	PWP1
Q13610	Q13610_S50	-0.517842377412649	0.0731641625793411	Q13610	PWP1_HUMAN	Periodic tryptophan protein 1 homolog (Keratinocyte protein IEF SSP 9502)	PWP1
[truncated: 3,197 more rows]
