# Supplementary material for: Oncogenic PKA signaling increases c-MYC protein expression through multiple targetable mechanisms
Source: eLife. 2023 Jan 24;12:e69521. doi: 10.7554/eLife.69521 (PMC9925115; doi:10.7554/eLife.69521)
Supplement: Figure 2—source data 3. [file elife-69521-fig2-data3.zip › 2C/phospho data/ML1PRKAR1-annotated-results.txt]

Protein	mod_sites	DMSO.DOX_log2FC	DMSO.DOX_pvalue	uniprot_ac	Protein_name	Protein_desc	Gene.names
Q14517	Q14517_S4272	-0.642813021	0.000330438	Q14517	FAT1_HUMAN	Protocadherin Fat 1 (Cadherin family member 7) (Cadherin-related tumor suppressor homolog) (Protein fat homolog) [Cleaved into: Protocadherin Fat 1, nuclear form]	FAT1
Q07617	Q07617_S418	1.019462492	0.00054953	Q07617	SPAG1_HUMAN	Sperm-associated antigen 1 (HSD-3.8) (Infertility-related sperm protein Spag-1)	SPAG1
P53621	P53621_S173	0.539420854	0.000581599	P53621	COPA_HUMAN	Coatomer subunit alpha (Alpha-coat protein) (Alpha-COP) (HEP-COP) (HEPCOP) [Cleaved into: Xenin (Xenopsin-related peptide); Proxenin]	COPA
Q9Y2J2	Q9Y2J2_S762	-0.572711101	0.000669578	Q9Y2J2	E41L3_HUMAN	Band 4.1-like protein 3 (4.1B) (Differentially expressed in adenocarcinoma of the lung protein 1) (DAL-1)	EPB41L3
P31943;P55795	P31943_S104,P55795_S104	-1.003604665	0.000677917	P31943;P55795	HNRH1_HUMAN;HNRH2_HUMAN	Heterogeneous nuclear ribonucleoprotein H (hnRNP H) [Cleaved into: Heterogeneous nuclear ribonucleoprotein H, N-terminally processed];Heterogeneous nuclear ribonucleoprotein H2 (hnRNP H2) (FTP-3) (Heterogeneous nuclear ribonucleoprotein H') (hnRNP H')	HNRNPH1;HNRNPH2
O94875	O94875_S259	-2.52851767	0.000728769	O94875	SRBS2_HUMAN	Sorbin and SH3 domain-containing protein 2 (Arg/Abl-interacting protein 2) (ArgBP2) (Sorbin)	SORBS2
Q9UNL2	Q9UNL2_S105	-3.468231504	0.000748559	Q9UNL2	SSRG_HUMAN	Translocon-associated protein subunit gamma (TRAP-gamma) (Signal sequence receptor subunit gamma) (SSR-gamma)	SSR3
Q9UQ35	Q9UQ35_T848	-0.568839069	0.001174128	Q9UQ35	SRRM2_HUMAN	Serine/arginine repetitive matrix protein 2 (300 kDa nuclear matrix antigen) (Serine/arginine-rich splicing factor-related nuclear matrix protein of 300 kDa) (SR-related nuclear matrix protein of 300 kDa) (Ser/Arg-related nuclear matrix protein of 300 kDa) (Splicing coactivator subunit SRm300) (Tax-responsive enhancer element-binding protein 803) (TaxREB803)	SRRM2
Q12888	Q12888_T1056	1.513870835	0.001385089	Q12888	TP53B_HUMAN	Tumor suppressor p53-binding protein 1 (53BP1) (p53-binding protein 1) (p53BP1)	TP53BP1
Q5T200	Q5T200_S198	-0.675401069	0.001515796	Q5T200	ZC3HD_HUMAN	Zinc finger CCCH domain-containing protein 13	ZC3H13
P08670	P08670_S73	-2.685661498	0.001614973	P08670	VIME_HUMAN	Vimentin	VIM
P08670	P08670_S325	2.125724005	0.00199965	P08670	VIME_HUMAN	Vimentin	VIM
P0C1Z6	P0C1Z6_S180	-0.591150522	0.002268625	P0C1Z6	TFPT_HUMAN	TCF3 fusion partner (INO80 complex subunit F) (Protein FB1)	TFPT
Q9BX95	Q9BX95_S112	-0.988566219	0.002663359	Q9BX95	SGPP1_HUMAN	Sphingosine-1-phosphate phosphatase 1 (SPPase1) (Spp1) (hSPP1) (hSPPase1) (EC 3.1.3.-) (Sphingosine-1-phosphatase 1)	SGPP1
Q14157	Q14157_S467	0.930093315	0.002917089	Q14157	UBP2L_HUMAN	Ubiquitin-associated protein 2-like (Protein NICE-4)	UBAP2L
A0FGR8	A0FGR8_S738	-0.481055229	0.003040879	A0FGR8	ESYT2_HUMAN	Extended synaptotagmin-2 (E-Syt2) (Chr2Syt)	ESYT2
Q8WWI1	Q8WWI1_S1593	0.6232231	0.003131775	Q8WWI1	LMO7_HUMAN	LIM domain only protein 7 (LMO-7) (F-box only protein 20) (LOMP)	LMO7
Q9BSJ8	Q9BSJ8_S1034	-1.299673983	0.003306811	Q9BSJ8	ESYT1_HUMAN	Extended synaptotagmin-1 (E-Syt1) (Membrane-bound C2 domain-containing protein)	ESYT1
Q8WVC0	Q8WVC0_T629	0.395766715	0.003423344	Q8WVC0	LEO1_HUMAN	RNA polymerase-associated protein LEO1 (Replicative senescence down-regulated leo1-like protein)	LEO1
Q09666	Q09666_S511	0.683241479	0.003747339	Q09666	AHNK_HUMAN	Neuroblast differentiation-associated protein AHNAK (Desmoyokin)	AHNAK
Q8TAD8	Q8TAD8_S153	-0.843317874	0.003778685	Q8TAD8	SNIP1_HUMAN	Smad nuclear-interacting protein 1 (FHA domain-containing protein SNIP1)	SNIP1
Q69YQ0	Q69YQ0_S832	-1.710359296	0.004079787	Q69YQ0	CYTSA_HUMAN	Cytospin-A (Renal carcinoma antigen NY-REN-22) (Sperm antigen with calponin homology and coiled-coil domains 1-like) (SPECC1-like protein)	SPECC1L
Q96TC7	Q96TC7_S46	-1.886100429	0.004118503	Q96TC7	RMD3_HUMAN	Regulator of microtubule dynamics protein 3 (RMD-3) (hRMD-3) (Cerebral protein 10) (Protein FAM82A2) (Protein FAM82C) (Protein tyrosine phosphatase-interacting protein 51) (TCPTP-interacting protein 51)	RMDN3
Q9Y618	Q9Y618_S939	-0.770307396	0.004221721	Q9Y618	NCOR2_HUMAN	Nuclear receptor corepressor 2 (N-CoR2) (CTG repeat protein 26) (SMAP270) (Silencing mediator of retinoic acid and thyroid hormone receptor) (SMRT) (T3 receptor-associating factor) (TRAC) (Thyroid-, retinoic-acid-receptor-associated corepressor)	NCOR2
Q13523	Q13523_S277	-0.389492551	0.004424211	Q13523	PRP4B_HUMAN	Serine/threonine-protein kinase PRP4 homolog (EC 2.7.11.1) (PRP4 kinase) (PRP4 pre-mRNA-processing factor 4 homolog)	PRPF4B
P27816	P27816_S636	-1.99473466	0.004890003	P27816	MAP4_HUMAN	Microtubule-associated protein 4 (MAP-4)	MAP4
Q9P206	Q9P206_S504	0.079673232	0.005695402	Q9P206	K1522_HUMAN	Uncharacterized protein KIAA1522	KIAA1522
P52948	P52948_S623	-1.781795969	0.005720648	P52948	NUP98_HUMAN	Nuclear pore complex protein Nup98-Nup96 [Cleaved into: Nuclear pore complex protein Nup98 (98 kDa nucleoporin) (Nucleoporin Nup98); Nuclear pore complex protein Nup96 (96 kDa nucleoporin) (Nucleoporin Nup96)]	NUP98
Q9NX40	Q9NX40_S123	-2.591112918	0.005775822	Q9NX40	OCAD1_HUMAN	OCIA domain-containing protein 1 (Ovarian carcinoma immunoreactive antigen)	OCIAD1
P52948	P52948_S888	-0.664563054	0.006419726	P52948	NUP98_HUMAN	Nuclear pore complex protein Nup98-Nup96 [Cleaved into: Nuclear pore complex protein Nup98 (98 kDa nucleoporin) (Nucleoporin Nup98); Nuclear pore complex protein Nup96 (96 kDa nucleoporin) (Nucleoporin Nup96)]	NUP98
Q7Z5L9	Q7Z5L9_S175	-1.224035429	0.006535791	Q7Z5L9	I2BP2_HUMAN	Interferon regulatory factor 2-binding protein 2 (IRF-2-binding protein 2) (IRF-2BP2)	IRF2BP2
O75376	O75376_S157	-1.459776371	0.006657676	O75376	NCOR1_HUMAN	Nuclear receptor corepressor 1 (N-CoR) (N-CoR1)	NCOR1
O43166	O43166_S1528	-0.834975061	0.006667448	O43166	SI1L1_HUMAN	Signal-induced proliferation-associated 1-like protein 1 (SIPA1-like protein 1) (High-risk human papilloma viruses E6 oncoproteins targeted protein 1) (E6-targeted protein 1)	SIPA1L1
Q5TZA2	Q5TZA2_S512	-0.834865031	0.006856469	Q5TZA2	CROCC_HUMAN	Rootletin (Ciliary rootlet coiled-coil protein)	CROCC
P78559	P78559_S1600	0.458994434	0.006997353	P78559	MAP1A_HUMAN	Microtubule-associated protein 1A (MAP-1A) (Proliferation-related protein p80) [Cleaved into: MAP1A heavy chain; MAP1 light chain LC2]	MAP1A
P49792	P49792_T779,P49792_S781	1.860157499	0.007172514	P49792	RBP2_HUMAN	E3 SUMO-protein ligase RanBP2 (EC 6.3.2.-) (358 kDa nucleoporin) (Nuclear pore complex protein Nup358) (Nucleoporin Nup358) (Ran-binding protein 2) (RanBP2) (p270) [Includes: Putative peptidyl-prolyl cis-trans isomerase (PPIase) (EC 5.2.1.8) (Rotamase)]	RANBP2
Q15020	Q15020_S8	2.474675784	0.007290041	Q15020	SART3_HUMAN	Squamous cell carcinoma antigen recognized by T-cells 3 (SART-3) (hSART-3) (Tat-interacting protein of 110 kDa) (Tip110)	SART3
Q12888	Q12888_S1028	-0.460599074	0.007516792	Q12888	TP53B_HUMAN	Tumor suppressor p53-binding protein 1 (53BP1) (p53-binding protein 1) (p53BP1)	TP53BP1
Q09666	Q09666_S5763	1.96219162	0.007622935	Q09666	AHNK_HUMAN	Neuroblast differentiation-associated protein AHNAK (Desmoyokin)	AHNAK
Q15149	Q15149_S4386	2.346358265	0.007934782	Q15149	PLEC_HUMAN	Plectin (PCN) (PLTN) (Hemidesmosomal protein 1) (HD1) (Plectin-1)	PLEC
P34741	P34741_S187	-2.01457347	0.008123963	P34741	SDC2_HUMAN	Syndecan-2 (SYND2) (Fibroglycan) (Heparan sulfate proteoglycan core protein) (HSPG) (CD antigen CD362)	SDC2
P46821	P46821_S1427	1.652920755	0.008131959	P46821	MAP1B_HUMAN	Microtubule-associated protein 1B (MAP-1B) [Cleaved into: MAP1B heavy chain; MAP1 light chain LC1]	MAP1B
Q6UX71	Q6UX71_S506	-2.508952236	0.00819487	Q6UX71	PXDC2_HUMAN	Plexin domain-containing protein 2 (Tumor endothelial marker 7-related protein)	PLXDC2
P49750	P49750_S924	-0.613179375	0.008316498	P49750	YLPM1_HUMAN	YLP motif-containing protein 1 (Nuclear protein ZAP3) (ZAP113)	YLPM1
Q8IYB3	Q8IYB3_T614,Q8IYB3_S616	-0.229078713	0.008395212	Q8IYB3	SRRM1_HUMAN	Serine/arginine repetitive matrix protein 1 (SR-related nuclear matrix protein of 160 kDa) (SRm160) (Ser/Arg-related nuclear matrix protein)	SRRM1
Q15155	Q15155_S1205	-0.36152777	0.008476406	Q15155	NOMO1_HUMAN	Nodal modulator 1 (pM5 protein)	NOMO1
Q71RC2	Q71RC2_S594	0.199065196	0.008556843	Q71RC2	LARP4_HUMAN	La-related protein 4 (La ribonucleoprotein domain family member 4)	LARP4
P62995	P62995_S95,P62995_S99	0.992387444	0.009009482	P62995	TRA2B_HUMAN	Transformer-2 protein homolog beta (TRA-2 beta) (TRA2-beta) (hTRA2-beta) (Splicing factor, arginine/serine-rich 10) (Transformer-2 protein homolog B)	TRA2B
Q6ZRV2	Q6ZRV2_S523	0.119867929	0.009043331	Q6ZRV2	FA83H_HUMAN	Protein FAM83H	FAM83H
Q14258	Q14258_S100	-0.34922003	0.009064729	Q14258	TRI25_HUMAN	E3 ubiquitin/ISG15 ligase TRIM25 (EC 6.3.2.19) (EC 6.3.2.n3) (Estrogen-responsive finger protein) (RING finger protein 147) (Tripartite motif-containing protein 25) (Ubiquitin/ISG15-conjugating enzyme TRIM25) (Zinc finger protein 147)	TRIM25
P98175	P98175_S89	-1.054166959	0.009265579	P98175	RBM10_HUMAN	RNA-binding protein 10 (G patch domain-containing protein 9) (RNA-binding motif protein 10) (RNA-binding protein S1-1) (S1-1)	RBM10
O94826	O94826_S91	-0.512255112	0.009671235	O94826	TOM70_HUMAN	Mitochondrial import receptor subunit TOM70 (Mitochondrial precursor proteins import receptor) (Translocase of outer membrane 70 kDa subunit)	TOMM70A
P13861	P13861_S99	-2.369515825	0.009782055	P13861	KAP2_HUMAN	cAMP-dependent protein kinase type II-alpha regulatory subunit	PRKAR2A
O14646	O14646_S1672	-0.501663945	0.009906227	O14646	CHD1_HUMAN	Chromodomain-helicase-DNA-binding protein 1 (CHD-1) (EC 3.6.4.12) (ATP-dependent helicase CHD1)	CHD1
Q9UK61	Q9UK61_S699	-0.749053297	0.010122948	Q9UK61	F208A_HUMAN	Protein FAM208A (CTCL tumor antigen se89-1) (Retinoblastoma-associated protein RAP140)	FAM208A
P16403	P16403_S2	0.926949436	0.010347848	P16403	H12_HUMAN	Histone H1.2 (Histone H1c) (Histone H1d) (Histone H1s-1)	HIST1H1C
Q9Y5S9	Q9Y5S9_S42	-0.458487005	0.010349542	Q9Y5S9	RBM8A_HUMAN	RNA-binding protein 8A (Binder of OVCA1-1) (BOV-1) (RNA-binding motif protein 8A) (RNA-binding protein Y14) (Ribonucleoprotein RBM8A)	RBM8A
Q9UQ35	Q9UQ35_S2044,Q9UQ35_S2046	-0.602448748	0.010502911	Q9UQ35	SRRM2_HUMAN	Serine/arginine repetitive matrix protein 2 (300 kDa nuclear matrix antigen) (Serine/arginine-rich splicing factor-related nuclear matrix protein of 300 kDa) (SR-related nuclear matrix protein of 300 kDa) (Ser/Arg-related nuclear matrix protein of 300 kDa) (Splicing coactivator subunit SRm300) (Tax-responsive enhancer element-binding protein 803) (TaxREB803)	SRRM2
Q7Z434	Q7Z434_S165	0.247004959	0.010906947	Q7Z434	MAVS_HUMAN	Mitochondrial antiviral-signaling protein (MAVS) (CARD adapter inducing interferon beta) (Cardif) (Interferon beta promoter stimulator protein 1) (IPS-1) (Putative NF-kappa-B-activating protein 031N) (Virus-induced-signaling adapter) (VISA)	MAVS
Q9H8M9	Q9H8M9_S114	-1.46195757	0.010972459	Q9H8M9	EVA1A_HUMAN	Protein eva-1 homolog A (Protein FAM176A) (Transmembrane protein 166)	EVA1A
O75381	O75381_S265	0.151165471	0.011123769	O75381	PEX14_HUMAN	Peroxisomal membrane protein PEX14 (PTS1 receptor-docking protein) (Peroxin-14) (Peroxisomal membrane anchor protein PEX14)	PEX14
O75396	O75396_S137	-2.905331651	0.011221316	O75396	SC22B_HUMAN	Vesicle-trafficking protein SEC22b (ER-Golgi SNARE of 24 kDa) (ERS-24) (ERS24) (SEC22 vesicle-trafficking protein homolog B) (SEC22 vesicle-trafficking protein-like 1)	SEC22B
Q9BRK4	Q9BRK4_S570	-0.387031269	0.011264122	Q9BRK4	LZTS2_HUMAN	Leucine zipper putative tumor suppressor 2 (hLZTS2) (Protein LAPSER1)	LZTS2
Q96PK6	Q96PK6_S582	-0.626160175	0.011475228	Q96PK6	RBM14_HUMAN	RNA-binding protein 14 (Paraspeckle protein 2) (PSP2) (RNA-binding motif protein 14) (RRM-containing coactivator activator/modulator) (Synaptotagmin-interacting protein) (SYT-interacting protein)	RBM14
P29536	P29536_S135	1.820067522	0.011508424	P29536	LMOD1_HUMAN	Leiomodin-1 (64 kDa autoantigen 1D) (64 kDa autoantigen 1D3) (64 kDa autoantigen D1) (Leiomodin, muscle form) (Smooth muscle leiomodin) (SM-Lmod) (Thyroid-associated ophthalmopathy autoantigen)	LMOD1
O14639	O14639_S587	-2.624162621	0.011590395	O14639	ABLM1_HUMAN	Actin-binding LIM protein 1 (abLIM-1) (Actin-binding LIM protein family member 1) (Actin-binding double zinc finger protein) (LIMAB1) (Limatin)	ABLIM1
Q9Y6X4	Q9Y6X4_S330	-1.11484824	0.011664835	Q9Y6X4	F169A_HUMAN	Soluble lamin-associated protein of 75 kDa (SLAP75) (Protein FAM169A)	FAM169A
P00533	P00533_T693	-0.511655144	0.011692938	P00533	EGFR_HUMAN	Epidermal growth factor receptor (EC 2.7.10.1) (Proto-oncogene c-ErbB-1) (Receptor tyrosine-protein kinase erbB-1)	EGFR
Q9NWH9	Q9NWH9_S909	-0.214308933	0.011777882	Q9NWH9	SLTM_HUMAN	SAFB-like transcription modulator (Modulator of estrogen-induced transcription)	SLTM
P35222	P35222_S552	-1.876369187	0.011843662	P35222	CTNB1_HUMAN	Catenin beta-1 (Beta-catenin)	CTNNB1
P02545	P02545_T3	-0.421372774	0.012148455	P02545	LMNA_HUMAN	Prelamin-A/C [Cleaved into: Lamin-A/C (70 kDa lamin) (Renal carcinoma antigen NY-REN-32)]	LMNA
Q71H61	Q71H61_S547	0.960238387	0.012507256	Q71H61	ILDR2_HUMAN	Immunoglobulin-like domain-containing receptor 2	ILDR2
Q9H7N4	Q9H7N4_T976	-0.6195393	0.012635658	Q9H7N4	SFR19_HUMAN	Splicing factor, arginine/serine-rich 19 (SR-related and CTD-associated factor 1) (SR-related-CTD-associated factor) (SCAF) (Serine arginine-rich pre-mRNA splicing factor SR-A1) (SR-A1)	SCAF1
P29353	P29353_S139	0.356875434	0.012814179	P29353	SHC1_HUMAN	SHC-transforming protein 1 (SHC-transforming protein 3) (SHC-transforming protein A) (Src homology 2 domain-containing-transforming protein C1) (SH2 domain protein C1)	SHC1
P28290	P28290_S1134	-0.634982987	0.013248023	P28290	SSFA2_HUMAN	Sperm-specific antigen 2 (Cleavage signal-1 protein) (CS-1) (Ki-ras-induced actin-interacting protein)	SSFA2
Q9NVW2	Q9NVW2_S228	0.45037286	0.01326822	Q9NVW2	RNF12_HUMAN	E3 ubiquitin-protein ligase RLIM (EC 6.3.2.-) (LIM domain-interacting RING finger protein) (RING finger LIM domain-binding protein) (R-LIM) (RING finger protein 12) (Renal carcinoma antigen NY-REN-43)	RLIM
Q13586	Q13586_S602	1.484156558	0.01346372	Q13586	STIM1_HUMAN	Stromal interaction molecule 1	STIM1
Q8WUZ0	Q8WUZ0_S126	-1.92646753	0.014048768	Q8WUZ0	BCL7C_HUMAN	B-cell CLL/lymphoma 7 protein family member C	BCL7C
Q6NYC8	Q6NYC8_S133	0.397655073	0.014187274	Q6NYC8	PPR18_HUMAN	Phostensin (Protein phosphatase 1 F-actin cytoskeleton-targeting subunit) (Protein phosphatase 1 regulatory subunit 18)	PPP1R18
Q68E01	Q68E01_S502	-1.421063675	0.014255464	Q68E01	INT3_HUMAN	Integrator complex subunit 3 (Int3) (SOSS complex subunit A) (Sensor of single-strand DNA complex subunit A) (SOSS-A) (Sensor of ssDNA subunit A)	INTS3
P46821	P46821_S561	-1.817820445	0.014451541	P46821	MAP1B_HUMAN	Microtubule-associated protein 1B (MAP-1B) [Cleaved into: MAP1B heavy chain; MAP1 light chain LC1]	MAP1B
Q9UGU0	Q9UGU0_T1671	-0.598593805	0.014633664	Q9UGU0	TCF20_HUMAN	Transcription factor 20 (TCF-20) (Nuclear factor SPBP) (Protein AR1) (Stromelysin-1 PDGF-responsive element-binding protein) (SPRE-binding protein)	TCF20
Q16630	Q16630_S525	-0.638704382	0.014650639	Q16630	CPSF6_HUMAN	Cleavage and polyadenylation specificity factor subunit 6 (Cleavage and polyadenylation specificity factor 68 kDa subunit) (CFIm68) (CPSF 68 kDa subunit) (Pre-mRNA cleavage factor Im 68 kDa subunit) (Protein HPBRII-4/7)	CPSF6
Q9Y2D5	Q9Y2D5_S135	-0.386619705	0.014774217	Q9Y2D5	AKAP2_HUMAN	A-kinase anchor protein 2 (AKAP-2) (AKAP-KL) (Protein kinase A-anchoring protein 2) (PRKA2)	AKAP2
Q9UKV3	Q9UKV3_S710	-1.027599067	0.015519902	Q9UKV3	ACINU_HUMAN	Apoptotic chromatin condensation inducer in the nucleus (Acinus)	ACIN1
Q92922	Q92922_S310	-1.216243505	0.015628131	Q92922	SMRC1_HUMAN	SWI/SNF complex subunit SMARCC1 (BRG1-associated factor 155) (BAF155) (SWI/SNF complex 155 kDa subunit) (SWI/SNF-related matrix-associated actin-dependent regulator of chromatin subfamily C member 1)	SMARCC1
Q9ULD9	Q9ULD9_S964	-0.599244299	0.015637031	Q9ULD9	ZN608_HUMAN	Zinc finger protein 608 (Renal carcinoma antigen NY-REN-36)	ZNF608
Q53ET0	Q53ET0_S70	-1.245178965	0.01581801	Q53ET0	CRTC2_HUMAN	CREB-regulated transcription coactivator 2 (Transducer of regulated cAMP response element-binding protein 2) (TORC-2) (Transducer of CREB protein 2)	CRTC2
Q9UHR4	Q9UHR4_S278	0.591286244	0.015825945	Q9UHR4	BI2L1_HUMAN	Brain-specific angiogenesis inhibitor 1-associated protein 2-like protein 1 (BAI1-associated protein 2-like protein 1) (Insulin receptor tyrosine kinase substrate)	BAIAP2L1
Q5T1M5	Q5T1M5_S956	-0.704584125	0.016522063	Q5T1M5	FKB15_HUMAN	FK506-binding protein 15 (FKBP-15) (133 kDa FK506-binding protein) (133 kDa FKBP) (FKBP-133) (WASP and FKBP-like) (WAFL)	FKBP15
Q96ST3	Q96ST3_T434	-0.892478256	0.016686716	Q96ST3	SIN3A_HUMAN	Paired amphipathic helix protein Sin3a (Histone deacetylase complex subunit Sin3a) (Transcriptional corepressor Sin3a)	SIN3A
P17029	P17029_S13	-0.895365029	0.016722404	P17029	ZKSC1_HUMAN	Zinc finger protein with KRAB and SCAN domains 1 (Zinc finger protein 139) (Zinc finger protein 36) (Zinc finger protein KOX18)	ZKSCAN1
P00533	P00533_S1166	-1.094659656	0.016744899	P00533	EGFR_HUMAN	Epidermal growth factor receptor (EC 2.7.10.1) (Proto-oncogene c-ErbB-1) (Receptor tyrosine-protein kinase erbB-1)	EGFR
P07355;A6NMY6	P07355_S12,A6NMY6_S12	1.806961435	0.016880756	A6NMY6;P07355	AXA2L_HUMAN;ANXA2_HUMAN	Putative annexin A2-like protein (Annexin A2 pseudogene 2) (Lipocortin II pseudogene);Annexin A2 (Annexin II) (Annexin-2) (Calpactin I heavy chain) (Calpactin-1 heavy chain) (Chromobindin-8) (Lipocortin II) (Placental anticoagulant protein IV) (PAP-IV) (Protein I) (p36)	ANXA2P2;ANXA2
Q04726	Q04726_S217	-0.560569511	0.017094713	Q04726	TLE3_HUMAN	Transducin-like enhancer protein 3 (Enhancer of split groucho-like protein 3) (ESG3)	TLE3
P02545	P02545_S632	0.659897896	0.017152008	P02545	LMNA_HUMAN	Prelamin-A/C [Cleaved into: Lamin-A/C (70 kDa lamin) (Renal carcinoma antigen NY-REN-32)]	LMNA
Q12888	Q12888_S1094	-0.809754386	0.017202108	Q12888	TP53B_HUMAN	Tumor suppressor p53-binding protein 1 (53BP1) (p53-binding protein 1) (p53BP1)	TP53BP1
Q9UQ35	Q9UQ35_S1729,Q9UQ35_S1731	0.888036775	0.017769328	Q9UQ35	SRRM2_HUMAN	Serine/arginine repetitive matrix protein 2 (300 kDa nuclear matrix antigen) (Serine/arginine-rich splicing factor-related nuclear matrix protein of 300 kDa) (SR-related nuclear matrix protein of 300 kDa) (Ser/Arg-related nuclear matrix protein of 300 kDa) (Splicing coactivator subunit SRm300) (Tax-responsive enhancer element-binding protein 803) (TaxREB803)	SRRM2
Q13029	Q13029_S643	-0.410319457	0.017984533	Q13029	PRDM2_HUMAN	PR domain zinc finger protein 2 (EC 2.1.1.43) (GATA-3-binding protein G3B) (Lysine N-methyltransferase 8) (MTB-ZF) (MTE-binding protein) (PR domain-containing protein 2) (Retinoblastoma protein-interacting zinc finger protein) (Zinc finger protein RIZ)	PRDM2
Q8TBZ3	Q8TBZ3_S434	-0.48084106	0.018012306	Q8TBZ3	WDR20_HUMAN	WD repeat-containing protein 20 (Protein DMR)	WDR20
O95453	O95453_S619	-0.668387196	0.0180832	O95453	PARN_HUMAN	Poly(A)-specific ribonuclease PARN (EC 3.1.13.4) (Deadenylating nuclease) (Deadenylation nuclease) (Polyadenylate-specific ribonuclease)	PARN
Q04637	Q04637_S1231	1.008608018	0.018147118	Q04637	IF4G1_HUMAN	Eukaryotic translation initiation factor 4 gamma 1 (eIF-4-gamma 1) (eIF-4G 1) (eIF-4G1) (p220)	EIF4G1
Q8IZL8	Q8IZL8_S481	-0.954465969	0.018164533	Q8IZL8	PELP1_HUMAN	Proline-, glutamic acid- and leucine-rich protein 1 (Modulator of non-genomic activity of estrogen receptor) (Transcription factor HMX3)	PELP1
O94854	O94854_S619	1.022669217	0.018376154	O94854	K0754_HUMAN	Uncharacterized protein KIAA0754	KIAA0754
P60228	P60228_S399	0.822205295	0.018498116	P60228	EIF3E_HUMAN	Eukaryotic translation initiation factor 3 subunit E (eIF3e) (Eukaryotic translation initiation factor 3 subunit 6) (Viral integration site protein INT-6 homolog) (eIF-3 p48)	EIF3E
Q13425	Q13425_S110	-0.811641816	0.018536793	Q13425	SNTB2_HUMAN	Beta-2-syntrophin (59 kDa dystrophin-associated protein A1 basic component 2) (Syntrophin-3) (SNT3) (Syntrophin-like) (SNTL)	SNTB2
Q13263	Q13263_S697	-0.577288685	0.018780013	Q13263	TIF1B_HUMAN	Transcription intermediary factor 1-beta (TIF1-beta) (E3 SUMO-protein ligase TRIM28) (EC 6.3.2.-) (KRAB-associated protein 1) (KAP-1) (KRAB-interacting protein 1) (KRIP-1) (Nuclear corepressor KAP-1) (RING finger protein 96) (Tripartite motif-containing protein 28)	TRIM28
Q9NWW5	Q9NWW5_S31	-1.922575199	0.019009356	Q9NWW5	CLN6_HUMAN	Ceroid-lipofuscinosis neuronal protein 6 (Protein CLN6)	CLN6
Q9Y3C5	Q9Y3C5_S14	2.192081474	0.019387631	Q9Y3C5	RNF11_HUMAN	RING finger protein 11	RNF11
Q5VT52	Q5VT52_T723	-0.621390848	0.019439769	Q5VT52	RPRD2_HUMAN	Regulation of nuclear pre-mRNA domain-containing protein 2	RPRD2
Q00839	Q00839_S4	-0.388624612	0.02007756	Q00839	HNRPU_HUMAN	Heterogeneous nuclear ribonucleoprotein U (hnRNP U) (Scaffold attachment factor A) (SAF-A) (p120) (pp120)	HNRNPU
Q96PY5	Q96PY5_S171	-0.692260656	0.020182739	Q96PY5	FMNL2_HUMAN	Formin-like protein 2 (Formin homology 2 domain-containing protein 2)	FMNL2
P09651	P09651_S6	-0.630189379	0.020183522	P09651	ROA1_HUMAN	Heterogeneous nuclear ribonucleoprotein A1 (hnRNP A1) (Helix-destabilizing protein) (Single-strand RNA-binding protein) (hnRNP core protein A1)	HNRNPA1
O95810	O95810_S287,O95810_S293	2.903908257	0.020504825	O95810	SDPR_HUMAN	Serum deprivation-response protein (Cavin-2) (PS-p68) (Phosphatidylserine-binding protein)	SDPR
Q8IYB3	Q8IYB3_S389,Q8IYB3_S393	-0.343658317	0.020517206	Q8IYB3	SRRM1_HUMAN	Serine/arginine repetitive matrix protein 1 (SR-related nuclear matrix protein of 160 kDa) (SRm160) (Ser/Arg-related nuclear matrix protein)	SRRM1
Q6PJG2	Q6PJG2_S923	-0.494094467	0.020829356	Q6PJG2	EMSA1_HUMAN	ELM2 and SANT domain-containing protein 1	ELMSAN1
Q15648	Q15648_T1051	-0.588528288	0.02099623	Q15648	MED1_HUMAN	Mediator of RNA polymerase II transcription subunit 1 (Activator-recruited cofactor 205 kDa component) (ARC205) (Mediator complex subunit 1) (Peroxisome proliferator-activated receptor-binding protein) (PBP) (PPAR-binding protein) (Thyroid hormone receptor-associated protein complex 220 kDa component) (Trap220) (Thyroid receptor-interacting protein 2) (TR-interacting protein 2) (TRIP-2) (Vitamin …	MED1
O95232	O95232_S431	-0.871715825	0.021512621	O95232	LC7L3_HUMAN	Luc7-like protein 3 (Cisplatin resistance-associated-overexpressed protein) (Luc7A) (Okadaic acid-inducible phosphoprotein OA48-18) (cAMP regulatory element-associated protein 1) (CRE-associated protein 1) (CREAP-1)	LUC7L3
Q96RL1	Q96RL1_S653	-1.148604168	0.021666077	Q96RL1	UIMC1_HUMAN	BRCA1-A complex subunit RAP80 (Receptor-associated protein 80) (Retinoid X receptor-interacting protein 110) (Ubiquitin interaction motif-containing protein 1)	UIMC1
O60264	O60264_S116	-0.530502107	0.021703287	O60264	SMCA5_HUMAN	SWI/SNF-related matrix-associated actin-dependent regulator of chromatin subfamily A member 5 (SWI/SNF-related matrix-associated actin-dependent regulator of chromatin A5) (EC 3.6.4.-) (Sucrose nonfermenting protein 2 homolog) (hSNF2H)	SMARCA5
P46821	P46821_S1400	1.458543982	0.021993164	P46821	MAP1B_HUMAN	Microtubule-associated protein 1B (MAP-1B) [Cleaved into: MAP1B heavy chain; MAP1 light chain LC1]	MAP1B
Q14573	Q14573_S934	-2.989494981	0.022058604	Q14573	ITPR3_HUMAN	Inositol 1,4,5-trisphosphate receptor type 3 (IP3 receptor isoform 3) (IP3R 3) (InsP3R3) (Type 3 inositol 1,4,5-trisphosphate receptor) (Type 3 InsP3 receptor)	ITPR3
Q12983	Q12983_S86	-0.691971121	0.022310062	Q12983	BNIP3_HUMAN	BCL2/adenovirus E1B 19 kDa protein-interacting protein 3	BNIP3
P43243	P43243_S598	-0.580210683	0.022579559	P43243	MATR3_HUMAN	Matrin-3	MATR3
Q96GP6	Q96GP6_S687	-1.270734141	0.022721629	Q96GP6	SREC2_HUMAN	Scavenger receptor class F member 2 (SRECRP-1) (Scavenger receptor expressed by endothelial cells 2 protein) (SREC-II)	SCARF2
Q9UHV7	Q9UHV7_S530,Q9UHV7_S537	0.287826152	0.023050425	Q9UHV7	MED13_HUMAN	Mediator of RNA polymerase II transcription subunit 13 (Activator-recruited cofactor 250 kDa component) (ARC250) (Mediator complex subunit 13) (Thyroid hormone receptor-associated protein 1) (Thyroid hormone receptor-associated protein complex 240 kDa component) (Trap240) (Vitamin D3 receptor-interacting protein complex component DRIP250) (DRIP250)	MED13
Q9C0H2	Q9C0H2_S496	-0.69605301	0.023187998	Q9C0H2	TTYH3_HUMAN	Protein tweety homolog 3 (hTTY3)	TTYH3
Q96GS4	Q96GS4_T196	-2.792446627	0.023189918	Q96GS4	CQ059_HUMAN	Uncharacterized protein C17orf59	C17orf59
Q12929	Q12929_S685	-0.907666327	0.023291549	Q12929	EPS8_HUMAN	Epidermal growth factor receptor kinase substrate 8	EPS8
P49792;Q7Z3J3	P49792_S2280,Q7Z3J3_S1305	-0.350623057	0.023415966	P49792;Q7Z3J3	RBP2_HUMAN;RGPD4_HUMAN	E3 SUMO-protein ligase RanBP2 (EC 6.3.2.-) (358 kDa nucleoporin) (Nuclear pore complex protein Nup358) (Nucleoporin Nup358) (Ran-binding protein 2) (RanBP2) (p270) [Includes: Putative peptidyl-prolyl cis-trans isomerase (PPIase) (EC 5.2.1.8) (Rotamase)];RanBP2-like and GRIP domain-containing protein 4	RANBP2;RGPD4
Q14202	Q14202_T817	-1.351409634	0.023528032	Q14202	ZMYM3_HUMAN	Zinc finger MYM-type protein 3 (Zinc finger protein 261)	ZMYM3
Q8WWA1	Q8WWA1_S137	2.188288285	0.023598145	Q8WWA1	TMM40_HUMAN	Transmembrane protein 40	TMEM40
Q3KQU3	Q3KQU3_S399	1.172589544	0.023731385	Q3KQU3	MA7D1_HUMAN	MAP7 domain-containing protein 1 (Arginine/proline-rich coiled-coil domain-containing protein 1) (Proline/arginine-rich coiled-coil domain-containing protein 1)	MAP7D1
Q5VT52	Q5VT52_S614	-1.18891366	0.023763135	Q5VT52	RPRD2_HUMAN	Regulation of nuclear pre-mRNA domain-containing protein 2	RPRD2
Q00341	Q00341_S31	-0.424685617	0.023833643	Q00341	VIGLN_HUMAN	Vigilin (High density lipoprotein-binding protein) (HDL-binding protein)	HDLBP
Q9H6F5	Q9H6F5_S91	-0.607894965	0.02408835	Q9H6F5	CCD86_HUMAN	Coiled-coil domain-containing protein 86 (Cytokine-induced protein with coiled-coil domain)	CCDC86
Q5HYJ3	Q5HYJ3_S193	-0.723828909	0.024339762	Q5HYJ3	FA76B_HUMAN	Protein FAM76B	FAM76B
P38159;Q96E39	P38159_S326,Q96E39_S326	-0.738587157	0.024354016	P38159;Q96E39	RBMX_HUMAN;RMXL1_HUMAN	RNA-binding motif protein, X chromosome (Glycoprotein p43) (Heterogeneous nuclear ribonucleoprotein G) (hnRNP G) [Cleaved into: RNA-binding motif protein, X chromosome, N-terminally processed];"RNA binding motif protein, X-linked-like-1 (Heterogeneous nuclear ribonucleoprotein G-like 1)"	RBMX;RBMXL1
Q9NYV4	Q9NYV4_T893	-0.691248463	0.025001073	Q9NYV4	CDK12_HUMAN	Cyclin-dependent kinase 12 (EC 2.7.11.22) (EC 2.7.11.23) (Cdc2-related kinase, arginine/serine-rich) (CrkRS) (Cell division cycle 2-related protein kinase 7) (CDC2-related protein kinase 7) (Cell division protein kinase 12) (hCDK12)	CDK12
Q6PD62	Q6PD62_S970	-0.630214042	0.025038373	Q6PD62	CTR9_HUMAN	RNA polymerase-associated protein CTR9 homolog (SH2 domain-binding protein 1)	CTR9
Q96T23	Q96T23_S622	-0.355403077	0.025321736	Q96T23	RSF1_HUMAN	Remodeling and spacing factor 1 (Rsf-1) (HBV pX-associated protein 8) (Hepatitis B virus X-associated protein) (p325 subunit of RSF chromatin-remodeling complex)	RSF1
P49792	P49792_S781	-0.608469866	0.026179732	P49792	RBP2_HUMAN	E3 SUMO-protein ligase RanBP2 (EC 6.3.2.-) (358 kDa nucleoporin) (Nuclear pore complex protein Nup358) (Nucleoporin Nup358) (Ran-binding protein 2) (RanBP2) (p270) [Includes: Putative peptidyl-prolyl cis-trans isomerase (PPIase) (EC 5.2.1.8) (Rotamase)]	RANBP2
Q9H307	Q9H307_S100	-1.951511457	0.026184341	Q9H307	PININ_HUMAN	Pinin (140 kDa nuclear and cell adhesion-related phosphoprotein) (Desmosome-associated protein) (Domain-rich serine protein) (DRS protein) (DRSP) (Melanoma metastasis clone A protein) (Nuclear protein SDK3) (SR-like protein)	PNN
Q15366	Q15366_S189	0.327672807	0.026484147	Q15366	PCBP2_HUMAN	Poly(rC)-binding protein 2 (Alpha-CP2) (Heterogeneous nuclear ribonucleoprotein E2) (hnRNP E2)	PCBP2
Q9UGU0	Q9UGU0_S1019	-0.606721166	0.026614622	Q9UGU0	TCF20_HUMAN	Transcription factor 20 (TCF-20) (Nuclear factor SPBP) (Protein AR1) (Stromelysin-1 PDGF-responsive element-binding protein) (SPRE-binding protein)	TCF20
O14497	O14497_S1184	-0.886637554	0.027090404	O14497	ARI1A_HUMAN	AT-rich interactive domain-containing protein 1A (ARID domain-containing protein 1A) (B120) (BRG1-associated factor 250) (BAF250) (BRG1-associated factor 250a) (BAF250A) (Osa homolog 1) (hOSA1) (SWI-like protein) (SWI/SNF complex protein p270) (SWI/SNF-related, matrix-associated, actin-dependent regulator of chromatin subfamily F member 1) (hELD)	ARID1A
Q9BYG5	Q9BYG5_S11	0.977010264	0.027449063	Q9BYG5	PAR6B_HUMAN	Partitioning defective 6 homolog beta (PAR-6 beta) (PAR-6B)	PARD6B
Q6NZI2	Q6NZI2_S167	-3.963138506	0.027984627	Q6NZI2	PTRF_HUMAN	Polymerase I and transcript release factor (Cavin-1)	PTRF
Q13136	Q13136_S1172	1.076565944	0.027992874	Q13136	LIPA1_HUMAN	Liprin-alpha-1 (LAR-interacting protein 1) (LIP-1) (Protein tyrosine phosphatase receptor type f polypeptide-interacting protein alpha-1) (PTPRF-interacting protein alpha-1)	PPFIA1
O60763	O60763_S48	-2.31527853	0.028103304	O60763	USO1_HUMAN	General vesicular transport factor p115 (Protein USO1 homolog) (Transcytosis-associated protein) (TAP) (Vesicle-docking protein)	USO1
P29692	P29692_S133	0.561794973	0.028720489	P29692	EF1D_HUMAN	Elongation factor 1-delta (EF-1-delta) (Antigen NY-CO-4)	EEF1D
Q99590	Q99590_S816,Q99590_S818	-1.545138007	0.02880682	Q99590	SCAFB_HUMAN	Protein SCAF11 (CTD-associated SR protein 11) (Renal carcinoma antigen NY-REN-40) (SC35-interacting protein 1) (SR-related and CTD-associated factor 11) (SRSF2-interacting protein) (Serine/arginine-rich splicing factor 2-interacting protein) (Splicing factor, arginine/serine-rich 2-interacting protein) (Splicing regulatory protein 129) (SRrp129)	SCAF11
P08670	P08670_S430	0.400733402	0.029063362	P08670	VIME_HUMAN	Vimentin	VIM
Q9GZR7	Q9GZR7_S82	-0.537366554	0.029064378	Q9GZR7	DDX24_HUMAN	ATP-dependent RNA helicase DDX24 (EC 3.6.4.13) (DEAD box protein 24)	DDX24
O15439	O15439_T646	-0.103332367	0.029089702	O15439	MRP4_HUMAN	Multidrug resistance-associated protein 4 (ATP-binding cassette sub-family C member 4) (MRP/cMOAT-related ABC transporter) (Multi-specific organic anion transporter B) (MOAT-B)	ABCC4
P50402	P50402_S49	-1.388156092	0.029856495	P50402	EMD_HUMAN	Emerin	EMD
Q99569	Q99569_S336	-0.235851191	0.030181775	Q99569	PKP4_HUMAN	Plakophilin-4 (p0071)	PKP4
Q02241	Q02241_S911	-1.262749902	0.030823016	Q02241	KIF23_HUMAN	Kinesin-like protein KIF23 (Kinesin-like protein 5) (Mitotic kinesin-like protein 1)	KIF23
Q9UQ35	Q9UQ35_S454,Q9UQ35_S456	-0.249956379	0.030838933	Q9UQ35	SRRM2_HUMAN	Serine/arginine repetitive matrix protein 2 (300 kDa nuclear matrix antigen) (Serine/arginine-rich splicing factor-related nuclear matrix protein of 300 kDa) (SR-related nuclear matrix protein of 300 kDa) (Ser/Arg-related nuclear matrix protein of 300 kDa) (Splicing coactivator subunit SRm300) (Tax-responsive enhancer element-binding protein 803) (TaxREB803)	SRRM2
P53985	P53985_S498	-0.768450328	0.030989239	P53985	MOT1_HUMAN	Monocarboxylate transporter 1 (MCT 1) (Solute carrier family 16 member 1)	SLC16A1
Q96N67	Q96N67_S2129	-1.023137977	0.031012913	Q96N67	DOCK7_HUMAN	Dedicator of cytokinesis protein 7	DOCK7
Q9BRQ0	Q9BRQ0_T302	-0.839761996	0.031218308	Q9BRQ0	PYGO2_HUMAN	Pygopus homolog 2	PYGO2
Q96GP6	Q96GP6_S742	-1.82263983	0.031417563	Q96GP6	SREC2_HUMAN	Scavenger receptor class F member 2 (SRECRP-1) (Scavenger receptor expressed by endothelial cells 2 protein) (SREC-II)	SCARF2
P11137	P11137_S285	1.286254305	0.031604824	P11137	MAP2_HUMAN	Microtubule-associated protein 2 (MAP-2)	MAP2
Q9NQL9	Q9NQL9_S179	-0.985569255	0.031684889	Q9NQL9	DMRT3_HUMAN	Doublesex- and mab-3-related transcription factor 3	DMRT3
P78559	P78559_S996	1.263426406	0.031754763	P78559	MAP1A_HUMAN	Microtubule-associated protein 1A (MAP-1A) (Proliferation-related protein p80) [Cleaved into: MAP1A heavy chain; MAP1 light chain LC2]	MAP1A
Q5T200	Q5T200_S993	0.460186936	0.031763514	Q5T200	ZC3HD_HUMAN	Zinc finger CCCH domain-containing protein 13	ZC3H13
Q6NYC8	Q6NYC8_S530	0.428247506	0.031832489	Q6NYC8	PPR18_HUMAN	Phostensin (Protein phosphatase 1 F-actin cytoskeleton-targeting subunit) (Protein phosphatase 1 regulatory subunit 18)	PPP1R18
P05771	P05771_T497	1.670813239	0.032000449	P05771	KPCB_HUMAN	Protein kinase C beta type (PKC-B) (PKC-beta) (EC 2.7.11.13)	PRKCB
Q15562	Q15562_S260	-0.501599901	0.032026328	Q15562	TEAD2_HUMAN	Transcriptional enhancer factor TEF-4 (TEA domain family member 2) (TEAD-2)	TEAD2
O75533	O75533_T211	-0.435928193	0.032151656	O75533	SF3B1_HUMAN	Splicing factor 3B subunit 1 (Pre-mRNA-splicing factor SF3b 155 kDa subunit) (SF3b155) (Spliceosome-associated protein 155) (SAP 155)	SF3B1
Q9UFC0	Q9UFC0_S251	-0.383379632	0.032444472	Q9UFC0	LRWD1_HUMAN	Leucine-rich repeat and WD repeat-containing protein 1 (ORC-associated protein) (ORCA) (Origin recognition complex-associated protein)	LRWD1
Q9BZ68;Q9BZ67	Q9BZ68_S24,Q9BZ67_S24	-0.499590027	0.032603153	Q9BZ67;Q9BZ68	FRMD8_HUMAN;FR8P1_HUMAN	FERM domain-containing protein 8;Putative FERM domain-containing protein FRMD8P1 (FERM domain-containing 8 pseudogene 1)	FRMD8;FRMD8P1
Q9H0H5	Q9H0H5_S274	0.971775459	0.032831884	Q9H0H5	RGAP1_HUMAN	Rac GTPase-activating protein 1 (Male germ cell RacGap) (MgcRacGAP) (Protein CYK4 homolog) (CYK4) (HsCYK-4)	RACGAP1
P26641	P26641_T43	1.902069354	0.032940736	P26641	EF1G_HUMAN	Elongation factor 1-gamma (EF-1-gamma) (eEF-1B gamma)	EEF1G
O60504	O60504_S544	0.080234468	0.03326538	O60504	VINEX_HUMAN	Vinexin (SH3-containing adapter molecule 1) (SCAM-1) (Sorbin and SH3 domain-containing protein 3)	SORBS3
Q8IYB3	Q8IYB3_T572,Q8IYB3_T574	-0.487219959	0.033706004	Q8IYB3	SRRM1_HUMAN	Serine/arginine repetitive matrix protein 1 (SR-related nuclear matrix protein of 160 kDa) (SRm160) (Ser/Arg-related nuclear matrix protein)	SRRM1
Q9UQ35	Q9UQ35_S895	-0.807354261	0.033741013	Q9UQ35	SRRM2_HUMAN	Serine/arginine repetitive matrix protein 2 (300 kDa nuclear matrix antigen) (Serine/arginine-rich splicing factor-related nuclear matrix protein of 300 kDa) (SR-related nuclear matrix protein of 300 kDa) (Ser/Arg-related nuclear matrix protein of 300 kDa) (Splicing coactivator subunit SRm300) (Tax-responsive enhancer element-binding protein 803) (TaxREB803)	SRRM2
P11388	P11388_S1247	0.602941197	0.033934377	P11388	TOP2A_HUMAN	DNA topoisomerase 2-alpha (EC 5.99.1.3) (DNA topoisomerase II, alpha isozyme)	TOP2A
Q9UPU5	Q9UPU5_S2047	-0.331739883	0.034014621	Q9UPU5	UBP24_HUMAN	Ubiquitin carboxyl-terminal hydrolase 24 (EC 3.4.19.12) (Deubiquitinating enzyme 24) (Ubiquitin thioesterase 24) (Ubiquitin-specific-processing protease 24)	USP24
Q9Y618	Q9Y618_S1547	-0.070289696	0.034115016	Q9Y618	NCOR2_HUMAN	Nuclear receptor corepressor 2 (N-CoR2) (CTG repeat protein 26) (SMAP270) (Silencing mediator of retinoic acid and thyroid hormone receptor) (SMRT) (T3 receptor-associating factor) (TRAC) (Thyroid-, retinoic-acid-receptor-associated corepressor)	NCOR2
Q9P206	Q9P206_S669,Q9P206_S673	1.016082582	0.034293798	Q9P206	K1522_HUMAN	Uncharacterized protein KIAA1522	KIAA1522
Q5HYW2	Q5HYW2_T319	-0.302375282	0.034307176	Q5HYW2	NHSL2_HUMAN	NHS-like protein 2	NHSL2
Q14739	Q14739_S97	0.975286613	0.03441339	Q14739	LBR_HUMAN	Lamin-B receptor (Integral nuclear envelope inner membrane protein) (LMN2R)	LBR
Q96PM5	Q96PM5_S257	-2.942282725	0.034695305	Q96PM5	ZN363_HUMAN	RING finger and CHY zinc finger domain-containing protein 1 (EC 6.3.2.-) (Androgen receptor N-terminal-interacting protein) (CH-rich-interacting match with PLAG1) (E3 ubiquitin-protein ligase Pirh2) (RING finger protein 199) (Zinc finger protein 363) (p53-induced RING-H2 protein) (hPirh2)	RCHY1
Q5VWN6	Q5VWN6_S1172	-0.777755004	0.034874636	Q5VWN6	F208B_HUMAN	Protein FAM208B	FAM208B
Q9Y2J2	Q9Y2J2_S460	-0.266009706	0.035012553	Q9Y2J2	E41L3_HUMAN	Band 4.1-like protein 3 (4.1B) (Differentially expressed in adenocarcinoma of the lung protein 1) (DAL-1)	EPB41L3
Q6ZNB6	Q6ZNB6_S835	-1.917874903	0.035318775	Q6ZNB6	NFXL1_HUMAN	NF-X1-type zinc finger protein NFXL1 (Ovarian zinc finger protein) (hOZFP)	NFXL1
Q9P206	Q9P206_S327	-0.233181324	0.035526911	Q9P206	K1522_HUMAN	Uncharacterized protein KIAA1522	KIAA1522
Q13501	Q13501_S24	-3.371595565	0.035530898	Q13501	SQSTM_HUMAN	Sequestosome-1 (EBI3-associated protein of 60 kDa) (EBIAP) (p60) (Phosphotyrosine-independent ligand for the Lck SH2 domain of 62 kDa) (Ubiquitin-binding protein p62)	SQSTM1
Q9UIG0	Q9UIG0_S1468	0.381211052	0.035707007	Q9UIG0	BAZ1B_HUMAN	Tyrosine-protein kinase BAZ1B (EC 2.7.10.2) (Bromodomain adjacent to zinc finger domain protein 1B) (Williams syndrome transcription factor) (Williams-Beuren syndrome chromosomal region 10 protein) (Williams-Beuren syndrome chromosomal region 9 protein) (hWALp2)	BAZ1B
Q8NDT2	Q8NDT2_T532	-0.34260551	0.035843827	Q8NDT2	RB15B_HUMAN	Putative RNA-binding protein 15B (One-twenty two protein 3) (HuOTT3) (RNA-binding motif protein 15B)	RBM15B
P27816	P27816_S1073	1.066261121	0.036300031	P27816	MAP4_HUMAN	Microtubule-associated protein 4 (MAP-4)	MAP4
Q9H6X2	Q9H6X2_S563	-2.256380848	0.03630497	Q9H6X2	ANTR1_HUMAN	Anthrax toxin receptor 1 (Tumor endothelial marker 8)	ANTXR1
Q13428	Q13428_S583	0.898473504	0.036338834	Q13428	TCOF_HUMAN	Treacle protein (Treacher Collins syndrome protein)	TCOF1
Q15643	Q15643_S1891	0.250073603	0.036751345	Q15643	TRIPB_HUMAN	Thyroid receptor-interacting protein 11 (TR-interacting protein 11) (TRIP-11) (Clonal evolution-related gene on chromosome 14 protein) (Golgi-associated microtubule-binding protein 210) (GMAP-210) (Trip230)	TRIP11
P28290	P28290_S737	-1.233898113	0.036899062	P28290	SSFA2_HUMAN	Sperm-specific antigen 2 (Cleavage signal-1 protein) (CS-1) (Ki-ras-induced actin-interacting protein)	SSFA2
Q9H7L9	Q9H7L9_S234	-0.3231308	0.036962925	Q9H7L9	SDS3_HUMAN	Sin3 histone deacetylase corepressor complex component SDS3 (45 kDa Sin3-associated polypeptide) (Suppressor of defective silencing 3 protein homolog)	SUDS3
O14737	O14737_S119	0.3602038	0.037087472	O14737	PDCD5_HUMAN	Programmed cell death protein 5 (TF-1 cell apoptosis-related protein 19) (Protein TFAR19)	PDCD5
Q7KZF4	Q7KZF4_S426	-0.511684033	0.037281708	Q7KZF4	SND1_HUMAN	Staphylococcal nuclease domain-containing protein 1 (100 kDa coactivator) (EBNA2 coactivator p100) (Tudor domain-containing protein 11) (p100 co-activator)	SND1
Q9UK58	Q9UK58_S352	-0.760643336	0.037337196	Q9UK58	CCNL1_HUMAN	Cyclin-L1 (Cyclin-L)	CCNL1
Q86V48	Q86V48_S745	0.454730741	0.03734426	Q86V48	LUZP1_HUMAN	Leucine zipper protein 1	LUZP1
Q9NRX5	Q9NRX5_S364	-0.456439847	0.038367535	Q9NRX5	SERC1_HUMAN	Serine incorporator 1 (Tumor differentially expressed protein 1-like) (Tumor differentially expressed protein 2)	SERINC1
P20962	P20962_S5	1.215306443	0.038492476	P20962	PTMS_HUMAN	Parathymosin	PTMS
P78347	P78347_T558	-0.694474968	0.038546813	P78347	GTF2I_HUMAN	General transcription factor II-I (GTFII-I) (TFII-I) (Bruton tyrosine kinase-associated protein 135) (BAP-135) (BTK-associated protein 135) (SRF-Phox1-interacting protein) (SPIN) (Williams-Beuren syndrome chromosomal region 6 protein)	GTF2I
Q9BQ39	Q9BQ39_S41	-0.619626384	0.038594629	Q9BQ39	DDX50_HUMAN	ATP-dependent RNA helicase DDX50 (EC 3.6.4.13) (DEAD box protein 50) (Gu-beta) (Nucleolar protein Gu2)	DDX50
Q13286	Q13286_S12	-1.063548135	0.03860788	Q13286	CLN3_HUMAN	Battenin (Batten disease protein) (Protein CLN3)	CLN3
Q9UQ35	Q9UQ35_S994	-0.940210638	0.038801497	Q9UQ35	SRRM2_HUMAN	Serine/arginine repetitive matrix protein 2 (300 kDa nuclear matrix antigen) (Serine/arginine-rich splicing factor-related nuclear matrix protein of 300 kDa) (SR-related nuclear matrix protein of 300 kDa) (Ser/Arg-related nuclear matrix protein of 300 kDa) (Splicing coactivator subunit SRm300) (Tax-responsive enhancer element-binding protein 803) (TaxREB803)	SRRM2
O95810	O95810_S293	1.743980387	0.03894554	O95810	SDPR_HUMAN	Serum deprivation-response protein (Cavin-2) (PS-p68) (Phosphatidylserine-binding protein)	SDPR
P38159;Q96E39	P38159_S215,Q96E39_S215	-1.265559226	0.039031145	P38159;Q96E39	RBMX_HUMAN;RMXL1_HUMAN	RNA-binding motif protein, X chromosome (Glycoprotein p43) (Heterogeneous nuclear ribonucleoprotein G) (hnRNP G) [Cleaved into: RNA-binding motif protein, X chromosome, N-terminally processed];"RNA binding motif protein, X-linked-like-1 (Heterogeneous nuclear ribonucleoprotein G-like 1)"	RBMX;RBMXL1
Q9UPT8	Q9UPT8_S1269,Q9UPT8_S1275	-0.307307722	0.039075231	Q9UPT8	ZC3H4_HUMAN	Zinc finger CCCH domain-containing protein 4	ZC3H4
Q5UIP0	Q5UIP0_S1688	-1.486957711	0.039517818	Q5UIP0	RIF1_HUMAN	Telomere-associated protein RIF1 (Rap1-interacting factor 1 homolog)	RIF1
Q9UHB7	Q9UHB7_S1043	-0.669130522	0.039556435	Q9UHB7	AFF4_HUMAN	AF4/FMR2 family member 4 (ALL1-fused gene from chromosome 5q31 protein) (Protein AF-5q31) (Major CDK9 elongation factor-associated protein)	AFF4
P85037	P85037_S213	-0.907731516	0.039881802	P85037	FOXK1_HUMAN	Forkhead box protein K1 (Myocyte nuclear factor) (MNF)	FOXK1
Q9H501	Q9H501_S153	-2.82945548	0.040021654	Q9H501	ESF1_HUMAN	ESF1 homolog (ABT1-associated protein)	ESF1
Q9BXP5	Q9BXP5_S4	-0.352909414	0.04076893	Q9BXP5	SRRT_HUMAN	Serrate RNA effector molecule homolog (Arsenite-resistance protein 2)	SRRT
O75821	O75821_T41	2.602084448	0.040798604	O75821	EIF3G_HUMAN	Eukaryotic translation initiation factor 3 subunit G (eIF3g) (Eukaryotic translation initiation factor 3 RNA-binding subunit) (eIF-3 RNA-binding subunit) (Eukaryotic translation initiation factor 3 subunit 4) (eIF-3-delta) (eIF3 p42) (eIF3 p44)	EIF3G
Q9Y2Q0	Q9Y2Q0_S29	-0.633844548	0.041312407	Q9Y2Q0	AT8A1_HUMAN	Probable phospholipid-transporting ATPase IA (EC 3.6.3.1) (ATPase class I type 8A member 1) (Chromaffin granule ATPase II)	ATP8A1
P62995	P62995_S97	-0.807327966	0.04132223	P62995	TRA2B_HUMAN	Transformer-2 protein homolog beta (TRA-2 beta) (TRA2-beta) (hTRA2-beta) (Splicing factor, arginine/serine-rich 10) (Transformer-2 protein homolog B)	TRA2B
Q7Z2W4	Q7Z2W4_S378	0.965568762	0.041715556	Q7Z2W4	ZCCHV_HUMAN	Zinc finger CCCH-type antiviral protein 1 (ADP-ribosyltransferase diphtheria toxin-like 13) (ARTD13) (Zinc finger CCCH domain-containing protein 2) (Zinc finger antiviral protein) (ZAP)	ZC3HAV1
Q14160	Q14160_S1140	0.87139139	0.041909129	Q14160	SCRIB_HUMAN	Protein scribble homolog (Scribble) (hScrib) (Protein LAP4)	SCRIB
Q96I25	Q96I25_S155	-1.041388134	0.042200137	Q96I25	SPF45_HUMAN	Splicing factor 45 (45 kDa-splicing factor) (RNA-binding motif protein 17)	RBM17
Q7Z4V5	Q7Z4V5_S652	-0.358318769	0.042313497	Q7Z4V5	HDGR2_HUMAN	Hepatoma-derived growth factor-related protein 2 (HRP-2) (Hepatoma-derived growth factor 2) (HDGF-2)	HDGFRP2
Q07157	Q07157_S166,Q07157_S168	-0.764205651	0.042389831	Q07157	ZO1_HUMAN	Tight junction protein ZO-1 (Tight junction protein 1) (Zona occludens protein 1) (Zonula occludens protein 1)	TJP1
P78559	P78559_S2022	1.604046759	0.042463419	P78559	MAP1A_HUMAN	Microtubule-associated protein 1A (MAP-1A) (Proliferation-related protein p80) [Cleaved into: MAP1A heavy chain; MAP1 light chain LC2]	MAP1A
P23588	P23588_S406	0.385695195	0.042840026	P23588	IF4B_HUMAN	Eukaryotic translation initiation factor 4B (eIF-4B)	EIF4B
Q86Y82	Q86Y82_S142	-0.592404393	0.043180025	Q86Y82	STX12_HUMAN	Syntaxin-12	STX12
Q9NYV4	Q9NYV4_S420	-0.301264621	0.043484709	Q9NYV4	CDK12_HUMAN	Cyclin-dependent kinase 12 (EC 2.7.11.22) (EC 2.7.11.23) (Cdc2-related kinase, arginine/serine-rich) (CrkRS) (Cell division cycle 2-related protein kinase 7) (CDC2-related protein kinase 7) (Cell division protein kinase 12) (hCDK12)	CDK12
Q4KMQ2	Q4KMQ2_S256	-1.611747204	0.043506883	Q4KMQ2	ANO6_HUMAN	Anoctamin-6 (Small-conductance calcium-activated nonselective cation channel) (SCAN channel) (Transmembrane protein 16F)	ANO6
Q05519	Q05519_S449	-0.769853708	0.043582833	Q05519	SRS11_HUMAN	Serine/arginine-rich splicing factor 11 (Arginine-rich 54 kDa nuclear protein) (p54) (Splicing factor, arginine/serine-rich 11)	SRSF11
Q8WXI9	Q8WXI9_S122	0.24802493	0.043584592	Q8WXI9	P66B_HUMAN	Transcriptional repressor p66-beta (GATA zinc finger domain-containing protein 2B) (p66/p68)	GATAD2B
Q8IU81	Q8IU81_S453	-0.472745993	0.043849814	Q8IU81	I2BP1_HUMAN	Interferon regulatory factor 2-binding protein 1 (IRF-2-binding protein 1) (IRF-2BP1) (Probable E3 ubiquitin-protein ligase IRF2BP1) (EC 6.3.2.-)	IRF2BP1
O15014	O15014_S1313	-0.455721686	0.043911095	O15014	ZN609_HUMAN	Zinc finger protein 609	ZNF609
Q14160	Q14160_S1378	-1.664729259	0.044016408	Q14160	SCRIB_HUMAN	Protein scribble homolog (Scribble) (hScrib) (Protein LAP4)	SCRIB
O00358	O00358_S308	-1.372713404	0.044069794	O00358	FOXE1_HUMAN	Forkhead box protein E1 (Forkhead box protein E2) (Forkhead-related protein FKHL15) (HFKH4) (HNF-3/fork head-like protein 5) (HFKL5) (Thyroid transcription factor 2) (TTF-2)	FOXE1
Q96HH9	Q96HH9_S44	0.267975936	0.04433347	Q96HH9	GRAM3_HUMAN	GRAM domain-containing protein 3 (HCV NS3-transactivated protein 2)	GRAMD3
Q9NX63	Q9NX63_S50	0.595993823	0.044820403	Q9NX63	CHCH3_HUMAN	Coiled-coil-helix-coiled-coil-helix domain-containing protein 3, mitochondrial	CHCHD3
P46100	P46100_S1348,P46100_S1352	-0.555565002	0.045196362	P46100	ATRX_HUMAN	Transcriptional regulator ATRX (EC 3.6.4.12) (ATP-dependent helicase ATRX) (X-linked helicase II) (X-linked nuclear protein) (XNP) (Znf-HX)	ATRX
Q6KC79	Q6KC79_S280	-0.888374014	0.045418515	Q6KC79	NIPBL_HUMAN	Nipped-B-like protein (Delangin) (SCC2 homolog)	NIPBL
O60716	O60716_T869	0.391713961	0.045657956	O60716	CTND1_HUMAN	Catenin delta-1 (Cadherin-associated Src substrate) (CAS) (p120 catenin) (p120(ctn)) (p120(cas))	CTNND1
Q9UKV3	Q9UKV3_S657	-0.574781988	0.045732648	Q9UKV3	ACINU_HUMAN	Apoptotic chromatin condensation inducer in the nucleus (Acinus)	ACIN1
Q9UQ35	Q9UQ35_T903,Q9UQ35_S908	0.230942075	0.046021538	Q9UQ35	SRRM2_HUMAN	Serine/arginine repetitive matrix protein 2 (300 kDa nuclear matrix antigen) (Serine/arginine-rich splicing factor-related nuclear matrix protein of 300 kDa) (SR-related nuclear matrix protein of 300 kDa) (Ser/Arg-related nuclear matrix protein of 300 kDa) (Splicing coactivator subunit SRm300) (Tax-responsive enhancer element-binding protein 803) (TaxREB803)	SRRM2
O94762	O94762_S727	-0.564368486	0.04605491	O94762	RECQ5_HUMAN	ATP-dependent DNA helicase Q5 (EC 3.6.4.12) (DNA helicase, RecQ-like type 5) (RecQ5) (RecQ protein-like 5)	RECQL5
Q04726	Q04726_T334	-0.968466072	0.046136138	Q04726	TLE3_HUMAN	Transducin-like enhancer protein 3 (Enhancer of split groucho-like protein 3) (ESG3)	TLE3
Q9ULU4	Q9ULU4_S668	-0.198712217	0.046255646	Q9ULU4	PKCB1_HUMAN	Protein kinase C-binding protein 1 (Cutaneous T-cell lymphoma-associated antigen se14-3) (CTCL-associated antigen se14-3) (Rack7) (Zinc finger MYND domain-containing protein 8)	ZMYND8
Q14157	Q14157_S454	0.638610604	0.046354861	Q14157	UBP2L_HUMAN	Ubiquitin-associated protein 2-like (Protein NICE-4)	UBAP2L
Q8N350	Q8N350_S548	-1.365602286	0.046538967	Q8N350	DOS_HUMAN	Protein Dos	DOS
Q09666	Q09666_S5841	0.910791832	0.046616132	Q09666	AHNK_HUMAN	Neuroblast differentiation-associated protein AHNAK (Desmoyokin)	AHNAK
Q9UQ35	Q9UQ35_S1483	-0.705911695	0.046718296	Q9UQ35	SRRM2_HUMAN	Serine/arginine repetitive matrix protein 2 (300 kDa nuclear matrix antigen) (Serine/arginine-rich splicing factor-related nuclear matrix protein of 300 kDa) (SR-related nuclear matrix protein of 300 kDa) (Ser/Arg-related nuclear matrix protein of 300 kDa) (Splicing coactivator subunit SRm300) (Tax-responsive enhancer element-binding protein 803) (TaxREB803)	SRRM2
Q5T200	Q5T200_S207,Q5T200_S209	-0.493800942	0.046798059	Q5T200	ZC3HD_HUMAN	Zinc finger CCCH domain-containing protein 13	ZC3H13
Q14978	Q14978_S623	-0.854085297	0.046854651	Q14978	NOLC1_HUMAN	Nucleolar and coiled-body phosphoprotein 1 (140 kDa nucleolar phosphoprotein) (Nopp140) (Hepatitis C virus NS5A-transactivated protein 13) (HCV NS5A-transactivated protein 13) (Nucleolar 130 kDa protein) (Nucleolar phosphoprotein p130)	NOLC1
P50443	P50443_S12	0.464327111	0.046896508	P50443	S26A2_HUMAN	Sulfate transporter (Diastrophic dysplasia protein) (Solute carrier family 26 member 2)	SLC26A2
O15155	O15155_S50	-1.325042471	0.047042975	O15155	BET1_HUMAN	BET1 homolog (hBET1) (Golgi vesicular membrane-trafficking protein p18)	BET1
Q05682	Q05682_S789	0.726252263	0.047724898	Q05682	CALD1_HUMAN	Caldesmon (CDM)	CALD1
Q9ULU4	Q9ULU4_S737	1.040696311	0.048155039	Q9ULU4	PKCB1_HUMAN	Protein kinase C-binding protein 1 (Cutaneous T-cell lymphoma-associated antigen se14-3) (CTCL-associated antigen se14-3) (Rack7) (Zinc finger MYND domain-containing protein 8)	ZMYND8
Q04726	Q04726_T328	-0.746673427	0.048779339	Q04726	TLE3_HUMAN	Transducin-like enhancer protein 3 (Enhancer of split groucho-like protein 3) (ESG3)	TLE3
Q01484	Q01484_S3823	0.709167354	0.048804838	Q01484	ANK2_HUMAN	Ankyrin-2 (ANK-2) (Ankyrin-B) (Brain ankyrin) (Non-erythroid ankyrin)	ANK2
Q9NX40	Q9NX40_S209	0.550577555	0.049566605	Q9NX40	OCAD1_HUMAN	OCIA domain-containing protein 1 (Ovarian carcinoma immunoreactive antigen)	OCIAD1
P21127;Q9UQ88	P21127_S589,Q9UQ88_S577	-0.656443454	0.049674501	P21127;Q9UQ88	CD11B_HUMAN;CD11A_HUMAN	Cyclin-dependent kinase 11B (EC 2.7.11.22) (Cell division cycle 2-like protein kinase 1) (CLK-1) (Cell division protein kinase 11B) (Galactosyltransferase-associated protein kinase p58/GTA) (PITSLRE serine/threonine-protein kinase CDC2L1) (p58 CLK-1);Cyclin-dependent kinase 11A (EC 2.7.11.22) (Cell division cycle 2-like protein kinase 2) (Cell division protein kinase 11A) (Galactosyltransferase-a…	CDK11B;CDK11A
Q9P0T7	Q9P0T7_S137	1.100170875	0.04969081	Q9P0T7	TMEM9_HUMAN	Transmembrane protein 9 (Dermal papilla-derived protein 4)	TMEM9
Q9Y6M5	Q9Y6M5_S506	-0.404715411	0.05019286	Q9Y6M5	ZNT1_HUMAN	Zinc transporter 1 (ZnT-1) (Solute carrier family 30 member 1)	SLC30A1
Q6UN15	Q6UN15_T494	-0.711470019	0.050336595	Q6UN15	FIP1_HUMAN	Pre-mRNA 3'-end-processing factor FIP1 (hFip1) (FIP1-like 1 protein) (Factor interacting with PAP) (Rearranged in hypereosinophilia)	FIP1L1
Q9NYF8	Q9NYF8_S531	-0.357959502	0.050380182	Q9NYF8	BCLF1_HUMAN	Bcl-2-associated transcription factor 1 (Btf)	BCLAF1
O15014	O15014_S576	-0.359771041	0.050448807	O15014	ZN609_HUMAN	Zinc finger protein 609	ZNF609
Q9BUJ2	Q9BUJ2_S716	-0.538906223	0.050798967	Q9BUJ2	HNRL1_HUMAN	Heterogeneous nuclear ribonucleoprotein U-like protein 1 (Adenovirus early region 1B-associated protein 5) (E1B-55 kDa-associated protein 5) (E1B-AP5)	HNRNPUL1
Q9UJZ1	Q9UJZ1_T327	-0.667180753	0.050830179	Q9UJZ1	STML2_HUMAN	Stomatin-like protein 2 (SLP-2) (EPB72-like protein 2)	STOML2
P08651	P08651_S322	-0.731562835	0.050838668	P08651	NFIC_HUMAN	Nuclear factor 1 C-type (NF1-C) (Nuclear factor 1/C) (CCAAT-box-binding transcription factor) (CTF) (Nuclear factor I/C) (NF-I/C) (NFI-C) (TGGCA-binding protein)	NFIC
O75113	O75113_T242	0.476700133	0.050885731	O75113	N4BP1_HUMAN	NEDD4-binding protein 1 (N4BP1)	N4BP1
Q9Y493	Q9Y493_S138	-0.341973754	0.050900473	Q9Y493	ZAN_HUMAN	Zonadhesin	ZAN
Q14980	Q14980_S1757	-0.572274779	0.051048315	Q14980	NUMA1_HUMAN	Nuclear mitotic apparatus protein 1 (NuMA protein) (SP-H antigen)	NUMA1
Q9H1E3	Q9H1E3_S54	2.204872296	0.051207317	Q9H1E3	NUCKS_HUMAN	Nuclear ubiquitous casein and cyclin-dependent kinase substrate 1 (P1)	NUCKS1
Q9HC52	Q9HC52_S191	-0.841362313	0.051727968	Q9HC52	CBX8_HUMAN	Chromobox protein homolog 8 (Polycomb 3 homolog) (Pc3) (hPc3) (Rectachrome 1)	CBX8
Q96GP6	Q96GP6_S687,Q96GP6_S698	0.751525259	0.051730332	Q96GP6	SREC2_HUMAN	Scavenger receptor class F member 2 (SRECRP-1) (Scavenger receptor expressed by endothelial cells 2 protein) (SREC-II)	SCARF2
P04183	P04183_S13	-0.585351421	0.051777252	P04183	KITH_HUMAN	Thymidine kinase, cytosolic (EC 2.7.1.21)	TK1
P05783	P05783_S42	-1.360855506	0.052047137	P05783	K1C18_HUMAN	Keratin, type I cytoskeletal 18 (Cell proliferation-inducing gene 46 protein) (Cytokeratin-18) (CK-18) (Keratin-18) (K18)	KRT18
P27448	P27448_S469	0.870983407	0.052123786	P27448	MARK3_HUMAN	MAP/microtubule affinity-regulating kinase 3 (EC 2.7.11.1) (C-TAK1) (cTAK1) (Cdc25C-associated protein kinase 1) (ELKL motif kinase 2) (EMK-2) (Protein kinase STK10) (Ser/Thr protein kinase PAR-1) (Par-1a) (Serine/threonine-protein kinase p78)	MARK3
Q09666	Q09666_S5782	0.546134959	0.052327151	Q09666	AHNK_HUMAN	Neuroblast differentiation-associated protein AHNAK (Desmoyokin)	AHNAK
Q6WCQ1	Q6WCQ1_S993	1.165005691	0.052328379	Q6WCQ1	MPRIP_HUMAN	Myosin phosphatase Rho-interacting protein (M-RIP) (Rho-interacting protein 3) (RIP3) (p116Rip)	MPRIP
Q96N67	Q96N67_S943	0.421250594	0.052744417	Q96N67	DOCK7_HUMAN	Dedicator of cytokinesis protein 7	DOCK7
Q9P1Y6	Q9P1Y6_S991	-0.495294951	0.053213548	Q9P1Y6	PHRF1_HUMAN	PHD and RING finger domain-containing protein 1	PHRF1
Q9UKI2	Q9UKI2_S144	1.454866413	0.053972213	Q9UKI2	BORG2_HUMAN	Cdc42 effector protein 3 (Binder of Rho GTPases 2) (MSE55-related Cdc42-binding protein)	CDC42EP3
Q8TAQ2	Q8TAQ2_S283	-0.503722475	0.054163819	Q8TAQ2	SMRC2_HUMAN	SWI/SNF complex subunit SMARCC2 (BRG1-associated factor 170) (BAF170) (SWI/SNF complex 170 kDa subunit) (SWI/SNF-related matrix-associated actin-dependent regulator of chromatin subfamily C member 2)	SMARCC2
P29558	P29558_S38	0.617134379	0.054484637	P29558	RBMS1_HUMAN	RNA-binding motif, single-stranded-interacting protein 1 (Single-stranded DNA-binding protein MSSP-1) (Suppressor of CDC2 with RNA-binding motif 2)	RBMS1
Q68EM7	Q68EM7_S575	0.147223549	0.055484135	Q68EM7	RHG17_HUMAN	Rho GTPase-activating protein 17 (Rho-type GTPase-activating protein 17) (RhoGAP interacting with CIP4 homologs protein 1) (RICH-1)	ARHGAP17
Q14966	Q14966_S1401	-0.452911853	0.055878001	Q14966	ZN638_HUMAN	Zinc finger protein 638 (Cutaneous T-cell lymphoma-associated antigen se33-1) (CTCL-associated antigen se33-1) (Nuclear protein 220) (Zinc finger matrin-like protein)	ZNF638
O14512	O14512_S205	-0.671599337	0.056021378	O14512	SOCS7_HUMAN	Suppressor of cytokine signaling 7 (SOCS-7) (Nck, Ash and phospholipase C gamma-binding protein) (Nck-associated protein 4) (NAP-4)	SOCS7
P18669;Q8N0Y7	P18669_S118,Q8N0Y7_S118	0.949286656	0.056311296	P18669;Q8N0Y7	PGAM1_HUMAN;PGAM4_HUMAN	Phosphoglycerate mutase 1 (EC 3.1.3.13) (EC 5.4.2.1) (EC 5.4.2.4) (BPG-dependent PGAM 1) (Phosphoglycerate mutase isozyme B) (PGAM-B);Probable phosphoglycerate mutase 4 (EC 3.1.3.13) (EC 5.4.2.1) (EC 5.4.2.4)	PGAM1;PGAM4
O14686	O14686_S4738	-0.582511361	0.056413349	O14686	MLL2_HUMAN	Histone-lysine N-methyltransferase MLL2 (EC 2.1.1.43) (ALL1-related protein) (Lysine N-methyltransferase 2D) (KMT2D) (Myeloid/lymphoid or mixed-lineage leukemia protein 2)	MLL2
Q9Y2D5	Q9Y2D5_S393	1.00509474	0.056464048	Q9Y2D5	AKAP2_HUMAN	A-kinase anchor protein 2 (AKAP-2) (AKAP-KL) (Protein kinase A-anchoring protein 2) (PRKA2)	AKAP2
O94875	O94875_S302	-0.796926781	0.056545033	O94875	SRBS2_HUMAN	Sorbin and SH3 domain-containing protein 2 (Arg/Abl-interacting protein 2) (ArgBP2) (Sorbin)	SORBS2
Q9BTA9	Q9BTA9_S511	-1.00660823	0.056640555	Q9BTA9	WAC_HUMAN	WW domain-containing adapter protein with coiled-coil	WAC
Q12923	Q12923_S936	1.264612846	0.056781744	Q12923	PTN13_HUMAN	Tyrosine-protein phosphatase non-receptor type 13 (EC 3.1.3.48) (Fas-associated protein-tyrosine phosphatase 1) (FAP-1) (PTP-BAS) (Protein-tyrosine phosphatase 1E) (PTP-E1) (hPTPE1) (Protein-tyrosine phosphatase PTPL1)	PTPN13
Q12959	Q12959_S570	0.607120598	0.057330893	Q12959	DLG1_HUMAN	Disks large homolog 1 (Synapse-associated protein 97) (SAP-97) (SAP97) (hDlg)	DLG1
O60292	O60292_S1364	-0.401236799	0.057677941	O60292	SI1L3_HUMAN	Signal-induced proliferation-associated 1-like protein 3 (SIPA1-like protein 3) (SPA-1-like protein 3)	SIPA1L3
P18754	P18754_S11	-0.644028746	0.057831286	P18754	RCC1_HUMAN	Regulator of chromosome condensation (Cell cycle regulatory protein) (Chromosome condensation protein 1)	RCC1
Q9UQB3	Q9UQB3_S267	-0.928801206	0.058020473	Q9UQB3	CTND2_HUMAN	Catenin delta-2 (Delta-catenin) (GT24) (Neural plakophilin-related ARM-repeat protein) (NPRAP) (Neurojungin)	CTNND2
Q86W92	Q86W92_S466	-0.44603213	0.058114579	Q86W92	LIPB1_HUMAN	Liprin-beta-1 (Protein tyrosine phosphatase receptor type f polypeptide-interacting protein-binding protein 1) (PTPRF-interacting protein-binding protein 1) (hSGT2)	PPFIBP1
Q9UKJ3	Q9UKJ3_S1014	-0.245554848	0.058343995	Q9UKJ3	GPTC8_HUMAN	G patch domain-containing protein 8	GPATCH8
Q08J23	Q08J23_S743	0.467816832	0.058623967	Q08J23	NSUN2_HUMAN	tRNA (cytosine(34)-C(5))-methyltransferase (EC 2.1.1.203) (Myc-induced SUN domain-containing protein) (Misu) (NOL1/NOP2/Sun domain family member 2) (Substrate of AIM1/Aurora kinase B) (tRNA (cytosine-5-)-methyltransferase) (tRNA methyltransferase 4 homolog) (hTrm4)	NSUN2
Q49A26	Q49A26_S130	-1.277406873	0.058726856	Q49A26	GLYR1_HUMAN	Putative oxidoreductase GLYR1 (EC 1.-.-.-) (3-hydroxyisobutyrate dehydrogenase-like protein) (Cytokine-like nuclear factor N-PAC) (Glyoxylate reductase 1 homolog) (Nuclear protein NP60) (Nuclear protein of 60 kDa)	GLYR1
P46821	P46821_S1501	1.993860073	0.059007208	P46821	MAP1B_HUMAN	Microtubule-associated protein 1B (MAP-1B) [Cleaved into: MAP1B heavy chain; MAP1 light chain LC1]	MAP1B
Q96GP6	Q96GP6_S651	0.355046853	0.059509993	Q96GP6	SREC2_HUMAN	Scavenger receptor class F member 2 (SRECRP-1) (Scavenger receptor expressed by endothelial cells 2 protein) (SREC-II)	SCARF2
Q15365	Q15365_S190	-1.810671146	0.059609985	Q15365	PCBP1_HUMAN	Poly(rC)-binding protein 1 (Alpha-CP1) (Heterogeneous nuclear ribonucleoprotein E1) (hnRNP E1) (Nucleic acid-binding protein SUB2.3)	PCBP1
Q9Y618	Q9Y618_S956	-0.785365915	0.059705211	Q9Y618	NCOR2_HUMAN	Nuclear receptor corepressor 2 (N-CoR2) (CTG repeat protein 26) (SMAP270) (Silencing mediator of retinoic acid and thyroid hormone receptor) (SMRT) (T3 receptor-associating factor) (TRAC) (Thyroid-, retinoic-acid-receptor-associated corepressor)	NCOR2
Q03164	Q03164_S3527	-0.463617394	0.059705528	Q03164	MLL1_HUMAN	Histone-lysine N-methyltransferase MLL (EC 2.1.1.43) (ALL-1) (CXXC-type zinc finger protein 7) (Lysine N-methyltransferase 2A) (KMT2A) (Trithorax-like protein) (Zinc finger protein HRX) [Cleaved into: MLL cleavage product N320 (N-terminal cleavage product of 320 kDa) (p320); MLL cleavage product C180 (C-terminal cleavage product of 180 kDa) (p180)]	MLL
P11388	P11388_T1244	-1.597514983	0.05979812	P11388	TOP2A_HUMAN	DNA topoisomerase 2-alpha (EC 5.99.1.3) (DNA topoisomerase II, alpha isozyme)	TOP2A
O15344	O15344_S96	0.951796144	0.060536364	O15344	TRI18_HUMAN	Midline-1 (EC 6.3.2.-) (Midin) (Midline 1 RING finger protein) (Putative transcription factor XPRF) (RING finger protein 59) (Tripartite motif-containing protein 18)	MID1
Q13435	Q13435_T780	2.851325156	0.060897098	Q13435	SF3B2_HUMAN	Splicing factor 3B subunit 2 (Pre-mRNA-splicing factor SF3b 145 kDa subunit) (SF3b145) (SF3b150) (Spliceosome-associated protein 145) (SAP 145)	SF3B2
Q9C0C2	Q9C0C2_S872	1.332057242	0.061021194	Q9C0C2	TB182_HUMAN	182 kDa tankyrase-1-binding protein	TNKS1BP1
Q6WKZ4	Q6WKZ4_S435	-3.508079645	0.061044528	Q6WKZ4	RFIP1_HUMAN	Rab11 family-interacting protein 1 (Rab11-FIP1) (Rab-coupling protein)	RAB11FIP1
Q9UN70	Q9UN70_S780	-0.502380942	0.061132283	Q9UN70	PCDGK_HUMAN	Protocadherin gamma-C3 (PCDH-gamma-C3) (Protocadherin-2) (Protocadherin-43) (PC-43)	PCDHGC3
Q8TB72	Q8TB72_S587	-2.384721922	0.061292982	Q8TB72	PUM2_HUMAN	Pumilio homolog 2 (Pumilio-2)	PUM2
Q9UQ35	Q9UQ35_T2104	-0.199290435	0.061761316	Q9UQ35	SRRM2_HUMAN	Serine/arginine repetitive matrix protein 2 (300 kDa nuclear matrix antigen) (Serine/arginine-rich splicing factor-related nuclear matrix protein of 300 kDa) (SR-related nuclear matrix protein of 300 kDa) (Ser/Arg-related nuclear matrix protein of 300 kDa) (Splicing coactivator subunit SRm300) (Tax-responsive enhancer element-binding protein 803) (TaxREB803)	SRRM2
P32418	P32418_T287	-2.320159025	0.061798745	P32418	NAC1_HUMAN	Sodium/calcium exchanger 1 (Na(+)/Ca(2+)-exchange protein 1)	SLC8A1
P78527	P78527_S893	-3.218860629	0.06213959	P78527	PRKDC_HUMAN	DNA-dependent protein kinase catalytic subunit (DNA-PK catalytic subunit) (DNA-PKcs) (EC 2.7.11.1) (DNPK1) (p460)	PRKDC
P08559;P29803	P08559_S293,P29803_S291	-0.455269067	0.06314352	P08559;P29803	ODPA_HUMAN;ODPAT_HUMAN	Pyruvate dehydrogenase E1 component subunit alpha, somatic form, mitochondrial (EC 1.2.4.1) (PDHE1-A type I);"Pyruvate dehydrogenase E1 component subunit alpha, testis-specific form, mitochondrial (EC 1.2.4.1) (PDHE1-A type II)"	PDHA1;PDHA2
P48634	P48634_S761	0.565314191	0.063456118	P48634	PRC2A_HUMAN	Protein PRRC2A (HLA-B-associated transcript 2) (Large proline-rich protein BAT2) (Proline-rich and coiled-coil-containing protein 2A) (Protein G2)	PRRC2A
Q9BY44	Q9BY44_S506	0.344398655	0.063563515	Q9BY44	EIF2A_HUMAN	Eukaryotic translation initiation factor 2A (eIF-2A) (65 kDa eukaryotic translation initiation factor 2A)	EIF2A
P78559	P78559_S2106	1.126245465	0.063665477	P78559	MAP1A_HUMAN	Microtubule-associated protein 1A (MAP-1A) (Proliferation-related protein p80) [Cleaved into: MAP1A heavy chain; MAP1 light chain LC2]	MAP1A
O00159	O00159_S408	-0.554171153	0.063700446	O00159	MYO1C_HUMAN	Unconventional myosin-Ic (Myosin I beta) (MMI-beta) (MMIb)	MYO1C
Q9NWH9	Q9NWH9_S289	-0.68335149	0.063764606	Q9NWH9	SLTM_HUMAN	SAFB-like transcription modulator (Modulator of estrogen-induced transcription)	SLTM
Q13547	Q13547_S423	-0.453704295	0.064044528	Q13547	HDAC1_HUMAN	Histone deacetylase 1 (HD1) (EC 3.5.1.98)	HDAC1
Q8WUG5	Q8WUG5_S515	-2.09389988	0.064552273	Q8WUG5	S22AH_HUMAN	Solute carrier family 22 member 17 (24p3 receptor) (24p3R) (Brain-type organic cation transporter) (Lipocalin-2 receptor) (Neutrophil gelatinase-associated lipocalin receptor) (NgalR)	SLC22A17
Q9H307	Q9H307_S658	-0.306438393	0.064571282	Q9H307	PININ_HUMAN	Pinin (140 kDa nuclear and cell adhesion-related phosphoprotein) (Desmosome-associated protein) (Domain-rich serine protein) (DRS protein) (DRSP) (Melanoma metastasis clone A protein) (Nuclear protein SDK3) (SR-like protein)	PNN
P08651	P08651_S323	-1.367745782	0.064624518	P08651	NFIC_HUMAN	Nuclear factor 1 C-type (NF1-C) (Nuclear factor 1/C) (CCAAT-box-binding transcription factor) (CTF) (Nuclear factor I/C) (NF-I/C) (NFI-C) (TGGCA-binding protein)	NFIC
Q12888	Q12888_S1678	-0.928334974	0.064935308	Q12888	TP53B_HUMAN	Tumor suppressor p53-binding protein 1 (53BP1) (p53-binding protein 1) (p53BP1)	TP53BP1
P24928	P24928_S1864	-0.842120754	0.065045232	P24928	RPB1_HUMAN	DNA-directed RNA polymerase II subunit RPB1 (RNA polymerase II subunit B1) (EC 2.7.7.6) (DNA-directed RNA polymerase II subunit A) (DNA-directed RNA polymerase III largest subunit) (RNA-directed RNA polymerase II subunit RPB1) (EC 2.7.7.48)	POLR2A
Q14004	Q14004_T871	-0.633401955	0.065086993	Q14004	CDK13_HUMAN	Cyclin-dependent kinase 13 (EC 2.7.11.22) (EC 2.7.11.23) (CDC2-related protein kinase 5) (Cell division cycle 2-like protein kinase 5) (Cell division protein kinase 13) (hCDK13) (Cholinesterase-related cell division controller)	CDK13
Q96S94	Q96S94_S348	-0.810412178	0.065336449	Q96S94	CCNL2_HUMAN	Cyclin-L2 (Paneth cell-enhanced expression protein)	CCNL2
P60709;Q6S8J3;P63261	P60709_S233,Q6S8J3_S933,P63261_S233	0.509434137	0.06533761	P60709;P63261;Q6S8J3	ACTB_HUMAN;ACTG_HUMAN;POTEE_HUMAN	Actin, cytoplasmic 1 (Beta-actin) [Cleaved into: Actin, cytoplasmic 1, N-terminally processed];"Actin, cytoplasmic 2 (Gamma-actin) [Cleaved into: Actin, cytoplasmic 2, N-terminally processed]";"POTE ankyrin domain family member E (ANKRD26-like family C member 1A) (Prostate, ovary, testis-expressed protein on chromosome 2) (POTE-2)"	ACTB;ACTG1;POTEE
Q7Z589	Q7Z589_S209	-0.309118712	0.065636772	Q7Z589	EMSY_HUMAN	Protein EMSY	EMSY
P53355	P53355_S319	0.808612385	0.065662603	P53355	DAPK1_HUMAN	Death-associated protein kinase 1 (DAP kinase 1) (EC 2.7.11.1)	DAPK1
Q9UHB6	Q9UHB6_S604	0.98516537	0.065740043	Q9UHB6	LIMA1_HUMAN	LIM domain and actin-binding protein 1 (Epithelial protein lost in neoplasm)	LIMA1
Q8NDT2	Q8NDT2_S267	-1.40536913	0.065844942	Q8NDT2	RB15B_HUMAN	Putative RNA-binding protein 15B (One-twenty two protein 3) (HuOTT3) (RNA-binding motif protein 15B)	RBM15B
Q9Y2W1	Q9Y2W1_S747	-0.390137602	0.066084776	Q9Y2W1	TR150_HUMAN	Thyroid hormone receptor-associated protein 3 (Thyroid hormone receptor-associated protein complex 150 kDa component) (Trap150)	THRAP3
O43166	O43166_S1365	3.22444069	0.06617052	O43166	SI1L1_HUMAN	Signal-induced proliferation-associated 1-like protein 1 (SIPA1-like protein 1) (High-risk human papilloma viruses E6 oncoproteins targeted protein 1) (E6-targeted protein 1)	SIPA1L1
P53355	P53355_S289	0.634169559	0.066210075	P53355	DAPK1_HUMAN	Death-associated protein kinase 1 (DAP kinase 1) (EC 2.7.11.1)	DAPK1
P06748	P06748_T199	0.767530523	0.066249935	P06748	NPM_HUMAN	Nucleophosmin (NPM) (Nucleolar phosphoprotein B23) (Nucleolar protein NO38) (Numatrin)	NPM1
P78559	P78559_S2664	0.747867713	0.066273291	P78559	MAP1A_HUMAN	Microtubule-associated protein 1A (MAP-1A) (Proliferation-related protein p80) [Cleaved into: MAP1A heavy chain; MAP1 light chain LC2]	MAP1A
P78559	P78559_S986	0.797509762	0.066405779	P78559	MAP1A_HUMAN	Microtubule-associated protein 1A (MAP-1A) (Proliferation-related protein p80) [Cleaved into: MAP1A heavy chain; MAP1 light chain LC2]	MAP1A
Q96PK6	Q96PK6_S618	1.459505682	0.066494925	Q96PK6	RBM14_HUMAN	RNA-binding protein 14 (Paraspeckle protein 2) (PSP2) (RNA-binding motif protein 14) (RRM-containing coactivator activator/modulator) (Synaptotagmin-interacting protein) (SYT-interacting protein)	RBM14
Q8IYB3	Q8IYB3_T220	0.118072259	0.066512196	Q8IYB3	SRRM1_HUMAN	Serine/arginine repetitive matrix protein 1 (SR-related nuclear matrix protein of 160 kDa) (SRm160) (Ser/Arg-related nuclear matrix protein)	SRRM1
P49792;Q7Z3J3;A6NKT7;P0DJD0;P0DJD1;Q99666;O14715	P49792_S2454,Q7Z3J3_S1479,A6NKT7_S1479,P0DJD0_S1463,P0DJD1_S1471,Q99666_S1478,O14715_S1478	0.26072599	0.066762776	A6NKT7;O14715;P0DJD0;P0DJD1;P49792;Q7Z3J3;Q99666	RGPD3_HUMAN;RGPD8_HUMAN;RGPD1_HUMAN;RGPD2_HUMAN;RBP2_HUMAN;RGPD4_HUMAN;RGPD5_HUMAN	RanBP2-like and GRIP domain-containing protein 3;RANBP2-like and GRIP domain-containing protein 8 (Ran-binding protein 2-like 3) (RanBP2-like 3) (RanBP2L3);RANBP2-like and GRIP domain-containing protein 1 (Ran-binding protein 2-like 6) (RanBP2-like 6) (RanBP2L6);RANBP2-like and GRIP domain-containing protein 2 (Ran-binding protein 2-like 2) (RanBP2-like 2) (RanBP2L2);E3 SUMO-protein ligase RanBP2…	RGPD3;RGPD8;RGPD1;RGPD2;RANBP2;RGPD4;RGPD5
Q8WZ73	Q8WZ73_S240	-1.227887088	0.066787203	Q8WZ73	RFFL_HUMAN	E3 ubiquitin-protein ligase rififylin (EC 6.3.2.-) (Caspase regulator CARP2) (Caspases-8 and -10-associated RING finger protein 2) (CARP-2) (FYVE-RING finger protein Sakura) (Fring) (RING finger and FYVE-like domain-containing protein 1) (RING finger protein 189) (RING finger protein 34-like)	RFFL
Q03111	Q03111_S475	-0.865791451	0.066876499	Q03111	ENL_HUMAN	Protein ENL (YEATS domain-containing protein 1)	MLLT1
Q13796	Q13796_S1036	-0.636692987	0.067283172	Q13796	SHRM2_HUMAN	Protein Shroom2 (Apical-like protein) (Protein APXL)	SHROOM2
Q8N3V7	Q8N3V7_S501	2.470363497	0.068089487	Q8N3V7	SYNPO_HUMAN	Synaptopodin	SYNPO
P38159	P38159_S329	1.169327986	0.068732834	P38159	RBMX_HUMAN	RNA-binding motif protein, X chromosome (Glycoprotein p43) (Heterogeneous nuclear ribonucleoprotein G) (hnRNP G) [Cleaved into: RNA-binding motif protein, X chromosome, N-terminally processed]	RBMX
O95817	O95817_S385	1.72328115	0.068816203	O95817	BAG3_HUMAN	BAG family molecular chaperone regulator 3 (BAG-3) (Bcl-2-associated athanogene 3) (Bcl-2-binding protein Bis) (Docking protein CAIR-1)	BAG3
Q6NYC8	Q6NYC8_S195	1.231152545	0.068875822	Q6NYC8	PPR18_HUMAN	Phostensin (Protein phosphatase 1 F-actin cytoskeleton-targeting subunit) (Protein phosphatase 1 regulatory subunit 18)	PPP1R18
A7MBM2	A7MBM2_S1252	-0.264221865	0.06899933	A7MBM2	DISP2_HUMAN	Protein dispatched homolog 2	DISP2
Q9UQ35	Q9UQ35_S1822	-1.171787119	0.069316183	Q9UQ35	SRRM2_HUMAN	Serine/arginine repetitive matrix protein 2 (300 kDa nuclear matrix antigen) (Serine/arginine-rich splicing factor-related nuclear matrix protein of 300 kDa) (SR-related nuclear matrix protein of 300 kDa) (Ser/Arg-related nuclear matrix protein of 300 kDa) (Splicing coactivator subunit SRm300) (Tax-responsive enhancer element-binding protein 803) (TaxREB803)	SRRM2
P42356	P42356_T197	-0.189089543	0.06968991	P42356	PI4KA_HUMAN	Phosphatidylinositol 4-kinase alpha (PI4-kinase alpha) (PI4K-alpha) (PtdIns-4-kinase alpha) (EC 2.7.1.67)	PI4KA
Q5T200	Q5T200_T364	-0.371613675	0.070100509	Q5T200	ZC3HD_HUMAN	Zinc finger CCCH domain-containing protein 13	ZC3H13
Q8N7R7	Q8N7R7_S342	-0.683651969	0.070186102	Q8N7R7	CCYL1_HUMAN	Cyclin-Y-like protein 1	CCNYL1
Q9NPG3	Q9NPG3_S493	-0.626081506	0.070422327	Q9NPG3	UBN1_HUMAN	Ubinuclein-1 (HIRA-binding protein) (Protein VT4) (Ubiquitously expressed nuclear protein)	UBN1
Q8TF47	Q8TF47_S539	-1.466122133	0.070607126	Q8TF47	ZFP90_HUMAN	Zinc finger protein 90 homolog (Zfp-90) (Zinc finger protein 756)	ZFP90
Q9H1E3	Q9H1E3_S214	1.080782791	0.070907127	Q9H1E3	NUCKS_HUMAN	Nuclear ubiquitous casein and cyclin-dependent kinase substrate 1 (P1)	NUCKS1
Q96T37	Q96T37_S765	-0.621907284	0.071214863	Q96T37	RBM15_HUMAN	Putative RNA-binding protein 15 (One-twenty two protein 1) (RNA-binding motif protein 15)	RBM15
Q13098	Q13098_S474	-0.405028409	0.071275677	Q13098	CSN1_HUMAN	COP9 signalosome complex subunit 1 (SGN1) (Signalosome subunit 1) (G protein pathway suppressor 1) (GPS-1) (JAB1-containing signalosome subunit 1) (Protein MFH)	GPS1
P08621	P08621_S226	-0.619315818	0.071303318	P08621	RU17_HUMAN	U1 small nuclear ribonucleoprotein 70 kDa (U1 snRNP 70 kDa) (U1-70K) (snRNP70)	SNRNP70
Q5SNT2	Q5SNT2_S441	-0.622054023	0.071806584	Q5SNT2	TM201_HUMAN	Transmembrane protein 201 (Spindle-associated membrane protein 1)	TMEM201
P49792	P49792_S1509	-5.306967973	0.073078677	P49792	RBP2_HUMAN	E3 SUMO-protein ligase RanBP2 (EC 6.3.2.-) (358 kDa nucleoporin) (Nuclear pore complex protein Nup358) (Nucleoporin Nup358) (Ran-binding protein 2) (RanBP2) (p270) [Includes: Putative peptidyl-prolyl cis-trans isomerase (PPIase) (EC 5.2.1.8) (Rotamase)]	RANBP2
Q5T200	Q5T200_S77	-0.65218761	0.073114595	Q5T200	ZC3HD_HUMAN	Zinc finger CCCH domain-containing protein 13	ZC3H13
O94762	O94762_S815	-0.484659017	0.073145785	O94762	RECQ5_HUMAN	ATP-dependent DNA helicase Q5 (EC 3.6.4.12) (DNA helicase, RecQ-like type 5) (RecQ5) (RecQ protein-like 5)	RECQL5
Q9BXB4	Q9BXB4_S181	1.551332333	0.073298854	Q9BXB4	OSB11_HUMAN	Oxysterol-binding protein-related protein 11 (ORP-11) (OSBP-related protein 11)	OSBPL11
Q9Y6Q9	Q9Y6Q9_S1330	-0.795097856	0.073743013	Q9Y6Q9	NCOA3_HUMAN	Nuclear receptor coactivator 3 (NCoA-3) (EC 2.3.1.48) (ACTR) (Amplified in breast cancer 1 protein) (AIB-1) (CBP-interacting protein) (pCIP) (Class E basic helix-loop-helix protein 42) (bHLHe42) (Receptor-associated coactivator 3) (RAC-3) (Steroid receptor coactivator protein 3) (SRC-3) (Thyroid hormone receptor activator molecule 1) (TRAM-1)	NCOA3
O00264	O00264_S181	-0.934348533	0.073863154	O00264	PGRC1_HUMAN	Membrane-associated progesterone receptor component 1 (mPR)	PGRMC1
Q8NFC6	Q8NFC6_S266	-0.736221224	0.07417675	Q8NFC6	BD1L1_HUMAN	Biorientation of chromosomes in cell division protein 1-like 1 (Protein FAM44A)	BOD1L1
Q6A1A2;O15530	Q6A1A2_S214,O15530_S241	-0.592215005	0.074267941	O15530;Q6A1A2	PDPK1_HUMAN;PDPK2_HUMAN	3-phosphoinositide-dependent protein kinase 1 (hPDK1) (EC 2.7.11.1);Putative 3-phosphoinositide-dependent protein kinase 2 (EC 2.7.11.1)	PDPK1;PDPK2
Q00839	Q00839_S26	-0.812861396	0.074470008	Q00839	HNRPU_HUMAN	Heterogeneous nuclear ribonucleoprotein U (hnRNP U) (Scaffold attachment factor A) (SAF-A) (p120) (pp120)	HNRNPU
Q9HCK8	Q9HCK8_S2048	0.505261851	0.074966065	Q9HCK8	CHD8_HUMAN	Chromodomain-helicase-DNA-binding protein 8 (CHD-8) (EC 3.6.4.12) (ATP-dependent helicase CHD8) (Helicase with SNF2 domain 1)	CHD8
Q99700	Q99700_S684	1.914121037	0.075357396	Q99700	ATX2_HUMAN	Ataxin-2 (Spinocerebellar ataxia type 2 protein) (Trinucleotide repeat-containing gene 13 protein)	ATXN2
Q92576	Q92576_S283	-0.469824312	0.075569542	Q92576	PHF3_HUMAN	PHD finger protein 3	PHF3
Q9UEY8	Q9UEY8_S681	0.850779849	0.075724262	Q9UEY8	ADDG_HUMAN	Gamma-adducin (Adducin-like protein 70)	ADD3
O15014	O15014_S804	-1.054034922	0.075821789	O15014	ZN609_HUMAN	Zinc finger protein 609	ZNF609
Q9UHB7	Q9UHB7_S836	-0.191167075	0.075988997	Q9UHB7	AFF4_HUMAN	AF4/FMR2 family member 4 (ALL1-fused gene from chromosome 5q31 protein) (Protein AF-5q31) (Major CDK9 elongation factor-associated protein)	AFF4
O60245	O60245_S974	-0.277530157	0.076223125	O60245	PCDH7_HUMAN	Protocadherin-7 (Brain-heart protocadherin) (BH-Pcdh)	PCDH7
P29590	P29590_S480	-1.048686716	0.076253283	P29590	PML_HUMAN	Protein PML (Promyelocytic leukemia protein) (RING finger protein 71) (Tripartite motif-containing protein 19)	PML
O76024	O76024_S238	-0.301105261	0.076467706	O76024	WFS1_HUMAN	Wolframin	WFS1
Q86T03	Q86T03_S162	-0.77247013	0.076649297	Q86T03	TM55B_HUMAN	Transmembrane protein 55B (EC 3.1.3.78) (PtdIns-4,5-P2 4-Ptase I) (Type I phosphatidylinositol 4,5-bisphosphate 4-phosphatase)	TMEM55B
Q12888	Q12888_S1634	-1.02362568	0.076661053	Q12888	TP53B_HUMAN	Tumor suppressor p53-binding protein 1 (53BP1) (p53-binding protein 1) (p53BP1)	TP53BP1
P0CW22;P08708	P0CW22_S113,P08708_S113	1.035632803	0.078031696	P08708;P0CW22	RS17_HUMAN;RS17L_HUMAN	40S ribosomal protein S17;40S ribosomal protein S17-like	RPS17;RPS17L
O95810	O95810_S366	-2.021005224	0.078225486	O95810	SDPR_HUMAN	Serum deprivation-response protein (Cavin-2) (PS-p68) (Phosphatidylserine-binding protein)	SDPR
Q8WU20	Q8WU20_S365	-0.590781858	0.079235371	Q8WU20	FRS2_HUMAN	Fibroblast growth factor receptor substrate 2 (FGFR substrate 2) (FGFR-signaling adaptor SNT) (Suc1-associated neurotrophic factor target 1) (SNT-1)	FRS2
Q96S55	Q96S55_S153	-0.405911006	0.07933589	Q96S55	WRIP1_HUMAN	ATPase WRNIP1 (Werner helicase-interacting protein 1)	WRNIP1
Q15149	Q15149_S149	0.880768211	0.079394269	Q15149	PLEC_HUMAN	Plectin (PCN) (PLTN) (Hemidesmosomal protein 1) (HD1) (Plectin-1)	PLEC
P11137	P11137_S833	-1.779235506	0.079545829	P11137	MAP2_HUMAN	Microtubule-associated protein 2 (MAP-2)	MAP2
Q9C0C2	Q9C0C2_S1545	-0.82341213	0.0803889	Q9C0C2	TB182_HUMAN	182 kDa tankyrase-1-binding protein	TNKS1BP1
Q9Y2V2	Q9Y2V2_S52	0.468347865	0.080430325	Q9Y2V2	CHSP1_HUMAN	Calcium-regulated heat stable protein 1 (Calcium-regulated heat-stable protein of 24 kDa) (CRHSP-24)	CARHSP1
O75376	O75376_T2097	-0.491783399	0.080715033	O75376	NCOR1_HUMAN	Nuclear receptor corepressor 1 (N-CoR) (N-CoR1)	NCOR1
P50613	P50613_S164	0.443160071	0.081356313	P50613	CDK7_HUMAN	Cyclin-dependent kinase 7 (EC 2.7.11.22) (EC 2.7.11.23) (39 kDa protein kinase) (p39 Mo15) (CDK-activating kinase 1) (Cell division protein kinase 7) (Serine/threonine-protein kinase 1) (TFIIH basal transcription factor complex kinase subunit)	CDK7
Q9Y6M7	Q9Y6M7_S242	0.361759791	0.081613994	Q9Y6M7	S4A7_HUMAN	Sodium bicarbonate cotransporter 3 (Sodium bicarbonate cotransporter 2) (Sodium bicarbonate cotransporter 2b) (Bicarbonate transporter) (Solute carrier family 4 member 7)	SLC4A7
Q9C0C2	Q9C0C2_S1383	0.655824298	0.0817804	Q9C0C2	TB182_HUMAN	182 kDa tankyrase-1-binding protein	TNKS1BP1
Q12888	Q12888_S1317	-0.671551867	0.082140208	Q12888	TP53B_HUMAN	Tumor suppressor p53-binding protein 1 (53BP1) (p53-binding protein 1) (p53BP1)	TP53BP1
P48681	P48681_T338	1.440053917	0.082299769	P48681	NEST_HUMAN	Nestin	NES
P62888	P62888_S10	-1.118583002	0.082546164	P62888	RL30_HUMAN	60S ribosomal protein L30	RPL30
Q14814	Q14814_S251	-0.810029292	0.082585617	Q14814	MEF2D_HUMAN	Myocyte-specific enhancer factor 2D	MEF2D
P20700;Q03252	P20700_S393,Q03252_S387	-0.353069461	0.082886041	P20700;Q03252	LMNB1_HUMAN;LMNB2_HUMAN	Lamin-B1;Lamin-B2	LMNB1;LMNB2
Q8IWS0	Q8IWS0_S155	0.724712621	0.082939667	Q8IWS0	PHF6_HUMAN	PHD finger protein 6 (PHD-like zinc finger protein)	PHF6
P63208	P63208_T131	0.63018607	0.083113221	P63208	SKP1_HUMAN	S-phase kinase-associated protein 1 (Cyclin-A/CDK2-associated protein p19) (Organ of Corti protein 2) (OCP-2) (Organ of Corti protein II) (OCP-II) (RNA polymerase II elongation factor-like protein) (SIII) (Transcription elongation factor B) (p19A) (p19skp1)	SKP1
Q5VTL8	Q5VTL8_S473,Q5VTL8_S475	-0.675983721	0.083171964	Q5VTL8	PR38B_HUMAN	Pre-mRNA-splicing factor 38B (Sarcoma antigen NY-SAR-27)	PRPF38B
Q9H4L4	Q9H4L4_S169	-0.106235501	0.083177321	Q9H4L4	SENP3_HUMAN	Sentrin-specific protease 3 (EC 3.4.22.68) (SUMO-1-specific protease 3) (Sentrin/SUMO-specific protease SENP3)	SENP3
P78524	P78524_T360,P78524_S368	1.167606232	0.083227565	P78524	ST5_HUMAN	Suppression of tumorigenicity 5 protein (DENN domain-containing protein 2B) (HeLa tumor suppression 1)	ST5
O15061	O15061_S1106	0.732156701	0.083399061	O15061	SYNEM_HUMAN	Synemin (Desmuslin)	SYNM
Q9H1E3	Q9H1E3_S79	1.003060909	0.083425138	Q9H1E3	NUCKS_HUMAN	Nuclear ubiquitous casein and cyclin-dependent kinase substrate 1 (P1)	NUCKS1
P62995	P62995_T201	-0.594219381	0.083524852	P62995	TRA2B_HUMAN	Transformer-2 protein homolog beta (TRA-2 beta) (TRA2-beta) (hTRA2-beta) (Splicing factor, arginine/serine-rich 10) (Transformer-2 protein homolog B)	TRA2B
Q96T58	Q96T58_S727	-0.554984599	0.083590828	Q96T58	MINT_HUMAN	Msx2-interacting protein (SMART/HDAC1-associated repressor protein) (SPEN homolog)	SPEN
Q96JM3	Q96JM3_S405	-0.624159794	0.083868001	Q96JM3	CHAP1_HUMAN	Chromosome alignment-maintaining phosphoprotein 1 (Zinc finger protein 828)	CHAMP1
O95772	O95772_S39	0.35623193	0.084665764	O95772	MENTO_HUMAN	MLN64 N-terminal domain homolog (STARD3 N-terminal-like protein)	STARD3NL
Q13523	Q13523_S354,Q13523_S356	-0.294634578	0.084706117	Q13523	PRP4B_HUMAN	Serine/threonine-protein kinase PRP4 homolog (EC 2.7.11.1) (PRP4 kinase) (PRP4 pre-mRNA-processing factor 4 homolog)	PRPF4B
Q9UEY8	Q9UEY8_S42	0.99475939	0.084855798	Q9UEY8	ADDG_HUMAN	Gamma-adducin (Adducin-like protein 70)	ADD3
O75533	O75533_T223	-0.77982137	0.084857388	O75533	SF3B1_HUMAN	Splicing factor 3B subunit 1 (Pre-mRNA-splicing factor SF3b 155 kDa subunit) (SF3b155) (Spliceosome-associated protein 155) (SAP 155)	SF3B1
Q9Y618	Q9Y618_S2214	1.794207458	0.085082281	Q9Y618	NCOR2_HUMAN	Nuclear receptor corepressor 2 (N-CoR2) (CTG repeat protein 26) (SMAP270) (Silencing mediator of retinoic acid and thyroid hormone receptor) (SMRT) (T3 receptor-associating factor) (TRAC) (Thyroid-, retinoic-acid-receptor-associated corepressor)	NCOR2
Q8IYB3	Q8IYB3_S769	0.365787019	0.085187465	Q8IYB3	SRRM1_HUMAN	Serine/arginine repetitive matrix protein 1 (SR-related nuclear matrix protein of 160 kDa) (SRm160) (Ser/Arg-related nuclear matrix protein)	SRRM1
Q13443	Q13443_T761	1.246074939	0.085260267	Q13443	ADAM9_HUMAN	Disintegrin and metalloproteinase domain-containing protein 9 (ADAM 9) (EC 3.4.24.-) (Cellular disintegrin-related protein) (Meltrin-gamma) (Metalloprotease/disintegrin/cysteine-rich protein 9) (Myeloma cell metalloproteinase)	ADAM9
P46013	P46013_S357	-1.066978713	0.085314325	P46013	KI67_HUMAN	Antigen KI-67	MKI67
Q9UQ35	Q9UQ35_S1911,Q9UQ35_S1913,Q9UQ35_S1916	-0.851764925	0.085726178	Q9UQ35	SRRM2_HUMAN	Serine/arginine repetitive matrix protein 2 (300 kDa nuclear matrix antigen) (Serine/arginine-rich splicing factor-related nuclear matrix protein of 300 kDa) (SR-related nuclear matrix protein of 300 kDa) (Ser/Arg-related nuclear matrix protein of 300 kDa) (Splicing coactivator subunit SRm300) (Tax-responsive enhancer element-binding protein 803) (TaxREB803)	SRRM2
P08670	P08670_S56	2.437323259	0.08577819	P08670	VIME_HUMAN	Vimentin	VIM
Q9BRQ6	Q9BRQ6_S13	-2.548651985	0.085838431	Q9BRQ6	CHCH6_HUMAN	Coiled-coil-helix-coiled-coil-helix domain-containing protein 6, mitochondrial (Coiled coil helix cristae morphology protein 1)	CHCHD6
Q9Y2D5	Q9Y2D5_S154	2.294223771	0.08598332	Q9Y2D5	AKAP2_HUMAN	A-kinase anchor protein 2 (AKAP-2) (AKAP-KL) (Protein kinase A-anchoring protein 2) (PRKA2)	AKAP2
Q03252	Q03252_S17	-0.66004364	0.086186137	Q03252	LMNB2_HUMAN	Lamin-B2	LMNB2
Q86U90	Q86U90_S37	0.332741205	0.086207888	Q86U90	YRDC_HUMAN	YrdC domain-containing protein, mitochondrial (Dopamine receptor-interacting protein 3) (Ischemia/reperfusion-inducible protein homolog) (hIRIP)	YRDC
P53396	P53396_S455	-0.386123907	0.086463714	P53396	ACLY_HUMAN	ATP-citrate synthase (EC 2.3.3.8) (ATP-citrate (pro-S-)-lyase) (ACL) (Citrate cleavage enzyme)	ACLY
Q96PK6	Q96PK6_T572	-1.055763743	0.086639479	Q96PK6	RBM14_HUMAN	RNA-binding protein 14 (Paraspeckle protein 2) (PSP2) (RNA-binding motif protein 14) (RRM-containing coactivator activator/modulator) (Synaptotagmin-interacting protein) (SYT-interacting protein)	RBM14
Q13330	Q13330_S576	-0.88995265	0.086662717	Q13330	MTA1_HUMAN	Metastasis-associated protein MTA1	MTA1
Q14847	Q14847_S146	-2.217497889	0.087017408	Q14847	LASP1_HUMAN	LIM and SH3 domain protein 1 (LASP-1) (Metastatic lymph node gene 50 protein) (MLN 50)	LASP1
Q9Y618	Q9Y618_S1981	0.72578793	0.087098174	Q9Y618	NCOR2_HUMAN	Nuclear receptor corepressor 2 (N-CoR2) (CTG repeat protein 26) (SMAP270) (Silencing mediator of retinoic acid and thyroid hormone receptor) (SMRT) (T3 receptor-associating factor) (TRAC) (Thyroid-, retinoic-acid-receptor-associated corepressor)	NCOR2
Q05519	Q05519_T325	0.854211463	0.087274502	Q05519	SRS11_HUMAN	Serine/arginine-rich splicing factor 11 (Arginine-rich 54 kDa nuclear protein) (p54) (Splicing factor, arginine/serine-rich 11)	SRSF11
Q9UQ35	Q9UQ35_S836,Q9UQ35_S837	1.249784365	0.08766869	Q9UQ35	SRRM2_HUMAN	Serine/arginine repetitive matrix protein 2 (300 kDa nuclear matrix antigen) (Serine/arginine-rich splicing factor-related nuclear matrix protein of 300 kDa) (SR-related nuclear matrix protein of 300 kDa) (Ser/Arg-related nuclear matrix protein of 300 kDa) (Splicing coactivator subunit SRm300) (Tax-responsive enhancer element-binding protein 803) (TaxREB803)	SRRM2
Q96S94	Q96S94_S369	-0.062573991	0.087724109	Q96S94	CCNL2_HUMAN	Cyclin-L2 (Paneth cell-enhanced expression protein)	CCNL2
O43166	O43166_S1433	-0.689509205	0.088023479	O43166	SI1L1_HUMAN	Signal-induced proliferation-associated 1-like protein 1 (SIPA1-like protein 1) (High-risk human papilloma viruses E6 oncoproteins targeted protein 1) (E6-targeted protein 1)	SIPA1L1
Q8WVR3	Q8WVR3_S495	0.714817378	0.088404714	Q8WVR3	CG043_HUMAN	Uncharacterized protein C7orf43	C7orf43
P38432	P38432_T122	0.9850133	0.088484525	P38432	COIL_HUMAN	Coilin (p80)	COIL
Q13263	Q13263_S19	0.794399377	0.088529461	Q13263	TIF1B_HUMAN	Transcription intermediary factor 1-beta (TIF1-beta) (E3 SUMO-protein ligase TRIM28) (EC 6.3.2.-) (KRAB-associated protein 1) (KAP-1) (KRAB-interacting protein 1) (KRIP-1) (Nuclear corepressor KAP-1) (RING finger protein 96) (Tripartite motif-containing protein 28)	TRIM28
Q14980	Q14980_S1225	-2.831931082	0.088609129	Q14980	NUMA1_HUMAN	Nuclear mitotic apparatus protein 1 (NuMA protein) (SP-H antigen)	NUMA1
Q92870	Q92870_T34	0.828020878	0.088710613	Q92870	APBB2_HUMAN	Amyloid beta A4 precursor protein-binding family B member 2 (Protein Fe65-like 1)	APBB2
Q6NZI2	Q6NZI2_S118	-1.121813214	0.088940765	Q6NZI2	PTRF_HUMAN	Polymerase I and transcript release factor (Cavin-1)	PTRF
Q9Y520	Q9Y520_T2682	1.210327501	0.08896898	Q9Y520	PRC2C_HUMAN	Protein PRRC2C (BAT2 domain-containing protein 1) (HBV X-transactivated gene 2 protein) (HBV XAg-transactivated protein 2) (HLA-B-associated transcript 2-like 2) (Proline-rich and coiled-coil-containing protein 2C)	PRRC2C
Q9NYF8	Q9NYF8_S290,Q9NYF8_S297	0.71325966	0.089667019	Q9NYF8	BCLF1_HUMAN	Bcl-2-associated transcription factor 1 (Btf)	BCLAF1
Q96E09	Q96E09_T63	-1.325854662	0.089856945	Q96E09	F122A_HUMAN	Protein FAM122A	FAM122A
Q04637	Q04637_S1185	0.555219152	0.089863915	Q04637	IF4G1_HUMAN	Eukaryotic translation initiation factor 4 gamma 1 (eIF-4-gamma 1) (eIF-4G 1) (eIF-4G1) (p220)	EIF4G1
Q96AQ6	Q96AQ6_S43	-0.752144304	0.08987039	Q96AQ6	PBIP1_HUMAN	Pre-B-cell leukemia transcription factor-interacting protein 1 (Hematopoietic PBX-interacting protein)	PBXIP1
P35611	P35611_S436	2.035390139	0.090279319	P35611	ADDA_HUMAN	Alpha-adducin (Erythrocyte adducin subunit alpha)	ADD1
Q8TF01	Q8TF01_S211	-0.227653232	0.09041408	Q8TF01	PNISR_HUMAN	Arginine/serine-rich protein PNISR (PNN-interacting serine/arginine-rich protein) (SR-related protein) (SR-rich protein) (Serine/arginine-rich-splicing regulatory protein 130) (SRrp130) (Splicing factor, arginine/serine-rich 130) (Splicing factor, arginine/serine-rich 18)	PNISR
Q15884	Q15884_S440	0.633007976	0.090754136	Q15884	F1892_HUMAN	Protein FAM189A2 (Protein X123)	FAM189A2
P04792	P04792_S82	0.607654793	0.091329564	P04792	HSPB1_HUMAN	Heat shock protein beta-1 (HspB1) (28 kDa heat shock protein) (Estrogen-regulated 24 kDa protein) (Heat shock 27 kDa protein) (HSP 27) (Stress-responsive protein 27) (SRP27)	HSPB1
Q9P2F8	Q9P2F8_S1488	-0.979346152	0.091420541	Q9P2F8	SI1L2_HUMAN	Signal-induced proliferation-associated 1-like protein 2 (SIPA1-like protein 2)	SIPA1L2
O14497	O14497_S363	-1.185983283	0.092053221	O14497	ARI1A_HUMAN	AT-rich interactive domain-containing protein 1A (ARID domain-containing protein 1A) (B120) (BRG1-associated factor 250) (BAF250) (BRG1-associated factor 250a) (BAF250A) (Osa homolog 1) (hOSA1) (SWI-like protein) (SWI/SNF complex protein p270) (SWI/SNF-related, matrix-associated, actin-dependent regulator of chromatin subfamily F member 1) (hELD)	ARID1A
O00499	O00499_S331	0.670393534	0.092595217	O00499	BIN1_HUMAN	Myc box-dependent-interacting protein 1 (Amphiphysin II) (Amphiphysin-like protein) (Box-dependent myc-interacting protein 1) (Bridging integrator 1)	BIN1
Q14135	Q14135_S103	-0.73115599	0.092693623	Q14135	VGLL4_HUMAN	Transcription cofactor vestigial-like protein 4 (Vgl-4)	VGLL4
Q06710	Q06710_T166	-2.223377817	0.093055682	Q06710	PAX8_HUMAN	Paired box protein Pax-8	PAX8
Q9Y5S2	Q9Y5S2_S481	-0.369278588	0.093325129	Q9Y5S2	MRCKB_HUMAN	Serine/threonine-protein kinase MRCK beta (EC 2.7.11.1) (CDC42-binding protein kinase beta) (CDC42BP-beta) (DMPK-like beta) (Myotonic dystrophy kinase-related CDC42-binding kinase beta) (MRCK beta) (Myotonic dystrophy protein kinase-like beta)	CDC42BPB
P54253	P54253_S775	-0.160600613	0.09355876	P54253	ATX1_HUMAN	Ataxin-1 (Spinocerebellar ataxia type 1 protein)	ATXN1
Q13427	Q13427_S687	-0.254117489	0.093605796	Q13427	PPIG_HUMAN	Peptidyl-prolyl cis-trans isomerase G (PPIase G) (Peptidyl-prolyl isomerase G) (EC 5.2.1.8) (CASP10) (Clk-associating RS-cyclophilin) (CARS-Cyp) (CARS-cyclophilin) (SR-cyclophilin) (SR-cyp) (SRcyp) (Cyclophilin G) (Rotamase G)	PPIG
Q5T200	Q5T200_S346,Q5T200_S348	0.320543209	0.093639198	Q5T200	ZC3HD_HUMAN	Zinc finger CCCH domain-containing protein 13	ZC3H13
Q9UDY2	Q9UDY2_S966	-1.607503496	0.093740731	Q9UDY2	ZO2_HUMAN	Tight junction protein ZO-2 (Tight junction protein 2) (Zona occludens protein 2) (Zonula occludens protein 2)	TJP2
Q69YN4	Q69YN4_S1578	1.221611706	0.093782019	Q69YN4	VIR_HUMAN	Protein virilizer homolog	KIAA1429
Q86YS7	Q86YS7_S852	0.746311233	0.094066301	Q86YS7	C2CD5_HUMAN	C2 domain-containing protein 5 (C2 domain-containing phosphoprotein of 138 kDa)	C2CD5
Q9NQW6	Q9NQW6_S65	-1.48135798	0.094145362	Q9NQW6	ANLN_HUMAN	Actin-binding protein anillin	ANLN
P29590	P29590_S527	-0.246274067	0.094274712	P29590	PML_HUMAN	Protein PML (Promyelocytic leukemia protein) (RING finger protein 71) (Tripartite motif-containing protein 19)	PML
P21333	P21333_S1459	1.085345067	0.094415046	P21333	FLNA_HUMAN	Filamin-A (FLN-A) (Actin-binding protein 280) (ABP-280) (Alpha-filamin) (Endothelial actin-binding protein) (Filamin-1) (Non-muscle filamin)	FLNA
Q8IYB3	Q8IYB3_S696	-1.833058283	0.094586439	Q8IYB3	SRRM1_HUMAN	Serine/arginine repetitive matrix protein 1 (SR-related nuclear matrix protein of 160 kDa) (SRm160) (Ser/Arg-related nuclear matrix protein)	SRRM1
P08670	P08670_S39	-1.405934538	0.095079136	P08670	VIME_HUMAN	Vimentin	VIM
Q96S66	Q96S66_S438	-0.442871826	0.095131353	Q96S66	CLCC1_HUMAN	Chloride channel CLIC-like protein 1 (Mid-1-related chloride channel protein 1)	CLCC1
P28715	P28715_S384	-0.645360832	0.095702159	P28715	ERCC5_HUMAN	DNA repair protein complementing XP-G cells (EC 3.1.-.-) (DNA excision repair protein ERCC-5) (Xeroderma pigmentosum group G-complementing protein)	ERCC5
P11831	P11831_S224	0.519648762	0.095816801	P11831	SRF_HUMAN	Serum response factor (SRF)	SRF
Q9H307	Q9H307_S692,Q9H307_S694	0.49501656	0.095843687	Q9H307	PININ_HUMAN	Pinin (140 kDa nuclear and cell adhesion-related phosphoprotein) (Desmosome-associated protein) (Domain-rich serine protein) (DRS protein) (DRSP) (Melanoma metastasis clone A protein) (Nuclear protein SDK3) (SR-like protein)	PNN
Q9BWX5	Q9BWX5_S313	0.453807115	0.09604253	Q9BWX5	GATA5_HUMAN	Transcription factor GATA-5 (GATA-binding factor 5)	GATA5
O75376	O75376_S2151	-1.207191704	0.096175734	O75376	NCOR1_HUMAN	Nuclear receptor corepressor 1 (N-CoR) (N-CoR1)	NCOR1
Q09666	Q09666_S210	1.04234523	0.096185286	Q09666	AHNK_HUMAN	Neuroblast differentiation-associated protein AHNAK (Desmoyokin)	AHNAK
O60504	O60504_S530	1.246809393	0.096359029	O60504	VINEX_HUMAN	Vinexin (SH3-containing adapter molecule 1) (SCAM-1) (Sorbin and SH3 domain-containing protein 3)	SORBS3
Q86YV5	Q86YV5_S907	0.809881446	0.096696512	Q86YV5	SG223_HUMAN	Tyrosine-protein kinase SgK223 (EC 2.7.10.2) (Sugen kinase 223)	SGK223
P67809	P67809_S165	0.906761165	0.096718293	P67809	YBOX1_HUMAN	Nuclease-sensitive element-binding protein 1 (CCAAT-binding transcription factor I subunit A) (CBF-A) (DNA-binding protein B) (DBPB) (Enhancer factor I subunit A) (EFI-A) (Y-box transcription factor) (Y-box-binding protein 1) (YB-1)	YBX1
Q9NTI5	Q9NTI5_S1358	-0.413505216	0.096871984	Q9NTI5	PDS5B_HUMAN	Sister chromatid cohesion protein PDS5 homolog B (Androgen-induced proliferation inhibitor) (Androgen-induced prostate proliferative shutoff-associated protein AS3)	PDS5B
Q8NDT2	Q8NDT2_S609	-0.599701959	0.096887124	Q8NDT2	RB15B_HUMAN	Putative RNA-binding protein 15B (One-twenty two protein 3) (HuOTT3) (RNA-binding motif protein 15B)	RBM15B
Q7Z417	Q7Z417_S230	-0.522054662	0.096992919	Q7Z417	NUFP2_HUMAN	Nuclear fragile X mental retardation-interacting protein 2 (82 kDa FMRP-interacting protein) (82-FIP) (Cell proliferation-inducing gene 1 protein) (FMRP-interacting protein 2)	NUFIP2
Q9BU76	Q9BU76_S177	-0.562622095	0.097910482	Q9BU76	MMTA2_HUMAN	Multiple myeloma tumor-associated protein 2 (hMMTAG2)	MMTAG2
Q86YV5	Q86YV5_S148	0.64125537	0.097979184	Q86YV5	SG223_HUMAN	Tyrosine-protein kinase SgK223 (EC 2.7.10.2) (Sugen kinase 223)	SGK223
Q9BUQ8	Q9BUQ8_S107,Q9BUQ8_S109	-0.189008637	0.09814964	Q9BUQ8	DDX23_HUMAN	Probable ATP-dependent RNA helicase DDX23 (EC 3.6.4.13) (100 kDa U5 snRNP-specific protein) (DEAD box protein 23) (PRP28 homolog) (U5-100kD)	DDX23
Q14978	Q14978_S538	0.505267257	0.098407751	Q14978	NOLC1_HUMAN	Nucleolar and coiled-body phosphoprotein 1 (140 kDa nucleolar phosphoprotein) (Nopp140) (Hepatitis C virus NS5A-transactivated protein 13) (HCV NS5A-transactivated protein 13) (Nucleolar 130 kDa protein) (Nucleolar phosphoprotein p130)	NOLC1
Q9C0B5	Q9C0B5_S427	0.853193567	0.098515068	Q9C0B5	ZDHC5_HUMAN	Palmitoyltransferase ZDHHC5 (EC 2.3.1.-) (Zinc finger DHHC domain-containing protein 5) (DHHC-5) (Zinc finger protein 375)	ZDHHC5
O95785	O95785_S1017	-0.362882077	0.098740362	O95785	WIZ_HUMAN	Protein Wiz (Widely-interspaced zinc finger-containing protein) (Zinc finger protein 803)	WIZ
P52756	P52756_S59	-0.483099411	0.099810349	P52756	RBM5_HUMAN	RNA-binding protein 5 (Protein G15) (Putative tumor suppressor LUCA15) (RNA-binding motif protein 5) (Renal carcinoma antigen NY-REN-9)	RBM5
Q9H0G5	Q9H0G5_S291	2.334979685	0.100214379	Q9H0G5	NSRP1_HUMAN	Nuclear speckle splicing regulatory protein 1 (Coiled-coil domain-containing protein 55) (Nuclear speckle-related protein 70) (NSrp70)	NSRP1
Q12888	Q12888_S830	-1.539879275	0.100634938	Q12888	TP53B_HUMAN	Tumor suppressor p53-binding protein 1 (53BP1) (p53-binding protein 1) (p53BP1)	TP53BP1
O60503	O60503_S373	-1.942071309	0.10120866	O60503	ADCY9_HUMAN	Adenylate cyclase type 9 (EC 4.6.1.1) (ATP pyrophosphate-lyase 9) (Adenylate cyclase type IX) (Adenylyl cyclase 9)	ADCY9
O15085	O15085_S556	0.24726344	0.101758059	O15085	ARHGB_HUMAN	Rho guanine nucleotide exchange factor 11 (PDZ-RhoGEF)	ARHGEF11
P78312	P78312_S1144	0.272662407	0.102159879	P78312	F193A_HUMAN	Protein FAM193A (Protein IT14)	FAM193A
Q9Y520	Q9Y520_S878	0.76172611	0.102171887	Q9Y520	PRC2C_HUMAN	Protein PRRC2C (BAT2 domain-containing protein 1) (HBV X-transactivated gene 2 protein) (HBV XAg-transactivated protein 2) (HLA-B-associated transcript 2-like 2) (Proline-rich and coiled-coil-containing protein 2C)	PRRC2C
Q66K74	Q66K74_S729	0.359448878	0.102530819	Q66K74	MAP1S_HUMAN	Microtubule-associated protein 1S (MAP-1S) (BPY2-interacting protein 1) (Microtubule-associated protein 8) (Variable charge Y chromosome 2-interacting protein 1) (VCY2-interacting protein 1) (VCY2IP-1) [Cleaved into: MAP1S heavy chain; MAP1S light chain]	MAP1S
Q4G0J3	Q4G0J3_S298	-0.500634987	0.102652479	Q4G0J3	LARP7_HUMAN	La-related protein 7 (La ribonucleoprotein domain family member 7) (P-TEFb-interaction protein for 7SK stability) (PIP7S)	LARP7
O14497	O14497_T1599	-1.243030848	0.102823262	O14497	ARI1A_HUMAN	AT-rich interactive domain-containing protein 1A (ARID domain-containing protein 1A) (B120) (BRG1-associated factor 250) (BAF250) (BRG1-associated factor 250a) (BAF250A) (Osa homolog 1) (hOSA1) (SWI-like protein) (SWI/SNF complex protein p270) (SWI/SNF-related, matrix-associated, actin-dependent regulator of chromatin subfamily F member 1) (hELD)	ARID1A
O15164	O15164_S1042	-0.464432224	0.102866411	O15164	TIF1A_HUMAN	Transcription intermediary factor 1-alpha (TIF1-alpha) (EC 6.3.2.-) (E3 ubiquitin-protein ligase TRIM24) (RING finger protein 82) (Tripartite motif-containing protein 24)	TRIM24
Q68DK2	Q68DK2_S297	0.569678195	0.102988418	Q68DK2	ZFY26_HUMAN	Zinc finger FYVE domain-containing protein 26 (FYVE domain-containing centrosomal protein) (FYVE-CENT) (Spastizin)	ZFYVE26
Q8WWM7	Q8WWM7_S409	1.441092942	0.103080304	Q8WWM7	ATX2L_HUMAN	Ataxin-2-like protein (Ataxin-2 domain protein) (Ataxin-2-related protein)	ATXN2L
Q16666	Q16666_S106	-0.824538466	0.103762809	Q16666	IF16_HUMAN	Gamma-interferon-inducible protein 16 (Ifi-16) (Interferon-inducible myeloid differentiation transcriptional activator)	IFI16
Q8NFH5	Q8NFH5_T280	0.303659793	0.104060932	Q8NFH5	NUP53_HUMAN	Nucleoporin NUP53 (35 kDa nucleoporin) (Mitotic phosphoprotein 44) (MP-44) (Nuclear pore complex protein Nup53) (Nucleoporin Nup35)	NUP35
Q14687	Q14687_S826,Q14687_S828	-0.430761638	0.104130589	Q14687	GSE1_HUMAN	Genetic suppressor element 1	GSE1
P49916	P49916_S912	0.157259686	0.104558572	P49916	DNLI3_HUMAN	DNA ligase 3 (EC 6.5.1.1) (DNA ligase III) (Polydeoxyribonucleotide synthase [ATP] 3)	LIG3
Q96T58	Q96T58_S1287	-0.601640001	0.10481667	Q96T58	MINT_HUMAN	Msx2-interacting protein (SMART/HDAC1-associated repressor protein) (SPEN homolog)	SPEN
Q9Y653	Q9Y653_S678	-1.617403703	0.105142646	Q9Y653	GPR56_HUMAN	G-protein coupled receptor 56 (Protein TM7XN1)	GPR56
Q13796	Q13796_S974	-0.645243716	0.105248003	Q13796	SHRM2_HUMAN	Protein Shroom2 (Apical-like protein) (Protein APXL)	SHROOM2
O00712	O00712_S328	-1.062700139	0.105582173	O00712	NFIB_HUMAN	Nuclear factor 1 B-type (NF1-B) (Nuclear factor 1/B) (CCAAT-box-binding transcription factor) (CTF) (Nuclear factor I/B) (NF-I/B) (NFI-B) (TGGCA-binding protein)	NFIB
Q8IZ21	Q8IZ21_S628	2.543729712	0.105792321	Q8IZ21	PHAR4_HUMAN	Phosphatase and actin regulator 4	PHACTR4
Q8NDT2	Q8NDT2_S109	-0.317000281	0.105869918	Q8NDT2	RB15B_HUMAN	Putative RNA-binding protein 15B (One-twenty two protein 3) (HuOTT3) (RNA-binding motif protein 15B)	RBM15B
Q13501	Q13501_S272	-1.156863704	0.10618302	Q13501	SQSTM_HUMAN	Sequestosome-1 (EBI3-associated protein of 60 kDa) (EBIAP) (p60) (Phosphotyrosine-independent ligand for the Lck SH2 domain of 62 kDa) (Ubiquitin-binding protein p62)	SQSTM1
Q15365	Q15365_S173	0.725566244	0.106474945	Q15365	PCBP1_HUMAN	Poly(rC)-binding protein 1 (Alpha-CP1) (Heterogeneous nuclear ribonucleoprotein E1) (hnRNP E1) (Nucleic acid-binding protein SUB2.3)	PCBP1
Q8TDB6	Q8TDB6_S9	-1.204516089	0.106566505	Q8TDB6	DTX3L_HUMAN	E3 ubiquitin-protein ligase DTX3L (EC 6.3.2.-) (B-lymphoma- and BAL-associated protein) (Protein deltex-3-like) (Rhysin-2) (Rhysin2)	DTX3L
P50613	P50613_T170	-0.251728579	0.107017759	P50613	CDK7_HUMAN	Cyclin-dependent kinase 7 (EC 2.7.11.22) (EC 2.7.11.23) (39 kDa protein kinase) (p39 Mo15) (CDK-activating kinase 1) (Cell division protein kinase 7) (Serine/threonine-protein kinase 1) (TFIIH basal transcription factor complex kinase subunit)	CDK7
Q9H0D6	Q9H0D6_S678	-2.571358205	0.10709727	Q9H0D6	XRN2_HUMAN	5'-3' exoribonuclease 2 (EC 3.1.13.-) (DHM1-like protein) (DHP protein)	XRN2
P31930	P31930_S212	-1.342613199	0.107335058	P31930	QCR1_HUMAN	Cytochrome b-c1 complex subunit 1, mitochondrial (Complex III subunit 1) (Core protein I) (Ubiquinol-cytochrome-c reductase complex core protein 1)	UQCRC1
Q96T60	Q96T60_T118	0.581618055	0.107360327	Q96T60	PNKP_HUMAN	Bifunctional polynucleotide phosphatase/kinase (DNA 5'-kinase/3'-phosphatase) (Polynucleotide kinase-3'-phosphatase) [Includes: Polynucleotide 3'-phosphatase (EC 3.1.3.32) (2'(3')-polynucleotidase); Polynucleotide 5'-hydroxyl-kinase (EC 2.7.1.78)]	PNKP
O75683	O75683_S138	-1.167665581	0.107542031	O75683	SURF6_HUMAN	Surfeit locus protein 6	SURF6
Q53TN4	Q53TN4_T285	-0.224890236	0.107810493	Q53TN4	CYBR1_HUMAN	Cytochrome b reductase 1 (EC 1.-.-.-) (Duodenal cytochrome b) (Ferric-chelate reductase 3)	CYBRD1
Q9UQ35	Q9UQ35_T983,Q9UQ35_S992	-0.681292848	0.109212423	Q9UQ35	SRRM2_HUMAN	Serine/arginine repetitive matrix protein 2 (300 kDa nuclear matrix antigen) (Serine/arginine-rich splicing factor-related nuclear matrix protein of 300 kDa) (SR-related nuclear matrix protein of 300 kDa) (Ser/Arg-related nuclear matrix protein of 300 kDa) (Splicing coactivator subunit SRm300) (Tax-responsive enhancer element-binding protein 803) (TaxREB803)	SRRM2
Q02952	Q02952_S1331	-0.715673714	0.109305632	Q02952	AKA12_HUMAN	A-kinase anchor protein 12 (AKAP-12) (A-kinase anchor protein 250 kDa) (AKAP 250) (Gravin) (Myasthenia gravis autoantigen)	AKAP12
Q9HC52	Q9HC52_S311	-0.92609239	0.109932433	Q9HC52	CBX8_HUMAN	Chromobox protein homolog 8 (Polycomb 3 homolog) (Pc3) (hPc3) (Rectachrome 1)	CBX8
P39687	P39687_T15	1.522261888	0.109975395	P39687	AN32A_HUMAN	Acidic leucine-rich nuclear phosphoprotein 32 family member A (Acidic nuclear phosphoprotein pp32) (Leucine-rich acidic nuclear protein) (LANP) (Mapmodulin) (Potent heat-stable protein phosphatase 2A inhibitor I1PP2A) (Putative HLA-DR-associated protein I) (PHAPI)	ANP32A
P09382	P09382_S30	1.618950248	0.110082122	P09382	LEG1_HUMAN	Galectin-1 (Gal-1) (14 kDa laminin-binding protein) (HLBP14) (14 kDa lectin) (Beta-galactoside-binding lectin L-14-I) (Galaptin) (HBL) (HPL) (Lactose-binding lectin 1) (Lectin galactoside-binding soluble 1) (Putative MAPK-activating protein PM12) (S-Lac lectin 1)	LGALS1
Q14573	Q14573_S1832	-3.999764777	0.110308065	Q14573	ITPR3_HUMAN	Inositol 1,4,5-trisphosphate receptor type 3 (IP3 receptor isoform 3) (IP3R 3) (InsP3R3) (Type 3 inositol 1,4,5-trisphosphate receptor) (Type 3 InsP3 receptor)	ITPR3
P62995	P62995_S95,P62995_S97	0.477221486	0.110531538	P62995	TRA2B_HUMAN	Transformer-2 protein homolog beta (TRA-2 beta) (TRA2-beta) (hTRA2-beta) (Splicing factor, arginine/serine-rich 10) (Transformer-2 protein homolog B)	TRA2B
Q9UFC0	Q9UFC0_S243	-0.384478289	0.110873531	Q9UFC0	LRWD1_HUMAN	Leucine-rich repeat and WD repeat-containing protein 1 (ORC-associated protein) (ORCA) (Origin recognition complex-associated protein)	LRWD1
Q7Z6E9	Q7Z6E9_S772	-0.553587402	0.111788151	Q7Z6E9	RBBP6_HUMAN	E3 ubiquitin-protein ligase RBBP6 (EC 6.3.2.-) (Proliferation potential-related protein) (Protein P2P-R) (Retinoblastoma-binding Q protein 1) (RBQ-1) (Retinoblastoma-binding protein 6) (p53-associated cellular protein of testis)	RBBP6
Q12802	Q12802_S2728	2.076633458	0.112382115	Q12802	AKP13_HUMAN	A-kinase anchor protein 13 (AKAP-13) (AKAP-Lbc) (Breast cancer nuclear receptor-binding auxiliary protein) (Guanine nucleotide exchange factor Lbc) (Human thyroid-anchoring protein 31) (Lymphoid blast crisis oncogene) (LBC oncogene) (Non-oncogenic Rho GTPase-specific GTP exchange factor) (Protein kinase A-anchoring protein 13) (PRKA13) (p47)	AKAP13
P51825	P51825_S245	-1.215838028	0.112704651	P51825	AFF1_HUMAN	AF4/FMR2 family member 1 (ALL1-fused gene from chromosome 4 protein) (Protein AF-4) (Protein FEL) (Proto-oncogene AF4)	AFF1
Q6UX15	Q6UX15_S299	-1.666287056	0.112955636	Q6UX15	LAYN_HUMAN	Layilin	LAYN
Q8NFJ5	Q8NFJ5_S345	1.05608037	0.113046955	Q8NFJ5	RAI3_HUMAN	Retinoic acid-induced protein 3 (G-protein coupled receptor family C group 5 member A) (Orphan G-protein-coupling receptor PEIG-1) (Retinoic acid-induced gene 1 protein) (RAIG-1)	GPRC5A
Q99590	Q99590_S963	-0.431062914	0.113512603	Q99590	SCAFB_HUMAN	Protein SCAF11 (CTD-associated SR protein 11) (Renal carcinoma antigen NY-REN-40) (SC35-interacting protein 1) (SR-related and CTD-associated factor 11) (SRSF2-interacting protein) (Serine/arginine-rich splicing factor 2-interacting protein) (Splicing factor, arginine/serine-rich 2-interacting protein) (Splicing regulatory protein 129) (SRrp129)	SCAF11
Q9GZU1	Q9GZU1_S557	-0.985857532	0.11358894	Q9GZU1	MCLN1_HUMAN	Mucolipin-1 (MG-2) (Mucolipidin)	MCOLN1
Q00341	Q00341_S944	-0.066831719	0.113600325	Q00341	VIGLN_HUMAN	Vigilin (High density lipoprotein-binding protein) (HDL-binding protein)	HDLBP
Q9UBC2	Q9UBC2_S229	0.309697508	0.113638725	Q9UBC2	EP15R_HUMAN	Epidermal growth factor receptor substrate 15-like 1 (Eps15-related protein) (Eps15R)	EPS15L1
Q86UE4	Q86UE4_S426	-1.205131643	0.114100551	Q86UE4	LYRIC_HUMAN	Protein LYRIC (3D3/LYRIC) (Astrocyte elevated gene-1 protein) (AEG-1) (Lysine-rich CEACAM1 co-isolated protein) (Metadherin) (Metastasis adhesion protein)	MTDH
Q14247	Q14247_T401,Q14247_S405	0.3047796	0.114103876	Q14247	SRC8_HUMAN	Src substrate cortactin (Amplaxin) (Oncogene EMS1)	CTTN
Q9BRD0	Q9BRD0_T159,Q9BRD0_S163	-0.274631794	0.114163393	Q9BRD0	BUD13_HUMAN	BUD13 homolog	BUD13
Q13263	Q13263_S473	-0.395146643	0.114330418	Q13263	TIF1B_HUMAN	Transcription intermediary factor 1-beta (TIF1-beta) (E3 SUMO-protein ligase TRIM28) (EC 6.3.2.-) (KRAB-associated protein 1) (KAP-1) (KRAB-interacting protein 1) (KRIP-1) (Nuclear corepressor KAP-1) (RING finger protein 96) (Tripartite motif-containing protein 28)	TRIM28
P02545	P02545_S414	-1.030205154	0.114336408	P02545	LMNA_HUMAN	Prelamin-A/C [Cleaved into: Lamin-A/C (70 kDa lamin) (Renal carcinoma antigen NY-REN-32)]	LMNA
Q6VMQ6	Q6VMQ6_S113	0.283291282	0.114368422	Q6VMQ6	MCAF1_HUMAN	Activating transcription factor 7-interacting protein 1 (ATF-interacting protein) (ATF-IP) (ATF7-interacting protein) (ATFa-associated modulator) (hAM) (MBD1-containing chromatin-associated factor 1) (P621)	ATF7IP
P18031	P18031_S50	0.385984518	0.114696843	P18031	PTN1_HUMAN	Tyrosine-protein phosphatase non-receptor type 1 (EC 3.1.3.48) (Protein-tyrosine phosphatase 1B) (PTP-1B)	PTPN1
P35658	P35658_S657	0.337465407	0.114759972	P35658	NU214_HUMAN	Nuclear pore complex protein Nup214 (214 kDa nucleoporin) (Nucleoporin Nup214) (Protein CAN)	NUP214
P42356	P42356_S199	-1.060183078	0.114978659	P42356	PI4KA_HUMAN	Phosphatidylinositol 4-kinase alpha (PI4-kinase alpha) (PI4K-alpha) (PtdIns-4-kinase alpha) (EC 2.7.1.67)	PI4KA
Q9NZT2	Q9NZT2_S378	-0.143704827	0.115000728	Q9NZT2	OGFR_HUMAN	Opioid growth factor receptor (OGFr) (Protein 7-60) (Zeta-type opioid receptor)	OGFR
P78310	P78310_S332	-0.600799148	0.115378865	P78310	CXAR_HUMAN	Coxsackievirus and adenovirus receptor (CAR) (hCAR) (CVB3-binding protein) (Coxsackievirus B-adenovirus receptor) (HCVADR)	CXADR
Q9UQ35	Q9UQ35_S1620	1.164346787	0.115453711	Q9UQ35	SRRM2_HUMAN	Serine/arginine repetitive matrix protein 2 (300 kDa nuclear matrix antigen) (Serine/arginine-rich splicing factor-related nuclear matrix protein of 300 kDa) (SR-related nuclear matrix protein of 300 kDa) (Ser/Arg-related nuclear matrix protein of 300 kDa) (Splicing coactivator subunit SRm300) (Tax-responsive enhancer element-binding protein 803) (TaxREB803)	SRRM2
Q8WWM7	Q8WWM7_S111	0.722790795	0.115908624	Q8WWM7	ATX2L_HUMAN	Ataxin-2-like protein (Ataxin-2 domain protein) (Ataxin-2-related protein)	ATXN2L
P08670	P08670_S144	1.646840549	0.116035846	P08670	VIME_HUMAN	Vimentin	VIM
Q8NFC6	Q8NFC6_T733	-0.432334185	0.11629995	Q8NFC6	BD1L1_HUMAN	Biorientation of chromosomes in cell division protein 1-like 1 (Protein FAM44A)	BOD1L1
Q96EV2	Q96EV2_S765	-0.531294002	0.116369624	Q96EV2	RBM33_HUMAN	RNA-binding protein 33 (Proline-rich protein 8) (RNA-binding motif protein 33)	RBM33
Q14814	Q14814_S444	-0.398240248	0.116486428	Q14814	MEF2D_HUMAN	Myocyte-specific enhancer factor 2D	MEF2D
Q6SPF0	Q6SPF0_S161	-0.723185959	0.116549294	Q6SPF0	SAMD1_HUMAN	Atherin (Sterile alpha motif domain-containing protein 1) (SAM domain-containing protein 1)	SAMD1
Q9UQ35	Q9UQ35_S1444	-0.659437753	0.116646273	Q9UQ35	SRRM2_HUMAN	Serine/arginine repetitive matrix protein 2 (300 kDa nuclear matrix antigen) (Serine/arginine-rich splicing factor-related nuclear matrix protein of 300 kDa) (SR-related nuclear matrix protein of 300 kDa) (Ser/Arg-related nuclear matrix protein of 300 kDa) (Splicing coactivator subunit SRm300) (Tax-responsive enhancer element-binding protein 803) (TaxREB803)	SRRM2
Q4KMP7	Q4KMP7_T148	0.765637574	0.117154819	Q4KMP7	TB10B_HUMAN	TBC1 domain family member 10B (Rab27A-GAP-beta)	TBC1D10B
Q9NQQ7	Q9NQQ7_S335	-1.048682515	0.117573812	Q9NQQ7	S35C2_HUMAN	Solute carrier family 35 member C2 (Ovarian cancer-overexpressed gene 1 protein)	SLC35C2
Q9BU76	Q9BU76_S220	-0.312426652	0.118369397	Q9BU76	MMTA2_HUMAN	Multiple myeloma tumor-associated protein 2 (hMMTAG2)	MMTAG2
Q9ULC8	Q9ULC8_S526	1.58904538	0.11873174	Q9ULC8	ZDHC8_HUMAN	Probable palmitoyltransferase ZDHHC8 (EC 2.3.1.-) (Zinc finger DHHC domain-containing protein 8) (DHHC-8) (Zinc finger protein 378)	ZDHHC8
Q7Z6E9	Q7Z6E9_S1052	-0.316520694	0.118763845	Q7Z6E9	RBBP6_HUMAN	E3 ubiquitin-protein ligase RBBP6 (EC 6.3.2.-) (Proliferation potential-related protein) (Protein P2P-R) (Retinoblastoma-binding Q protein 1) (RBQ-1) (Retinoblastoma-binding protein 6) (p53-associated cellular protein of testis)	RBBP6
Q9Y618	Q9Y618_S1487	-0.301913675	0.118896349	Q9Y618	NCOR2_HUMAN	Nuclear receptor corepressor 2 (N-CoR2) (CTG repeat protein 26) (SMAP270) (Silencing mediator of retinoic acid and thyroid hormone receptor) (SMRT) (T3 receptor-associating factor) (TRAC) (Thyroid-, retinoic-acid-receptor-associated corepressor)	NCOR2
Q9P0K8	Q9P0K8_S172	-1.242564513	0.118908945	Q9P0K8	FOXJ2_HUMAN	Forkhead box protein J2 (Fork head homologous X)	FOXJ2
Q5T200	Q5T200_S643	-0.315822341	0.119425565	Q5T200	ZC3HD_HUMAN	Zinc finger CCCH domain-containing protein 13	ZC3H13
Q99700	Q99700_S624	0.830776925	0.119473313	Q99700	ATX2_HUMAN	Ataxin-2 (Spinocerebellar ataxia type 2 protein) (Trinucleotide repeat-containing gene 13 protein)	ATXN2
Q86XP3	Q86XP3_S751	-0.391683538	0.119909781	Q86XP3	DDX42_HUMAN	ATP-dependent RNA helicase DDX42 (EC 3.6.4.13) (DEAD box protein 42) (RNA helicase-like protein) (RHELP) (RNA helicase-related protein) (RNAHP) (SF3b DEAD box protein) (Splicing factor 3B-associated 125 kDa protein) (SF3b125)	DDX42
A1L170	A1L170_S223	0.643775435	0.120126386	A1L170	CA226_HUMAN	Uncharacterized protein C1orf226	C1orf226
P48681	P48681_S471	0.657177826	0.120403071	P48681	NEST_HUMAN	Nestin	NES
Q9H6S0	Q9H6S0_S1279	0.720702144	0.120655881	Q9H6S0	YTDC2_HUMAN	Probable ATP-dependent RNA helicase YTHDC2 (EC 3.6.4.13)	YTHDC2
Q07955	Q07955_S199,Q07955_S205	-0.726033558	0.120685499	Q07955	SRSF1_HUMAN	Serine/arginine-rich splicing factor 1 (Alternative-splicing factor 1) (ASF-1) (Splicing factor, arginine/serine-rich 1) (pre-mRNA-splicing factor SF2, P33 subunit)	SRSF1
Q13112	Q13112_S429	-0.973443033	0.120727626	Q13112	CAF1B_HUMAN	Chromatin assembly factor 1 subunit B (CAF-1 subunit B) (Chromatin assembly factor I p60 subunit) (CAF-I 60 kDa subunit) (CAF-I p60) (M-phase phosphoprotein 7)	CHAF1B
P06756	P06756_S1046	-0.870919828	0.12108118	P06756	ITAV_HUMAN	Integrin alpha-V (Vitronectin receptor subunit alpha) (CD antigen CD51) [Cleaved into: Integrin alpha-V heavy chain; Integrin alpha-V light chain]	ITGAV
Q9UQ35	Q9UQ35_T2034	0.662477362	0.121278625	Q9UQ35	SRRM2_HUMAN	Serine/arginine repetitive matrix protein 2 (300 kDa nuclear matrix antigen) (Serine/arginine-rich splicing factor-related nuclear matrix protein of 300 kDa) (SR-related nuclear matrix protein of 300 kDa) (Ser/Arg-related nuclear matrix protein of 300 kDa) (Splicing coactivator subunit SRm300) (Tax-responsive enhancer element-binding protein 803) (TaxREB803)	SRRM2
Q9UQ35	Q9UQ35_S1497,Q9UQ35_S1499,Q9UQ35_S1502	-0.688136941	0.121390625	Q9UQ35	SRRM2_HUMAN	Serine/arginine repetitive matrix protein 2 (300 kDa nuclear matrix antigen) (Serine/arginine-rich splicing factor-related nuclear matrix protein of 300 kDa) (SR-related nuclear matrix protein of 300 kDa) (Ser/Arg-related nuclear matrix protein of 300 kDa) (Splicing coactivator subunit SRm300) (Tax-responsive enhancer element-binding protein 803) (TaxREB803)	SRRM2
P62805	P62805_S48	0.441550001	0.121391131	P62805	H4_HUMAN	Histone H4	HIST1H4A
Q7Z2Y5	Q7Z2Y5_S1057	-0.800916413	0.12143319	Q7Z2Y5	NRK_HUMAN	Nik-related protein kinase (EC 2.7.11.1)	NRK
P46821	P46821_S1915	1.65907634	0.122090092	P46821	MAP1B_HUMAN	Microtubule-associated protein 1B (MAP-1B) [Cleaved into: MAP1B heavy chain; MAP1 light chain LC1]	MAP1B
Q9UJX2	Q9UJX2_S588	1.653721255	0.12249065	Q9UJX2	CDC23_HUMAN	Cell division cycle protein 23 homolog (Anaphase-promoting complex subunit 8) (APC8) (Cyclosome subunit 8)	CDC23
Q9UHB6	Q9UHB6_S132	0.223839985	0.122839309	Q9UHB6	LIMA1_HUMAN	LIM domain and actin-binding protein 1 (Epithelial protein lost in neoplasm)	LIMA1
O14828	O14828_S76	-0.331329961	0.122969441	O14828	SCAM3_HUMAN	Secretory carrier-associated membrane protein 3 (Secretory carrier membrane protein 3)	SCAMP3
Q7Z3K3	Q7Z3K3_S1364	-0.902444202	0.123029777	Q7Z3K3	POGZ_HUMAN	Pogo transposable element with ZNF domain (Suppressor of hairy wing homolog 5) (Zinc finger protein 280E) (Zinc finger protein 635)	POGZ
P46821	P46821_S614	0.877175104	0.123047757	P46821	MAP1B_HUMAN	Microtubule-associated protein 1B (MAP-1B) [Cleaved into: MAP1B heavy chain; MAP1 light chain LC1]	MAP1B
O60716	O60716_T916	1.01924311	0.123476819	O60716	CTND1_HUMAN	Catenin delta-1 (Cadherin-associated Src substrate) (CAS) (p120 catenin) (p120(ctn)) (p120(cas))	CTNND1
P06748	P06748_S243	-0.501352926	0.124247832	P06748	NPM_HUMAN	Nucleophosmin (NPM) (Nucleolar phosphoprotein B23) (Nucleolar protein NO38) (Numatrin)	NPM1
Q8N2M8	Q8N2M8_S547	-0.576985326	0.124739414	Q8N2M8	CLASR_HUMAN	CLK4-associating serine/arginine rich protein (Splicing factor, arginine/serine-rich 16) (Suppressor of white-apricot homolog 2)	CLASRP
Q9HAU0	Q9HAU0_S855	0.721732746	0.124819816	Q9HAU0	PKHA5_HUMAN	Pleckstrin homology domain-containing family A member 5 (PH domain-containing family A member 5) (Phosphoinositol 3-phosphate-binding protein 2) (PEPP-2)	PLEKHA5
Q9Y4F1	Q9Y4F1_S510	0.999365429	0.124830828	Q9Y4F1	FARP1_HUMAN	FERM, RhoGEF and pleckstrin domain-containing protein 1 (Chondrocyte-derived ezrin-like protein) (Pleckstrin homology domain-containing family C member 2) (PH domain-containing family C member 2)	FARP1
Q86VM9	Q86VM9_S534	-0.463770982	0.124911476	Q86VM9	ZCH18_HUMAN	Zinc finger CCCH domain-containing protein 18 (Nuclear protein NHN1)	ZC3H18
Q9BXK5	Q9BXK5_S441	-0.433193451	0.124912643	Q9BXK5	B2L13_HUMAN	Bcl-2-like protein 13 (Bcl2-L-13) (Bcl-rambo) (Protein Mil1)	BCL2L13
Q5BKZ1	Q5BKZ1_S270	-0.547590122	0.12501207	Q5BKZ1	ZN326_HUMAN	DBIRD complex subunit ZNF326 (Zinc finger protein 326) (Zinc finger protein interacting with mRNPs and DBC1)	ZNF326
Q9P0K7	Q9P0K7_S411	0.83394312	0.125236461	Q9P0K7	RAI14_HUMAN	Ankycorbin (Ankyrin repeat and coiled-coil structure-containing protein) (Novel retinal pigment epithelial cell protein) (Retinoic acid-induced protein 14)	RAI14
Q9NWH9	Q9NWH9_S492	-0.868496862	0.125310033	Q9NWH9	SLTM_HUMAN	SAFB-like transcription modulator (Modulator of estrogen-induced transcription)	SLTM
Q14671	Q14671_S709	-3.539984779	0.125341363	Q14671	PUM1_HUMAN	Pumilio homolog 1 (HsPUM) (Pumilio-1)	PUM1
Q9UQ35	Q9UQ35_S2581	-0.475391287	0.125778889	Q9UQ35	SRRM2_HUMAN	Serine/arginine repetitive matrix protein 2 (300 kDa nuclear matrix antigen) (Serine/arginine-rich splicing factor-related nuclear matrix protein of 300 kDa) (SR-related nuclear matrix protein of 300 kDa) (Ser/Arg-related nuclear matrix protein of 300 kDa) (Splicing coactivator subunit SRm300) (Tax-responsive enhancer element-binding protein 803) (TaxREB803)	SRRM2
O14867	O14867_S445	0.514952463	0.125800899	O14867	BACH1_HUMAN	Transcription regulator protein BACH1 (BTB and CNC homolog 1) (HA2303)	BACH1
P85037	P85037_S420	-0.910764901	0.126002493	P85037	FOXK1_HUMAN	Forkhead box protein K1 (Myocyte nuclear factor) (MNF)	FOXK1
Q8IYB3	Q8IYB3_S402,Q8IYB3_T406	-0.36628995	0.12608624	Q8IYB3	SRRM1_HUMAN	Serine/arginine repetitive matrix protein 1 (SR-related nuclear matrix protein of 160 kDa) (SRm160) (Ser/Arg-related nuclear matrix protein)	SRRM1
O14745	O14745_S280	0.429564973	0.126225369	O14745	NHRF1_HUMAN	Na(+)/H(+) exchange regulatory cofactor NHE-RF1 (NHERF-1) (Ezrin-radixin-moesin-binding phosphoprotein 50) (EBP50) (Regulatory cofactor of Na(+)/H(+) exchanger) (Sodium-hydrogen exchanger regulatory factor 1) (Solute carrier family 9 isoform A3 regulatory factor 1)	SLC9A3R1
O14578	O14578_S1993	-0.720140032	0.126289434	O14578	CTRO_HUMAN	Citron Rho-interacting kinase (CRIK) (EC 2.7.11.1) (Serine/threonine-protein kinase 21)	CIT
Q12888	Q12888_S552	-0.734522062	0.126312742	Q12888	TP53B_HUMAN	Tumor suppressor p53-binding protein 1 (53BP1) (p53-binding protein 1) (p53BP1)	TP53BP1
Q9UHY1	Q9UHY1_T433	-0.585480734	0.127383079	Q9UHY1	NRBP_HUMAN	Nuclear receptor-binding protein	NRBP1
Q6PID6	Q6PID6_S197	-1.556131984	0.127584095	Q6PID6	TTC33_HUMAN	Tetratricopeptide repeat protein 33 (TPR repeat protein 33) (Osmosis-responsive factor)	TTC33
P62995;Q13595	P62995_S264,Q13595_S260	0.447012248	0.127846183	P62995;Q13595	TRA2B_HUMAN;TRA2A_HUMAN	Transformer-2 protein homolog beta (TRA-2 beta) (TRA2-beta) (hTRA2-beta) (Splicing factor, arginine/serine-rich 10) (Transformer-2 protein homolog B);Transformer-2 protein homolog alpha (TRA-2 alpha) (TRA2-alpha) (Transformer-2 protein homolog A)	TRA2B;TRA2A
Q15742	Q15742_S479	-0.669749302	0.127884271	Q15742	NAB2_HUMAN	NGFI-A-binding protein 2 (EGR-1-binding protein 2) (Melanoma-associated delayed early response protein) (Protein MADER)	NAB2
Q96TA1	Q96TA1_S665	-0.749653171	0.128193389	Q96TA1	NIBL1_HUMAN	Niban-like protein 1 (Meg-3) (Melanoma invasion by ERK) (MINERVA) (Protein FAM129B)	FAM129B
Q3KQU3	Q3KQU3_S113	-1.454562207	0.12858654	Q3KQU3	MA7D1_HUMAN	MAP7 domain-containing protein 1 (Arginine/proline-rich coiled-coil domain-containing protein 1) (Proline/arginine-rich coiled-coil domain-containing protein 1)	MAP7D1
Q99569	Q99569_S314	0.352546061	0.128932421	Q99569	PKP4_HUMAN	Plakophilin-4 (p0071)	PKP4
Q13242	Q13242_S189	-0.333089155	0.128940006	Q13242	SRSF9_HUMAN	Serine/arginine-rich splicing factor 9 (Pre-mRNA-splicing factor SRp30C) (Splicing factor, arginine/serine-rich 9)	SRSF9
Q7Z2K8	Q7Z2K8_S615	0.956704267	0.128995011	Q7Z2K8	GRIN1_HUMAN	G protein-regulated inducer of neurite outgrowth 1 (GRIN1)	GPRIN1
Q8WVC0	Q8WVC0_S279	-0.622297167	0.129148791	Q8WVC0	LEO1_HUMAN	RNA polymerase-associated protein LEO1 (Replicative senescence down-regulated leo1-like protein)	LEO1
Q5UIP0	Q5UIP0_S782	-0.593436402	0.129276892	Q5UIP0	RIF1_HUMAN	Telomere-associated protein RIF1 (Rap1-interacting factor 1 homolog)	RIF1
Q16629	Q16629_S179,Q16629_S181,Q16629_S183	-1.235806729	0.129644089	Q16629	SRSF7_HUMAN	Serine/arginine-rich splicing factor 7 (Splicing factor 9G8) (Splicing factor, arginine/serine-rich 7)	SRSF7
Q6PJG2	Q6PJG2_S709	-0.866334869	0.130219005	Q6PJG2	EMSA1_HUMAN	ELM2 and SANT domain-containing protein 1	ELMSAN1
Q9Y5Y0	Q9Y5Y0_S536	-1.134586494	0.130647979	Q9Y5Y0	FLVC1_HUMAN	Feline leukemia virus subgroup C receptor-related protein 1 (Feline leukemia virus subgroup C receptor) (hFLVCR)	FLVCR1
Q9UKV3	Q9UKV3_S490	-1.717083965	0.130791133	Q9UKV3	ACINU_HUMAN	Apoptotic chromatin condensation inducer in the nucleus (Acinus)	ACIN1
Q03164	Q03164_T337	-0.50769377	0.130872306	Q03164	MLL1_HUMAN	Histone-lysine N-methyltransferase MLL (EC 2.1.1.43) (ALL-1) (CXXC-type zinc finger protein 7) (Lysine N-methyltransferase 2A) (KMT2A) (Trithorax-like protein) (Zinc finger protein HRX) [Cleaved into: MLL cleavage product N320 (N-terminal cleavage product of 320 kDa) (p320); MLL cleavage product C180 (C-terminal cleavage product of 180 kDa) (p180)]	MLL
P49450	P49450_S17,P49450_S19	0.46434588	0.131111928	P49450	CENPA_HUMAN	Histone H3-like centromeric protein A (Centromere autoantigen A) (Centromere protein A) (CENP-A)	CENPA
Q9NR30	Q9NR30_S121	-0.390331972	0.131374428	Q9NR30	DDX21_HUMAN	Nucleolar RNA helicase 2 (EC 3.6.4.13) (DEAD box protein 21) (Gu-alpha) (Nucleolar RNA helicase Gu) (Nucleolar RNA helicase II) (RH II/Gu)	DDX21
Q14241	Q14241_S151	-0.434577548	0.131597765	Q14241	ELOA1_HUMAN	Transcription elongation factor B polypeptide 3 (Elongin 110 kDa subunit) (Elongin-A) (EloA) (RNA polymerase II transcription factor SIII subunit A1) (SIII p110)	TCEB3
Q96JM3	Q96JM3_S204	-0.589249337	0.131647431	Q96JM3	CHAP1_HUMAN	Chromosome alignment-maintaining phosphoprotein 1 (Zinc finger protein 828)	CHAMP1
Q86U06	Q86U06_S149	0.413686026	0.132094943	Q86U06	RBM23_HUMAN	Probable RNA-binding protein 23 (RNA-binding motif protein 23) (RNA-binding region-containing protein 4) (Splicing factor SF2)	RBM23
P05114	P05114_S86	-1.355206796	0.132471517	P05114	HMGN1_HUMAN	Non-histone chromosomal protein HMG-14 (High mobility group nucleosome-binding domain-containing protein 1)	HMGN1
O43314	O43314_S1165	0.66184937	0.132737726	O43314	VIP2_HUMAN	Inositol hexakisphosphate and diphosphoinositol-pentakisphosphate kinase 2 (EC 2.7.4.21) (EC 2.7.4.24) (Diphosphoinositol pentakisphosphate kinase 2) (Histidine acid phosphatase domain-containing protein 1) (InsP6 and PP-IP5 kinase 2) (VIP1 homolog 2) (hsVIP2)	PPIP5K2
P49454	P49454_S3150	-1.037350436	0.132805891	P49454	CENPF_HUMAN	Centromere protein F (CENP-F) (AH antigen) (Kinetochore protein CENPF) (Mitosin)	CENPF
Q9UPN3	Q9UPN3_S3927	0.572091388	0.132863949	Q9UPN3	MACF1_HUMAN	Microtubule-actin cross-linking factor 1, isoforms 1/2/3/5 (620 kDa actin-binding protein) (ABP620) (Actin cross-linking family protein 7) (Macrophin-1) (Trabeculin-alpha)	MACF1
Q9UQ35	Q9UQ35_S1188	-0.842051486	0.132990032	Q9UQ35	SRRM2_HUMAN	Serine/arginine repetitive matrix protein 2 (300 kDa nuclear matrix antigen) (Serine/arginine-rich splicing factor-related nuclear matrix protein of 300 kDa) (SR-related nuclear matrix protein of 300 kDa) (Ser/Arg-related nuclear matrix protein of 300 kDa) (Splicing coactivator subunit SRm300) (Tax-responsive enhancer element-binding protein 803) (TaxREB803)	SRRM2
Q14004	Q14004_T1058	-0.907771925	0.133708869	Q14004	CDK13_HUMAN	Cyclin-dependent kinase 13 (EC 2.7.11.22) (EC 2.7.11.23) (CDC2-related protein kinase 5) (Cell division cycle 2-like protein kinase 5) (Cell division protein kinase 13) (hCDK13) (Cholinesterase-related cell division controller)	CDK13
P78559	P78559_S2629	0.273544289	0.133780929	P78559	MAP1A_HUMAN	Microtubule-associated protein 1A (MAP-1A) (Proliferation-related protein p80) [Cleaved into: MAP1A heavy chain; MAP1 light chain LC2]	MAP1A
Q01196	Q01196_S212	-0.510394081	0.134804256	Q01196	RUNX1_HUMAN	Runt-related transcription factor 1 (Acute myeloid leukemia 1 protein) (Core-binding factor subunit alpha-2) (CBF-alpha-2) (Oncogene AML-1) (Polyomavirus enhancer-binding protein 2 alpha B subunit) (PEA2-alpha B) (PEBP2-alpha B) (SL3-3 enhancer factor 1 alpha B subunit) (SL3/AKV core-binding factor alpha B subunit)	RUNX1
Q9UQ35	Q9UQ35_S1762,Q9UQ35_S1764	-1.186298576	0.134931527	Q9UQ35	SRRM2_HUMAN	Serine/arginine repetitive matrix protein 2 (300 kDa nuclear matrix antigen) (Serine/arginine-rich splicing factor-related nuclear matrix protein of 300 kDa) (SR-related nuclear matrix protein of 300 kDa) (Ser/Arg-related nuclear matrix protein of 300 kDa) (Splicing coactivator subunit SRm300) (Tax-responsive enhancer element-binding protein 803) (TaxREB803)	SRRM2
O94913	O94913_S511	0.431353337	0.13529744	O94913	PCF11_HUMAN	Pre-mRNA cleavage complex 2 protein Pcf11 (Pre-mRNA cleavage complex II protein Pcf11)	PCF11
Q5T200	Q5T200_S621	-0.683838858	0.13547472	Q5T200	ZC3HD_HUMAN	Zinc finger CCCH domain-containing protein 13	ZC3H13
Q9UQ35	Q9UQ35_S790,Q9UQ35_T792	-0.972335611	0.13564105	Q9UQ35	SRRM2_HUMAN	Serine/arginine repetitive matrix protein 2 (300 kDa nuclear matrix antigen) (Serine/arginine-rich splicing factor-related nuclear matrix protein of 300 kDa) (SR-related nuclear matrix protein of 300 kDa) (Ser/Arg-related nuclear matrix protein of 300 kDa) (Splicing coactivator subunit SRm300) (Tax-responsive enhancer element-binding protein 803) (TaxREB803)	SRRM2
Q99569	Q99569_S214	-1.545491488	0.135705024	Q99569	PKP4_HUMAN	Plakophilin-4 (p0071)	PKP4
Q13263	Q13263_S17	1.925659136	0.135794343	Q13263	TIF1B_HUMAN	Transcription intermediary factor 1-beta (TIF1-beta) (E3 SUMO-protein ligase TRIM28) (EC 6.3.2.-) (KRAB-associated protein 1) (KAP-1) (KRAB-interacting protein 1) (KRIP-1) (Nuclear corepressor KAP-1) (RING finger protein 96) (Tripartite motif-containing protein 28)	TRIM28
Q9Y2J2	Q9Y2J2_S420	-1.038679453	0.136167555	Q9Y2J2	E41L3_HUMAN	Band 4.1-like protein 3 (4.1B) (Differentially expressed in adenocarcinoma of the lung protein 1) (DAL-1)	EPB41L3
Q5T200	Q5T200_S1279	-0.955482811	0.136254676	Q5T200	ZC3HD_HUMAN	Zinc finger CCCH domain-containing protein 13	ZC3H13
Q9Y608	Q9Y608_S320	-0.852700944	0.136796115	Q9Y608	LRRF2_HUMAN	Leucine-rich repeat flightless-interacting protein 2 (LRR FLII-interacting protein 2)	LRRFIP2
Q7L2J0	Q7L2J0_S216	-0.427182732	0.136901667	Q7L2J0	MEPCE_HUMAN	7SK snRNA methylphosphate capping enzyme (MePCE) (EC 2.1.1.-) (Bicoid-interacting protein 3 homolog) (Bin3 homolog)	MEPCE
Q00839	Q00839_S2	-0.383149544	0.137424181	Q00839	HNRPU_HUMAN	Heterogeneous nuclear ribonucleoprotein U (hnRNP U) (Scaffold attachment factor A) (SAF-A) (p120) (pp120)	HNRNPU
Q09666	Q09666_S5448	0.956619048	0.137495946	Q09666	AHNK_HUMAN	Neuroblast differentiation-associated protein AHNAK (Desmoyokin)	AHNAK
Q6PL18	Q6PL18_S327	-1.06705025	0.137664265	Q6PL18	ATAD2_HUMAN	ATPase family AAA domain-containing protein 2 (EC 3.6.1.3) (AAA nuclear coregulator cancer-associated protein) (ANCCA)	ATAD2
P63165	P63165_S2	-0.476461814	0.138219392	P63165	SUMO1_HUMAN	Small ubiquitin-related modifier 1 (SUMO-1) (GAP-modifying protein 1) (GMP1) (SMT3 homolog 3) (Sentrin) (Ubiquitin-homology domain protein PIC1) (Ubiquitin-like protein SMT3C) (Smt3C) (Ubiquitin-like protein UBL1)	SUMO1
Q9NZT2	Q9NZT2_S315	-0.673341893	0.138432472	Q9NZT2	OGFR_HUMAN	Opioid growth factor receptor (OGFr) (Protein 7-60) (Zeta-type opioid receptor)	OGFR
O60353	O60353_S519	-0.447321407	0.138504789	O60353	FZD6_HUMAN	Frizzled-6 (Fz-6) (hFz6)	FZD6
Q96MU7	Q96MU7_S308	0.787392191	0.138895827	Q96MU7	YTDC1_HUMAN	YTH domain-containing protein 1 (Putative splicing factor YT521)	YTHDC1
Q96T37	Q96T37_S128	-0.706608609	0.139621233	Q96T37	RBM15_HUMAN	Putative RNA-binding protein 15 (One-twenty two protein 1) (RNA-binding motif protein 15)	RBM15
Q9UIG0	Q9UIG0_S1342	-0.863757663	0.139685157	Q9UIG0	BAZ1B_HUMAN	Tyrosine-protein kinase BAZ1B (EC 2.7.10.2) (Bromodomain adjacent to zinc finger domain protein 1B) (Williams syndrome transcription factor) (Williams-Beuren syndrome chromosomal region 10 protein) (Williams-Beuren syndrome chromosomal region 9 protein) (hWALp2)	BAZ1B
Q92890	Q92890_S247	0.491549048	0.140141856	Q92890	UFD1_HUMAN	Ubiquitin fusion degradation protein 1 homolog (UB fusion protein 1)	UFD1L
Q9NSU2	Q9NSU2_S222	-0.551167917	0.14062184	Q9NSU2	TREX1_HUMAN	Three prime repair exonuclease 1 (EC 3.1.11.2) (3'-5' exonuclease TREX1) (DNase III)	TREX1
Q15149	Q15149_S125	0.381127419	0.141030423	Q15149	PLEC_HUMAN	Plectin (PCN) (PLTN) (Hemidesmosomal protein 1) (HD1) (Plectin-1)	PLEC
Q7Z6Z7	Q7Z6Z7_S1907	0.686446855	0.141146613	Q7Z6Z7	HUWE1_HUMAN	E3 ubiquitin-protein ligase HUWE1 (EC 6.3.2.-) (ARF-binding protein 1) (ARF-BP1) (HECT, UBA and WWE domain-containing protein 1) (Homologous to E6AP carboxyl terminus homologous protein 9) (HectH9) (Large structure of UREB1) (LASU1) (Mcl-1 ubiquitin ligase E3) (Mule) (Upstream regulatory element-binding protein 1) (URE-B1) (URE-binding protein 1)	HUWE1
Q8NFD5	Q8NFD5_S738	-0.916437969	0.141345575	Q8NFD5	ARI1B_HUMAN	AT-rich interactive domain-containing protein 1B (ARID domain-containing protein 1B) (BRG1-associated factor 250b) (BAF250B) (BRG1-binding protein hELD/OSA1) (Osa homolog 2) (hOsa2) (p250R)	ARID1B
Q9NQ29	Q9NQ29_S363	-0.630548353	0.141366146	Q9NQ29	LUC7L_HUMAN	Putative RNA-binding protein Luc7-like 1 (Putative SR protein LUC7B1) (SR+89)	LUC7L
Q9NYF8	Q9NYF8_S690	0.369691508	0.141377946	Q9NYF8	BCLF1_HUMAN	Bcl-2-associated transcription factor 1 (Btf)	BCLAF1
Q8IVF2	Q8IVF2_S280	0.555670426	0.142094146	Q8IVF2	AHNK2_HUMAN	Protein AHNAK2	AHNAK2
Q96MH2	Q96MH2_S76	0.203587003	0.142095336	Q96MH2	HEXI2_HUMAN	Protein HEXIM2 (Hexamethylene bis-acetamide-inducible protein 2)	HEXIM2
P31323	P31323_S114	-2.193572213	0.142158467	P31323	KAP3_HUMAN	cAMP-dependent protein kinase type II-beta regulatory subunit	PRKAR2B
Q96E09	Q96E09_S62	-2.227942987	0.142209023	Q96E09	F122A_HUMAN	Protein FAM122A	FAM122A
Q6KC79	Q6KC79_S2672	-0.961840287	0.142362204	Q6KC79	NIPBL_HUMAN	Nipped-B-like protein (Delangin) (SCC2 homolog)	NIPBL
Q9UQ35	Q9UQ35_S2100,Q9UQ35_T2104	0.458633018	0.142439236	Q9UQ35	SRRM2_HUMAN	Serine/arginine repetitive matrix protein 2 (300 kDa nuclear matrix antigen) (Serine/arginine-rich splicing factor-related nuclear matrix protein of 300 kDa) (SR-related nuclear matrix protein of 300 kDa) (Ser/Arg-related nuclear matrix protein of 300 kDa) (Splicing coactivator subunit SRm300) (Tax-responsive enhancer element-binding protein 803) (TaxREB803)	SRRM2
Q6NZI2	Q6NZI2_S169	-0.900428592	0.143054852	Q6NZI2	PTRF_HUMAN	Polymerase I and transcript release factor (Cavin-1)	PTRF
Q92922	Q92922_S328,Q92922_S330	-0.570136068	0.143193984	Q92922	SMRC1_HUMAN	SWI/SNF complex subunit SMARCC1 (BRG1-associated factor 155) (BAF155) (SWI/SNF complex 155 kDa subunit) (SWI/SNF-related matrix-associated actin-dependent regulator of chromatin subfamily C member 1)	SMARCC1
Q6WKZ4	Q6WKZ4_S528	0.96144798	0.14339279	Q6WKZ4	RFIP1_HUMAN	Rab11 family-interacting protein 1 (Rab11-FIP1) (Rab-coupling protein)	RAB11FIP1
Q9UQ35	Q9UQ35_S2100,Q9UQ35_S2102,Q9UQ35_T2104	-0.480943298	0.143744853	Q9UQ35	SRRM2_HUMAN	Serine/arginine repetitive matrix protein 2 (300 kDa nuclear matrix antigen) (Serine/arginine-rich splicing factor-related nuclear matrix protein of 300 kDa) (SR-related nuclear matrix protein of 300 kDa) (Ser/Arg-related nuclear matrix protein of 300 kDa) (Splicing coactivator subunit SRm300) (Tax-responsive enhancer element-binding protein 803) (TaxREB803)	SRRM2
Q8TCJ2	Q8TCJ2_S499	-1.115178696	0.143745384	Q8TCJ2	STT3B_HUMAN	Dolichyl-diphosphooligosaccharide--protein glycosyltransferase subunit STT3B (Oligosaccharyl transferase subunit STT3B) (STT3-B) (EC 2.4.99.18) (Source of immunodominant MHC-associated peptides homolog)	STT3B
Q9BQA1	Q9BQA1_T5	-0.888824899	0.144295883	Q9BQA1	MEP50_HUMAN	Methylosome protein 50 (MEP-50) (Androgen receptor cofactor p44) (WD repeat-containing protein 77) (p44/Mep50)	WDR77
Q9UKV3	Q9UKV3_S1004	-0.36092291	0.144874933	Q9UKV3	ACINU_HUMAN	Apoptotic chromatin condensation inducer in the nucleus (Acinus)	ACIN1
Q8N2G6	Q8N2G6_S65	-0.213148065	0.145029445	Q8N2G6	ZCH24_HUMAN	Zinc finger CCHC domain-containing protein 24	ZCCHC24
Q27J81	Q27J81_S371	1.074157435	0.145067987	Q27J81	INF2_HUMAN	Inverted formin-2 (HBEBP2-binding protein C)	INF2
O95819	O95819_S639	-0.356568871	0.145309479	O95819	M4K4_HUMAN	Mitogen-activated protein kinase kinase kinase kinase 4 (EC 2.7.11.1) (HPK/GCK-like kinase HGK) (MAPK/ERK kinase kinase kinase 4) (MEK kinase kinase 4) (MEKKK 4) (Nck-interacting kinase)	MAP4K4
Q8N3V7	Q8N3V7_S536	0.825328977	0.145605336	Q8N3V7	SYNPO_HUMAN	Synaptopodin	SYNPO
Q8NFC6	Q8NFC6_S635	-0.816405232	0.145613381	Q8NFC6	BD1L1_HUMAN	Biorientation of chromosomes in cell division protein 1-like 1 (Protein FAM44A)	BOD1L1
Q04726	Q04726_T312	-0.79012623	0.145743458	Q04726	TLE3_HUMAN	Transducin-like enhancer protein 3 (Enhancer of split groucho-like protein 3) (ESG3)	TLE3
O43768	O43768_S2	0.319965529	0.145749084	O43768	ENSA_HUMAN	Alpha-endosulfine (ARPP-19e)	ENSA
P18583	P18583_S283	-0.425395172	0.146179311	P18583	SON_HUMAN	Protein SON (Bax antagonist selected in saccharomyces 1) (BASS1) (Negative regulatory element-binding protein) (NRE-binding protein) (Protein DBP-5) (SON3)	SON
P19338	P19338_S563	0.433306908	0.146186513	P19338	NUCL_HUMAN	Nucleolin (Protein C23)	NCL
Q86YV5	Q86YV5_S827	1.632368911	0.146428488	Q86YV5	SG223_HUMAN	Tyrosine-protein kinase SgK223 (EC 2.7.10.2) (Sugen kinase 223)	SGK223
Q9UPQ0	Q9UPQ0_S973	0.562435205	0.146430142	Q9UPQ0	LIMC1_HUMAN	LIM and calponin homology domains-containing protein 1	LIMCH1
P29590	P29590_S504,P29590_S505	1.704493998	0.146628989	P29590	PML_HUMAN	Protein PML (Promyelocytic leukemia protein) (RING finger protein 71) (Tripartite motif-containing protein 19)	PML
P28290	P28290_S668	-0.80776769	0.146713458	P28290	SSFA2_HUMAN	Sperm-specific antigen 2 (Cleavage signal-1 protein) (CS-1) (Ki-ras-induced actin-interacting protein)	SSFA2
Q8TCJ2	Q8TCJ2_S498	-0.750367891	0.146867372	Q8TCJ2	STT3B_HUMAN	Dolichyl-diphosphooligosaccharide--protein glycosyltransferase subunit STT3B (Oligosaccharyl transferase subunit STT3B) (STT3-B) (EC 2.4.99.18) (Source of immunodominant MHC-associated peptides homolog)	STT3B
Q9UDY2	Q9UDY2_S266	-0.717708898	0.146903897	Q9UDY2	ZO2_HUMAN	Tight junction protein ZO-2 (Tight junction protein 2) (Zona occludens protein 2) (Zonula occludens protein 2)	TJP2
Q53GA4	Q53GA4_S138	0.838264735	0.14756096	Q53GA4	PHLA2_HUMAN	Pleckstrin homology-like domain family A member 2 (Beckwith-Wiedemann syndrome chromosomal region 1 candidate gene C protein) (Imprinted in placenta and liver protein) (Tumor-suppressing STF cDNA 3 protein) (Tumor-suppressing subchromosomal transferable fragment candidate gene 3 protein) (p17-Beckwith-Wiedemann region 1 C) (p17-BWR1C)	PHLDA2
O15061	O15061_S429	2.213285391	0.147887182	O15061	SYNEM_HUMAN	Synemin (Desmuslin)	SYNM
O75376	O75376_S1281	-0.370245083	0.147950733	O75376	NCOR1_HUMAN	Nuclear receptor corepressor 1 (N-CoR) (N-CoR1)	NCOR1
Q9BTU6	Q9BTU6_S44,Q9BTU6_S51	0.608674329	0.148502429	Q9BTU6	P4K2A_HUMAN	Phosphatidylinositol 4-kinase type 2-alpha (EC 2.7.1.67) (Phosphatidylinositol 4-kinase type II-alpha)	PI4K2A
Q8TAD8	Q8TAD8_S35	-0.310608753	0.148563614	Q8TAD8	SNIP1_HUMAN	Smad nuclear-interacting protein 1 (FHA domain-containing protein SNIP1)	SNIP1
Q66GS9	Q66GS9_S439	2.604718682	0.148631603	Q66GS9	CP135_HUMAN	Centrosomal protein of 135 kDa (Cep135) (Centrosomal protein 4)	CEP135
Q04637	Q04637_S1092	0.94879443	0.148849257	Q04637	IF4G1_HUMAN	Eukaryotic translation initiation factor 4 gamma 1 (eIF-4-gamma 1) (eIF-4G 1) (eIF-4G1) (p220)	EIF4G1
P49790	P49790_S209	0.437761273	0.149321183	P49790	NU153_HUMAN	Nuclear pore complex protein Nup153 (153 kDa nucleoporin) (Nucleoporin Nup153)	NUP153
Q86UU1	Q86UU1_T418	0.589266198	0.149382087	Q86UU1	PHLB1_HUMAN	Pleckstrin homology-like domain family B member 1 (Protein LL5-alpha)	PHLDB1
P50479	P50479_S120	-1.662404826	0.149547339	P50479	PDLI4_HUMAN	PDZ and LIM domain protein 4 (LIM protein RIL) (Reversion-induced LIM protein)	PDLIM4
Q14151;Q15424	Q14151_S246,Q15424_S247	0.371086298	0.15034485	Q14151;Q15424	SAFB2_HUMAN;SAFB1_HUMAN	Scaffold attachment factor B2 (SAF-B2);Scaffold attachment factor B1 (SAF-B) (SAF-B1) (HSP27 estrogen response element-TATA box-binding protein) (HSP27 ERE-TATA-binding protein)	SAFB2;SAFB
Q02543	Q02543_S71	-0.869779392	0.151119507	Q02543	RL18A_HUMAN	60S ribosomal protein L18a	RPL18A
Q9NP66	Q9NP66_S105	-0.182167022	0.151243885	Q9NP66	HM20A_HUMAN	High mobility group protein 20A (HMG box-containing protein 20A) (HMG domain-containing protein 1) (HMG domain-containing protein HMGX1)	HMG20A
Q9P0B6	Q9P0B6_S42	-0.582668228	0.15125721	Q9P0B6	CC167_HUMAN	Coiled-coil domain-containing protein 167	CCDC167
P49321	P49321_S451	-0.755454453	0.15144582	P49321	NASP_HUMAN	Nuclear autoantigenic sperm protein (NASP)	NASP
P06748	P06748_S10	-2.04241363	0.152112461	P06748	NPM_HUMAN	Nucleophosmin (NPM) (Nucleolar phosphoprotein B23) (Nucleolar protein NO38) (Numatrin)	NPM1
Q15007	Q15007_S306	-1.267155077	0.152861716	Q15007	FL2D_HUMAN	Pre-mRNA-splicing regulator WTAP (Female-lethal(2)D homolog) (hFL(2)D) (WT1-associated protein) (Wilms tumor 1-associating protein)	WTAP
Q9NQC3	Q9NQC3_S181	-0.810969303	0.1533647	Q9NQC3	RTN4_HUMAN	Reticulon-4 (Foocen) (Neurite outgrowth inhibitor) (Nogo protein) (Neuroendocrine-specific protein) (NSP) (Neuroendocrine-specific protein C homolog) (RTN-x) (Reticulon-5)	RTN4
Q9ULL5	Q9ULL5_S44	-0.637981426	0.154460854	Q9ULL5	PRR12_HUMAN	Proline-rich protein 12	PRR12
Q9UPS6	Q9UPS6_S211	-1.049957319	0.154850981	Q9UPS6	SET1B_HUMAN	Histone-lysine N-methyltransferase SETD1B (EC 2.1.1.43) (Lysine N-methyltransferase 2G) (SET domain-containing protein 1B) (hSET1B)	SETD1B
Q9UQ35	Q9UQ35_S1691,Q9UQ35_S1694	-1.879744911	0.154964262	Q9UQ35	SRRM2_HUMAN	Serine/arginine repetitive matrix protein 2 (300 kDa nuclear matrix antigen) (Serine/arginine-rich splicing factor-related nuclear matrix protein of 300 kDa) (SR-related nuclear matrix protein of 300 kDa) (Ser/Arg-related nuclear matrix protein of 300 kDa) (Splicing coactivator subunit SRm300) (Tax-responsive enhancer element-binding protein 803) (TaxREB803)	SRRM2
Q9BZZ5	Q9BZZ5_S464	-0.110495374	0.155715023	Q9BZZ5	API5_HUMAN	Apoptosis inhibitor 5 (API-5) (Antiapoptosis clone 11 protein) (AAC-11) (Cell migration-inducing gene 8 protein) (Fibroblast growth factor 2-interacting factor) (FIF) (Protein XAGL)	API5
Q8N3X1	Q8N3X1_S431	-0.722001018	0.155759084	Q8N3X1	FNBP4_HUMAN	Formin-binding protein 4 (Formin-binding protein 30)	FNBP4
Q9NYV4	Q9NYV4_S1082	-0.116355895	0.155979176	Q9NYV4	CDK12_HUMAN	Cyclin-dependent kinase 12 (EC 2.7.11.22) (EC 2.7.11.23) (Cdc2-related kinase, arginine/serine-rich) (CrkRS) (Cell division cycle 2-related protein kinase 7) (CDC2-related protein kinase 7) (Cell division protein kinase 12) (hCDK12)	CDK12
Q9Y520	Q9Y520_S924	-0.896515135	0.156096027	Q9Y520	PRC2C_HUMAN	Protein PRRC2C (BAT2 domain-containing protein 1) (HBV X-transactivated gene 2 protein) (HBV XAg-transactivated protein 2) (HLA-B-associated transcript 2-like 2) (Proline-rich and coiled-coil-containing protein 2C)	PRRC2C
Q9HBL0	Q9HBL0_T854	0.897419798	0.156429711	Q9HBL0	TENS1_HUMAN	Tensin-1	TNS1
Q6NYC8	Q6NYC8_S145	0.412412052	0.156859568	Q6NYC8	PPR18_HUMAN	Phostensin (Protein phosphatase 1 F-actin cytoskeleton-targeting subunit) (Protein phosphatase 1 regulatory subunit 18)	PPP1R18
Q7Z417	Q7Z417_S112	0.710374841	0.157134196	Q7Z417	NUFP2_HUMAN	Nuclear fragile X mental retardation-interacting protein 2 (82 kDa FMRP-interacting protein) (82-FIP) (Cell proliferation-inducing gene 1 protein) (FMRP-interacting protein 2)	NUFIP2
Q9NZV5	Q9NZV5_S13	2.0002116	0.157165795	Q9NZV5	SELN_HUMAN	Selenoprotein N (SelN)	SEPN1
Q9UKV3	Q9UKV3_S729	-1.159580719	0.157178589	Q9UKV3	ACINU_HUMAN	Apoptotic chromatin condensation inducer in the nucleus (Acinus)	ACIN1
Q9NZN4	Q9NZN4_S468	1.664788467	0.157293527	Q9NZN4	EHD2_HUMAN	EH domain-containing protein 2 (PAST homolog 2)	EHD2
P52594	P52594_S181	0.564047858	0.157350749	P52594	AGFG1_HUMAN	Arf-GAP domain and FG repeat-containing protein 1 (HIV-1 Rev-binding protein) (Nucleoporin-like protein RIP) (Rev-interacting protein) (Rev/Rex activation domain-binding protein)	AGFG1
Q99575	Q99575_S729	0.706124437	0.157543939	Q99575	POP1_HUMAN	Ribonucleases P/MRP protein subunit POP1 (hPOP1) (EC 3.1.26.5)	POP1
Q9UQ35	Q9UQ35_S1854,Q9UQ35_S1857	-0.54927074	0.157876755	Q9UQ35	SRRM2_HUMAN	Serine/arginine repetitive matrix protein 2 (300 kDa nuclear matrix antigen) (Serine/arginine-rich splicing factor-related nuclear matrix protein of 300 kDa) (SR-related nuclear matrix protein of 300 kDa) (Ser/Arg-related nuclear matrix protein of 300 kDa) (Splicing coactivator subunit SRm300) (Tax-responsive enhancer element-binding protein 803) (TaxREB803)	SRRM2
Q8TAQ2	Q8TAQ2_S302,Q8TAQ2_S304	-0.28504386	0.15808987	Q8TAQ2	SMRC2_HUMAN	SWI/SNF complex subunit SMARCC2 (BRG1-associated factor 170) (BAF170) (SWI/SNF complex 170 kDa subunit) (SWI/SNF-related matrix-associated actin-dependent regulator of chromatin subfamily C member 2)	SMARCC2
Q8N556	Q8N556_S548	0.1779282	0.158155437	Q8N556	AFAP1_HUMAN	Actin filament-associated protein 1 (110 kDa actin filament-associated protein) (AFAP-110)	AFAP1
Q8WWM7	Q8WWM7_S680,Q8WWM7_S684	0.266670211	0.158447071	Q8WWM7	ATX2L_HUMAN	Ataxin-2-like protein (Ataxin-2 domain protein) (Ataxin-2-related protein)	ATXN2L
Q6UN15	Q6UN15_S304	-0.45699655	0.15875598	Q6UN15	FIP1_HUMAN	Pre-mRNA 3'-end-processing factor FIP1 (hFip1) (FIP1-like 1 protein) (Factor interacting with PAP) (Rearranged in hypereosinophilia)	FIP1L1
P04626	P04626_T701	2.280048824	0.158957077	P04626	ERBB2_HUMAN	Receptor tyrosine-protein kinase erbB-2 (EC 2.7.10.1) (Metastatic lymph node gene 19 protein) (MLN 19) (Proto-oncogene Neu) (Proto-oncogene c-ErbB-2) (Tyrosine kinase-type cell surface receptor HER2) (p185erbB2) (CD antigen CD340)	ERBB2
Q9Y618	Q9Y618_S1566	-0.215834947	0.159009053	Q9Y618	NCOR2_HUMAN	Nuclear receptor corepressor 2 (N-CoR2) (CTG repeat protein 26) (SMAP270) (Silencing mediator of retinoic acid and thyroid hormone receptor) (SMRT) (T3 receptor-associating factor) (TRAC) (Thyroid-, retinoic-acid-receptor-associated corepressor)	NCOR2
Q92610	Q92610_S460	-0.809599733	0.159267709	Q92610	ZN592_HUMAN	Zinc finger protein 592	ZNF592
Q66K74	Q66K74_S657	3.109123739	0.160157017	Q66K74	MAP1S_HUMAN	Microtubule-associated protein 1S (MAP-1S) (BPY2-interacting protein 1) (Microtubule-associated protein 8) (Variable charge Y chromosome 2-interacting protein 1) (VCY2-interacting protein 1) (VCY2IP-1) [Cleaved into: MAP1S heavy chain; MAP1S light chain]	MAP1S
O75369	O75369_S2478	-0.500940718	0.160580613	O75369	FLNB_HUMAN	Filamin-B (FLN-B) (ABP-278) (ABP-280 homolog) (Actin-binding-like protein) (Beta-filamin) (Filamin homolog 1) (Fh1) (Filamin-3) (Thyroid autoantigen) (Truncated actin-binding protein) (Truncated ABP)	FLNB
Q15434	Q15434_S35	1.583743937	0.160758539	Q15434	RBMS2_HUMAN	RNA-binding motif, single-stranded-interacting protein 2 (Suppressor of CDC2 with RNA-binding motif 3)	RBMS2
P35611	P35611_S465	0.571168479	0.160839651	P35611	ADDA_HUMAN	Alpha-adducin (Erythrocyte adducin subunit alpha)	ADD1
Q9Y2W1	Q9Y2W1_S320	-0.905733757	0.160857519	Q9Y2W1	TR150_HUMAN	Thyroid hormone receptor-associated protein 3 (Thyroid hormone receptor-associated protein complex 150 kDa component) (Trap150)	THRAP3
Q9UQ35	Q9UQ35_S1693	-0.250388661	0.161073704	Q9UQ35	SRRM2_HUMAN	Serine/arginine repetitive matrix protein 2 (300 kDa nuclear matrix antigen) (Serine/arginine-rich splicing factor-related nuclear matrix protein of 300 kDa) (SR-related nuclear matrix protein of 300 kDa) (Ser/Arg-related nuclear matrix protein of 300 kDa) (Splicing coactivator subunit SRm300) (Tax-responsive enhancer element-binding protein 803) (TaxREB803)	SRRM2
Q07157	Q07157_S617	0.803564384	0.161178248	Q07157	ZO1_HUMAN	Tight junction protein ZO-1 (Tight junction protein 1) (Zona occludens protein 1) (Zonula occludens protein 1)	TJP1
Q96SB3	Q96SB3_S100	-0.339229026	0.161550853	Q96SB3	NEB2_HUMAN	Neurabin-2 (Neurabin-II) (Protein phosphatase 1 regulatory subunit 9B) (Spinophilin)	PPP1R9B
Q96GP6	Q96GP6_S653	-2.129108689	0.162065076	Q96GP6	SREC2_HUMAN	Scavenger receptor class F member 2 (SRECRP-1) (Scavenger receptor expressed by endothelial cells 2 protein) (SREC-II)	SCARF2
O15014	O15014_S560	-0.380279322	0.162328505	O15014	ZN609_HUMAN	Zinc finger protein 609	ZNF609
Q9BQG0	Q9BQG0_S1267	-0.590464144	0.162765967	Q9BQG0	MBB1A_HUMAN	Myb-binding protein 1A	MYBBP1A
Q13427	Q13427_S290	-0.566352917	0.162935721	Q13427	PPIG_HUMAN	Peptidyl-prolyl cis-trans isomerase G (PPIase G) (Peptidyl-prolyl isomerase G) (EC 5.2.1.8) (CASP10) (Clk-associating RS-cyclophilin) (CARS-Cyp) (CARS-cyclophilin) (SR-cyclophilin) (SR-cyp) (SRcyp) (Cyclophilin G) (Rotamase G)	PPIG
P02545	P02545_S429	-0.503226348	0.163230749	P02545	LMNA_HUMAN	Prelamin-A/C [Cleaved into: Lamin-A/C (70 kDa lamin) (Renal carcinoma antigen NY-REN-32)]	LMNA
Q9ULM3	Q9ULM3_S367	-0.449134829	0.163492628	Q9ULM3	YETS2_HUMAN	YEATS domain-containing protein 2	YEATS2
Q9UQ35	Q9UQ35_S1064,Q9UQ35_S1073	0.378117395	0.164057578	Q9UQ35	SRRM2_HUMAN	Serine/arginine repetitive matrix protein 2 (300 kDa nuclear matrix antigen) (Serine/arginine-rich splicing factor-related nuclear matrix protein of 300 kDa) (SR-related nuclear matrix protein of 300 kDa) (Ser/Arg-related nuclear matrix protein of 300 kDa) (Splicing coactivator subunit SRm300) (Tax-responsive enhancer element-binding protein 803) (TaxREB803)	SRRM2
Q14004	Q14004_S439	0.707038547	0.164066926	Q14004	CDK13_HUMAN	Cyclin-dependent kinase 13 (EC 2.7.11.22) (EC 2.7.11.23) (CDC2-related protein kinase 5) (Cell division cycle 2-like protein kinase 5) (Cell division protein kinase 13) (hCDK13) (Cholinesterase-related cell division controller)	CDK13
Q09666	Q09666_S135	0.740814747	0.164128418	Q09666	AHNK_HUMAN	Neuroblast differentiation-associated protein AHNAK (Desmoyokin)	AHNAK
Q9NZM4	Q9NZM4_S1413	-1.10922104	0.164225186	Q9NZM4	GSCR1_HUMAN	Glioma tumor suppressor candidate region gene 1 protein	GLTSCR1
Q9NQG5	Q9NQG5_S134	-0.369633257	0.164434128	Q9NQG5	RPR1B_HUMAN	Regulation of nuclear pre-mRNA domain-containing protein 1B (Cell cycle-related and expression-elevated protein in tumor)	RPRD1B
Q5JTV8	Q5JTV8_S315	0.600469597	0.165215102	Q5JTV8	TOIP1_HUMAN	Torsin-1A-interacting protein 1 (Lamin-associated protein 1B) (LAP1B)	TOR1AIP1
Q86U86	Q86U86_S1453	-0.54005718	0.165779313	Q86U86	PB1_HUMAN	Protein polybromo-1 (hPB1) (BRG1-associated factor 180) (BAF180) (Polybromo-1D)	PBRM1
Q15596	Q15596_S493	-0.621619579	0.166161548	Q15596	NCOA2_HUMAN	Nuclear receptor coactivator 2 (NCoA-2) (Class E basic helix-loop-helix protein 75) (bHLHe75) (Transcriptional intermediary factor 2) (hTIF2)	NCOA2
Q99590	Q99590_S338	-0.829198679	0.166217198	Q99590	SCAFB_HUMAN	Protein SCAF11 (CTD-associated SR protein 11) (Renal carcinoma antigen NY-REN-40) (SC35-interacting protein 1) (SR-related and CTD-associated factor 11) (SRSF2-interacting protein) (Serine/arginine-rich splicing factor 2-interacting protein) (Splicing factor, arginine/serine-rich 2-interacting protein) (Splicing regulatory protein 129) (SRrp129)	SCAF11
Q13523	Q13523_S257	-0.948094248	0.166804035	Q13523	PRP4B_HUMAN	Serine/threonine-protein kinase PRP4 homolog (EC 2.7.11.1) (PRP4 kinase) (PRP4 pre-mRNA-processing factor 4 homolog)	PRPF4B
Q5T200	Q5T200_S318,Q5T200_S325	-0.615922644	0.166864008	Q5T200	ZC3HD_HUMAN	Zinc finger CCCH domain-containing protein 13	ZC3H13
P46821	P46821_T1949	1.487709386	0.167174748	P46821	MAP1B_HUMAN	Microtubule-associated protein 1B (MAP-1B) [Cleaved into: MAP1B heavy chain; MAP1 light chain LC1]	MAP1B
Q5T200	Q5T200_S877	-0.431054764	0.167218947	Q5T200	ZC3HD_HUMAN	Zinc finger CCCH domain-containing protein 13	ZC3H13
Q9P0K7	Q9P0K7_S281	-0.976541938	0.167699329	Q9P0K7	RAI14_HUMAN	Ankycorbin (Ankyrin repeat and coiled-coil structure-containing protein) (Novel retinal pigment epithelial cell protein) (Retinoic acid-induced protein 14)	RAI14
Q14004	Q14004_S525	-0.280039463	0.168292944	Q14004	CDK13_HUMAN	Cyclin-dependent kinase 13 (EC 2.7.11.22) (EC 2.7.11.23) (CDC2-related protein kinase 5) (Cell division cycle 2-like protein kinase 5) (Cell division protein kinase 13) (hCDK13) (Cholinesterase-related cell division controller)	CDK13
P11137	P11137_S1782	0.741696021	0.168476039	P11137	MAP2_HUMAN	Microtubule-associated protein 2 (MAP-2)	MAP2
Q5TGY3	Q5TGY3_S1064	0.240151927	0.169485833	Q5TGY3	AHDC1_HUMAN	AT-hook DNA-binding motif-containing protein 1	AHDC1
Q02880	Q02880_S1552	1.1059396	0.169688777	Q02880	TOP2B_HUMAN	DNA topoisomerase 2-beta (EC 5.99.1.3) (DNA topoisomerase II, beta isozyme)	TOP2B
Q9NYF8	Q9NYF8_S177	-0.270729371	0.170069074	Q9NYF8	BCLF1_HUMAN	Bcl-2-associated transcription factor 1 (Btf)	BCLAF1
Q13523	Q13523_S852	-2.122145862	0.170744752	Q13523	PRP4B_HUMAN	Serine/threonine-protein kinase PRP4 homolog (EC 2.7.11.1) (PRP4 kinase) (PRP4 pre-mRNA-processing factor 4 homolog)	PRPF4B
P0C7T5	P0C7T5_T456	-1.369844009	0.170790296	P0C7T5	ATX1L_HUMAN	Ataxin-1-like (Brother of ataxin-1) (Brother of ATXN1)	ATXN1L
O00512	O00512_T315	-0.697506196	0.171097599	O00512	BCL9_HUMAN	B-cell CLL/lymphoma 9 protein (B-cell lymphoma 9 protein) (Bcl-9) (Protein legless homolog)	BCL9
Q04726	Q04726_S203	-0.74673704	0.171343701	Q04726	TLE3_HUMAN	Transducin-like enhancer protein 3 (Enhancer of split groucho-like protein 3) (ESG3)	TLE3
Q9UKV3	Q9UKV3_S655,Q9UKV3_S657	-0.338568304	0.172153454	Q9UKV3	ACINU_HUMAN	Apoptotic chromatin condensation inducer in the nucleus (Acinus)	ACIN1
O75096	O75096_S1887	-0.485168887	0.17271928	O75096	LRP4_HUMAN	Low-density lipoprotein receptor-related protein 4 (LRP-4) (Multiple epidermal growth factor-like domains 7)	LRP4
Q96JM3	Q96JM3_S445	-0.315466928	0.172836159	Q96JM3	CHAP1_HUMAN	Chromosome alignment-maintaining phosphoprotein 1 (Zinc finger protein 828)	CHAMP1
Q14151	Q14151_S832	-0.565656499	0.173167721	Q14151	SAFB2_HUMAN	Scaffold attachment factor B2 (SAF-B2)	SAFB2
Q9UKJ3	Q9UKJ3_S1107	-0.335108389	0.173452451	Q9UKJ3	GPTC8_HUMAN	G patch domain-containing protein 8	GPATCH8
Q8IUD2	Q8IUD2_S14	1.688004326	0.173591796	Q8IUD2	RB6I2_HUMAN	ELKS/Rab6-interacting/CAST family member 1 (ERC-1) (Rab6-interacting protein 2)	ERC1
O14497	O14497_S696	-0.726352307	0.173698854	O14497	ARI1A_HUMAN	AT-rich interactive domain-containing protein 1A (ARID domain-containing protein 1A) (B120) (BRG1-associated factor 250) (BAF250) (BRG1-associated factor 250a) (BAF250A) (Osa homolog 1) (hOSA1) (SWI-like protein) (SWI/SNF complex protein p270) (SWI/SNF-related, matrix-associated, actin-dependent regulator of chromatin subfamily F member 1) (hELD)	ARID1A
Q86VM9	Q86VM9_T677	-0.801838353	0.173852209	Q86VM9	ZCH18_HUMAN	Zinc finger CCCH domain-containing protein 18 (Nuclear protein NHN1)	ZC3H18
Q9Y618	Q9Y618_S215	0.557677342	0.173870787	Q9Y618	NCOR2_HUMAN	Nuclear receptor corepressor 2 (N-CoR2) (CTG repeat protein 26) (SMAP270) (Silencing mediator of retinoic acid and thyroid hormone receptor) (SMRT) (T3 receptor-associating factor) (TRAC) (Thyroid-, retinoic-acid-receptor-associated corepressor)	NCOR2
O94854	O94854_T122	1.928944468	0.174474818	O94854	K0754_HUMAN	Uncharacterized protein KIAA0754	KIAA0754
Q8N4S9	Q8N4S9_S161	-0.722858406	0.174502402	Q8N4S9	MALD2_HUMAN	MARVEL domain-containing protein 2 (Tricellulin)	MARVELD2
O96017	O96017_S260	-0.506449908	0.174590781	O96017	CHK2_HUMAN	Serine/threonine-protein kinase Chk2 (EC 2.7.11.1) (CHK2 checkpoint homolog) (Cds1 homolog) (Hucds1) (hCds1) (Checkpoint kinase 2)	CHEK2
A1L188	A1L188_S47	-1.586681317	0.174718614	A1L188	CQ089_HUMAN	Uncharacterized protein C17orf89	C17orf89
Q9HAU0	Q9HAU0_T857	0.503735513	0.17508782	Q9HAU0	PKHA5_HUMAN	Pleckstrin homology domain-containing family A member 5 (PH domain-containing family A member 5) (Phosphoinositol 3-phosphate-binding protein 2) (PEPP-2)	PLEKHA5
P46013	P46013_S2528	-0.430809637	0.175320875	P46013	KI67_HUMAN	Antigen KI-67	MKI67
Q9H792	Q9H792_S281	-0.494937826	0.175966339	Q9H792	PEAK1_HUMAN	Pseudopodium-enriched atypical kinase 1 (EC 2.7.10.2) (Sugen kinase 269) (Tyrosine-protein kinase SgK269)	PEAK1
P29966	P29966_S147	0.509315645	0.17635518	P29966	MARCS_HUMAN	Myristoylated alanine-rich C-kinase substrate (MARCKS) (Protein kinase C substrate, 80 kDa protein, light chain) (80K-L protein) (PKCSL)	MARCKS
Q9H1B7	Q9H1B7_S547	-0.327408704	0.176945633	Q9H1B7	I2BPL_HUMAN	Interferon regulatory factor 2-binding protein-like (Enhanced at puberty protein 1)	IRF2BPL
P62753	P62753_S236,P62753_S240	-0.327312133	0.178211892	P62753	RS6_HUMAN	40S ribosomal protein S6 (Phosphoprotein NP33)	RPS6
Q96P47	Q96P47_S443	0.567616175	0.178559643	Q96P47	AGAP3_HUMAN	Arf-GAP with GTPase, ANK repeat and PH domain-containing protein 3 (AGAP-3) (CRAM-associated GTPase) (CRAG) (Centaurin-gamma-3) (Cnt-g3) (MR1-interacting protein) (MRIP-1)	AGAP3
Q13427	Q13427_T358	-0.473947815	0.179722767	Q13427	PPIG_HUMAN	Peptidyl-prolyl cis-trans isomerase G (PPIase G) (Peptidyl-prolyl isomerase G) (EC 5.2.1.8) (CASP10) (Clk-associating RS-cyclophilin) (CARS-Cyp) (CARS-cyclophilin) (SR-cyclophilin) (SR-cyp) (SRcyp) (Cyclophilin G) (Rotamase G)	PPIG
Q9UQ35	Q9UQ35_S1913,Q9UQ35_S1916	-0.254817903	0.180262104	Q9UQ35	SRRM2_HUMAN	Serine/arginine repetitive matrix protein 2 (300 kDa nuclear matrix antigen) (Serine/arginine-rich splicing factor-related nuclear matrix protein of 300 kDa) (SR-related nuclear matrix protein of 300 kDa) (Ser/Arg-related nuclear matrix protein of 300 kDa) (Splicing coactivator subunit SRm300) (Tax-responsive enhancer element-binding protein 803) (TaxREB803)	SRRM2
Q96E09	Q96E09_S147	0.243696154	0.180287255	Q96E09	F122A_HUMAN	Protein FAM122A	FAM122A
Q96CC6	Q96CC6_S8	-0.925150664	0.180587864	Q96CC6	RHDF1_HUMAN	Inactive rhomboid protein 1 (iRhom1) (Epidermal growth factor receptor-related protein) (Rhomboid 5 homolog 1) (Rhomboid family member 1) (p100hRho)	RHBDF1
Q16649	Q16649_S301	-1.120129105	0.180621374	Q16649	NFIL3_HUMAN	Nuclear factor interleukin-3-regulated protein (E4 promoter-binding protein 4) (Interleukin-3 promoter transcriptional activator) (Interleukin-3-binding protein 1) (Transcriptional activator NF-IL3A)	NFIL3
Q8WY36	Q8WY36_S844	-0.607584506	0.181634286	Q8WY36	BBX_HUMAN	HMG box transcription factor BBX (Bobby sox homolog) (HMG box-containing protein 2)	BBX
Q68CZ2	Q68CZ2_S1149	1.336642636	0.181680385	Q68CZ2	TENS3_HUMAN	Tensin-3 (Tensin-like SH2 domain-containing protein 1) (Tumor endothelial marker 6)	TNS3
P63092;Q5JWF2	P63092_S352,Q5JWF2_S995	0.513238756	0.181774711	P63092;Q5JWF2	GNAS2_HUMAN;GNAS1_HUMAN	Guanine nucleotide-binding protein G(s) subunit alpha isoforms short (Adenylate cyclase-stimulating G alpha protein);Guanine nucleotide-binding protein G(s) subunit alpha isoforms XLas (Adenylate cyclase-stimulating G alpha protein) (Extra large alphas protein) (XLalphas)	GNAS;GNAS
Q8WYL5	Q8WYL5_S937	0.161947326	0.182677694	Q8WYL5	SSH1_HUMAN	Protein phosphatase Slingshot homolog 1 (EC 3.1.3.16) (EC 3.1.3.48) (SSH-like protein 1) (SSH-1L) (hSSH-1L)	SSH1
Q8IYH5	Q8IYH5_S89	-0.880818693	0.182739773	Q8IYH5	ZZZ3_HUMAN	ZZ-type zinc finger-containing protein 3	ZZZ3
Q8NFH5	Q8NFH5_S73	0.324850739	0.183043929	Q8NFH5	NUP53_HUMAN	Nucleoporin NUP53 (35 kDa nucleoporin) (Mitotic phosphoprotein 44) (MP-44) (Nuclear pore complex protein Nup53) (Nucleoporin Nup35)	NUP35
Q8WVC0	Q8WVC0_S630	-0.18927107	0.183110443	Q8WVC0	LEO1_HUMAN	RNA polymerase-associated protein LEO1 (Replicative senescence down-regulated leo1-like protein)	LEO1
P67809	P67809_S209	0.417423422	0.183128232	P67809	YBOX1_HUMAN	Nuclease-sensitive element-binding protein 1 (CCAAT-binding transcription factor I subunit A) (CBF-A) (DNA-binding protein B) (DBPB) (Enhancer factor I subunit A) (EFI-A) (Y-box transcription factor) (Y-box-binding protein 1) (YB-1)	YBX1
P42166	P42166_S351	-0.23567532	0.183440412	P42166	LAP2A_HUMAN	Lamina-associated polypeptide 2, isoform alpha (Thymopoietin isoform alpha) (TP alpha) (Thymopoietin-related peptide isoform alpha) (TPRP isoform alpha) [Cleaved into: Thymopoietin (TP) (Splenin); Thymopentin (TP5)]	TMPO
Q8WUA4	Q8WUA4_S220	-0.385014116	0.183538665	Q8WUA4	TF3C2_HUMAN	General transcription factor 3C polypeptide 2 (TF3C-beta) (Transcription factor IIIC 110 kDa subunit) (TFIIIC 110 kDa subunit) (TFIIIC110) (Transcription factor IIIC subunit beta)	GTF3C2
Q7L2J0	Q7L2J0_S60	-0.450304868	0.18368071	Q7L2J0	MEPCE_HUMAN	7SK snRNA methylphosphate capping enzyme (MePCE) (EC 2.1.1.-) (Bicoid-interacting protein 3 homolog) (Bin3 homolog)	MEPCE
Q9H4M7	Q9H4M7_S213	-0.987431237	0.183964834	Q9H4M7	PKHA4_HUMAN	Pleckstrin homology domain-containing family A member 4 (PH domain-containing family A member 4) (Phosphoinositol 3-phosphate-binding protein 1) (PEPP-1)	PLEKHA4
Q92733	Q92733_S212	-0.904921706	0.184054568	Q92733	PRCC_HUMAN	Proline-rich protein PRCC (Papillary renal cell carcinoma translocation-associated gene protein)	PRCC
P29374	P29374_T151	-0.984209169	0.184293124	P29374	ARI4A_HUMAN	AT-rich interactive domain-containing protein 4A (ARID domain-containing protein 4A) (Retinoblastoma-binding protein 1) (RBBP-1)	ARID4A
Q9NYB0	Q9NYB0_S203	1.249264041	0.184504557	Q9NYB0	TE2IP_HUMAN	Telomeric repeat-binding factor 2-interacting protein 1 (TERF2-interacting telomeric protein 1) (TRF2-interacting telomeric protein 1) (Dopamine receptor-interacting protein 5) (Repressor/activator protein 1 homolog) (RAP1 homolog) (hRap1)	TERF2IP
Q9UGU0	Q9UGU0_S574,Q9UGU0_T582	-0.306255148	0.184849199	Q9UGU0	TCF20_HUMAN	Transcription factor 20 (TCF-20) (Nuclear factor SPBP) (Protein AR1) (Stromelysin-1 PDGF-responsive element-binding protein) (SPRE-binding protein)	TCF20
Q02241	Q02241_S867	0.500597468	0.184964365	Q02241	KIF23_HUMAN	Kinesin-like protein KIF23 (Kinesin-like protein 5) (Mitotic kinesin-like protein 1)	KIF23
Q92545	Q92545_S1871	-1.282798774	0.185149633	Q92545	TM131_HUMAN	Transmembrane protein 131 (Protein RW1)	TMEM131
P62995;Q13595	P62995_S264,P62995_S266,Q13595_S260,Q13595_S262	0.235118242	0.185373695	P62995;Q13595	TRA2B_HUMAN;TRA2A_HUMAN	Transformer-2 protein homolog beta (TRA-2 beta) (TRA2-beta) (hTRA2-beta) (Splicing factor, arginine/serine-rich 10) (Transformer-2 protein homolog B);Transformer-2 protein homolog alpha (TRA-2 alpha) (TRA2-alpha) (Transformer-2 protein homolog A)	TRA2B;TRA2A
Q9Y618	Q9Y618_S2065	0.369789104	0.185942325	Q9Y618	NCOR2_HUMAN	Nuclear receptor corepressor 2 (N-CoR2) (CTG repeat protein 26) (SMAP270) (Silencing mediator of retinoic acid and thyroid hormone receptor) (SMRT) (T3 receptor-associating factor) (TRAC) (Thyroid-, retinoic-acid-receptor-associated corepressor)	NCOR2
Q15052;Q14155	Q15052_S488,Q14155_S518	-0.610879346	0.186031057	Q14155;Q15052	ARHG7_HUMAN;ARHG6_HUMAN	Rho guanine nucleotide exchange factor 7 (Beta-Pix) (COOL-1) (PAK-interacting exchange factor beta) (p85);Rho guanine nucleotide exchange factor 6 (Alpha-Pix) (COOL-2) (PAK-interacting exchange factor alpha) (Rac/Cdc42 guanine nucleotide exchange factor 6)	ARHGEF7;ARHGEF6
Q07955	Q07955_S199	-0.49121629	0.18640108	Q07955	SRSF1_HUMAN	Serine/arginine-rich splicing factor 1 (Alternative-splicing factor 1) (ASF-1) (Splicing factor, arginine/serine-rich 1) (pre-mRNA-splicing factor SF2, P33 subunit)	SRSF1
Q5R3F8	Q5R3F8_T493	0.454218553	0.187987247	Q5R3F8	PPR29_HUMAN	Protein phosphatase 1 regulatory subunit 29 (Extracellular leucine-rich repeat and fibronectin type III domain-containing protein 2) (Leucine-rich repeat and fibronectin type-III domain-containing protein 6) (Leucine-rich repeat-containing protein 62)	ELFN2
Q5VUA4	Q5VUA4_S2101	-1.484831158	0.188228932	Q5VUA4	ZN318_HUMAN	Zinc finger protein 318 (Endocrine regulatory protein)	ZNF318
Q13033	Q13033_S229	0.667776996	0.188368366	Q13033	STRN3_HUMAN	Striatin-3 (Cell cycle autoantigen SG2NA) (S/G2 antigen)	STRN3
Q9BXF6	Q9BXF6_S307	-0.714886927	0.188878912	Q9BXF6	RFIP5_HUMAN	Rab11 family-interacting protein 5 (Rab11-FIP5) (Gamma-SNAP-associated factor 1) (Gaf-1) (Phosphoprotein pp75) (Rab11-interacting protein Rip11)	RAB11FIP5
Q07157	Q07157_S326	-0.328463241	0.189215424	Q07157	ZO1_HUMAN	Tight junction protein ZO-1 (Tight junction protein 1) (Zona occludens protein 1) (Zonula occludens protein 1)	TJP1
Q9UQ35	Q9UQ35_T1472	-1.185065324	0.189355442	Q9UQ35	SRRM2_HUMAN	Serine/arginine repetitive matrix protein 2 (300 kDa nuclear matrix antigen) (Serine/arginine-rich splicing factor-related nuclear matrix protein of 300 kDa) (SR-related nuclear matrix protein of 300 kDa) (Ser/Arg-related nuclear matrix protein of 300 kDa) (Splicing coactivator subunit SRm300) (Tax-responsive enhancer element-binding protein 803) (TaxREB803)	SRRM2
O00559	O00559_S36	0.595493807	0.189465905	O00559	RCAS1_HUMAN	Receptor-binding cancer antigen expressed on SiSo cells (Cancer-associated surface antigen RCAS1) (Estrogen receptor-binding fragment-associated gene 9 protein)	EBAG9
Q5VTL8	Q5VTL8_S527,Q5VTL8_S529	-0.81506777	0.189657606	Q5VTL8	PR38B_HUMAN	Pre-mRNA-splicing factor 38B (Sarcoma antigen NY-SAR-27)	PRPF38B
Q9UBI6	Q9UBI6_S7	-0.162613308	0.189674757	Q9UBI6	GBG12_HUMAN	Guanine nucleotide-binding protein G(I)/G(S)/G(O) subunit gamma-12	GNG12
P39880	P39880_S1215	-0.511328692	0.189824343	P39880	CUX1_HUMAN	Homeobox protein cut-like 1 (CCAAT displacement protein) (CDP) (Homeobox protein cux-1)	CUX1
Q04637	Q04637_S1187	0.48793444	0.189981326	Q04637	IF4G1_HUMAN	Eukaryotic translation initiation factor 4 gamma 1 (eIF-4-gamma 1) (eIF-4G 1) (eIF-4G1) (p220)	EIF4G1
Q92613	Q92613_S566	-0.459100183	0.190067806	Q92613	JADE3_HUMAN	Protein Jade-3 (PHD finger protein 16)	PHF16
Q8IYB3	Q8IYB3_S874	1.045152151	0.190595157	Q8IYB3	SRRM1_HUMAN	Serine/arginine repetitive matrix protein 1 (SR-related nuclear matrix protein of 160 kDa) (SRm160) (Ser/Arg-related nuclear matrix protein)	SRRM1
Q92466	Q92466_S26	-0.644576293	0.191042147	Q92466	DDB2_HUMAN	DNA damage-binding protein 2 (DDB p48 subunit) (DDBb) (Damage-specific DNA-binding protein 2) (UV-damaged DNA-binding protein 2) (UV-DDB 2)	DDB2
P11388	P11388_S1106	-1.475381423	0.191285553	P11388	TOP2A_HUMAN	DNA topoisomerase 2-alpha (EC 5.99.1.3) (DNA topoisomerase II, alpha isozyme)	TOP2A
Q09666	Q09666_S2397	0.704029782	0.191452171	Q09666	AHNK_HUMAN	Neuroblast differentiation-associated protein AHNAK (Desmoyokin)	AHNAK
P85037	P85037_T422,P85037_S428	-1.105220001	0.191589534	P85037	FOXK1_HUMAN	Forkhead box protein K1 (Myocyte nuclear factor) (MNF)	FOXK1
Q8IYB3	Q8IYB3_S597	-0.344492476	0.191605638	Q8IYB3	SRRM1_HUMAN	Serine/arginine repetitive matrix protein 1 (SR-related nuclear matrix protein of 160 kDa) (SRm160) (Ser/Arg-related nuclear matrix protein)	SRRM1
Q99081	Q99081_S559	-1.039371661	0.191882353	Q99081	HTF4_HUMAN	Transcription factor 12 (TCF-12) (Class B basic helix-loop-helix protein 20) (bHLHb20) (DNA-binding protein HTF4) (E-box-binding protein) (Transcription factor HTF-4)	TCF12
Q9Y618	Q9Y618_S1181	-0.376667488	0.191947283	Q9Y618	NCOR2_HUMAN	Nuclear receptor corepressor 2 (N-CoR2) (CTG repeat protein 26) (SMAP270) (Silencing mediator of retinoic acid and thyroid hormone receptor) (SMRT) (T3 receptor-associating factor) (TRAC) (Thyroid-, retinoic-acid-receptor-associated corepressor)	NCOR2
Q9NZT2	Q9NZT2_S484	0.553423723	0.192125997	Q9NZT2	OGFR_HUMAN	Opioid growth factor receptor (OGFr) (Protein 7-60) (Zeta-type opioid receptor)	OGFR
Q9NTZ6	Q9NTZ6_S422	1.336386924	0.192193227	Q9NTZ6	RBM12_HUMAN	RNA-binding protein 12 (RNA-binding motif protein 12) (SH3/WW domain anchor protein in the nucleus) (SWAN)	RBM12
Q86TV6	Q86TV6_S160	-0.788804291	0.192316502	Q86TV6	TTC7B_HUMAN	Tetratricopeptide repeat protein 7B (TPR repeat protein 7B) (Tetratricopeptide repeat protein 7-like-1) (TPR repeat protein 7-like-1)	TTC7B
P49790	P49790_S240	0.762578732	0.192391786	P49790	NU153_HUMAN	Nuclear pore complex protein Nup153 (153 kDa nucleoporin) (Nucleoporin Nup153)	NUP153
P27816	P27816_S358	0.879253448	0.192454965	P27816	MAP4_HUMAN	Microtubule-associated protein 4 (MAP-4)	MAP4
Q96CP6	Q96CP6_S16	-0.397715762	0.192632697	Q96CP6	GRM1A_HUMAN	GRAM domain-containing protein 1A	GRAMD1A
Q8IU81	Q8IU81_S384	-0.647784681	0.193300196	Q8IU81	I2BP1_HUMAN	Interferon regulatory factor 2-binding protein 1 (IRF-2-binding protein 1) (IRF-2BP1) (Probable E3 ubiquitin-protein ligase IRF2BP1) (EC 6.3.2.-)	IRF2BP1
P53985	P53985_S467	-0.315993411	0.193623401	P53985	MOT1_HUMAN	Monocarboxylate transporter 1 (MCT 1) (Solute carrier family 16 member 1)	SLC16A1
P48960	P48960_S831	0.27204381	0.193667624	P48960	CD97_HUMAN	CD97 antigen (Leukocyte antigen CD97) (CD antigen CD97) [Cleaved into: CD97 antigen subunit alpha; CD97 antigen subunit beta]	CD97
Q96F86	Q96F86_S131	-0.616001195	0.194060117	Q96F86	EDC3_HUMAN	Enhancer of mRNA-decapping protein 3 (LSM16 homolog) (YjeF N-terminal domain-containing protein 2) (YjeF_N2) (hYjeF_N2) (YjeF domain-containing protein 1)	EDC3
P07910	P07910_S115	-0.930723675	0.194151186	P07910	HNRPC_HUMAN	Heterogeneous nuclear ribonucleoproteins C1/C2 (hnRNP C1/C2)	HNRNPC
Q08211	Q08211_S87	-0.748446161	0.194166738	Q08211	DHX9_HUMAN	ATP-dependent RNA helicase A (RHA) (EC 3.6.4.13) (DEAH box protein 9) (Leukophysin) (LKP) (Nuclear DNA helicase II) (NDH II)	DHX9
Q15149	Q15149_S720	0.4293087	0.194191216	Q15149	PLEC_HUMAN	Plectin (PCN) (PLTN) (Hemidesmosomal protein 1) (HD1) (Plectin-1)	PLEC
Q9P2G1	Q9P2G1_S737	-0.578475902	0.194293328	Q9P2G1	AKIB1_HUMAN	Ankyrin repeat and IBR domain-containing protein 1	ANKIB1
Q9H1E3	Q9H1E3_S58,Q9H1E3_S61	1.100511828	0.19453686	Q9H1E3	NUCKS_HUMAN	Nuclear ubiquitous casein and cyclin-dependent kinase substrate 1 (P1)	NUCKS1
P42694	P42694_T1163	-0.732861868	0.194542263	P42694	HELZ_HUMAN	Probable helicase with zinc finger domain (EC 3.6.4.-) (Down-regulated in human cancers protein)	HELZ
Q9NYF8	Q9NYF8_S884	0.614906662	0.194598406	Q9NYF8	BCLF1_HUMAN	Bcl-2-associated transcription factor 1 (Btf)	BCLAF1
Q13523	Q13523_S292,Q13523_S294	-0.263986665	0.194622597	Q13523	PRP4B_HUMAN	Serine/threonine-protein kinase PRP4 homolog (EC 2.7.11.1) (PRP4 kinase) (PRP4 pre-mRNA-processing factor 4 homolog)	PRPF4B
Q9H1E3	Q9H1E3_S181	0.717407317	0.194746918	Q9H1E3	NUCKS_HUMAN	Nuclear ubiquitous casein and cyclin-dependent kinase substrate 1 (P1)	NUCKS1
Q07157	Q07157_S178	0.85307425	0.194915098	Q07157	ZO1_HUMAN	Tight junction protein ZO-1 (Tight junction protein 1) (Zona occludens protein 1) (Zonula occludens protein 1)	TJP1
Q86UE4	Q86UE4_S298	0.674394335	0.195032471	Q86UE4	LYRIC_HUMAN	Protein LYRIC (3D3/LYRIC) (Astrocyte elevated gene-1 protein) (AEG-1) (Lysine-rich CEACAM1 co-isolated protein) (Metadherin) (Metastasis adhesion protein)	MTDH
Q8IY57	Q8IY57_S167	-0.384857123	0.195602302	Q8IY57	YAF2_HUMAN	YY1-associated factor 2	YAF2
Q9BUQ8	Q9BUQ8_S14	-1.394328656	0.195813498	Q9BUQ8	DDX23_HUMAN	Probable ATP-dependent RNA helicase DDX23 (EC 3.6.4.13) (100 kDa U5 snRNP-specific protein) (DEAD box protein 23) (PRP28 homolog) (U5-100kD)	DDX23
O95810	O95810_S234	-0.244769095	0.196499068	O95810	SDPR_HUMAN	Serum deprivation-response protein (Cavin-2) (PS-p68) (Phosphatidylserine-binding protein)	SDPR
P49736	P49736_S26	-0.093158392	0.196513074	P49736	MCM2_HUMAN	DNA replication licensing factor MCM2 (EC 3.6.4.12) (Minichromosome maintenance protein 2 homolog) (Nuclear protein BM28)	MCM2
Q6WCQ1	Q6WCQ1_S619	0.771063627	0.196930921	Q6WCQ1	MPRIP_HUMAN	Myosin phosphatase Rho-interacting protein (M-RIP) (Rho-interacting protein 3) (RIP3) (p116Rip)	MPRIP
Q96QT4	Q96QT4_T1505	-2.138990038	0.19746649	Q96QT4	TRPM7_HUMAN	Transient receptor potential cation channel subfamily M member 7 (EC 2.7.11.1) (Channel-kinase 1) (Long transient receptor potential channel 7) (LTrpC-7) (LTrpC7)	TRPM7
P78559	P78559_S896	0.934030596	0.197702195	P78559	MAP1A_HUMAN	Microtubule-associated protein 1A (MAP-1A) (Proliferation-related protein p80) [Cleaved into: MAP1A heavy chain; MAP1 light chain LC2]	MAP1A
Q96JM3	Q96JM3_S459	-0.571269699	0.197885944	Q96JM3	CHAP1_HUMAN	Chromosome alignment-maintaining phosphoprotein 1 (Zinc finger protein 828)	CHAMP1
Q9UPN6	Q9UPN6_S617	-0.700019209	0.198008097	Q9UPN6	SCAF8_HUMAN	Protein SCAF8 (CDC5L complex-associated protein 7) (RNA-binding motif protein 16) (SR-related and CTD-associated factor 8)	SCAF8
Q9UKV3	Q9UKV3_S410	-1.060118359	0.198711734	Q9UKV3	ACINU_HUMAN	Apoptotic chromatin condensation inducer in the nucleus (Acinus)	ACIN1
Q9C0J8	Q9C0J8_S1210	-0.75730384	0.198864116	Q9C0J8	WDR33_HUMAN	pre-mRNA 3' end processing protein WDR33 (WD repeat-containing protein 33) (WD repeat-containing protein WDC146)	WDR33
P46100	P46100_S749	-0.428969967	0.199137279	P46100	ATRX_HUMAN	Transcriptional regulator ATRX (EC 3.6.4.12) (ATP-dependent helicase ATRX) (X-linked helicase II) (X-linked nuclear protein) (XNP) (Znf-HX)	ATRX
Q92817	Q92817_S23,Q92817_S27	-0.110455192	0.199537714	Q92817	EVPL_HUMAN	Envoplakin (210 kDa cornified envelope precursor protein) (210 kDa paraneoplastic pemphigus antigen) (p210)	EVPL
Q09666	Q09666_S5749	-0.619944694	0.199861223	Q09666	AHNK_HUMAN	Neuroblast differentiation-associated protein AHNAK (Desmoyokin)	AHNAK
Q9NYF8	Q9NYF8_S496	-0.414067063	0.199958012	Q9NYF8	BCLF1_HUMAN	Bcl-2-associated transcription factor 1 (Btf)	BCLAF1
P51532	P51532_S1452	-0.283114972	0.199987415	P51532	SMCA4_HUMAN	Transcription activator BRG1 (EC 3.6.4.-) (ATP-dependent helicase SMARCA4) (BRG1-associated factor 190A) (BAF190A) (Mitotic growth and transcription activator) (Protein BRG-1) (Protein brahma homolog 1) (SNF2-beta) (SWI/SNF-related matrix-associated actin-dependent regulator of chromatin subfamily A member 4)	SMARCA4
Q13425	Q13425_S95,Q13425_S110	0.504687004	0.200114277	Q13425	SNTB2_HUMAN	Beta-2-syntrophin (59 kDa dystrophin-associated protein A1 basic component 2) (Syntrophin-3) (SNT3) (Syntrophin-like) (SNTL)	SNTB2
Q8ND56	Q8ND56_S183,Q8ND56_S192	-1.190590413	0.200138392	Q8ND56	LS14A_HUMAN	Protein LSM14 homolog A (Protein FAM61A) (Protein SCD6 homolog) (Putative alpha-synuclein-binding protein) (AlphaSNBP) (RNA-associated protein 55A) (hRAP55) (hRAP55A)	LSM14A
Q9HB58	Q9HB58_S244	-0.976825704	0.200424458	Q9HB58	SP110_HUMAN	Sp110 nuclear body protein (Interferon-induced protein 41/75) (Speckled 110 kDa) (Transcriptional coactivator Sp110)	SP110
Q5T200	Q5T200_T317,Q5T200_S318,Q5T200_S325	1.0324302	0.20074111	Q5T200	ZC3HD_HUMAN	Zinc finger CCCH domain-containing protein 13	ZC3H13
Q9BY77	Q9BY77_S126	-0.396478759	0.200860482	Q9BY77	PDIP3_HUMAN	Polymerase delta-interacting protein 3 (46 kDa DNA polymerase delta interaction protein) (p46) (S6K1 Aly/REF-like target) (SKAR)	POLDIP3
A6NDB9	A6NDB9_S375	-0.358170922	0.201247067	A6NDB9	PALM3_HUMAN	Paralemmin-3	PALM3
Q9HCM4	Q9HCM4_S366	-0.382744138	0.201320894	Q9HCM4	E41L5_HUMAN	Band 4.1-like protein 5	EPB41L5
P78346	P78346_S251	-0.315802306	0.201552573	P78346	RPP30_HUMAN	Ribonuclease P protein subunit p30 (RNaseP protein p30) (EC 3.1.26.5) (RNase P subunit 2)	RPP30
Q13427	Q13427_S696	-0.036878291	0.20207896	Q13427	PPIG_HUMAN	Peptidyl-prolyl cis-trans isomerase G (PPIase G) (Peptidyl-prolyl isomerase G) (EC 5.2.1.8) (CASP10) (Clk-associating RS-cyclophilin) (CARS-Cyp) (CARS-cyclophilin) (SR-cyclophilin) (SR-cyp) (SRcyp) (Cyclophilin G) (Rotamase G)	PPIG
Q9UDY2	Q9UDY2_S415	-0.269259741	0.202086294	Q9UDY2	ZO2_HUMAN	Tight junction protein ZO-2 (Tight junction protein 2) (Zona occludens protein 2) (Zonula occludens protein 2)	TJP2
Q99590	Q99590_S816	-1.489803972	0.202135491	Q99590	SCAFB_HUMAN	Protein SCAF11 (CTD-associated SR protein 11) (Renal carcinoma antigen NY-REN-40) (SC35-interacting protein 1) (SR-related and CTD-associated factor 11) (SRSF2-interacting protein) (Serine/arginine-rich splicing factor 2-interacting protein) (Splicing factor, arginine/serine-rich 2-interacting protein) (Splicing regulatory protein 129) (SRrp129)	SCAF11
Q6VMQ6	Q6VMQ6_S559	-0.415489982	0.202244287	Q6VMQ6	MCAF1_HUMAN	Activating transcription factor 7-interacting protein 1 (ATF-interacting protein) (ATF-IP) (ATF7-interacting protein) (ATFa-associated modulator) (hAM) (MBD1-containing chromatin-associated factor 1) (P621)	ATF7IP
Q9HB58	Q9HB58_S380	-0.615417745	0.202258967	Q9HB58	SP110_HUMAN	Sp110 nuclear body protein (Interferon-induced protein 41/75) (Speckled 110 kDa) (Transcriptional coactivator Sp110)	SP110
Q7Z589	Q7Z589_S173	-0.777438806	0.202418062	Q7Z589	EMSY_HUMAN	Protein EMSY	EMSY
P17812	P17812_S562	0.339759291	0.202510578	P17812	PYRG1_HUMAN	CTP synthase 1 (EC 6.3.4.2) (CTP synthetase 1) (UTP--ammonia ligase 1)	CTPS1
Q9H1E3	Q9H1E3_S204,Q9H1E3_S214	1.521966216	0.203356393	Q9H1E3	NUCKS_HUMAN	Nuclear ubiquitous casein and cyclin-dependent kinase substrate 1 (P1)	NUCKS1
Q13233	Q13233_S21	-0.286544712	0.203377441	Q13233	M3K1_HUMAN	Mitogen-activated protein kinase kinase kinase 1 (EC 2.7.11.25) (MAPK/ERK kinase kinase 1) (MEK kinase 1) (MEKK 1)	MAP3K1
Q96B36	Q96B36_S203,Q96B36_S212	-0.521594437	0.203399431	Q96B36	AKTS1_HUMAN	Proline-rich AKT1 substrate 1 (40 kDa proline-rich AKT substrate)	AKT1S1
Q6PKG0	Q6PKG0_S143	0.474108897	0.20362202	Q6PKG0	LARP1_HUMAN	La-related protein 1 (La ribonucleoprotein domain family member 1)	LARP1
Q9UQ35	Q9UQ35_S2407,Q9UQ35_S2412	1.819420294	0.203910227	Q9UQ35	SRRM2_HUMAN	Serine/arginine repetitive matrix protein 2 (300 kDa nuclear matrix antigen) (Serine/arginine-rich splicing factor-related nuclear matrix protein of 300 kDa) (SR-related nuclear matrix protein of 300 kDa) (Ser/Arg-related nuclear matrix protein of 300 kDa) (Splicing coactivator subunit SRm300) (Tax-responsive enhancer element-binding protein 803) (TaxREB803)	SRRM2
P16949	P16949_S16	0.331364833	0.203962952	P16949	STMN1_HUMAN	Stathmin (Leukemia-associated phosphoprotein p18) (Metablastin) (Oncoprotein 18) (Op18) (Phosphoprotein p19) (pp19) (Prosolin) (Protein Pr22) (pp17)	STMN1
O43166	O43166_S1127	-0.990638612	0.203968924	O43166	SI1L1_HUMAN	Signal-induced proliferation-associated 1-like protein 1 (SIPA1-like protein 1) (High-risk human papilloma viruses E6 oncoproteins targeted protein 1) (E6-targeted protein 1)	SIPA1L1
Q9H6F5	Q9H6F5_S58	-1.457954897	0.204764442	Q9H6F5	CCD86_HUMAN	Coiled-coil domain-containing protein 86 (Cytokine-induced protein with coiled-coil domain)	CCDC86
Q5T200	Q5T200_S642	-0.473177293	0.204871255	Q5T200	ZC3HD_HUMAN	Zinc finger CCCH domain-containing protein 13	ZC3H13
Q14004	Q14004_S340,Q14004_S342,Q14004_S348	-0.245983239	0.205734191	Q14004	CDK13_HUMAN	Cyclin-dependent kinase 13 (EC 2.7.11.22) (EC 2.7.11.23) (CDC2-related protein kinase 5) (Cell division cycle 2-like protein kinase 5) (Cell division protein kinase 13) (hCDK13) (Cholinesterase-related cell division controller)	CDK13
P46013	P46013_S584	-1.18565989	0.206338308	P46013	KI67_HUMAN	Antigen KI-67	MKI67
Q9UKV3	Q9UKV3_S216	-0.570093665	0.206485998	Q9UKV3	ACINU_HUMAN	Apoptotic chromatin condensation inducer in the nucleus (Acinus)	ACIN1
Q63ZY3	Q63ZY3_S375	-0.740735587	0.206851348	Q63ZY3	KANK2_HUMAN	KN motif and ankyrin repeat domain-containing protein 2 (Ankyrin repeat domain-containing protein 25) (Matrix-remodeling-associated protein 3) (SRC-1-interacting protein) (SIP) (SRC-interacting protein) (SRC1-interacting protein)	KANK2
Q96E09	Q96E09_S189	-0.749889672	0.206901224	Q96E09	F122A_HUMAN	Protein FAM122A	FAM122A
Q8N1F7	Q8N1F7_S767	-0.571518142	0.206944635	Q8N1F7	NUP93_HUMAN	Nuclear pore complex protein Nup93 (93 kDa nucleoporin) (Nucleoporin Nup93)	NUP93
Q92733	Q92733_S157	-0.311881304	0.20694642	Q92733	PRCC_HUMAN	Proline-rich protein PRCC (Papillary renal cell carcinoma translocation-associated gene protein)	PRCC
Q8IYB3	Q8IYB3_S653,Q8IYB3_S655	-0.449670426	0.207168915	Q8IYB3	SRRM1_HUMAN	Serine/arginine repetitive matrix protein 1 (SR-related nuclear matrix protein of 160 kDa) (SRm160) (Ser/Arg-related nuclear matrix protein)	SRRM1
Q96HH9	Q96HH9_S221	0.879148027	0.207308911	Q96HH9	GRAM3_HUMAN	GRAM domain-containing protein 3 (HCV NS3-transactivated protein 2)	GRAMD3
Q6WKZ4	Q6WKZ4_S339,Q6WKZ4_S345	0.493861691	0.207314782	Q6WKZ4	RFIP1_HUMAN	Rab11 family-interacting protein 1 (Rab11-FIP1) (Rab-coupling protein)	RAB11FIP1
Q96HH9	Q96HH9_S49	0.471418003	0.207390173	Q96HH9	GRAM3_HUMAN	GRAM domain-containing protein 3 (HCV NS3-transactivated protein 2)	GRAMD3
Q8TDM6	Q8TDM6_S1666	-1.292462199	0.207393928	Q8TDM6	DLG5_HUMAN	Disks large homolog 5 (Discs large protein P-dlg) (Placenta and prostate DLG)	DLG5
Q96CC6	Q96CC6_S76	-0.928200032	0.207489989	Q96CC6	RHDF1_HUMAN	Inactive rhomboid protein 1 (iRhom1) (Epidermal growth factor receptor-related protein) (Rhomboid 5 homolog 1) (Rhomboid family member 1) (p100hRho)	RHBDF1
Q9HCD5	Q9HCD5_S66	-0.774939489	0.207877871	Q9HCD5	NCOA5_HUMAN	Nuclear receptor coactivator 5 (NCoA-5) (Coactivator independent of AF-2) (CIA)	NCOA5
Q14966	Q14966_S558,Q14966_S560	-0.469602742	0.207971585	Q14966	ZN638_HUMAN	Zinc finger protein 638 (Cutaneous T-cell lymphoma-associated antigen se33-1) (CTCL-associated antigen se33-1) (Nuclear protein 220) (Zinc finger matrin-like protein)	ZNF638
Q03111	Q03111_T261	-2.039742555	0.208009795	Q03111	ENL_HUMAN	Protein ENL (YEATS domain-containing protein 1)	MLLT1
O43719	O43719_S452	0.625330351	0.208273688	O43719	HTSF1_HUMAN	HIV Tat-specific factor 1 (Tat-SF1)	HTATSF1
P46821	P46821_S1818	1.314770584	0.208522911	P46821	MAP1B_HUMAN	Microtubule-associated protein 1B (MAP-1B) [Cleaved into: MAP1B heavy chain; MAP1 light chain LC1]	MAP1B
P78344	P78344_T508	0.537216541	0.208908612	P78344	IF4G2_HUMAN	Eukaryotic translation initiation factor 4 gamma 2 (eIF-4-gamma 2) (eIF-4G 2) (eIF4G 2) (Death-associated protein 5) (DAP-5) (p97)	EIF4G2
Q12888	Q12888_T1638	-0.494065694	0.209123794	Q12888	TP53B_HUMAN	Tumor suppressor p53-binding protein 1 (53BP1) (p53-binding protein 1) (p53BP1)	TP53BP1
Q9H4L5	Q9H4L5_S410	-0.711412449	0.209227751	Q9H4L5	OSBL3_HUMAN	Oxysterol-binding protein-related protein 3 (ORP-3) (OSBP-related protein 3)	OSBPL3
O15047	O15047_S468	0.012693913	0.209536119	O15047	SET1A_HUMAN	Histone-lysine N-methyltransferase SETD1A (EC 2.1.1.43) (Lysine N-methyltransferase 2F) (SET domain-containing protein 1A) (hSET1A) (Set1/Ash2 histone methyltransferase complex subunit SET1)	SETD1A
Q16666	Q16666_S153	-0.824948212	0.209603475	Q16666	IF16_HUMAN	Gamma-interferon-inducible protein 16 (Ifi-16) (Interferon-inducible myeloid differentiation transcriptional activator)	IFI16
Q96G03	Q96G03_S165	1.226209283	0.209620314	Q96G03	PGM2_HUMAN	Phosphoglucomutase-2 (PGM 2) (EC 5.4.2.2) (Glucose phosphomutase 2) (Phosphodeoxyribomutase) (Phosphopentomutase) (EC 5.4.2.7)	PGM2
Q7L2J0	Q7L2J0_T213,Q7L2J0_S217	0.570385288	0.210244101	Q7L2J0	MEPCE_HUMAN	7SK snRNA methylphosphate capping enzyme (MePCE) (EC 2.1.1.-) (Bicoid-interacting protein 3 homolog) (Bin3 homolog)	MEPCE
Q13330	Q13330_S449	-0.714172944	0.210487178	Q13330	MTA1_HUMAN	Metastasis-associated protein MTA1	MTA1
Q05519	Q05519_S456	-0.215407278	0.210548477	Q05519	SRS11_HUMAN	Serine/arginine-rich splicing factor 11 (Arginine-rich 54 kDa nuclear protein) (p54) (Splicing factor, arginine/serine-rich 11)	SRSF11
Q96EI5	Q96EI5_S102	-0.577958318	0.211405058	Q96EI5	TCAL4_HUMAN	Transcription elongation factor A protein-like 4 (TCEA-like protein 4) (Transcription elongation factor S-II protein-like 4)	TCEAL4
Q9Y3Z3	Q9Y3Z3_T592	-1.148670736	0.212306885	Q9Y3Z3	SAMH1_HUMAN	SAM domain and HD domain-containing protein 1 (EC 3.1.4.-) (Dendritic cell-derived IFNG-induced protein) (DCIP) (Monocyte protein 5) (MOP-5)	SAMHD1
Q92945	Q92945_S480	0.351706985	0.212322104	Q92945	FUBP2_HUMAN	Far upstream element-binding protein 2 (FUSE-binding protein 2) (KH type-splicing regulatory protein) (KSRP) (p75)	KHSRP
P20700	P20700_S375	-1.541185818	0.21242008	P20700	LMNB1_HUMAN	Lamin-B1	LMNB1
O75925	O75925_S503	-0.542132101	0.212783646	O75925	PIAS1_HUMAN	E3 SUMO-protein ligase PIAS1 (EC 6.3.2.-) (DEAD/H box-binding protein 1) (Gu-binding protein) (GBP) (Protein inhibitor of activated STAT protein 1) (RNA helicase II-binding protein)	PIAS1
Q9NZM3	Q9NZM3_S889	0.481573055	0.212818312	Q9NZM3	ITSN2_HUMAN	Intersectin-2 (SH3 domain-containing protein 1B) (SH3P18) (SH3P18-like WASP-associated protein)	ITSN2
O14683	O14683_S14	-0.34565468	0.213038286	O14683	P5I11_HUMAN	Tumor protein p53-inducible protein 11 (p53-induced gene 11 protein)	TP53I11
O14647	O14647_S1807	-1.31990009	0.213207032	O14647	CHD2_HUMAN	Chromodomain-helicase-DNA-binding protein 2 (CHD-2) (EC 3.6.4.12) (ATP-dependent helicase CHD2)	CHD2
Q9BTC0	Q9BTC0_S1456	-0.493476214	0.213852799	Q9BTC0	DIDO1_HUMAN	Death-inducer obliterator 1 (DIO-1) (hDido1) (Death-associated transcription factor 1) (DATF-1)	DIDO1
Q07666	Q07666_T61	-1.066897362	0.213965776	Q07666	KHDR1_HUMAN	KH domain-containing, RNA-binding, signal transduction-associated protein 1 (GAP-associated tyrosine phosphoprotein p62) (Src-associated in mitosis 68 kDa protein) (Sam68) (p21 Ras GTPase-activating protein-associated p62) (p68)	KHDRBS1
P68363;Q9BQE3	P68363_S48,Q9BQE3_S48	-2.272826895	0.214004084	P68363;Q9BQE3	TBA1B_HUMAN;TBA1C_HUMAN	Tubulin alpha-1B chain (Alpha-tubulin ubiquitous) (Tubulin K-alpha-1) (Tubulin alpha-ubiquitous chain);Tubulin alpha-1C chain (Alpha-tubulin 6) (Tubulin alpha-6 chain)	TUBA1B;TUBA1C
P46821	P46821_T704	0.896647293	0.214126922	P46821	MAP1B_HUMAN	Microtubule-associated protein 1B (MAP-1B) [Cleaved into: MAP1B heavy chain; MAP1 light chain LC1]	MAP1B
P17252;P05129;P05771	P17252_T497,P05129_T514,P05771_T500	-0.452053878	0.214434877	P05129;P05771;P17252	KPCG_HUMAN;KPCB_HUMAN;KPCA_HUMAN	Protein kinase C gamma type (PKC-gamma) (EC 2.7.11.13);Protein kinase C beta type (PKC-B) (PKC-beta) (EC 2.7.11.13);Protein kinase C alpha type (PKC-A) (PKC-alpha) (EC 2.7.11.13)	PRKCG;PRKCB;PRKCA
P02545	P02545_S458	0.617789176	0.214558965	P02545	LMNA_HUMAN	Prelamin-A/C [Cleaved into: Lamin-A/C (70 kDa lamin) (Renal carcinoma antigen NY-REN-32)]	LMNA
Q99590	Q99590_S796,Q99590_S802	-0.683163757	0.21478085	Q99590	SCAFB_HUMAN	Protein SCAF11 (CTD-associated SR protein 11) (Renal carcinoma antigen NY-REN-40) (SC35-interacting protein 1) (SR-related and CTD-associated factor 11) (SRSF2-interacting protein) (Serine/arginine-rich splicing factor 2-interacting protein) (Splicing factor, arginine/serine-rich 2-interacting protein) (Splicing regulatory protein 129) (SRrp129)	SCAF11
Q9BZ29	Q9BZ29_S1275	-1.17775864	0.214902111	Q9BZ29	DOCK9_HUMAN	Dedicator of cytokinesis protein 9 (Cdc42 guanine nucleotide exchange factor zizimin-1)	DOCK9
O15061	O15061_S1044	1.083707753	0.215439566	O15061	SYNEM_HUMAN	Synemin (Desmuslin)	SYNM
Q14157	Q14157_S477	0.823098104	0.215505837	Q14157	UBP2L_HUMAN	Ubiquitin-associated protein 2-like (Protein NICE-4)	UBAP2L
O75676	O75676_S681	-0.343867076	0.215769669	O75676	KS6A4_HUMAN	Ribosomal protein S6 kinase alpha-4 (S6K-alpha-4) (EC 2.7.11.1) (90 kDa ribosomal protein S6 kinase 4) (Nuclear mitogen- and stress-activated protein kinase 2) (Ribosomal protein kinase B) (RSKB)	RPS6KA4
Q8NI27	Q8NI27_S1417	1.379832902	0.215987268	Q8NI27	THOC2_HUMAN	THO complex subunit 2 (Tho2) (hTREX120)	THOC2
Q8N3V7	Q8N3V7_S854	0.997629042	0.216124255	Q8N3V7	SYNPO_HUMAN	Synaptopodin	SYNPO
Q13523	Q13523_Y849	0.495305398	0.216406181	Q13523	PRP4B_HUMAN	Serine/threonine-protein kinase PRP4 homolog (EC 2.7.11.1) (PRP4 kinase) (PRP4 pre-mRNA-processing factor 4 homolog)	PRPF4B
Q96E39	Q96E39_S88	-0.430207545	0.216745036	Q96E39	RMXL1_HUMAN	RNA binding motif protein, X-linked-like-1 (Heterogeneous nuclear ribonucleoprotein G-like 1)	RBMXL1
P39880	P39880_S1270	-0.766269566	0.216895509	P39880	CUX1_HUMAN	Homeobox protein cut-like 1 (CCAAT displacement protein) (CDP) (Homeobox protein cux-1)	CUX1
O60885	O60885_S1117	-0.229557719	0.217593768	O60885	BRD4_HUMAN	Bromodomain-containing protein 4 (Protein HUNK1)	BRD4
Q9NRA2	Q9NRA2_S3	0.234620139	0.217931524	Q9NRA2	S17A5_HUMAN	Sialin (H(+)/nitrate cotransporter) (H(+)/sialic acid cotransporter) (AST) (Membrane glycoprotein HP59) (Solute carrier family 17 member 5) (Vesicular H(+)/Aspartate-glutamate cotransporter)	SLC17A5
P16949	P16949_S63	-0.2585857	0.218083453	P16949	STMN1_HUMAN	Stathmin (Leukemia-associated phosphoprotein p18) (Metablastin) (Oncoprotein 18) (Op18) (Phosphoprotein p19) (pp19) (Prosolin) (Protein Pr22) (pp17)	STMN1
Q9H6F5	Q9H6F5_T42	0.66267558	0.21827503	Q9H6F5	CCD86_HUMAN	Coiled-coil domain-containing protein 86 (Cytokine-induced protein with coiled-coil domain)	CCDC86
Q14247	Q14247_T399	0.490649983	0.218339768	Q14247	SRC8_HUMAN	Src substrate cortactin (Amplaxin) (Oncogene EMS1)	CTTN
Q6GYQ0	Q6GYQ0_T778	-0.765524413	0.218506081	Q6GYQ0	RGPA1_HUMAN	Ral GTPase-activating protein subunit alpha-1 (GAP-related-interacting partner to E12) (GRIPE) (GTPase-activating Rap/Ran-GAP domain-like 1) (Tuberin-like protein 1) (p240)	RALGAPA1
P27816	P27816_S822	1.541341558	0.218536933	P27816	MAP4_HUMAN	Microtubule-associated protein 4 (MAP-4)	MAP4
Q53EL6	Q53EL6_S94	1.95951751	0.218665538	Q53EL6	PDCD4_HUMAN	Programmed cell death protein 4 (Neoplastic transformation inhibitor protein) (Nuclear antigen H731-like) (Protein 197/15a)	PDCD4
Q15758	Q15758_S491	0.237236813	0.218870968	Q15758	AAAT_HUMAN	Neutral amino acid transporter B(0) (ATB(0)) (Baboon M7 virus receptor) (RD114/simian type D retrovirus receptor) (Sodium-dependent neutral amino acid transporter type 2) (Solute carrier family 1 member 5)	SLC1A5
Q9Y2X3	Q9Y2X3_S351	-0.341923541	0.219254078	Q9Y2X3	NOP58_HUMAN	Nucleolar protein 58 (Nucleolar protein 5)	NOP58
Q69YQ0	Q69YQ0_S881	0.774476261	0.219335337	Q69YQ0	CYTSA_HUMAN	Cytospin-A (Renal carcinoma antigen NY-REN-22) (Sperm antigen with calponin homology and coiled-coil domains 1-like) (SPECC1-like protein)	SPECC1L
P46100	P46100_S677	-0.435095993	0.220016769	P46100	ATRX_HUMAN	Transcriptional regulator ATRX (EC 3.6.4.12) (ATP-dependent helicase ATRX) (X-linked helicase II) (X-linked nuclear protein) (XNP) (Znf-HX)	ATRX
Q09666	Q09666_S5752	-2.393445703	0.220228605	Q09666	AHNK_HUMAN	Neuroblast differentiation-associated protein AHNAK (Desmoyokin)	AHNAK
Q04637	Q04637_T1211	0.733342089	0.220268532	Q04637	IF4G1_HUMAN	Eukaryotic translation initiation factor 4 gamma 1 (eIF-4-gamma 1) (eIF-4G 1) (eIF-4G1) (p220)	EIF4G1
Q9NPH3	Q9NPH3_S555	1.64771697	0.22072913	Q9NPH3	IL1AP_HUMAN	Interleukin-1 receptor accessory protein (IL-1 receptor accessory protein) (IL-1RAcP) (Interleukin-1 receptor 3) (IL-1R-3) (IL-1R3)	IL1RAP
Q9UQ35	Q9UQ35_S761,Q9UQ35_S763	2.210129096	0.220836126	Q9UQ35	SRRM2_HUMAN	Serine/arginine repetitive matrix protein 2 (300 kDa nuclear matrix antigen) (Serine/arginine-rich splicing factor-related nuclear matrix protein of 300 kDa) (SR-related nuclear matrix protein of 300 kDa) (Ser/Arg-related nuclear matrix protein of 300 kDa) (Splicing coactivator subunit SRm300) (Tax-responsive enhancer element-binding protein 803) (TaxREB803)	SRRM2
Q12888	Q12888_T1214	0.682388539	0.220963973	Q12888	TP53B_HUMAN	Tumor suppressor p53-binding protein 1 (53BP1) (p53-binding protein 1) (p53BP1)	TP53BP1
Q86VM9	Q86VM9_S868	-0.32155354	0.220990477	Q86VM9	ZCH18_HUMAN	Zinc finger CCCH domain-containing protein 18 (Nuclear protein NHN1)	ZC3H18
O15042	O15042_S67	0.739381834	0.221367623	O15042	SR140_HUMAN	U2 snRNP-associated SURP motif-containing protein (140 kDa Ser/Arg-rich domain protein) (U2-associated protein SR140)	U2SURP
Q09666	Q09666_S93	0.484178261	0.221478419	Q09666	AHNK_HUMAN	Neuroblast differentiation-associated protein AHNAK (Desmoyokin)	AHNAK
Q12929	Q12929_S659,Q12929_S662	0.403934206	0.221746981	Q12929	EPS8_HUMAN	Epidermal growth factor receptor kinase substrate 8	EPS8
Q9NVR2	Q9NVR2_S231	-1.226025481	0.221765903	Q9NVR2	INT10_HUMAN	Integrator complex subunit 10 (Int10)	INTS10
Q07352	Q07352_S54	-3.15418884	0.221893876	Q07352	TISB_HUMAN	Zinc finger protein 36, C3H1 type-like 1 (Butyrate response factor 1) (EGF-response factor 1) (ERF-1) (Protein TIS11B)	ZFP36L1
Q13428	Q13428_S1378	-0.537583765	0.221991014	Q13428	TCOF_HUMAN	Treacle protein (Treacher Collins syndrome protein)	TCOF1
Q8TDM6	Q8TDM6_S1293	0.467276225	0.222456063	Q8TDM6	DLG5_HUMAN	Disks large homolog 5 (Discs large protein P-dlg) (Placenta and prostate DLG)	DLG5
Q9P2K5	Q9P2K5_S17	0.219374768	0.222800147	Q9P2K5	MYEF2_HUMAN	Myelin expression factor 2 (MEF-2) (MyEF-2) (MST156)	MYEF2
Q92945	Q92945_S181	0.73152835	0.222820104	Q92945	FUBP2_HUMAN	Far upstream element-binding protein 2 (FUSE-binding protein 2) (KH type-splicing regulatory protein) (KSRP) (p75)	KHSRP
Q09666	Q09666_S570	0.796437641	0.222859271	Q09666	AHNK_HUMAN	Neuroblast differentiation-associated protein AHNAK (Desmoyokin)	AHNAK
Q99575	Q99575_S730	-0.261657005	0.223232112	Q99575	POP1_HUMAN	Ribonucleases P/MRP protein subunit POP1 (hPOP1) (EC 3.1.26.5)	POP1
P08670	P08670_S419	3.458632331	0.223481357	P08670	VIME_HUMAN	Vimentin	VIM
Q9H4M7	Q9H4M7_S575	-0.575842282	0.223547911	Q9H4M7	PKHA4_HUMAN	Pleckstrin homology domain-containing family A member 4 (PH domain-containing family A member 4) (Phosphoinositol 3-phosphate-binding protein 1) (PEPP-1)	PLEKHA4
Q96T37	Q96T37_S741	-0.863230531	0.223916025	Q96T37	RBM15_HUMAN	Putative RNA-binding protein 15 (One-twenty two protein 1) (RNA-binding motif protein 15)	RBM15
Q96C19	Q96C19_S74	1.330959688	0.224377	Q96C19	EFHD2_HUMAN	EF-hand domain-containing protein D2 (Swiprosin-1)	EFHD2
P31943;P52597	P31943_S310,P52597_S310	-0.397725484	0.22445447	P31943;P52597	HNRH1_HUMAN;HNRPF_HUMAN	Heterogeneous nuclear ribonucleoprotein H (hnRNP H) [Cleaved into: Heterogeneous nuclear ribonucleoprotein H, N-terminally processed];"Heterogeneous nuclear ribonucleoprotein F (hnRNP F) (Nucleolin-like protein mcs94-1) [Cleaved into: Heterogeneous nuclear ribonucleoprotein F, N-terminally processed]"	HNRNPH1;HNRNPF
P11137	P11137_T1649	1.080997984	0.224626515	P11137	MAP2_HUMAN	Microtubule-associated protein 2 (MAP-2)	MAP2
Q9H0M5	Q9H0M5_S402	1.199863802	0.224798602	Q9H0M5	ZN700_HUMAN	Zinc finger protein 700	ZNF700
O95292	O95292_S160	-0.438700348	0.224816866	O95292	VAPB_HUMAN	Vesicle-associated membrane protein-associated protein B/C (VAMP-B/VAMP-C) (VAMP-associated protein B/C) (VAP-B/VAP-C)	VAPB
A8CG34;A6NF01;Q96HA1	A8CG34_T424,A6NF01_T31,Q96HA1_T447	-0.663742471	0.225163445	A6NF01;A8CG34;Q96HA1	P121B_HUMAN;P121C_HUMAN;P121A_HUMAN	Putative nuclear envelope pore membrane protein POM 121B;Nuclear envelope pore membrane protein POM 121C (Nuclear pore membrane protein 121-2) (POM121-2) (Pore membrane protein of 121 kDa C);Nuclear envelope pore membrane protein POM 121 (Nuclear envelope pore membrane protein POM 121A) (Nucleoporin Nup121) (Pore membrane protein of 121 kDa)	POM121B;POM121C;POM121
P55196	P55196_S1083	0.468962758	0.225432781	P55196	AFAD_HUMAN	Afadin (ALL1-fused gene from chromosome 6 protein) (Protein AF-6)	MLLT4
Q63ZY6	Q63ZY6_T258,Q63ZY6_S260	-0.111153205	0.225442941	Q63ZY6	NSN5C_HUMAN	Putative methyltransferase NSUN5C (EC 2.1.1.-) (NOL1/NOP2/Sun domain family member 5C) (Williams-Beuren syndrome chromosomal region 20C protein)	NSUN5P2
P23396	P23396_T221	-0.565699351	0.225556666	P23396	RS3_HUMAN	40S ribosomal protein S3	RPS3
Q9UQ35	Q9UQ35_S2426	-0.795032692	0.225941136	Q9UQ35	SRRM2_HUMAN	Serine/arginine repetitive matrix protein 2 (300 kDa nuclear matrix antigen) (Serine/arginine-rich splicing factor-related nuclear matrix protein of 300 kDa) (SR-related nuclear matrix protein of 300 kDa) (Ser/Arg-related nuclear matrix protein of 300 kDa) (Splicing coactivator subunit SRm300) (Tax-responsive enhancer element-binding protein 803) (TaxREB803)	SRRM2
Q9UQ35	Q9UQ35_S1818,Q9UQ35_S1824	0.416778579	0.225953248	Q9UQ35	SRRM2_HUMAN	Serine/arginine repetitive matrix protein 2 (300 kDa nuclear matrix antigen) (Serine/arginine-rich splicing factor-related nuclear matrix protein of 300 kDa) (SR-related nuclear matrix protein of 300 kDa) (Ser/Arg-related nuclear matrix protein of 300 kDa) (Splicing coactivator subunit SRm300) (Tax-responsive enhancer element-binding protein 803) (TaxREB803)	SRRM2
P41743	P41743_T412	-1.329979383	0.226109138	P41743	KPCI_HUMAN	Protein kinase C iota type (EC 2.7.11.13) (Atypical protein kinase C-lambda/iota) (PRKC-lambda/iota) (aPKC-lambda/iota) (nPKC-iota)	PRKCI
Q9Y2W1	Q9Y2W1_S253	0.390890042	0.226202507	Q9Y2W1	TR150_HUMAN	Thyroid hormone receptor-associated protein 3 (Thyroid hormone receptor-associated protein complex 150 kDa component) (Trap150)	THRAP3
O76024	O76024_S235	-0.516391289	0.226354485	O76024	WFS1_HUMAN	Wolframin	WFS1
Q15418	Q15418_S363	-0.377588155	0.226797541	Q15418	KS6A1_HUMAN	Ribosomal protein S6 kinase alpha-1 (S6K-alpha-1) (EC 2.7.11.1) (90 kDa ribosomal protein S6 kinase 1) (p90-RSK 1) (p90RSK1) (p90S6K) (MAP kinase-activated protein kinase 1a) (MAPK-activated protein kinase 1a) (MAPKAP kinase 1a) (MAPKAPK-1a) (Ribosomal S6 kinase 1) (RSK-1)	RPS6KA1
Q96HW7	Q96HW7_S596	-0.767483901	0.226854751	Q96HW7	INT4_HUMAN	Integrator complex subunit 4 (Int4)	INTS4
Q96T37	Q96T37_S294	-0.370247783	0.227204326	Q96T37	RBM15_HUMAN	Putative RNA-binding protein 15 (One-twenty two protein 1) (RNA-binding motif protein 15)	RBM15
Q9UFC0	Q9UFC0_S212	-0.50139399	0.227363155	Q9UFC0	LRWD1_HUMAN	Leucine-rich repeat and WD repeat-containing protein 1 (ORC-associated protein) (ORCA) (Origin recognition complex-associated protein)	LRWD1
Q9Y219	Q9Y219_T1155	0.36080439	0.227443305	Q9Y219	JAG2_HUMAN	Protein jagged-2 (Jagged2) (hJ2)	JAG2
P62070	P62070_S186	-0.626322781	0.227579349	P62070	RRAS2_HUMAN	Ras-related protein R-Ras2 (Ras-like protein TC21) (Teratocarcinoma oncogene)	RRAS2
Q14151;Q15424	Q14151_S444,Q15424_S443	-0.39253726	0.227786026	Q14151;Q15424	SAFB2_HUMAN;SAFB1_HUMAN	Scaffold attachment factor B2 (SAF-B2);Scaffold attachment factor B1 (SAF-B) (SAF-B1) (HSP27 estrogen response element-TATA box-binding protein) (HSP27 ERE-TATA-binding protein)	SAFB2;SAFB
P07814	P07814_S885	0.736741449	0.22807771	P07814	SYEP_HUMAN	Bifunctional glutamate/proline--tRNA ligase (Bifunctional aminoacyl-tRNA synthetase) (Cell proliferation-inducing gene 32 protein) (Glutamatyl-prolyl-tRNA synthetase) [Includes: Glutamate--tRNA ligase (EC 6.1.1.17) (Glutamyl-tRNA synthetase) (GluRS); Proline--tRNA ligase (EC 6.1.1.15) (Prolyl-tRNA synthetase)]	EPRS
P22087	P22087_S124	-2.211734736	0.228169981	P22087	FBRL_HUMAN	rRNA 2'-O-methyltransferase fibrillarin (EC 2.1.1.-) (34 kDa nucleolar scleroderma antigen)	FBL
Q0ZGT2	Q0ZGT2_S80	0.759324435	0.228622271	Q0ZGT2	NEXN_HUMAN	Nexilin (F-actin-binding protein) (Nelin)	NEXN
P06576	P06576_S528	-0.364628036	0.228727417	P06576	ATPB_HUMAN	ATP synthase subunit beta, mitochondrial (EC 3.6.3.14)	ATP5B
Q8WWQ0	Q8WWQ0_S911	-0.362870076	0.229532282	Q8WWQ0	PHIP_HUMAN	PH-interacting protein (PHIP) (IRS-1 PH domain-binding protein) (WD repeat-containing protein 11)	PHIP
Q9UQ35	Q9UQ35_S1424	-0.945643323	0.229950473	Q9UQ35	SRRM2_HUMAN	Serine/arginine repetitive matrix protein 2 (300 kDa nuclear matrix antigen) (Serine/arginine-rich splicing factor-related nuclear matrix protein of 300 kDa) (SR-related nuclear matrix protein of 300 kDa) (Ser/Arg-related nuclear matrix protein of 300 kDa) (Splicing coactivator subunit SRm300) (Tax-responsive enhancer element-binding protein 803) (TaxREB803)	SRRM2
P29590	P29590_S505	-0.33209771	0.230034038	P29590	PML_HUMAN	Protein PML (Promyelocytic leukemia protein) (RING finger protein 71) (Tripartite motif-containing protein 19)	PML
P17302	P17302_S364	-1.362032686	0.23008091	P17302	CXA1_HUMAN	Gap junction alpha-1 protein (Connexin-43) (Cx43) (Gap junction 43 kDa heart protein)	GJA1
Q9H4A3	Q9H4A3_S185	-0.094250011	0.230317028	Q9H4A3	WNK1_HUMAN	Serine/threonine-protein kinase WNK1 (EC 2.7.11.1) (Erythrocyte 65 kDa protein) (p65) (Kinase deficient protein) (Protein kinase lysine-deficient 1) (Protein kinase with no lysine 1) (hWNK1)	WNK1
Q9H6Z4	Q9H6Z4_S333	-0.536331605	0.230330293	Q9H6Z4	RANB3_HUMAN	Ran-binding protein 3 (RanBP3)	RANBP3
P51532	P51532_T1423	0.251436837	0.230570345	P51532	SMCA4_HUMAN	Transcription activator BRG1 (EC 3.6.4.-) (ATP-dependent helicase SMARCA4) (BRG1-associated factor 190A) (BAF190A) (Mitotic growth and transcription activator) (Protein BRG-1) (Protein brahma homolog 1) (SNF2-beta) (SWI/SNF-related matrix-associated actin-dependent regulator of chromatin subfamily A member 4)	SMARCA4
Q14694	Q14694_T208	-1.748523577	0.230584309	Q14694	UBP10_HUMAN	Ubiquitin carboxyl-terminal hydrolase 10 (EC 3.4.19.12) (Deubiquitinating enzyme 10) (Ubiquitin thioesterase 10) (Ubiquitin-specific-processing protease 10)	USP10
Q12888	Q12888_S1317,Q12888_S1320	-0.459471159	0.23067349	Q12888	TP53B_HUMAN	Tumor suppressor p53-binding protein 1 (53BP1) (p53-binding protein 1) (p53BP1)	TP53BP1
Q07157	Q07157_T1425	-0.319627061	0.231208488	Q07157	ZO1_HUMAN	Tight junction protein ZO-1 (Tight junction protein 1) (Zona occludens protein 1) (Zonula occludens protein 1)	TJP1
P78559	P78559_S1069	0.323868508	0.231270841	P78559	MAP1A_HUMAN	Microtubule-associated protein 1A (MAP-1A) (Proliferation-related protein p80) [Cleaved into: MAP1A heavy chain; MAP1 light chain LC2]	MAP1A
Q9NUE0	Q9NUE0_S19	2.130973592	0.231329637	Q9NUE0	ZDH18_HUMAN	Palmitoyltransferase ZDHHC18 (EC 2.3.1.-) (Zinc finger DHHC domain-containing protein 18) (DHHC-18)	ZDHHC18
Q15942	Q15942_S267	0.91556031	0.231826274	Q15942	ZYX_HUMAN	Zyxin (Zyxin-2)	ZYX
Q12888	Q12888_S630	-0.481164161	0.231957911	Q12888	TP53B_HUMAN	Tumor suppressor p53-binding protein 1 (53BP1) (p53-binding protein 1) (p53BP1)	TP53BP1
Q14157	Q14157_S453	0.208242435	0.232241168	Q14157	UBP2L_HUMAN	Ubiquitin-associated protein 2-like (Protein NICE-4)	UBAP2L
Q9UHB6	Q9UHB6_S490	0.814300746	0.232290142	Q9UHB6	LIMA1_HUMAN	LIM domain and actin-binding protein 1 (Epithelial protein lost in neoplasm)	LIMA1
Q9ULJ8	Q9ULJ8_S840	-1.205053742	0.232424398	Q9ULJ8	NEB1_HUMAN	Neurabin-1 (Neurabin-I) (Neural tissue-specific F-actin-binding protein I) (Protein phosphatase 1 regulatory subunit 9A)	PPP1R9A
Q14004	Q14004_S493	1.042308997	0.232761173	Q14004	CDK13_HUMAN	Cyclin-dependent kinase 13 (EC 2.7.11.22) (EC 2.7.11.23) (CDC2-related protein kinase 5) (Cell division cycle 2-like protein kinase 5) (Cell division protein kinase 13) (hCDK13) (Cholinesterase-related cell division controller)	CDK13
Q9UKJ3	Q9UKJ3_S1081	-0.542701363	0.233351257	Q9UKJ3	GPTC8_HUMAN	G patch domain-containing protein 8	GPATCH8
Q9UQ35	Q9UQ35_S1890,Q9UQ35_S1893	-0.434362378	0.234080057	Q9UQ35	SRRM2_HUMAN	Serine/arginine repetitive matrix protein 2 (300 kDa nuclear matrix antigen) (Serine/arginine-rich splicing factor-related nuclear matrix protein of 300 kDa) (SR-related nuclear matrix protein of 300 kDa) (Ser/Arg-related nuclear matrix protein of 300 kDa) (Splicing coactivator subunit SRm300) (Tax-responsive enhancer element-binding protein 803) (TaxREB803)	SRRM2
Q09161	Q09161_T21	1.153380322	0.234084014	Q09161	NCBP1_HUMAN	Nuclear cap-binding protein subunit 1 (80 kDa nuclear cap-binding protein) (CBP80) (NCBP 80 kDa subunit)	NCBP1
Q12888	Q12888_S1113	-1.032209696	0.234280795	Q12888	TP53B_HUMAN	Tumor suppressor p53-binding protein 1 (53BP1) (p53-binding protein 1) (p53BP1)	TP53BP1
Q9UKV3	Q9UKV3_T414	-1.040592512	0.234723215	Q9UKV3	ACINU_HUMAN	Apoptotic chromatin condensation inducer in the nucleus (Acinus)	ACIN1
Q08170	Q08170_S422	0.94388842	0.234879224	Q08170	SRSF4_HUMAN	Serine/arginine-rich splicing factor 4 (Pre-mRNA-splicing factor SRP75) (SRP001LB) (Splicing factor, arginine/serine-rich 4)	SRSF4
Q09666	Q09666_S4986	0.491501672	0.236186825	Q09666	AHNK_HUMAN	Neuroblast differentiation-associated protein AHNAK (Desmoyokin)	AHNAK
Q86U42	Q86U42_S150	-1.778778421	0.236327335	Q86U42	PABP2_HUMAN	Polyadenylate-binding protein 2 (PABP-2) (Poly(A)-binding protein 2) (Nuclear poly(A)-binding protein 1) (Poly(A)-binding protein II) (PABII) (Polyadenylate-binding nuclear protein 1)	PABPN1
Q14865	Q14865_S1032	0.332379012	0.23658008	Q14865	ARI5B_HUMAN	AT-rich interactive domain-containing protein 5B (ARID domain-containing protein 5B) (MRF1-like protein) (Modulator recognition factor 2) (MRF-2)	ARID5B
P35251	P35251_S368	-0.564929881	0.237719808	P35251	RFC1_HUMAN	Replication factor C subunit 1 (Activator 1 140 kDa subunit) (A1 140 kDa subunit) (Activator 1 large subunit) (Activator 1 subunit 1) (DNA-binding protein PO-GA) (Replication factor C 140 kDa subunit) (RF-C 140 kDa subunit) (RFC140) (Replication factor C large subunit)	RFC1
O60841	O60841_S214	-0.175855839	0.237789961	O60841	IF2P_HUMAN	Eukaryotic translation initiation factor 5B (eIF-5B) (Translation initiation factor IF-2)	EIF5B
Q9Y520	Q9Y520_T2673	-0.158910968	0.23822481	Q9Y520	PRC2C_HUMAN	Protein PRRC2C (BAT2 domain-containing protein 1) (HBV X-transactivated gene 2 protein) (HBV XAg-transactivated protein 2) (HLA-B-associated transcript 2-like 2) (Proline-rich and coiled-coil-containing protein 2C)	PRRC2C
O43166	O43166_S1442	-0.137121836	0.239451091	O43166	SI1L1_HUMAN	Signal-induced proliferation-associated 1-like protein 1 (SIPA1-like protein 1) (High-risk human papilloma viruses E6 oncoproteins targeted protein 1) (E6-targeted protein 1)	SIPA1L1
Q12888	Q12888_T117	0.577265084	0.239586489	Q12888	TP53B_HUMAN	Tumor suppressor p53-binding protein 1 (53BP1) (p53-binding protein 1) (p53BP1)	TP53BP1
Q969E4	Q969E4_S65	1.196792623	0.239820141	Q969E4	TCAL3_HUMAN	Transcription elongation factor A protein-like 3 (TCEA-like protein 3) (Transcription elongation factor S-II protein-like 3)	TCEAL3
Q14573	Q14573_S2670	-1.050861953	0.239822161	Q14573	ITPR3_HUMAN	Inositol 1,4,5-trisphosphate receptor type 3 (IP3 receptor isoform 3) (IP3R 3) (InsP3R3) (Type 3 inositol 1,4,5-trisphosphate receptor) (Type 3 InsP3 receptor)	ITPR3
Q8WWI1	Q8WWI1_T1584	0.47413998	0.239878584	Q8WWI1	LMO7_HUMAN	LIM domain only protein 7 (LMO-7) (F-box only protein 20) (LOMP)	LMO7
Q04637	Q04637_S1209	0.475055034	0.239880861	Q04637	IF4G1_HUMAN	Eukaryotic translation initiation factor 4 gamma 1 (eIF-4-gamma 1) (eIF-4G 1) (eIF-4G1) (p220)	EIF4G1
Q03111	Q03111_S292	-0.341403059	0.2400741	Q03111	ENL_HUMAN	Protein ENL (YEATS domain-containing protein 1)	MLLT1
P07199	P07199_S156	0.444600048	0.240398751	P07199	CENPB_HUMAN	Major centromere autoantigen B (Centromere protein B) (CENP-B)	CENPB
Q14103	Q14103_S82	0.674210892	0.240482672	Q14103	HNRPD_HUMAN	Heterogeneous nuclear ribonucleoprotein D0 (hnRNP D0) (AU-rich element RNA-binding protein 1)	HNRNPD
Q9P1Y6	Q9P1Y6_S973	-0.831128782	0.240611662	Q9P1Y6	PHRF1_HUMAN	PHD and RING finger domain-containing protein 1	PHRF1
Q9P2R6	Q9P2R6_S1266	-1.053226324	0.240663731	Q9P2R6	RERE_HUMAN	Arginine-glutamic acid dipeptide repeats protein (Atrophin-1-like protein) (Atrophin-1-related protein)	RERE
Q92598	Q92598_S809	0.326768508	0.241012566	Q92598	HS105_HUMAN	Heat shock protein 105 kDa (Antigen NY-CO-25) (Heat shock 110 kDa protein)	HSPH1
Q13242	Q13242_S204	-0.439169452	0.241209442	Q13242	SRSF9_HUMAN	Serine/arginine-rich splicing factor 9 (Pre-mRNA-splicing factor SRp30C) (Splicing factor, arginine/serine-rich 9)	SRSF9
Q8TDM6	Q8TDM6_T1011	0.742131877	0.241290713	Q8TDM6	DLG5_HUMAN	Disks large homolog 5 (Discs large protein P-dlg) (Placenta and prostate DLG)	DLG5
Q9UQ35	Q9UQ35_S2032,Q9UQ35_T2034	-0.733462986	0.241390509	Q9UQ35	SRRM2_HUMAN	Serine/arginine repetitive matrix protein 2 (300 kDa nuclear matrix antigen) (Serine/arginine-rich splicing factor-related nuclear matrix protein of 300 kDa) (SR-related nuclear matrix protein of 300 kDa) (Ser/Arg-related nuclear matrix protein of 300 kDa) (Splicing coactivator subunit SRm300) (Tax-responsive enhancer element-binding protein 803) (TaxREB803)	SRRM2
Q9Y2W1	Q9Y2W1_S55	0.308342776	0.241964544	Q9Y2W1	TR150_HUMAN	Thyroid hormone receptor-associated protein 3 (Thyroid hormone receptor-associated protein complex 150 kDa component) (Trap150)	THRAP3
Q9UBG0	Q9UBG0_S1458	-0.573744343	0.242298679	Q9UBG0	MRC2_HUMAN	C-type mannose receptor 2 (C-type lectin domain family 13 member E) (Endocytic receptor 180) (Macrophage mannose receptor 2) (Urokinase-type plasminogen activator receptor-associated protein) (UPAR-associated protein) (Urokinase receptor-associated protein) (CD antigen CD280)	MRC2
O60292	O60292_S1544	-1.746657983	0.242705775	O60292	SI1L3_HUMAN	Signal-induced proliferation-associated 1-like protein 3 (SIPA1-like protein 3) (SPA-1-like protein 3)	SIPA1L3
Q12888	Q12888_T922	-0.540159941	0.243013039	Q12888	TP53B_HUMAN	Tumor suppressor p53-binding protein 1 (53BP1) (p53-binding protein 1) (p53BP1)	TP53BP1
O75909	O75909_S340	-0.513871969	0.243190881	O75909	CCNK_HUMAN	Cyclin-K	CCNK
Q9UHB6	Q9UHB6_S369	-0.431326399	0.243359285	Q9UHB6	LIMA1_HUMAN	LIM domain and actin-binding protein 1 (Epithelial protein lost in neoplasm)	LIMA1
P29590	P29590_T867	-0.600344696	0.243842811	P29590	PML_HUMAN	Protein PML (Promyelocytic leukemia protein) (RING finger protein 71) (Tripartite motif-containing protein 19)	PML
Q03188	Q03188_S538	-0.397474525	0.244699487	Q03188	CENPC_HUMAN	Centromere protein C 1 (CENP-C 1) (Centromere autoantigen C) (Interphase centromere complex protein 7)	CENPC1
Q9P0K7	Q9P0K7_S374	0.498281267	0.24473792	Q9P0K7	RAI14_HUMAN	Ankycorbin (Ankyrin repeat and coiled-coil structure-containing protein) (Novel retinal pigment epithelial cell protein) (Retinoic acid-induced protein 14)	RAI14
P27540	P27540_S77	-0.501637848	0.244805136	P27540	ARNT_HUMAN	Aryl hydrocarbon receptor nuclear translocator (ARNT protein) (Class E basic helix-loop-helix protein 2) (bHLHe2) (Dioxin receptor, nuclear translocator) (Hypoxia-inducible factor 1-beta) (HIF-1-beta) (HIF1-beta)	ARNT
Q15326	Q15326_S444	-0.642454298	0.244857102	Q15326	ZMY11_HUMAN	Zinc finger MYND domain-containing protein 11 (Adenovirus 5 E1A-binding protein) (Protein BS69)	ZMYND11
P53367	P53367_S5	0.961174203	0.244933901	P53367	ARFP1_HUMAN	Arfaptin-1 (ADP-ribosylation factor-interacting protein 1)	ARFIP1
Q9UHD8	Q9UHD8_S85	0.762570006	0.245068606	Q9UHD8	SEPT9_HUMAN	Septin-9 (MLL septin-like fusion protein MSF-A) (MLL septin-like fusion protein) (Ovarian/Breast septin) (Ov/Br septin) (Septin D1)	9-Sep
P62995	P62995_S97,P62995_S99	-0.500703786	0.245082997	P62995	TRA2B_HUMAN	Transformer-2 protein homolog beta (TRA-2 beta) (TRA2-beta) (hTRA2-beta) (Splicing factor, arginine/serine-rich 10) (Transformer-2 protein homolog B)	TRA2B
P62995;Q13595	P62995_S266,Q13595_S262	-0.713545136	0.24510442	P62995;Q13595	TRA2B_HUMAN;TRA2A_HUMAN	Transformer-2 protein homolog beta (TRA-2 beta) (TRA2-beta) (hTRA2-beta) (Splicing factor, arginine/serine-rich 10) (Transformer-2 protein homolog B);Transformer-2 protein homolog alpha (TRA-2 alpha) (TRA2-alpha) (Transformer-2 protein homolog A)	TRA2B;TRA2A
Q8IYB3	Q8IYB3_S616	-0.315007193	0.245187317	Q8IYB3	SRRM1_HUMAN	Serine/arginine repetitive matrix protein 1 (SR-related nuclear matrix protein of 160 kDa) (SRm160) (Ser/Arg-related nuclear matrix protein)	SRRM1
Q9NQW6	Q9NQW6_T294	-0.706530701	0.245399423	Q9NQW6	ANLN_HUMAN	Actin-binding protein anillin	ANLN
Q6WKZ4;Q7L804	Q6WKZ4_S156,Q7L804_S150	1.35158588	0.245845535	Q6WKZ4;Q7L804	RFIP1_HUMAN;RFIP2_HUMAN	Rab11 family-interacting protein 1 (Rab11-FIP1) (Rab-coupling protein);Rab11 family-interacting protein 2 (Rab11-FIP2) (NRip11)	RAB11FIP1;RAB11FIP2
O14497	O14497_S715	-0.671131207	0.245888743	O14497	ARI1A_HUMAN	AT-rich interactive domain-containing protein 1A (ARID domain-containing protein 1A) (B120) (BRG1-associated factor 250) (BAF250) (BRG1-associated factor 250a) (BAF250A) (Osa homolog 1) (hOSA1) (SWI-like protein) (SWI/SNF complex protein p270) (SWI/SNF-related, matrix-associated, actin-dependent regulator of chromatin subfamily F member 1) (hELD)	ARID1A
Q9BXP5	Q9BXP5_S74	-1.200202789	0.245912587	Q9BXP5	SRRT_HUMAN	Serrate RNA effector molecule homolog (Arsenite-resistance protein 2)	SRRT
Q5VTR2	Q5VTR2_S522	-1.851371264	0.246344366	Q5VTR2	BRE1A_HUMAN	E3 ubiquitin-protein ligase BRE1A (BRE1-A) (hBRE1) (EC 6.3.2.-) (RING finger protein 20)	RNF20
Q6Y7W6	Q6Y7W6_S26	0.231741513	0.246433417	Q6Y7W6	PERQ2_HUMAN	PERQ amino acid-rich with GYF domain-containing protein 2 (GRB10-interacting GYF protein 2) (Trinucleotide repeat-containing gene 15 protein)	GIGYF2
Q9BRD0	Q9BRD0_T147,Q9BRD0_S151	0.379863114	0.246457816	Q9BRD0	BUD13_HUMAN	BUD13 homolog	BUD13
Q86WB0	Q86WB0_S344	0.4227859	0.246568087	Q86WB0	NIPA_HUMAN	Nuclear-interacting partner of ALK (Nuclear-interacting partner of anaplastic lymphoma kinase) (hNIPA) (Zinc finger C3HC-type protein 1)	ZC3HC1
Q9HCD5	Q9HCD5_S9	-0.319354266	0.246921597	Q9HCD5	NCOA5_HUMAN	Nuclear receptor coactivator 5 (NCoA-5) (Coactivator independent of AF-2) (CIA)	NCOA5
Q6PJG2	Q6PJG2_T704	-2.594961408	0.246929489	Q6PJG2	EMSA1_HUMAN	ELM2 and SANT domain-containing protein 1	ELMSAN1
Q01664	Q01664_S124	-0.741702006	0.247055279	Q01664	TFAP4_HUMAN	Transcription factor AP-4 (Activating enhancer-binding protein 4) (Class C basic helix-loop-helix protein 41) (bHLHc41)	TFAP4
Q5VTL8	Q5VTL8_S529	-0.298632833	0.247503887	Q5VTL8	PR38B_HUMAN	Pre-mRNA-splicing factor 38B (Sarcoma antigen NY-SAR-27)	PRPF38B
Q9H6A9	Q9H6A9_S287	-1.306766398	0.247679979	Q9H6A9	PCX3_HUMAN	Pecanex-like protein 3	PCNXL3
Q53GS9	Q53GS9_S46	-1.076711599	0.247683145	Q53GS9	SNUT2_HUMAN	U4/U6.U5 tri-snRNP-associated protein 2 (Inactive ubiquitin-specific peptidase 39) (SAD1 homolog) (U4/U6.U5 tri-snRNP-associated 65 kDa protein) (65K)	USP39
Q9H3P2	Q9H3P2_S363	0.355330103	0.247983707	Q9H3P2	NELFA_HUMAN	Negative elongation factor A (NELF-A) (Wolf-Hirschhorn syndrome candidate 2 protein)	WHSC2
P04083	P04083_S34	1.994229058	0.248058596	P04083	ANXA1_HUMAN	Annexin A1 (Annexin I) (Annexin-1) (Calpactin II) (Calpactin-2) (Chromobindin-9) (Lipocortin I) (Phospholipase A2 inhibitory protein) (p35)	ANXA1
Q9H0D6	Q9H0D6_S499,Q9H0D6_S501	-0.433032591	0.248120781	Q9H0D6	XRN2_HUMAN	5'-3' exoribonuclease 2 (EC 3.1.13.-) (DHM1-like protein) (DHP protein)	XRN2
Q6WKZ4	Q6WKZ4_S339,Q6WKZ4_S343,Q6WKZ4_S345	0.71507899	0.248447671	Q6WKZ4	RFIP1_HUMAN	Rab11 family-interacting protein 1 (Rab11-FIP1) (Rab-coupling protein)	RAB11FIP1
Q9Y6D5	Q9Y6D5_S227	0.573727472	0.248540222	Q9Y6D5	BIG2_HUMAN	Brefeldin A-inhibited guanine nucleotide-exchange protein 2 (Brefeldin A-inhibited GEP 2) (ADP-ribosylation factor guanine nucleotide-exchange factor 2)	ARFGEF2
Q9BXF6	Q9BXF6_S356	-2.329732063	0.248581754	Q9BXF6	RFIP5_HUMAN	Rab11 family-interacting protein 5 (Rab11-FIP5) (Gamma-SNAP-associated factor 1) (Gaf-1) (Phosphoprotein pp75) (Rab11-interacting protein Rip11)	RAB11FIP5
Q96PK6	Q96PK6_T206	-0.501162282	0.248702985	Q96PK6	RBM14_HUMAN	RNA-binding protein 14 (Paraspeckle protein 2) (PSP2) (RNA-binding motif protein 14) (RRM-containing coactivator activator/modulator) (Synaptotagmin-interacting protein) (SYT-interacting protein)	RBM14
Q8NFJ5	Q8NFJ5_S301	-1.004619648	0.248980827	Q8NFJ5	RAI3_HUMAN	Retinoic acid-induced protein 3 (G-protein coupled receptor family C group 5 member A) (Orphan G-protein-coupling receptor PEIG-1) (Retinoic acid-induced gene 1 protein) (RAIG-1)	GPRC5A
Q9NTI5	Q9NTI5_S1283	0.250418657	0.249133898	Q9NTI5	PDS5B_HUMAN	Sister chromatid cohesion protein PDS5 homolog B (Androgen-induced proliferation inhibitor) (Androgen-induced prostate proliferative shutoff-associated protein AS3)	PDS5B
P20273	P20273_S717	-1.391852155	0.249492356	P20273	CD22_HUMAN	B-cell receptor CD22 (B-lymphocyte cell adhesion molecule) (BL-CAM) (Sialic acid-binding Ig-like lectin 2) (Siglec-2) (T-cell surface antigen Leu-14) (CD antigen CD22)	CD22
Q14103	Q14103_S80,Q14103_S83	-0.829689571	0.249626766	Q14103	HNRPD_HUMAN	Heterogeneous nuclear ribonucleoprotein D0 (hnRNP D0) (AU-rich element RNA-binding protein 1)	HNRNPD
O94854	O94854_S181	0.382409592	0.249924136	O94854	K0754_HUMAN	Uncharacterized protein KIAA0754	KIAA0754
Q15149	Q15149_S4613	0.910148816	0.250111932	Q15149	PLEC_HUMAN	Plectin (PCN) (PLTN) (Hemidesmosomal protein 1) (HD1) (Plectin-1)	PLEC
P33527	P33527_S930	-0.451544512	0.25027964	P33527	MRP1_HUMAN	Multidrug resistance-associated protein 1 (ATP-binding cassette sub-family C member 1) (Leukotriene C(4) transporter) (LTC4 transporter)	ABCC1
Q9NZN8	Q9NZN8_S165	0.164488938	0.250452751	Q9NZN8	CNOT2_HUMAN	CCR4-NOT transcription complex subunit 2 (CCR4-associated factor 2)	CNOT2
Q13813	Q13813_S1190	0.266436495	0.250504128	Q13813	SPTN1_HUMAN	Spectrin alpha chain, non-erythrocytic 1 (Alpha-II spectrin) (Fodrin alpha chain) (Spectrin, non-erythroid alpha subunit)	SPTAN1
Q9H2P0	Q9H2P0_S709	-0.327561032	0.250973979	Q9H2P0	ADNP_HUMAN	Activity-dependent neuroprotector homeobox protein (Activity-dependent neuroprotective protein)	ADNP
Q8N556	Q8N556_S282	0.460427929	0.250983574	Q8N556	AFAP1_HUMAN	Actin filament-associated protein 1 (110 kDa actin filament-associated protein) (AFAP-110)	AFAP1
Q9ULJ3	Q9ULJ3_S714	-0.402108392	0.251257729	Q9ULJ3	ZN295_HUMAN	Zinc finger protein 295 (Zinc finger and BTB domain-containing protein 21)	ZNF295
P51116	P51116_S601	-0.351134127	0.251642209	P51116	FXR2_HUMAN	Fragile X mental retardation syndrome-related protein 2	FXR2
Q9UBI6	Q9UBI6_S2	-0.783593762	0.251773175	Q9UBI6	GBG12_HUMAN	Guanine nucleotide-binding protein G(I)/G(S)/G(O) subunit gamma-12	GNG12
Q16637	Q16637_T68	0.509132217	0.253015943	Q16637	SMN_HUMAN	Survival motor neuron protein (Component of gems 1) (Gemin-1)	SMN1
Q6PCE3	Q6PCE3_S175	0.555207469	0.253570457	Q6PCE3	PGM2L_HUMAN	Glucose 1,6-bisphosphate synthase (EC 2.7.1.106) (PMMLP) (Phosphoglucomutase-2-like 1)	PGM2L1
Q9NWS9	Q9NWS9_S137	-0.611835141	0.254026063	Q9NWS9	ZN446_HUMAN	Zinc finger protein 446 (Zinc finger protein with KRAB and SCAN domains 20)	ZNF446
Q9UQ35	Q9UQ35_S1842,Q9UQ35_T1844	1.064846627	0.254191083	Q9UQ35	SRRM2_HUMAN	Serine/arginine repetitive matrix protein 2 (300 kDa nuclear matrix antigen) (Serine/arginine-rich splicing factor-related nuclear matrix protein of 300 kDa) (SR-related nuclear matrix protein of 300 kDa) (Ser/Arg-related nuclear matrix protein of 300 kDa) (Splicing coactivator subunit SRm300) (Tax-responsive enhancer element-binding protein 803) (TaxREB803)	SRRM2
Q13427	Q13427_S413,Q13427_S415	-1.186214647	0.25433725	Q13427	PPIG_HUMAN	Peptidyl-prolyl cis-trans isomerase G (PPIase G) (Peptidyl-prolyl isomerase G) (EC 5.2.1.8) (CASP10) (Clk-associating RS-cyclophilin) (CARS-Cyp) (CARS-cyclophilin) (SR-cyclophilin) (SR-cyp) (SRcyp) (Cyclophilin G) (Rotamase G)	PPIG
Q9UQ35	Q9UQ35_S1975	-0.298654899	0.254447236	Q9UQ35	SRRM2_HUMAN	Serine/arginine repetitive matrix protein 2 (300 kDa nuclear matrix antigen) (Serine/arginine-rich splicing factor-related nuclear matrix protein of 300 kDa) (SR-related nuclear matrix protein of 300 kDa) (Ser/Arg-related nuclear matrix protein of 300 kDa) (Splicing coactivator subunit SRm300) (Tax-responsive enhancer element-binding protein 803) (TaxREB803)	SRRM2
P50443	P50443_S36	0.904433707	0.254883319	P50443	S26A2_HUMAN	Sulfate transporter (Diastrophic dysplasia protein) (Solute carrier family 26 member 2)	SLC26A2
Q12797	Q12797_S18	-0.079314099	0.25491006	Q12797	ASPH_HUMAN	Aspartyl/asparaginyl beta-hydroxylase (EC 1.14.11.16) (Aspartate beta-hydroxylase) (ASP beta-hydroxylase) (Peptide-aspartate beta-dioxygenase)	ASPH
Q96S94	Q96S94_S338	-0.260762649	0.255768928	Q96S94	CCNL2_HUMAN	Cyclin-L2 (Paneth cell-enhanced expression protein)	CCNL2
Q8N1Q1	Q8N1Q1_S5	0.93248363	0.25588669	Q8N1Q1	CAH13_HUMAN	Carbonic anhydrase 13 (EC 4.2.1.1) (Carbonate dehydratase XIII) (Carbonic anhydrase XIII) (CA-XIII)	CA13
P62753	P62753_S240	0.143609252	0.255915378	P62753	RS6_HUMAN	40S ribosomal protein S6 (Phosphoprotein NP33)	RPS6
Q9HAW4	Q9HAW4_T1287	-0.919641521	0.25594851	Q9HAW4	CLSPN_HUMAN	Claspin (hClaspin)	CLSPN
Q12846	Q12846_S117	-0.709159243	0.256549066	Q12846	STX4_HUMAN	Syntaxin-4 (Renal carcinoma antigen NY-REN-31)	STX4
O00567	O00567_S519	-1.567762857	0.256746947	O00567	NOP56_HUMAN	Nucleolar protein 56 (Nucleolar protein 5A)	NOP56
Q01130	Q01130_S26	0.145392442	0.256785422	Q01130	SRSF2_HUMAN	Serine/arginine-rich splicing factor 2 (Protein PR264) (Splicing component, 35 kDa) (Splicing factor SC35) (SC-35) (Splicing factor, arginine/serine-rich 2)	SRSF2
Q8IXT5	Q8IXT5_S377	-0.288290545	0.257497231	Q8IXT5	RB12B_HUMAN	RNA-binding protein 12B (RNA-binding motif protein 12B)	RBM12B
P55884	P55884_S117	-0.722527978	0.258250325	P55884	EIF3B_HUMAN	Eukaryotic translation initiation factor 3 subunit B (eIF3b) (Eukaryotic translation initiation factor 3 subunit 9) (Prt1 homolog) (hPrt1) (eIF-3-eta) (eIF3 p110) (eIF3 p116)	EIF3B
O75909	O75909_S328	0.315389486	0.258419545	O75909	CCNK_HUMAN	Cyclin-K	CCNK
Q14160	Q14160_S835	1.068563594	0.258450543	Q14160	SCRIB_HUMAN	Protein scribble homolog (Scribble) (hScrib) (Protein LAP4)	SCRIB
P23588	P23588_S504	0.294187382	0.258561994	P23588	IF4B_HUMAN	Eukaryotic translation initiation factor 4B (eIF-4B)	EIF4B
P53985	P53985_S483	0.382661981	0.258662038	P53985	MOT1_HUMAN	Monocarboxylate transporter 1 (MCT 1) (Solute carrier family 16 member 1)	SLC16A1
Q8WX93	Q8WX93_S1116,Q8WX93_S1121	0.675418427	0.258713551	Q8WX93	PALLD_HUMAN	Palladin (SIH002) (Sarcoma antigen NY-SAR-77)	PALLD
Q53EL6	Q53EL6_S76	0.227963648	0.258896279	Q53EL6	PDCD4_HUMAN	Programmed cell death protein 4 (Neoplastic transformation inhibitor protein) (Nuclear antigen H731-like) (Protein 197/15a)	PDCD4
Q99569	Q99569_S273,Q99569_S281	0.156809399	0.259248818	Q99569	PKP4_HUMAN	Plakophilin-4 (p0071)	PKP4
Q8NFD5	Q8NFD5_S1555	1.221530457	0.25980301	Q8NFD5	ARI1B_HUMAN	AT-rich interactive domain-containing protein 1B (ARID domain-containing protein 1B) (BRG1-associated factor 250b) (BAF250B) (BRG1-binding protein hELD/OSA1) (Osa homolog 2) (hOsa2) (p250R)	ARID1B
Q9UQ35	Q9UQ35_S894	-0.528431176	0.260894996	Q9UQ35	SRRM2_HUMAN	Serine/arginine repetitive matrix protein 2 (300 kDa nuclear matrix antigen) (Serine/arginine-rich splicing factor-related nuclear matrix protein of 300 kDa) (SR-related nuclear matrix protein of 300 kDa) (Ser/Arg-related nuclear matrix protein of 300 kDa) (Splicing coactivator subunit SRm300) (Tax-responsive enhancer element-binding protein 803) (TaxREB803)	SRRM2
Q9NRL3	Q9NRL3_S53	1.318024545	0.260922164	Q9NRL3	STRN4_HUMAN	Striatin-4 (Zinedin)	STRN4
P33991	P33991_S2	-0.262986027	0.260950858	P33991	MCM4_HUMAN	DNA replication licensing factor MCM4 (EC 3.6.4.12) (CDC21 homolog) (P1-CDC21)	MCM4
Q6PCT2	Q6PCT2_S408	0.092183659	0.26216274	Q6PCT2	FXL19_HUMAN	F-box/LRR-repeat protein 19 (F-box and leucine-rich repeat protein 19)	FBXL19
Q96HH9	Q96HH9_S71	-0.688739795	0.263073569	Q96HH9	GRAM3_HUMAN	GRAM domain-containing protein 3 (HCV NS3-transactivated protein 2)	GRAMD3
Q9UQ35	Q9UQ35_T1986,Q9UQ35_S1987	1.098086256	0.263138355	Q9UQ35	SRRM2_HUMAN	Serine/arginine repetitive matrix protein 2 (300 kDa nuclear matrix antigen) (Serine/arginine-rich splicing factor-related nuclear matrix protein of 300 kDa) (SR-related nuclear matrix protein of 300 kDa) (Ser/Arg-related nuclear matrix protein of 300 kDa) (Splicing coactivator subunit SRm300) (Tax-responsive enhancer element-binding protein 803) (TaxREB803)	SRRM2
Q86X29	Q86X29_S467	-0.40501912	0.264067759	Q86X29	LSR_HUMAN	Lipolysis-stimulated lipoprotein receptor	LSR
Q7Z460	Q7Z460_S1223	0.435009502	0.264124052	Q7Z460	CLAP1_HUMAN	CLIP-associating protein 1 (Cytoplasmic linker-associated protein 1) (Multiple asters homolog 1) (Protein Orbit homolog 1) (hOrbit1)	CLASP1
Q8IY67	Q8IY67_S14	-0.456929594	0.264133441	Q8IY67	RAVR1_HUMAN	Ribonucleoprotein PTB-binding 1 (Protein raver-1)	RAVER1
Q9Y2J2	Q9Y2J2_S962	-1.985548193	0.264139762	Q9Y2J2	E41L3_HUMAN	Band 4.1-like protein 3 (4.1B) (Differentially expressed in adenocarcinoma of the lung protein 1) (DAL-1)	EPB41L3
Q8IYB3	Q8IYB3_S683,Q8IYB3_S685	-1.160444777	0.264444681	Q8IYB3	SRRM1_HUMAN	Serine/arginine repetitive matrix protein 1 (SR-related nuclear matrix protein of 160 kDa) (SRm160) (Ser/Arg-related nuclear matrix protein)	SRRM1
Q92817	Q92817_S2025	-0.344465501	0.264685447	Q92817	EVPL_HUMAN	Envoplakin (210 kDa cornified envelope precursor protein) (210 kDa paraneoplastic pemphigus antigen) (p210)	EVPL
Q9H0D6	Q9H0D6_S445	-0.22918206	0.264706854	Q9H0D6	XRN2_HUMAN	5'-3' exoribonuclease 2 (EC 3.1.13.-) (DHM1-like protein) (DHP protein)	XRN2
Q9UQ35	Q9UQ35_S1911,Q9UQ35_S1916	0.364547481	0.264927022	Q9UQ35	SRRM2_HUMAN	Serine/arginine repetitive matrix protein 2 (300 kDa nuclear matrix antigen) (Serine/arginine-rich splicing factor-related nuclear matrix protein of 300 kDa) (SR-related nuclear matrix protein of 300 kDa) (Ser/Arg-related nuclear matrix protein of 300 kDa) (Splicing coactivator subunit SRm300) (Tax-responsive enhancer element-binding protein 803) (TaxREB803)	SRRM2
O95810	O95810_S288,O95810_S293	0.961251389	0.265137263	O95810	SDPR_HUMAN	Serum deprivation-response protein (Cavin-2) (PS-p68) (Phosphatidylserine-binding protein)	SDPR
P39687;O95626	P39687_T15,O95626_T15	-0.533199073	0.265498518	O95626;P39687	AN32D_HUMAN;AN32A_HUMAN	Acidic leucine-rich nuclear phosphoprotein 32 family member D (Phosphoprotein 32-related protein 2) (Tumorigenic protein pp32r2);Acidic leucine-rich nuclear phosphoprotein 32 family member A (Acidic nuclear phosphoprotein pp32) (Leucine-rich acidic nuclear protein) (LANP) (Mapmodulin) (Potent heat-stable protein phosphatase 2A inhibitor I1PP2A) (Putative HLA-DR-associated protein I) (PHAPI)	ANP32D;ANP32A
O94979	O94979_S799	0.596601993	0.265863321	O94979	SC31A_HUMAN	Protein transport protein Sec31A (ABP125) (ABP130) (SEC31-like protein 1) (SEC31-related protein A) (Web1-like protein)	SEC31A
Q9UQ35	Q9UQ35_S972,Q9UQ35_S973	-0.158553851	0.266423614	Q9UQ35	SRRM2_HUMAN	Serine/arginine repetitive matrix protein 2 (300 kDa nuclear matrix antigen) (Serine/arginine-rich splicing factor-related nuclear matrix protein of 300 kDa) (SR-related nuclear matrix protein of 300 kDa) (Ser/Arg-related nuclear matrix protein of 300 kDa) (Splicing coactivator subunit SRm300) (Tax-responsive enhancer element-binding protein 803) (TaxREB803)	SRRM2
P50402	P50402_S171	0.931921253	0.266498038	P50402	EMD_HUMAN	Emerin	EMD
Q14699	Q14699_S220	0.538766846	0.267219224	Q14699	RFTN1_HUMAN	Raftlin (Cell migration-inducing gene 2 protein) (Raft-linking protein)	RFTN1
P48634	P48634_S1147	0.328428976	0.267372256	P48634	PRC2A_HUMAN	Protein PRRC2A (HLA-B-associated transcript 2) (Large proline-rich protein BAT2) (Proline-rich and coiled-coil-containing protein 2A) (Protein G2)	PRRC2A
Q8IYB3	Q8IYB3_S429,Q8IYB3_S431	-0.283958052	0.267587995	Q8IYB3	SRRM1_HUMAN	Serine/arginine repetitive matrix protein 1 (SR-related nuclear matrix protein of 160 kDa) (SRm160) (Ser/Arg-related nuclear matrix protein)	SRRM1
Q6P2E9	Q6P2E9_S723	-0.519394901	0.267688673	Q6P2E9	EDC4_HUMAN	Enhancer of mRNA-decapping protein 4 (Autoantigen Ge-1) (Autoantigen RCD-8) (Human enhancer of decapping large subunit) (Hedls)	EDC4
Q14643	Q14643_S1764	-0.738957525	0.26785161	Q14643	ITPR1_HUMAN	Inositol 1,4,5-trisphosphate receptor type 1 (IP3 receptor isoform 1) (IP3R 1) (InsP3R1) (Type 1 inositol 1,4,5-trisphosphate receptor) (Type 1 InsP3 receptor)	ITPR1
O95810	O95810_S241	-0.642974538	0.268033453	O95810	SDPR_HUMAN	Serum deprivation-response protein (Cavin-2) (PS-p68) (Phosphatidylserine-binding protein)	SDPR
P04049	P04049_S43	-0.428729632	0.268137846	P04049	RAF1_HUMAN	RAF proto-oncogene serine/threonine-protein kinase (EC 2.7.11.1) (Proto-oncogene c-RAF) (cRaf) (Raf-1)	RAF1
Q92841	Q92841_S599	-1.273673987	0.268238739	Q92841	DDX17_HUMAN	Probable ATP-dependent RNA helicase DDX17 (EC 3.6.4.13) (DEAD box protein 17) (DEAD box protein p72) (RNA-dependent helicase p72)	DDX17
Q13428	Q13428_S156	0.550059544	0.268294437	Q13428	TCOF_HUMAN	Treacle protein (Treacher Collins syndrome protein)	TCOF1
Q8WYP5	Q8WYP5_S1160	-0.19711012	0.268635175	Q8WYP5	ELYS_HUMAN	Protein ELYS (Embryonic large molecule derived from yolk sac) (Protein MEL-28) (Putative AT-hook-containing transcription factor 1)	AHCTF1
P42345	P42345_T1162	-1.384434135	0.269033123	P42345	MTOR_HUMAN	Serine/threonine-protein kinase mTOR (EC 2.7.11.1) (FK506-binding protein 12-rapamycin complex-associated protein 1) (FKBP12-rapamycin complex-associated protein) (Mammalian target of rapamycin) (mTOR) (Mechanistic target of rapamycin) (Rapamycin and FKBP12 target 1) (Rapamycin target protein 1)	MTOR
Q5M775	Q5M775_S810	0.279236622	0.269188746	Q5M775	CYTSB_HUMAN	Cytospin-B (Nuclear structure protein 5) (NSP5) (Sperm antigen HCMOGT-1) (Sperm antigen with calponin homology and coiled-coil domains 1)	SPECC1
P84103	P84103_S108	3.604652467	0.269591436	P84103	SRSF3_HUMAN	Serine/arginine-rich splicing factor 3 (Pre-mRNA-splicing factor SRP20) (Splicing factor, arginine/serine-rich 3)	SRSF3
P17096	P17096_S102	0.294260534	0.269774422	P17096	HMGA1_HUMAN	High mobility group protein HMG-I/HMG-Y (HMG-I(Y)) (High mobility group AT-hook protein 1) (High mobility group protein A1) (High mobility group protein R)	HMGA1
P67809	P67809_S314	0.182053604	0.269870006	P67809	YBOX1_HUMAN	Nuclease-sensitive element-binding protein 1 (CCAAT-binding transcription factor I subunit A) (CBF-A) (DNA-binding protein B) (DBPB) (Enhancer factor I subunit A) (EFI-A) (Y-box transcription factor) (Y-box-binding protein 1) (YB-1)	YBX1
P49792;Q7Z3J3;A6NKT7;P0DJD0;P0DJD1	P49792_S796,Q7Z3J3_S797,A6NKT7_S797,P0DJD0_S787,P0DJD1_S795	-0.258739841	0.270260361	A6NKT7;P0DJD0;P0DJD1;P49792;Q7Z3J3	RGPD3_HUMAN;RGPD1_HUMAN;RGPD2_HUMAN;RBP2_HUMAN;RGPD4_HUMAN	RanBP2-like and GRIP domain-containing protein 3;RANBP2-like and GRIP domain-containing protein 1 (Ran-binding protein 2-like 6) (RanBP2-like 6) (RanBP2L6);RANBP2-like and GRIP domain-containing protein 2 (Ran-binding protein 2-like 2) (RanBP2-like 2) (RanBP2L2);E3 SUMO-protein ligase RanBP2 (EC 6.3.2.-) (358 kDa nucleoporin) (Nuclear pore complex protein Nup358) (Nucleoporin Nup358) (Ran-binding…	RGPD3;RGPD1;RGPD2;RANBP2;RGPD4
Q96ST2	Q96ST2_S400	-0.185116489	0.270613522	Q96ST2	IWS1_HUMAN	Protein IWS1 homolog (IWS1-like protein)	IWS1
P85037	P85037_S416	0.289693567	0.270772413	P85037	FOXK1_HUMAN	Forkhead box protein K1 (Myocyte nuclear factor) (MNF)	FOXK1
Q9Y4K4	Q9Y4K4_S335	1.681981166	0.270835816	Q9Y4K4	M4K5_HUMAN	Mitogen-activated protein kinase kinase kinase kinase 5 (EC 2.7.11.1) (Kinase homologous to SPS1/STE20) (KHS) (MAPK/ERK kinase kinase kinase 5) (MEK kinase kinase 5) (MEKKK 5)	MAP4K5
Q9UN86	Q9UN86_T227	0.128104613	0.270917791	Q9UN86	G3BP2_HUMAN	Ras GTPase-activating protein-binding protein 2 (G3BP-2) (GAP SH3 domain-binding protein 2)	G3BP2
Q15678	Q15678_S642	1.809707045	0.270961826	Q15678	PTN14_HUMAN	Tyrosine-protein phosphatase non-receptor type 14 (EC 3.1.3.48) (Protein-tyrosine phosphatase pez)	PTPN14
Q9UJF2	Q9UJF2_S864	1.352542537	0.271136143	Q9UJF2	NGAP_HUMAN	Ras GTPase-activating protein nGAP (RAS protein activator-like 2)	RASAL2
Q86WB0	Q86WB0_S394	-0.391759829	0.271221231	Q86WB0	NIPA_HUMAN	Nuclear-interacting partner of ALK (Nuclear-interacting partner of anaplastic lymphoma kinase) (hNIPA) (Zinc finger C3HC-type protein 1)	ZC3HC1
P20042	P20042_S2	-0.479958991	0.271346405	P20042	IF2B_HUMAN	Eukaryotic translation initiation factor 2 subunit 2 (Eukaryotic translation initiation factor 2 subunit beta) (eIF-2-beta)	EIF2S2
Q9H2Y7	Q9H2Y7_S861	0.437986539	0.272056056	Q9H2Y7	ZN106_HUMAN	Zinc finger protein 106 (Zfp-106) (Zinc finger protein 474)	ZNF106
Q9UIS9	Q9UIS9_S297	-0.580862606	0.272374047	Q9UIS9	MBD1_HUMAN	Methyl-CpG-binding domain protein 1 (CXXC-type zinc finger protein 3) (Methyl-CpG-binding protein MBD1) (Protein containing methyl-CpG-binding domain 1)	MBD1
Q6ZUS6	Q6ZUS6_S313	-0.439386802	0.272449761	Q6ZUS6	CC149_HUMAN	Coiled-coil domain-containing protein 149	CCDC149
Q8TDZ2	Q8TDZ2_S810	1.335572979	0.272500513	Q8TDZ2	MICA1_HUMAN	Protein-methionine sulfoxide oxidase MICAL1 (EC 1.14.13.-) (Molecule interacting with CasL protein 1) (MICAL-1) (NEDD9-interacting protein with calponin homology and LIM domains)	MICAL1
P54253	P54253_S406	-1.085926815	0.272819941	P54253	ATX1_HUMAN	Ataxin-1 (Spinocerebellar ataxia type 1 protein)	ATXN1
P11137	P11137_T1605	1.030942572	0.27286468	P11137	MAP2_HUMAN	Microtubule-associated protein 2 (MAP-2)	MAP2
P00558	P00558_S203	0.572420424	0.273119109	P00558	PGK1_HUMAN	Phosphoglycerate kinase 1 (EC 2.7.2.3) (Cell migration-inducing gene 10 protein) (Primer recognition protein 2) (PRP 2)	PGK1
Q9BTU6	Q9BTU6_S47,Q9BTU6_S51	0.613380271	0.273193529	Q9BTU6	P4K2A_HUMAN	Phosphatidylinositol 4-kinase type 2-alpha (EC 2.7.1.67) (Phosphatidylinositol 4-kinase type II-alpha)	PI4K2A
P57768	P57768_S70	1.136262543	0.273274355	P57768	SNX16_HUMAN	Sorting nexin-16	SNX16
Q99613;B5ME19	Q99613_S39,B5ME19_S39	0.533100886	0.273461165	B5ME19;Q99613	B5ME19_HUMAN;EIF3C_HUMAN	Eukaryotic translation initiation factor 3 subunit C;Eukaryotic translation initiation factor 3 subunit C (eIF3c) (Eukaryotic translation initiation factor 3 subunit 8) (eIF3 p110)	EIF3CL;EIF3C
O43166	O43166_S1149	-0.348182476	0.273524285	O43166	SI1L1_HUMAN	Signal-induced proliferation-associated 1-like protein 1 (SIPA1-like protein 1) (High-risk human papilloma viruses E6 oncoproteins targeted protein 1) (E6-targeted protein 1)	SIPA1L1
Q5T8P6	Q5T8P6_S616	-0.794830664	0.273666317	Q5T8P6	RBM26_HUMAN	RNA-binding protein 26 (CTCL tumor antigen se70-2) (RNA-binding motif protein 26)	RBM26
Q9Y4H2	Q9Y4H2_S3	-0.781861298	0.273705618	Q9Y4H2	IRS2_HUMAN	Insulin receptor substrate 2 (IRS-2)	IRS2
Q9UJF2	Q9UJF2_T620	0.647827106	0.273832689	Q9UJF2	NGAP_HUMAN	Ras GTPase-activating protein nGAP (RAS protein activator-like 2)	RASAL2
Q9UGU5	Q9UGU5_S197	-0.525636285	0.273881155	Q9UGU5	HMGX4_HUMAN	HMG domain-containing protein 4 (HMG box-containing protein 4) (High mobility group protein 2-like 1) (Protein HMGBCG)	HMGXB4
Q5VYV7	Q5VYV7_S396	-0.328425846	0.274046182	Q5VYV7	SLX4I_HUMAN	Protein SLX4IP (SLX4-interacting protein)	SLX4IP
Q8IWS0	Q8IWS0_S199	-2.232109746	0.274114108	Q8IWS0	PHF6_HUMAN	PHD finger protein 6 (PHD-like zinc finger protein)	PHF6
Q9Y618	Q9Y618_S1869	-1.070074367	0.274244801	Q9Y618	NCOR2_HUMAN	Nuclear receptor corepressor 2 (N-CoR2) (CTG repeat protein 26) (SMAP270) (Silencing mediator of retinoic acid and thyroid hormone receptor) (SMRT) (T3 receptor-associating factor) (TRAC) (Thyroid-, retinoic-acid-receptor-associated corepressor)	NCOR2
Q8N5G2	Q8N5G2_S332	-0.200186948	0.274317	Q8N5G2	MACOI_HUMAN	Macoilin (Transmembrane protein 57)	TMEM57
Q9Y2K7	Q9Y2K7_S692	0.855408208	0.274691038	Q9Y2K7	KDM2A_HUMAN	Lysine-specific demethylase 2A (EC 1.14.11.27) (CXXC-type zinc finger protein 8) (F-box and leucine-rich repeat protein 11) (F-box protein FBL7) (F-box protein Lilina) (F-box/LRR-repeat protein 11) (JmjC domain-containing histone demethylation protein 1A) ([Histone-H3]-lysine-36 demethylase 1A)	KDM2A
Q0VF96	Q0VF96_S296	-0.335676037	0.275398962	Q0VF96	CGNL1_HUMAN	Cingulin-like protein 1 (Junction-associated coiled-coil protein) (Paracingulin)	CGNL1
Q9BUN5	Q9BUN5_S46	-1.091848897	0.275522823	Q9BUN5	CC28B_HUMAN	Coiled-coil domain-containing protein 28B	CCDC28B
Q99567	Q99567_S35	-0.18118061	0.275657556	Q99567	NUP88_HUMAN	Nuclear pore complex protein Nup88 (88 kDa nucleoporin) (Nucleoporin Nup88)	NUP88
Q9UHF7	Q9UHF7_S178	-0.73398688	0.275861605	Q9UHF7	TRPS1_HUMAN	Zinc finger transcription factor Trps1 (Tricho-rhino-phalangeal syndrome type I protein) (Zinc finger protein GC79)	TRPS1
Q9H1B7	Q9H1B7_S659	-0.703626336	0.275987442	Q9H1B7	I2BPL_HUMAN	Interferon regulatory factor 2-binding protein-like (Enhanced at puberty protein 1)	IRF2BPL
O94875	O94875_S278	-0.822275645	0.276116377	O94875	SRBS2_HUMAN	Sorbin and SH3 domain-containing protein 2 (Arg/Abl-interacting protein 2) (ArgBP2) (Sorbin)	SORBS2
O00512	O00512_S153	-0.4015271	0.276283334	O00512	BCL9_HUMAN	B-cell CLL/lymphoma 9 protein (B-cell lymphoma 9 protein) (Bcl-9) (Protein legless homolog)	BCL9
P48634	P48634_S1219	0.948777312	0.277016366	P48634	PRC2A_HUMAN	Protein PRRC2A (HLA-B-associated transcript 2) (Large proline-rich protein BAT2) (Proline-rich and coiled-coil-containing protein 2A) (Protein G2)	PRRC2A
Q14160	Q14160_S1448	0.148104097	0.277088078	Q14160	SCRIB_HUMAN	Protein scribble homolog (Scribble) (hScrib) (Protein LAP4)	SCRIB
P29375	P29375_S1330	-0.289903573	0.277880832	P29375	KDM5A_HUMAN	Lysine-specific demethylase 5A (EC 1.14.11.-) (Histone demethylase JARID1A) (Jumonji/ARID domain-containing protein 1A) (Retinoblastoma-binding protein 2) (RBBP-2)	KDM5A
Q12888	Q12888_S500	-1.936425068	0.277936783	Q12888	TP53B_HUMAN	Tumor suppressor p53-binding protein 1 (53BP1) (p53-binding protein 1) (p53BP1)	TP53BP1
Q96T58	Q96T58_S1278	-0.681442744	0.277996057	Q96T58	MINT_HUMAN	Msx2-interacting protein (SMART/HDAC1-associated repressor protein) (SPEN homolog)	SPEN
Q96T37	Q96T37_S670	-0.613886846	0.278056976	Q96T37	RBM15_HUMAN	Putative RNA-binding protein 15 (One-twenty two protein 1) (RNA-binding motif protein 15)	RBM15
P08670	P08670_S214	-0.564397784	0.278073716	P08670	VIME_HUMAN	Vimentin	VIM
Q12797	Q12797_S29	0.408397876	0.278132713	Q12797	ASPH_HUMAN	Aspartyl/asparaginyl beta-hydroxylase (EC 1.14.11.16) (Aspartate beta-hydroxylase) (ASP beta-hydroxylase) (Peptide-aspartate beta-dioxygenase)	ASPH
Q9UQ35	Q9UQ35_S1984,Q9UQ35_S1987	-0.284319562	0.27818267	Q9UQ35	SRRM2_HUMAN	Serine/arginine repetitive matrix protein 2 (300 kDa nuclear matrix antigen) (Serine/arginine-rich splicing factor-related nuclear matrix protein of 300 kDa) (SR-related nuclear matrix protein of 300 kDa) (Ser/Arg-related nuclear matrix protein of 300 kDa) (Splicing coactivator subunit SRm300) (Tax-responsive enhancer element-binding protein 803) (TaxREB803)	SRRM2
Q9ULL5	Q9ULL5_S487	-0.618765121	0.278504739	Q9ULL5	PRR12_HUMAN	Proline-rich protein 12	PRR12
P48681	P48681_S1618	0.349629307	0.278849033	P48681	NEST_HUMAN	Nestin	NES
Q9UQ35	Q9UQ35_S1404,Q9UQ35_T1413	-0.242521757	0.279281132	Q9UQ35	SRRM2_HUMAN	Serine/arginine repetitive matrix protein 2 (300 kDa nuclear matrix antigen) (Serine/arginine-rich splicing factor-related nuclear matrix protein of 300 kDa) (SR-related nuclear matrix protein of 300 kDa) (Ser/Arg-related nuclear matrix protein of 300 kDa) (Splicing coactivator subunit SRm300) (Tax-responsive enhancer element-binding protein 803) (TaxREB803)	SRRM2
O43426	O43426_T1220	-0.488393409	0.279512659	O43426	SYNJ1_HUMAN	Synaptojanin-1 (EC 3.1.3.36) (Synaptic inositol 1,4,5-trisphosphate 5-phosphatase 1)	SYNJ1
Q9H792	Q9H792_S1250	2.388463288	0.279550198	Q9H792	PEAK1_HUMAN	Pseudopodium-enriched atypical kinase 1 (EC 2.7.10.2) (Sugen kinase 269) (Tyrosine-protein kinase SgK269)	PEAK1
P29966	P29966_T150	0.772095886	0.279885389	P29966	MARCS_HUMAN	Myristoylated alanine-rich C-kinase substrate (MARCKS) (Protein kinase C substrate, 80 kDa protein, light chain) (80K-L protein) (PKCSL)	MARCKS
Q15811	Q15811_S986	1.133210073	0.280276203	Q15811	ITSN1_HUMAN	Intersectin-1 (SH3 domain-containing protein 1A) (SH3P17)	ITSN1
P10809	P10809_S67	-1.758622422	0.28031728	P10809	CH60_HUMAN	60 kDa heat shock protein, mitochondrial (60 kDa chaperonin) (Chaperonin 60) (CPN60) (Heat shock protein 60) (HSP-60) (Hsp60) (HuCHA60) (Mitochondrial matrix protein P1) (P60 lymphocyte protein)	HSPD1
Q5SW79	Q5SW79_S359	2.654962663	0.280470146	Q5SW79	CE170_HUMAN	Centrosomal protein of 170 kDa (Cep170) (KARP-1-binding protein) (KARP1-binding protein)	CEP170
Q8IZL8	Q8IZL8_S477	-0.840860369	0.28054531	Q8IZL8	PELP1_HUMAN	Proline-, glutamic acid- and leucine-rich protein 1 (Modulator of non-genomic activity of estrogen receptor) (Transcription factor HMX3)	PELP1
Q12923	Q12923_S1033	-2.251351235	0.281140977	Q12923	PTN13_HUMAN	Tyrosine-protein phosphatase non-receptor type 13 (EC 3.1.3.48) (Fas-associated protein-tyrosine phosphatase 1) (FAP-1) (PTP-BAS) (Protein-tyrosine phosphatase 1E) (PTP-E1) (hPTPE1) (Protein-tyrosine phosphatase PTPL1)	PTPN13
P24928	P24928_S1878	-0.536302282	0.282184771	P24928	RPB1_HUMAN	DNA-directed RNA polymerase II subunit RPB1 (RNA polymerase II subunit B1) (EC 2.7.7.6) (DNA-directed RNA polymerase II subunit A) (DNA-directed RNA polymerase III largest subunit) (RNA-directed RNA polymerase II subunit RPB1) (EC 2.7.7.48)	POLR2A
Q9NRG9	Q9NRG9_S495	0.861963169	0.282331528	Q9NRG9	AAAS_HUMAN	Aladin (Adracalin)	AAAS
Q9BUR4	Q9BUR4_S26	1.020082269	0.282515573	Q9BUR4	WAP53_HUMAN	Telomerase Cajal body protein 1 (WD repeat-containing protein 79) (WD40 repeat-containing protein encoding RNA antisense to p53)	WRAP53
O60716	O60716_S268	0.487025684	0.282570412	O60716	CTND1_HUMAN	Catenin delta-1 (Cadherin-associated Src substrate) (CAS) (p120 catenin) (p120(ctn)) (p120(cas))	CTNND1
Q8N9M1	Q8N9M1_S151	-0.942946929	0.282878207	Q8N9M1	CS047_HUMAN	Uncharacterized protein C19orf47	C19orf47
P49792;Q7Z3J3;A6NKT7;Q99666;O14715	P49792_S2250,Q7Z3J3_S1275,A6NKT7_S1275,Q99666_S1274,O14715_S1274	-0.315497559	0.283071422	A6NKT7;O14715;P49792;Q7Z3J3;Q99666	RGPD3_HUMAN;RGPD8_HUMAN;RBP2_HUMAN;RGPD4_HUMAN;RGPD5_HUMAN	RanBP2-like and GRIP domain-containing protein 3;RANBP2-like and GRIP domain-containing protein 8 (Ran-binding protein 2-like 3) (RanBP2-like 3) (RanBP2L3);E3 SUMO-protein ligase RanBP2 (EC 6.3.2.-) (358 kDa nucleoporin) (Nuclear pore complex protein Nup358) (Nucleoporin Nup358) (Ran-binding protein 2) (RanBP2) (p270) [Includes: Putative peptidyl-prolyl cis-trans isomerase (PPIase) (EC 5.2.1.8) (…	RGPD3;RGPD8;RANBP2;RGPD4;RGPD5
O43719	O43719_S387	-1.447259639	0.283275136	O43719	HTSF1_HUMAN	HIV Tat-specific factor 1 (Tat-SF1)	HTATSF1
Q8NG27	Q8NG27_S70	-0.342023544	0.283475451	Q8NG27	PJA1_HUMAN	E3 ubiquitin-protein ligase Praja-1 (Praja1) (EC 6.3.2.-) (RING finger protein 70)	PJA1
Q96QD9	Q96QD9_S16	0.547433116	0.283503392	Q96QD9	UIF_HUMAN	UAP56-interacting factor (Forty-two-three domain-containing protein 1) (Protein 40-2-3)	FYTTD1
Q9H330	Q9H330_S15	0.3667965	0.283617904	Q9H330	TM245_HUMAN	Transmembrane protein 245 (Protein CG-2)	TMEM245
Q12888	Q12888_S287	0.352370053	0.28403079	Q12888	TP53B_HUMAN	Tumor suppressor p53-binding protein 1 (53BP1) (p53-binding protein 1) (p53BP1)	TP53BP1
P21127	P21127_S589,P21127_T595	-1.211967649	0.284199192	P21127	CD11B_HUMAN	Cyclin-dependent kinase 11B (EC 2.7.11.22) (Cell division cycle 2-like protein kinase 1) (CLK-1) (Cell division protein kinase 11B) (Galactosyltransferase-associated protein kinase p58/GTA) (PITSLRE serine/threonine-protein kinase CDC2L1) (p58 CLK-1)	CDK11B
P43699	P43699_S254	-0.222099906	0.284530586	P43699	NKX21_HUMAN	Homeobox protein Nkx-2.1 (Homeobox protein NK-2 homolog A) (Thyroid nuclear factor 1) (Thyroid transcription factor 1) (TTF-1)	NKX2-1
Q9UBG0	Q9UBG0_S1457	-1.321063485	0.284614681	Q9UBG0	MRC2_HUMAN	C-type mannose receptor 2 (C-type lectin domain family 13 member E) (Endocytic receptor 180) (Macrophage mannose receptor 2) (Urokinase-type plasminogen activator receptor-associated protein) (UPAR-associated protein) (Urokinase receptor-associated protein) (CD antigen CD280)	MRC2
P53602	P53602_S96	-0.54667249	0.284946491	P53602	MVD1_HUMAN	Diphosphomevalonate decarboxylase (EC 4.1.1.33) (Mevalonate (diphospho)decarboxylase) (MDDase) (Mevalonate pyrophosphate decarboxylase)	MVD
Q9C0B5	Q9C0B5_T524	0.370850512	0.285128506	Q9C0B5	ZDHC5_HUMAN	Palmitoyltransferase ZDHHC5 (EC 2.3.1.-) (Zinc finger DHHC domain-containing protein 5) (DHHC-5) (Zinc finger protein 375)	ZDHHC5
Q14160	Q14160_S504	-0.780477022	0.285256894	Q14160	SCRIB_HUMAN	Protein scribble homolog (Scribble) (hScrib) (Protein LAP4)	SCRIB
Q9C0C2	Q9C0C2_T833	-1.938774774	0.285296125	Q9C0C2	TB182_HUMAN	182 kDa tankyrase-1-binding protein	TNKS1BP1
P35579;P35749;Q7Z406;P35580	P35579_S232,P35749_S239,Q7Z406_S259,P35580_S239	0.447932661	0.286333198	P35579;P35580;P35749;Q7Z406	MYH9_HUMAN;MYH10_HUMAN;MYH11_HUMAN;MYH14_HUMAN	Myosin-9 (Cellular myosin heavy chain, type A) (Myosin heavy chain 9) (Myosin heavy chain, non-muscle IIa) (Non-muscle myosin heavy chain A) (NMMHC-A) (Non-muscle myosin heavy chain IIa) (NMMHC II-a) (NMMHC-IIA);"Myosin-10 (Cellular myosin heavy chain, type B) (Myosin heavy chain 10) (Myosin heavy chain, non-muscle IIb) (Non-muscle myosin heavy chain B) (NMMHC-B) (Non-muscle myosin heavy chain II…	MYH9;MYH10;MYH11;MYH14
P12956	P12956_T455	-0.303314453	0.287176242	P12956	XRCC6_HUMAN	X-ray repair cross-complementing protein 6 (EC 3.6.4.-) (EC 4.2.99.-) (5'-deoxyribose-5-phosphate lyase Ku70) (5'-dRP lyase Ku70) (70 kDa subunit of Ku antigen) (ATP-dependent DNA helicase 2 subunit 1) (ATP-dependent DNA helicase II 70 kDa subunit) (CTC box-binding factor 75 kDa subunit) (CTC75) (CTCBF) (DNA repair protein XRCC6) (Lupus Ku autoantigen protein p70) (Ku70) (Thyroid-lupus autoantige…	XRCC6
Q96MU7	Q96MU7_S146	-0.300456603	0.287401119	Q96MU7	YTDC1_HUMAN	YTH domain-containing protein 1 (Putative splicing factor YT521)	YTHDC1
Q15311	Q15311_S29	0.436556332	0.287567674	Q15311	RBP1_HUMAN	RalA-binding protein 1 (RalBP1) (76 kDa Ral-interacting protein) (Dinitrophenyl S-glutathione ATPase) (DNP-SG ATPase) (Ral-interacting protein 1)	RALBP1
P12270	P12270_S646	-0.571265845	0.287615717	P12270	TPR_HUMAN	Nucleoprotein TPR	TPR
P35611;P35612;Q9UEY8	P35611_S726,P35612_S713,Q9UEY8_S693	0.697088434	0.287730893	P35611;P35612;Q9UEY8	ADDA_HUMAN;ADDB_HUMAN;ADDG_HUMAN	Alpha-adducin (Erythrocyte adducin subunit alpha);Beta-adducin (Erythrocyte adducin subunit beta);Gamma-adducin (Adducin-like protein 70)	ADD1;ADD2;ADD3
Q8N111	Q8N111_S87	0.379663446	0.288139836	Q8N111	CEND_HUMAN	Cell cycle exit and neuronal differentiation protein 1 (BM88 antigen)	CEND1
P02545	P02545_S94	-0.341252789	0.288800666	P02545	LMNA_HUMAN	Prelamin-A/C [Cleaved into: Lamin-A/C (70 kDa lamin) (Renal carcinoma antigen NY-REN-32)]	LMNA
Q9UH62	Q9UH62_S110	-1.033576708	0.288877962	Q9UH62	ARMX3_HUMAN	Armadillo repeat-containing X-linked protein 3 (ARM protein lost in epithelial cancers on chromosome X 3) (Protein ALEX3)	ARMCX3
Q9Y618	Q9Y618_S1786	-0.322661159	0.289095196	Q9Y618	NCOR2_HUMAN	Nuclear receptor corepressor 2 (N-CoR2) (CTG repeat protein 26) (SMAP270) (Silencing mediator of retinoic acid and thyroid hormone receptor) (SMRT) (T3 receptor-associating factor) (TRAC) (Thyroid-, retinoic-acid-receptor-associated corepressor)	NCOR2
P18583	P18583_S1769	-0.314039055	0.289104317	P18583	SON_HUMAN	Protein SON (Bax antagonist selected in saccharomyces 1) (BASS1) (Negative regulatory element-binding protein) (NRE-binding protein) (Protein DBP-5) (SON3)	SON
Q9BRD0	Q9BRD0_T135,Q9BRD0_S139	-0.304884608	0.289238893	Q9BRD0	BUD13_HUMAN	BUD13 homolog	BUD13
O95251	O95251_T88	-0.307930149	0.289375224	O95251	KAT7_HUMAN	Histone acetyltransferase KAT7 (EC 2.3.1.48) (Histone acetyltransferase binding to ORC1) (Lysine acetyltransferase 7) (MOZ, YBF2/SAS3, SAS2 and TIP60 protein 2) (MYST-2)	KAT7
Q9UDY2	Q9UDY2_S170	-0.375004597	0.289481246	Q9UDY2	ZO2_HUMAN	Tight junction protein ZO-2 (Tight junction protein 2) (Zona occludens protein 2) (Zonula occludens protein 2)	TJP2
P60981	P60981_S3	0.354706184	0.289580672	P60981	DEST_HUMAN	Destrin (Actin-depolymerizing factor) (ADF)	DSTN
Q04637	Q04637_T207	0.492109595	0.289595655	Q04637	IF4G1_HUMAN	Eukaryotic translation initiation factor 4 gamma 1 (eIF-4-gamma 1) (eIF-4G 1) (eIF-4G1) (p220)	EIF4G1
Q13547	Q13547_S409	-0.419066001	0.289605308	Q13547	HDAC1_HUMAN	Histone deacetylase 1 (HD1) (EC 3.5.1.98)	HDAC1
O00161	O00161_S110	1.123369254	0.289674282	O00161	SNP23_HUMAN	Synaptosomal-associated protein 23 (SNAP-23) (Vesicle-membrane fusion protein SNAP-23)	SNAP23
Q08170	Q08170_S431	-0.675102062	0.289779093	Q08170	SRSF4_HUMAN	Serine/arginine-rich splicing factor 4 (Pre-mRNA-splicing factor SRP75) (SRP001LB) (Splicing factor, arginine/serine-rich 4)	SRSF4
O94776	O94776_S435	-0.535503349	0.290889408	O94776	MTA2_HUMAN	Metastasis-associated protein MTA2 (Metastasis-associated 1-like 1) (MTA1-L1 protein) (p53 target protein in deacetylase complex)	MTA2
Q8IYB3	Q8IYB3_S738,Q8IYB3_S740	-1.210724075	0.291076271	Q8IYB3	SRRM1_HUMAN	Serine/arginine repetitive matrix protein 1 (SR-related nuclear matrix protein of 160 kDa) (SRm160) (Ser/Arg-related nuclear matrix protein)	SRRM1
Q13425	Q13425_S95	-0.740508425	0.291092652	Q13425	SNTB2_HUMAN	Beta-2-syntrophin (59 kDa dystrophin-associated protein A1 basic component 2) (Syntrophin-3) (SNT3) (Syntrophin-like) (SNTL)	SNTB2
Q9ULJ3	Q9ULJ3_S411	-0.597103511	0.291130179	Q9ULJ3	ZN295_HUMAN	Zinc finger protein 295 (Zinc finger and BTB domain-containing protein 21)	ZNF295
Q9NWB6	Q9NWB6_S77	-0.386787392	0.291319267	Q9NWB6	ARGL1_HUMAN	Arginine and glutamate-rich protein 1	ARGLU1
Q15911	Q15911_S2795	-0.44595697	0.29163974	Q15911	ZFHX3_HUMAN	Zinc finger homeobox protein 3 (AT motif-binding factor) (AT-binding transcription factor 1) (Alpha-fetoprotein enhancer-binding protein) (Zinc finger homeodomain protein 3) (ZFH-3)	ZFHX3
Q9UQ35	Q9UQ35_T2409,Q9UQ35_S2412	-1.939186026	0.29177602	Q9UQ35	SRRM2_HUMAN	Serine/arginine repetitive matrix protein 2 (300 kDa nuclear matrix antigen) (Serine/arginine-rich splicing factor-related nuclear matrix protein of 300 kDa) (SR-related nuclear matrix protein of 300 kDa) (Ser/Arg-related nuclear matrix protein of 300 kDa) (Splicing coactivator subunit SRm300) (Tax-responsive enhancer element-binding protein 803) (TaxREB803)	SRRM2
Q9BW71	Q9BW71_S530	0.877272453	0.29222162	Q9BW71	HIRP3_HUMAN	HIRA-interacting protein 3	HIRIP3
P02545	P02545_S390,P02545_S392	-0.923102292	0.292434248	P02545	LMNA_HUMAN	Prelamin-A/C [Cleaved into: Lamin-A/C (70 kDa lamin) (Renal carcinoma antigen NY-REN-32)]	LMNA
Q8TB45	Q8TB45_S244	-0.274012481	0.29302501	Q8TB45	DPTOR_HUMAN	DEP domain-containing mTOR-interacting protein (DEP domain-containing protein 6)	DEPTOR
Q5VZL5	Q5VZL5_S122	-0.440712148	0.293070152	Q5VZL5	ZMYM4_HUMAN	Zinc finger MYM-type protein 4 (Zinc finger protein 262)	ZMYM4
O00273	O00273_S315	0.586529451	0.293418714	O00273	DFFA_HUMAN	DNA fragmentation factor subunit alpha (DNA fragmentation factor 45 kDa subunit) (DFF-45) (Inhibitor of CAD) (ICAD)	DFFA
Q15773	Q15773_S238	0.417304811	0.294291244	Q15773	MLF2_HUMAN	Myeloid leukemia factor 2 (Myelodysplasia-myeloid leukemia factor 2)	MLF2
O95104	O95104_T236	-0.417393809	0.294438729	O95104	SFR15_HUMAN	Splicing factor, arginine/serine-rich 15 (CTD-binding SR-like protein RA4) (SR-related and CTD-associated factor 4)	SCAF4
Q99501	Q99501_S316	-1.542592102	0.295364507	Q99501	GA2L1_HUMAN	GAS2-like protein 1 (GAS2-related protein on chromosome 22) (Growth arrest-specific protein 2-like 1)	GAS2L1
P62306	P62306_S2	-0.820601035	0.295456404	P62306	RUXF_HUMAN	Small nuclear ribonucleoprotein F (snRNP-F) (Sm protein F) (Sm-F) (SmF)	SNRPF
O75533	O75533_S129	-1.016252665	0.295702695	O75533	SF3B1_HUMAN	Splicing factor 3B subunit 1 (Pre-mRNA-splicing factor SF3b 155 kDa subunit) (SF3b155) (Spliceosome-associated protein 155) (SAP 155)	SF3B1
P16949	P16949_S38	-1.465889274	0.295805459	P16949	STMN1_HUMAN	Stathmin (Leukemia-associated phosphoprotein p18) (Metablastin) (Oncoprotein 18) (Op18) (Phosphoprotein p19) (pp19) (Prosolin) (Protein Pr22) (pp17)	STMN1
Q86UE4	Q86UE4_S308	0.821779966	0.295886687	Q86UE4	LYRIC_HUMAN	Protein LYRIC (3D3/LYRIC) (Astrocyte elevated gene-1 protein) (AEG-1) (Lysine-rich CEACAM1 co-isolated protein) (Metadherin) (Metastasis adhesion protein)	MTDH
Q16643	Q16643_S381	-1.702863342	0.296037905	Q16643	DREB_HUMAN	Drebrin (Developmentally-regulated brain protein)	DBN1
Q9UQ35	Q9UQ35_S2664	0.319878733	0.297552721	Q9UQ35	SRRM2_HUMAN	Serine/arginine repetitive matrix protein 2 (300 kDa nuclear matrix antigen) (Serine/arginine-rich splicing factor-related nuclear matrix protein of 300 kDa) (SR-related nuclear matrix protein of 300 kDa) (Ser/Arg-related nuclear matrix protein of 300 kDa) (Splicing coactivator subunit SRm300) (Tax-responsive enhancer element-binding protein 803) (TaxREB803)	SRRM2
P08670	P08670_S22	-1.285555874	0.297684028	P08670	VIME_HUMAN	Vimentin	VIM
Q15554	Q15554_S365	-1.082057066	0.297841235	Q15554	TERF2_HUMAN	Telomeric repeat-binding factor 2 (TTAGGG repeat-binding factor 2) (Telomeric DNA-binding protein)	TERF2
Q9UHB7	Q9UHB7_S180	-0.47430031	0.298274918	Q9UHB7	AFF4_HUMAN	AF4/FMR2 family member 4 (ALL1-fused gene from chromosome 5q31 protein) (Protein AF-5q31) (Major CDK9 elongation factor-associated protein)	AFF4
O75147	O75147_S10	1.135670699	0.298323872	O75147	OBSL1_HUMAN	Obscurin-like protein 1	OBSL1
O60784	O60784_S464	0.477655951	0.29924263	O60784	TOM1_HUMAN	Target of Myb protein 1	TOM1
Q6IN85	Q6IN85_S771	-0.499838957	0.299336298	Q6IN85	P4R3A_HUMAN	Serine/threonine-protein phosphatase 4 regulatory subunit 3A (SMEK homolog 1)	SMEK1
Q9H8Y8	Q9H8Y8_T415	-1.106155405	0.299658083	Q9H8Y8	GORS2_HUMAN	Golgi reassembly-stacking protein 2 (GRS2) (Golgi phosphoprotein 6) (GOLPH6) (Golgi reassembly-stacking protein of 55 kDa) (GRASP55) (p59)	GORASP2
Q9UPN3	Q9UPN3_S418	-0.457648991	0.300020146	Q9UPN3	MACF1_HUMAN	Microtubule-actin cross-linking factor 1, isoforms 1/2/3/5 (620 kDa actin-binding protein) (ABP620) (Actin cross-linking family protein 7) (Macrophin-1) (Trabeculin-alpha)	MACF1
P39880	P39880_S1237	-0.702579561	0.300080102	P39880	CUX1_HUMAN	Homeobox protein cut-like 1 (CCAAT displacement protein) (CDP) (Homeobox protein cux-1)	CUX1
Q96I34	Q96I34_S418	-0.235413427	0.300112192	Q96I34	PP16A_HUMAN	Protein phosphatase 1 regulatory subunit 16A (Myosin phosphatase-targeting subunit 3)	PPP1R16A
Q8IYB3	Q8IYB3_S713,Q8IYB3_S715	0.348500082	0.300265688	Q8IYB3	SRRM1_HUMAN	Serine/arginine repetitive matrix protein 1 (SR-related nuclear matrix protein of 160 kDa) (SRm160) (Ser/Arg-related nuclear matrix protein)	SRRM1
Q9UKJ3	Q9UKJ3_S1035	-0.256469236	0.301120499	Q9UKJ3	GPTC8_HUMAN	G patch domain-containing protein 8	GPATCH8
Q8IWI9	Q8IWI9_S3020	-0.548406403	0.301288371	Q8IWI9	MGAP_HUMAN	MAX gene-associated protein (MAX dimerization protein 5)	MGA
O75427	O75427_S513	-0.242503266	0.301386382	O75427	LRCH4_HUMAN	Leucine-rich repeat and calponin homology domain-containing protein 4 (Leucine-rich repeat neuronal protein 4) (Leucine-rich neuronal protein)	LRCH4
Q9Y5U2	Q9Y5U2_S319	-0.059101043	0.301639387	Q9Y5U2	TSSC4_HUMAN	Protein TSSC4 (Tumor-suppressing STF cDNA 4 protein) (Tumor-suppressing subchromosomal transferable fragment candidate gene 4 protein)	TSSC4
Q12789	Q12789_S1068	-0.348573385	0.301728567	Q12789	TF3C1_HUMAN	General transcription factor 3C polypeptide 1 (TF3C-alpha) (TFIIIC box B-binding subunit) (Transcription factor IIIC 220 kDa subunit) (TFIIIC 220 kDa subunit) (TFIIIC220) (Transcription factor IIIC subunit alpha)	GTF3C1
Q15149	Q15149_S1435	0.278716684	0.302256813	Q15149	PLEC_HUMAN	Plectin (PCN) (PLTN) (Hemidesmosomal protein 1) (HD1) (Plectin-1)	PLEC
O75190	O75190_S277	-0.449575417	0.302395326	O75190	DNJB6_HUMAN	DnaJ homolog subfamily B member 6 (HHDJ1) (Heat shock protein J2) (HSJ-2) (MRJ) (MSJ-1)	DNAJB6
Q9C0B5	Q9C0B5_S380	-0.286268237	0.302398592	Q9C0B5	ZDHC5_HUMAN	Palmitoyltransferase ZDHHC5 (EC 2.3.1.-) (Zinc finger DHHC domain-containing protein 5) (DHHC-5) (Zinc finger protein 375)	ZDHHC5
P05114	P05114_S99	-0.934029106	0.302476377	P05114	HMGN1_HUMAN	Non-histone chromosomal protein HMG-14 (High mobility group nucleosome-binding domain-containing protein 1)	HMGN1
P51812	P51812_S369	-0.481099413	0.302506203	P51812	KS6A3_HUMAN	Ribosomal protein S6 kinase alpha-3 (S6K-alpha-3) (EC 2.7.11.1) (90 kDa ribosomal protein S6 kinase 3) (p90-RSK 3) (p90RSK3) (Insulin-stimulated protein kinase 1) (ISPK-1) (MAP kinase-activated protein kinase 1b) (MAPK-activated protein kinase 1b) (MAPKAP kinase 1b) (MAPKAPK-1b) (Ribosomal S6 kinase 2) (RSK-2) (pp90RSK2)	RPS6KA3
P09651	P09651_S2	0.163814684	0.302539586	P09651	ROA1_HUMAN	Heterogeneous nuclear ribonucleoprotein A1 (hnRNP A1) (Helix-destabilizing protein) (Single-strand RNA-binding protein) (hnRNP core protein A1)	HNRNPA1
A6NFI3	A6NFI3_S112	-1.137298539	0.302570449	A6NFI3	ZN316_HUMAN	Zinc finger protein 316	ZNF316
Q69YN4	Q69YN4_T62	-0.895143812	0.30300989	Q69YN4	VIR_HUMAN	Protein virilizer homolog	KIAA1429
Q9Y2J2	Q9Y2J2_S7	-0.76364311	0.303146844	Q9Y2J2	E41L3_HUMAN	Band 4.1-like protein 3 (4.1B) (Differentially expressed in adenocarcinoma of the lung protein 1) (DAL-1)	EPB41L3
Q9P206	Q9P206_S979	1.529579792	0.303413477	Q9P206	K1522_HUMAN	Uncharacterized protein KIAA1522	KIAA1522
Q13427	Q13427_S716	0.543825599	0.303543843	Q13427	PPIG_HUMAN	Peptidyl-prolyl cis-trans isomerase G (PPIase G) (Peptidyl-prolyl isomerase G) (EC 5.2.1.8) (CASP10) (Clk-associating RS-cyclophilin) (CARS-Cyp) (CARS-cyclophilin) (SR-cyclophilin) (SR-cyp) (SRcyp) (Cyclophilin G) (Rotamase G)	PPIG
Q8IZD4	Q8IZD4_S283	-0.550959399	0.303585499	Q8IZD4	DCP1B_HUMAN	mRNA-decapping enzyme 1B (EC 3.-.-.-)	DCP1B
Q9ULD9	Q9ULD9_S1430	-0.981066168	0.303712831	Q9ULD9	ZN608_HUMAN	Zinc finger protein 608 (Renal carcinoma antigen NY-REN-36)	ZNF608
Q6UN15	Q6UN15_S500	-0.085438975	0.303984273	Q6UN15	FIP1_HUMAN	Pre-mRNA 3'-end-processing factor FIP1 (hFip1) (FIP1-like 1 protein) (Factor interacting with PAP) (Rearranged in hypereosinophilia)	FIP1L1
Q8TAD8	Q8TAD8_S159	-0.946863234	0.30430812	Q8TAD8	SNIP1_HUMAN	Smad nuclear-interacting protein 1 (FHA domain-containing protein SNIP1)	SNIP1
Q13185	Q13185_S95	-0.25003439	0.304843873	Q13185	CBX3_HUMAN	Chromobox protein homolog 3 (HECH) (Heterochromatin protein 1 homolog gamma) (HP1 gamma) (Modifier 2 protein)	CBX3
Q9NQC3	Q9NQC3_S13	2.129192144	0.305239915	Q9NQC3	RTN4_HUMAN	Reticulon-4 (Foocen) (Neurite outgrowth inhibitor) (Nogo protein) (Neuroendocrine-specific protein) (NSP) (Neuroendocrine-specific protein C homolog) (RTN-x) (Reticulon-5)	RTN4
Q14839	Q14839_S1535	-0.618099343	0.30567423	Q14839	CHD4_HUMAN	Chromodomain-helicase-DNA-binding protein 4 (CHD-4) (EC 3.6.4.12) (ATP-dependent helicase CHD4) (Mi-2 autoantigen 218 kDa protein) (Mi2-beta)	CHD4
Q13586	Q13586_S575	0.55577903	0.305760292	Q13586	STIM1_HUMAN	Stromal interaction molecule 1	STIM1
O60583	O60583_S549	-0.478015009	0.305901698	O60583	CCNT2_HUMAN	Cyclin-T2 (CycT2)	CCNT2
Q7Z5L9	Q7Z5L9_S360	-0.380638564	0.306126459	Q7Z5L9	I2BP2_HUMAN	Interferon regulatory factor 2-binding protein 2 (IRF-2-binding protein 2) (IRF-2BP2)	IRF2BP2
Q7Z3K3	Q7Z3K3_S425	-0.447664633	0.306139699	Q7Z3K3	POGZ_HUMAN	Pogo transposable element with ZNF domain (Suppressor of hairy wing homolog 5) (Zinc finger protein 280E) (Zinc finger protein 635)	POGZ
Q9NZN5	Q9NZN5_T736	-0.128936643	0.306224575	Q9NZN5	ARHGC_HUMAN	Rho guanine nucleotide exchange factor 12 (Leukemia-associated RhoGEF)	ARHGEF12
Q12929	Q12929_S476	0.7402071	0.306244189	Q12929	EPS8_HUMAN	Epidermal growth factor receptor kinase substrate 8	EPS8
P27816	P27816_S280	0.634344491	0.306652249	P27816	MAP4_HUMAN	Microtubule-associated protein 4 (MAP-4)	MAP4
O95810	O95810_S288	0.31932107	0.306872778	O95810	SDPR_HUMAN	Serum deprivation-response protein (Cavin-2) (PS-p68) (Phosphatidylserine-binding protein)	SDPR
Q7Z333	Q7Z333_S947	-0.612207536	0.307307456	Q7Z333	SETX_HUMAN	Probable helicase senataxin (EC 3.6.4.-) (Amyotrophic lateral sclerosis 4 protein) (SEN1 homolog)	SETX
Q96T58	Q96T58_T1826	-0.680875088	0.307822071	Q96T58	MINT_HUMAN	Msx2-interacting protein (SMART/HDAC1-associated repressor protein) (SPEN homolog)	SPEN
Q14004	Q14004_T1147	0.16725209	0.308461013	Q14004	CDK13_HUMAN	Cyclin-dependent kinase 13 (EC 2.7.11.22) (EC 2.7.11.23) (CDC2-related protein kinase 5) (Cell division cycle 2-like protein kinase 5) (Cell division protein kinase 13) (hCDK13) (Cholinesterase-related cell division controller)	CDK13
Q04637	Q04637_S1596	0.940438722	0.30893363	Q04637	IF4G1_HUMAN	Eukaryotic translation initiation factor 4 gamma 1 (eIF-4-gamma 1) (eIF-4G 1) (eIF-4G1) (p220)	EIF4G1
P51858	P51858_S165	-0.210326636	0.309384159	P51858	HDGF_HUMAN	Hepatoma-derived growth factor (HDGF) (High mobility group protein 1-like 2) (HMG-1L2)	HDGF
Q9BVG9	Q9BVG9_S16	-0.309143766	0.309706758	Q9BVG9	PTSS2_HUMAN	Phosphatidylserine synthase 2 (PSS-2) (PtdSer synthase 2) (EC 2.7.8.29) (Serine-exchange enzyme II)	PTDSS2
Q66K74	Q66K74_S759	1.061817297	0.309988431	Q66K74	MAP1S_HUMAN	Microtubule-associated protein 1S (MAP-1S) (BPY2-interacting protein 1) (Microtubule-associated protein 8) (Variable charge Y chromosome 2-interacting protein 1) (VCY2-interacting protein 1) (VCY2IP-1) [Cleaved into: MAP1S heavy chain; MAP1S light chain]	MAP1S
P36507	P36507_T394	1.857016364	0.310056718	P36507	MP2K2_HUMAN	Dual specificity mitogen-activated protein kinase kinase 2 (MAP kinase kinase 2) (MAPKK 2) (EC 2.7.12.2) (ERK activator kinase 2) (MAPK/ERK kinase 2) (MEK 2)	MAP2K2
O95071	O95071_S1549	-2.003098133	0.310160117	O95071	UBR5_HUMAN	E3 ubiquitin-protein ligase UBR5 (EC 6.3.2.-) (E3 ubiquitin-protein ligase, HECT domain-containing 1) (Hyperplastic discs protein homolog) (hHYD) (Progestin-induced protein)	UBR5
Q66PJ3	Q66PJ3_S332	-0.788809411	0.310403073	Q66PJ3	AR6P4_HUMAN	ADP-ribosylation factor-like protein 6-interacting protein 4 (ARL-6-interacting protein 4) (Aip-4) (HSP-975) (HSVI-binding protein) (SR-15) (SRp25) (SR-25)	ARL6IP4
Q13595	Q13595_S98,Q13595_S100	-0.170160045	0.310821723	Q13595	TRA2A_HUMAN	Transformer-2 protein homolog alpha (TRA-2 alpha) (TRA2-alpha) (Transformer-2 protein homolog A)	TRA2A
Q969E4;Q6IPX3;Q5H9L2	Q969E4_S121,Q969E4_S125,Q6IPX3_S121,Q6IPX3_S125,Q5H9L2_S127,Q5H9L2_S131	0.485911559	0.310891576	Q5H9L2;Q6IPX3;Q969E4	TCAL5_HUMAN;TCAL6_HUMAN;TCAL3_HUMAN	Transcription elongation factor A protein-like 5 (TCEA-like protein 5) (Transcription elongation factor S-II protein-like 5);Transcription elongation factor A protein-like 6 (TCEA-like protein 6) (Transcription elongation factor S-II protein-like 6);Transcription elongation factor A protein-like 3 (TCEA-like protein 3) (Transcription elongation factor S-II protein-like 3)	TCEAL5;TCEAL6;TCEAL3
Q8IWC1	Q8IWC1_S185	0.56141057	0.311341322	Q8IWC1	MA7D3_HUMAN	MAP7 domain-containing protein 3	MAP7D3
Q86YV5	Q86YV5_S146	0.199934096	0.311363563	Q86YV5	SG223_HUMAN	Tyrosine-protein kinase SgK223 (EC 2.7.10.2) (Sugen kinase 223)	SGK223
Q96A49	Q96A49_T248	-0.549223942	0.311546243	Q96A49	SYAP1_HUMAN	Synapse-associated protein 1	SYAP1
Q9H792	Q9H792_T1151	0.469831245	0.311897916	Q9H792	PEAK1_HUMAN	Pseudopodium-enriched atypical kinase 1 (EC 2.7.10.2) (Sugen kinase 269) (Tyrosine-protein kinase SgK269)	PEAK1
P61978	P61978_S216	-0.792334228	0.312459929	P61978	HNRPK_HUMAN	Heterogeneous nuclear ribonucleoprotein K (hnRNP K) (Transformation up-regulated nuclear protein) (TUNP)	HNRNPK
Q9NQ84	Q9NQ84_S356	0.211301576	0.313692379	Q9NQ84	GPC5C_HUMAN	G-protein coupled receptor family C group 5 member C (Retinoic acid-induced gene 3 protein) (RAIG-3)	GPRC5C
Q5VSL9	Q5VSL9_S335	0.545309412	0.313717147	Q5VSL9	STRP1_HUMAN	Striatin-interacting protein 1 (Protein FAM40A)	STRIP1
P78347	P78347_S823	-0.566348232	0.313880226	P78347	GTF2I_HUMAN	General transcription factor II-I (GTFII-I) (TFII-I) (Bruton tyrosine kinase-associated protein 135) (BAP-135) (BTK-associated protein 135) (SRF-Phox1-interacting protein) (SPIN) (Williams-Beuren syndrome chromosomal region 6 protein)	GTF2I
Q13263	Q13263_S14	-0.687839901	0.314475389	Q13263	TIF1B_HUMAN	Transcription intermediary factor 1-beta (TIF1-beta) (E3 SUMO-protein ligase TRIM28) (EC 6.3.2.-) (KRAB-associated protein 1) (KAP-1) (KRAB-interacting protein 1) (KRIP-1) (Nuclear corepressor KAP-1) (RING finger protein 96) (Tripartite motif-containing protein 28)	TRIM28
Q9Y4F1	Q9Y4F1_S894	-0.25515995	0.315143993	Q9Y4F1	FARP1_HUMAN	FERM, RhoGEF and pleckstrin domain-containing protein 1 (Chondrocyte-derived ezrin-like protein) (Pleckstrin homology domain-containing family C member 2) (PH domain-containing family C member 2)	FARP1
Q9ULM3	Q9ULM3_S118	-0.457935082	0.315491174	Q9ULM3	YETS2_HUMAN	YEATS domain-containing protein 2	YEATS2
P07910	P07910_S233	-0.154610409	0.315584125	P07910	HNRPC_HUMAN	Heterogeneous nuclear ribonucleoproteins C1/C2 (hnRNP C1/C2)	HNRNPC
P29317	P29317_S897	0.685804758	0.315890364	P29317	EPHA2_HUMAN	Ephrin type-A receptor 2 (EC 2.7.10.1) (Epithelial cell kinase) (Tyrosine-protein kinase receptor ECK)	EPHA2
Q04726	Q04726_S286	-0.587762868	0.316110171	Q04726	TLE3_HUMAN	Transducin-like enhancer protein 3 (Enhancer of split groucho-like protein 3) (ESG3)	TLE3
P52272	P52272_S701	0.493118566	0.316164813	P52272	HNRPM_HUMAN	Heterogeneous nuclear ribonucleoprotein M (hnRNP M)	HNRNPM
Q96FF7	Q96FF7_S91	-2.344356158	0.316508963	Q96FF7	YS003_HUMAN	Uncharacterized protein LOC113230
Q96QC0	Q96QC0_S313	-0.594700415	0.316940494	Q96QC0	PP1RA_HUMAN	Serine/threonine-protein phosphatase 1 regulatory subunit 10 (MHC class I region proline-rich protein CAT53) (PP1-binding protein of 114 kDa) (Phosphatase 1 nuclear targeting subunit) (Protein FB19) (p99)	PPP1R10
Q03135	Q03135_S2	-0.44762264	0.317361611	Q03135	CAV1_HUMAN	Caveolin-1	CAV1
Q8N684	Q8N684_T203	-0.210949606	0.317413719	Q8N684	CPSF7_HUMAN	Cleavage and polyadenylation specificity factor subunit 7 (Cleavage and polyadenylation specificity factor 59 kDa subunit) (CFIm59) (CPSF 59 kDa subunit) (Pre-mRNA cleavage factor Im 59 kDa subunit)	CPSF7
Q9BRK3	Q9BRK3_S423	0.395923885	0.317584521	Q9BRK3	MXRA8_HUMAN	Matrix-remodeling-associated protein 8 (Limitrin)	MXRA8
P22626	P22626_S259	-0.230075308	0.317739494	P22626	ROA2_HUMAN	Heterogeneous nuclear ribonucleoproteins A2/B1 (hnRNP A2/B1)	HNRNPA2B1
Q99640	Q99640_S143	-0.335696215	0.317758133	Q99640	PMYT1_HUMAN	Membrane-associated tyrosine- and threonine-specific cdc2-inhibitory kinase (EC 2.7.11.1) (Myt1 kinase)	PKMYT1
O75533	O75533_S349	0.515411512	0.317819269	O75533	SF3B1_HUMAN	Splicing factor 3B subunit 1 (Pre-mRNA-splicing factor SF3b 155 kDa subunit) (SF3b155) (Spliceosome-associated protein 155) (SAP 155)	SF3B1
Q07065	Q07065_S17	-0.281645678	0.318356424	Q07065	CKAP4_HUMAN	Cytoskeleton-associated protein 4 (63-kDa cytoskeleton-linking membrane protein) (Climp-63) (p63)	CKAP4
Q09666	Q09666_T4766	-0.982010608	0.31879046	Q09666	AHNK_HUMAN	Neuroblast differentiation-associated protein AHNAK (Desmoyokin)	AHNAK
Q8NHH9	Q8NHH9_T23	-1.035933598	0.318862435	Q8NHH9	ATLA2_HUMAN	Atlastin-2 (EC 3.6.5.-) (ADP-ribosylation factor-like protein 6-interacting protein 2) (ARL-6-interacting protein 2) (Aip-2)	ATL2
Q15149	Q15149_S4622	0.562097872	0.31901004	Q15149	PLEC_HUMAN	Plectin (PCN) (PLTN) (Hemidesmosomal protein 1) (HD1) (Plectin-1)	PLEC
Q8IZL8	Q8IZL8_S743	-1.12882384	0.319032839	Q8IZL8	PELP1_HUMAN	Proline-, glutamic acid- and leucine-rich protein 1 (Modulator of non-genomic activity of estrogen receptor) (Transcription factor HMX3)	PELP1
Q6KC79	Q6KC79_S274	-0.202250228	0.319249528	Q6KC79	NIPBL_HUMAN	Nipped-B-like protein (Delangin) (SCC2 homolog)	NIPBL
Q9Y2J2	Q9Y2J2_S99	-0.458777925	0.319330242	Q9Y2J2	E41L3_HUMAN	Band 4.1-like protein 3 (4.1B) (Differentially expressed in adenocarcinoma of the lung protein 1) (DAL-1)	EPB41L3
Q01082	Q01082_T2328	0.678343889	0.319469029	Q01082	SPTB2_HUMAN	Spectrin beta chain, non-erythrocytic 1 (Beta-II spectrin) (Fodrin beta chain) (Spectrin, non-erythroid beta chain 1)	SPTBN1
Q9UQ35	Q9UQ35_S1923,Q9UQ35_S1925,Q9UQ35_T1927	-0.452071369	0.319492678	Q9UQ35	SRRM2_HUMAN	Serine/arginine repetitive matrix protein 2 (300 kDa nuclear matrix antigen) (Serine/arginine-rich splicing factor-related nuclear matrix protein of 300 kDa) (SR-related nuclear matrix protein of 300 kDa) (Ser/Arg-related nuclear matrix protein of 300 kDa) (Splicing coactivator subunit SRm300) (Tax-responsive enhancer element-binding protein 803) (TaxREB803)	SRRM2
Q14151	Q14151_S513	-0.880622264	0.319739444	Q14151	SAFB2_HUMAN	Scaffold attachment factor B2 (SAF-B2)	SAFB2
Q8IXT5	Q8IXT5_S575	-1.002965285	0.319884616	Q8IXT5	RB12B_HUMAN	RNA-binding protein 12B (RNA-binding motif protein 12B)	RBM12B
P18615	P18615_S179	-0.334763957	0.321450445	P18615	NELFE_HUMAN	Negative elongation factor E (NELF-E) (RNA-binding protein RD)	RDBP
O15119	O15119_S738	-0.482400975	0.321629373	O15119	TBX3_HUMAN	T-box transcription factor TBX3 (T-box protein 3)	TBX3
Q6ZRS2	Q6ZRS2_S1859	-0.501518526	0.321698251	Q6ZRS2	SRCAP_HUMAN	Helicase SRCAP (EC 3.6.4.-) (Domino homolog 2) (Snf2-related CBP activator)	SRCAP
Q9Y618	Q9Y618_S2124	-0.44647836	0.322113141	Q9Y618	NCOR2_HUMAN	Nuclear receptor corepressor 2 (N-CoR2) (CTG repeat protein 26) (SMAP270) (Silencing mediator of retinoic acid and thyroid hormone receptor) (SMRT) (T3 receptor-associating factor) (TRAC) (Thyroid-, retinoic-acid-receptor-associated corepressor)	NCOR2
Q9UQ35	Q9UQ35_S1616,Q9UQ35_S1620	0.623905356	0.322412478	Q9UQ35	SRRM2_HUMAN	Serine/arginine repetitive matrix protein 2 (300 kDa nuclear matrix antigen) (Serine/arginine-rich splicing factor-related nuclear matrix protein of 300 kDa) (SR-related nuclear matrix protein of 300 kDa) (Ser/Arg-related nuclear matrix protein of 300 kDa) (Splicing coactivator subunit SRm300) (Tax-responsive enhancer element-binding protein 803) (TaxREB803)	SRRM2
Q13563	Q13563_S829	-0.422449835	0.322943488	Q13563	PKD2_HUMAN	Polycystin-2 (Autosomal dominant polycystic kidney disease type II protein) (Polycystic kidney disease 2 protein) (Polycystwin) (R48321)	PKD2
O15014	O15014_S467	0.399626282	0.323421698	O15014	ZN609_HUMAN	Zinc finger protein 609	ZNF609
Q5QJE6	Q5QJE6_S117	0.954744824	0.323603155	Q5QJE6	TDIF2_HUMAN	Deoxynucleotidyltransferase terminal-interacting protein 2 (Estrogen receptor-binding protein) (LPTS-interacting protein 2) (LPTS-RP2) (Terminal deoxynucleotidyltransferase-interacting factor 2) (TdIF2) (TdT-interacting factor 2)	DNTTIP2
Q5T200	Q5T200_S1208	-1.702446455	0.323636237	Q5T200	ZC3HD_HUMAN	Zinc finger CCCH domain-containing protein 13	ZC3H13
P05412;P17535	P05412_S73,P17535_S100	-0.193470074	0.323742704	P05412;P17535	JUN_HUMAN;JUND_HUMAN	Transcription factor AP-1 (Activator protein 1) (AP1) (Proto-oncogene c-Jun) (V-jun avian sarcoma virus 17 oncogene homolog) (p39);Transcription factor jun-D	JUN;JUND
Q8N8S7	Q8N8S7_T489	0.635193066	0.323836202	Q8N8S7	ENAH_HUMAN	Protein enabled homolog	ENAH
Q8NFC6	Q8NFC6_S1531	-0.311662278	0.324441069	Q8NFC6	BD1L1_HUMAN	Biorientation of chromosomes in cell division protein 1-like 1 (Protein FAM44A)	BOD1L1
Q8TAD8	Q8TAD8_S52,Q8TAD8_S54	0.349628416	0.324452158	Q8TAD8	SNIP1_HUMAN	Smad nuclear-interacting protein 1 (FHA domain-containing protein SNIP1)	SNIP1
Q96JM3	Q96JM3_S427	-0.473222818	0.324964491	Q96JM3	CHAP1_HUMAN	Chromosome alignment-maintaining phosphoprotein 1 (Zinc finger protein 828)	CHAMP1
Q9UK61	Q9UK61_S927	1.709229878	0.325003489	Q9UK61	F208A_HUMAN	Protein FAM208A (CTCL tumor antigen se89-1) (Retinoblastoma-associated protein RAP140)	FAM208A
Q9UQ35	Q9UQ35_S1691,Q9UQ35_S1694,Q9UQ35_T1698	-0.44197301	0.325690145	Q9UQ35	SRRM2_HUMAN	Serine/arginine repetitive matrix protein 2 (300 kDa nuclear matrix antigen) (Serine/arginine-rich splicing factor-related nuclear matrix protein of 300 kDa) (SR-related nuclear matrix protein of 300 kDa) (Ser/Arg-related nuclear matrix protein of 300 kDa) (Splicing coactivator subunit SRm300) (Tax-responsive enhancer element-binding protein 803) (TaxREB803)	SRRM2
Q9Y4H2	Q9Y4H2_S577	0.280606177	0.325907264	Q9Y4H2	IRS2_HUMAN	Insulin receptor substrate 2 (IRS-2)	IRS2
Q86UP2	Q86UP2_T153	-0.375393931	0.326194764	Q86UP2	KTN1_HUMAN	Kinectin (CG-1 antigen) (Kinesin receptor)	KTN1
Q9BRD0	Q9BRD0_S126	-0.291370742	0.326420185	Q9BRD0	BUD13_HUMAN	BUD13 homolog	BUD13
Q9Y618	Q9Y618_S2269	-0.504522621	0.326661176	Q9Y618	NCOR2_HUMAN	Nuclear receptor corepressor 2 (N-CoR2) (CTG repeat protein 26) (SMAP270) (Silencing mediator of retinoic acid and thyroid hormone receptor) (SMRT) (T3 receptor-associating factor) (TRAC) (Thyroid-, retinoic-acid-receptor-associated corepressor)	NCOR2
Q9NRR6	Q9NRR6_S99	-0.545837179	0.32709112	Q9NRR6	INP5E_HUMAN	72 kDa inositol polyphosphate 5-phosphatase (EC 3.1.3.36) (Phosphatidylinositol 4,5-bisphosphate 5-phosphatase) (Phosphatidylinositol polyphosphate 5-phosphatase type IV)	INPP5E
Q6NYC8	Q6NYC8_S221	0.185744737	0.327548056	Q6NYC8	PPR18_HUMAN	Phostensin (Protein phosphatase 1 F-actin cytoskeleton-targeting subunit) (Protein phosphatase 1 regulatory subunit 18)	PPP1R18
P85037	P85037_T436	0.086771157	0.327579968	P85037	FOXK1_HUMAN	Forkhead box protein K1 (Myocyte nuclear factor) (MNF)	FOXK1
P27824	P27824_S583	-0.073043071	0.327660195	P27824	CALX_HUMAN	Calnexin (IP90) (Major histocompatibility complex class I antigen-binding protein p88) (p90)	CANX
Q9P0U3	Q9P0U3_S157	-0.842267835	0.328118455	Q9P0U3	SENP1_HUMAN	Sentrin-specific protease 1 (EC 3.4.22.68) (Sentrin/SUMO-specific protease SENP1)	SENP1
Q15942	Q15942_S281	1.257816055	0.328944319	Q15942	ZYX_HUMAN	Zyxin (Zyxin-2)	ZYX
P38919	P38919_S12	-0.756549113	0.329002153	P38919	IF4A3_HUMAN	Eukaryotic initiation factor 4A-III (eIF-4A-III) (eIF4A-III) (EC 3.6.4.13) (ATP-dependent RNA helicase DDX48) (ATP-dependent RNA helicase eIF4A-3) (DEAD box protein 48) (Eukaryotic initiation factor 4A-like NUK-34) (Eukaryotic translation initiation factor 4A isoform 3) (Nuclear matrix protein 265) (NMP 265) (hNMP 265)	EIF4A3
Q9NQ84	Q9NQ84_T423	-0.185240818	0.32971655	Q9NQ84	GPC5C_HUMAN	G-protein coupled receptor family C group 5 member C (Retinoic acid-induced gene 3 protein) (RAIG-3)	GPRC5C
Q9BSJ8	Q9BSJ8_S820	0.203569198	0.329810293	Q9BSJ8	ESYT1_HUMAN	Extended synaptotagmin-1 (E-Syt1) (Membrane-bound C2 domain-containing protein)	ESYT1
Q8IYB3	Q8IYB3_S560,Q8IYB3_S562	-0.353134028	0.329935563	Q8IYB3	SRRM1_HUMAN	Serine/arginine repetitive matrix protein 1 (SR-related nuclear matrix protein of 160 kDa) (SRm160) (Ser/Arg-related nuclear matrix protein)	SRRM1
P78536	P78536_S819	-0.556034934	0.329943489	P78536	ADA17_HUMAN	Disintegrin and metalloproteinase domain-containing protein 17 (ADAM 17) (EC 3.4.24.86) (Snake venom-like protease) (TNF-alpha convertase) (TNF-alpha-converting enzyme) (CD antigen CD156b)	ADAM17
P52948	P52948_T1022	-0.638315824	0.330370281	P52948	NUP98_HUMAN	Nuclear pore complex protein Nup98-Nup96 [Cleaved into: Nuclear pore complex protein Nup98 (98 kDa nucleoporin) (Nucleoporin Nup98); Nuclear pore complex protein Nup96 (96 kDa nucleoporin) (Nucleoporin Nup96)]	NUP98
Q05519	Q05519_S434	-0.410722112	0.330387013	Q05519	SRS11_HUMAN	Serine/arginine-rich splicing factor 11 (Arginine-rich 54 kDa nuclear protein) (p54) (Splicing factor, arginine/serine-rich 11)	SRSF11
P16401	P16401_S18	-0.411281823	0.33072019	P16401	H15_HUMAN	Histone H1.5 (Histone H1a) (Histone H1b) (Histone H1s-3)	HIST1H1B
P54274	P54274_S11	-0.347657662	0.330826295	P54274	TERF1_HUMAN	Telomeric repeat-binding factor 1 (NIMA-interacting protein 2) (TTAGGG repeat-binding factor 1) (Telomeric protein Pin2/TRF1)	TERF1
Q9P2K8	Q9P2K8_T667	0.3305926	0.33108259	Q9P2K8	E2AK4_HUMAN	Eukaryotic translation initiation factor 2-alpha kinase 4 (EC 2.7.11.1) (GCN2-like protein)	EIF2AK4
P40189	P40189_S667	0.194636379	0.331214801	P40189	IL6RB_HUMAN	Interleukin-6 receptor subunit beta (IL-6 receptor subunit beta) (IL-6R subunit beta) (IL-6R-beta) (IL-6RB) (CDw130) (Interleukin-6 signal transducer) (Membrane glycoprotein 130) (gp130) (Oncostatin-M receptor subunit alpha) (CD antigen CD130)	IL6ST
Q9UKM9	Q9UKM9_S135	-1.085146674	0.331711653	Q9UKM9	RALY_HUMAN	RNA-binding protein Raly (Autoantigen p542) (Heterogeneous nuclear ribonucleoprotein C-like 2) (hnRNP core protein C-like 2) (hnRNP associated with lethal yellow protein homolog)	RALY
Q13428	Q13428_S233	0.128685058	0.331729474	Q13428	TCOF_HUMAN	Treacle protein (Treacher Collins syndrome protein)	TCOF1
Q9NYV4	Q9NYV4_S303	0.321656276	0.331884847	Q9NYV4	CDK12_HUMAN	Cyclin-dependent kinase 12 (EC 2.7.11.22) (EC 2.7.11.23) (Cdc2-related kinase, arginine/serine-rich) (CrkRS) (Cell division cycle 2-related protein kinase 7) (CDC2-related protein kinase 7) (Cell division protein kinase 12) (hCDK12)	CDK12
Q14160	Q14160_S1475	-0.608741782	0.332006408	Q14160	SCRIB_HUMAN	Protein scribble homolog (Scribble) (hScrib) (Protein LAP4)	SCRIB
Q5T200	Q5T200_S242	-0.8455071	0.332190901	Q5T200	ZC3HD_HUMAN	Zinc finger CCCH domain-containing protein 13	ZC3H13
O60716	O60716_S349	-0.495360013	0.332533836	O60716	CTND1_HUMAN	Catenin delta-1 (Cadherin-associated Src substrate) (CAS) (p120 catenin) (p120(ctn)) (p120(cas))	CTNND1
Q8N3V7	Q8N3V7_S685	1.047603773	0.332916118	Q8N3V7	SYNPO_HUMAN	Synaptopodin	SYNPO
Q9UPQ0	Q9UPQ0_S303	0.842394415	0.332928556	Q9UPQ0	LIMC1_HUMAN	LIM and calponin homology domains-containing protein 1	LIMCH1
Q8WUA7	Q8WUA7_S165	-0.763754712	0.333143096	Q8WUA7	TB22A_HUMAN	TBC1 domain family member 22A	TBC1D22A
P23497	P23497_S18	-0.644256793	0.333193932	P23497	SP100_HUMAN	Nuclear autoantigen Sp-100 (Lysp100b) (Nuclear dot-associated Sp100 protein) (Speckled 100 kDa)	SP100
P46821	P46821_S1265	0.448526939	0.333679399	P46821	MAP1B_HUMAN	Microtubule-associated protein 1B (MAP-1B) [Cleaved into: MAP1B heavy chain; MAP1 light chain LC1]	MAP1B
P41212	P41212_S213	-0.523538517	0.333763763	P41212	ETV6_HUMAN	Transcription factor ETV6 (ETS translocation variant 6) (ETS-related protein Tel1) (Tel)	ETV6
Q9Y3T9	Q9Y3T9_S56	-0.354734805	0.333908532	Q9Y3T9	NOC2L_HUMAN	Nucleolar complex protein 2 homolog (Protein NOC2 homolog) (NOC2-like protein) (Novel INHAT repressor)	NOC2L
Q7Z6E9	Q7Z6E9_S861	-0.128076602	0.333961848	Q7Z6E9	RBBP6_HUMAN	E3 ubiquitin-protein ligase RBBP6 (EC 6.3.2.-) (Proliferation potential-related protein) (Protein P2P-R) (Retinoblastoma-binding Q protein 1) (RBQ-1) (Retinoblastoma-binding protein 6) (p53-associated cellular protein of testis)	RBBP6
Q13425	Q13425_S222	-0.163636483	0.334351362	Q13425	SNTB2_HUMAN	Beta-2-syntrophin (59 kDa dystrophin-associated protein A1 basic component 2) (Syntrophin-3) (SNT3) (Syntrophin-like) (SNTL)	SNTB2
Q13796	Q13796_S312	1.091373606	0.334632211	Q13796	SHRM2_HUMAN	Protein Shroom2 (Apical-like protein) (Protein APXL)	SHROOM2
P51397	P51397_S3	0.106159525	0.334636732	P51397	DAP1_HUMAN	Death-associated protein 1 (DAP-1)	DAP
Q6Y7W6	Q6Y7W6_T382	0.387991575	0.334854849	Q6Y7W6	PERQ2_HUMAN	PERQ amino acid-rich with GYF domain-containing protein 2 (GRB10-interacting GYF protein 2) (Trinucleotide repeat-containing gene 15 protein)	GIGYF2
P78347	P78347_S668	-0.501874774	0.335366462	P78347	GTF2I_HUMAN	General transcription factor II-I (GTFII-I) (TFII-I) (Bruton tyrosine kinase-associated protein 135) (BAP-135) (BTK-associated protein 135) (SRF-Phox1-interacting protein) (SPIN) (Williams-Beuren syndrome chromosomal region 6 protein)	GTF2I
Q9UQ35	Q9UQ35_S783	0.323387867	0.335589877	Q9UQ35	SRRM2_HUMAN	Serine/arginine repetitive matrix protein 2 (300 kDa nuclear matrix antigen) (Serine/arginine-rich splicing factor-related nuclear matrix protein of 300 kDa) (SR-related nuclear matrix protein of 300 kDa) (Ser/Arg-related nuclear matrix protein of 300 kDa) (Splicing coactivator subunit SRm300) (Tax-responsive enhancer element-binding protein 803) (TaxREB803)	SRRM2
Q96L91;Q6ZTU2	Q96L91_T320,Q6ZTU2_T309	-0.85950129	0.335594528	Q6ZTU2;Q96L91	E400N_HUMAN;EP400_HUMAN	EP400 N-terminal-like protein;E1A-binding protein p400 (EC 3.6.4.-) (CAG repeat protein 32) (Domino homolog) (hDomino) (Trinucleotide repeat-containing gene 12 protein) (p400 kDa SWI2/SNF2-related protein)	EP400NL;EP400
Q9Y2W1	Q9Y2W1_S406,Q9Y2W1_S408	0.301927294	0.335862233	Q9Y2W1	TR150_HUMAN	Thyroid hormone receptor-associated protein 3 (Thyroid hormone receptor-associated protein complex 150 kDa component) (Trap150)	THRAP3
P08651	P08651_S194	-0.443868886	0.335908763	P08651	NFIC_HUMAN	Nuclear factor 1 C-type (NF1-C) (Nuclear factor 1/C) (CCAAT-box-binding transcription factor) (CTF) (Nuclear factor I/C) (NF-I/C) (NFI-C) (TGGCA-binding protein)	NFIC
Q9GZY8	Q9GZY8_S157	-0.156498385	0.336077156	Q9GZY8	MFF_HUMAN	Mitochondrial fission factor	MFF
Q14160	Q14160_S35	-0.176379192	0.336744025	Q14160	SCRIB_HUMAN	Protein scribble homolog (Scribble) (hScrib) (Protein LAP4)	SCRIB
P02545	P02545_S428	-1.75714204	0.336905581	P02545	LMNA_HUMAN	Prelamin-A/C [Cleaved into: Lamin-A/C (70 kDa lamin) (Renal carcinoma antigen NY-REN-32)]	LMNA
Q96N64	Q96N64_S81	-1.232017872	0.337124139	Q96N64	PWP2A_HUMAN	PWWP domain-containing protein 2A	PWWP2A
Q6PKG0	Q6PKG0_T785,Q6PKG0_T788	-0.206626199	0.337366453	Q6PKG0	LARP1_HUMAN	La-related protein 1 (La ribonucleoprotein domain family member 1)	LARP1
Q92522	Q92522_S31	-0.226955172	0.337439665	Q92522	H1X_HUMAN	Histone H1x	H1FX
Q8WWM7	Q8WWM7_S339	0.387773693	0.338204398	Q8WWM7	ATX2L_HUMAN	Ataxin-2-like protein (Ataxin-2 domain protein) (Ataxin-2-related protein)	ATXN2L
P05783	P05783_S34	1.30668065	0.338224186	P05783	K1C18_HUMAN	Keratin, type I cytoskeletal 18 (Cell proliferation-inducing gene 46 protein) (Cytokeratin-18) (CK-18) (Keratin-18) (K18)	KRT18
A2AJT9	A2AJT9_S139	-0.650110646	0.338308443	A2AJT9	CX023_HUMAN	Uncharacterized protein CXorf23	CXorf23
Q9P270	Q9P270_S353,Q9P270_S357	0.551998356	0.338427074	Q9P270	SLAI2_HUMAN	SLAIN motif-containing protein 2	SLAIN2
Q9UKV3	Q9UKV3_S240	-0.481640191	0.33877362	Q9UKV3	ACINU_HUMAN	Apoptotic chromatin condensation inducer in the nucleus (Acinus)	ACIN1
O95391	O95391_S215	-0.339697186	0.338777573	O95391	SLU7_HUMAN	Pre-mRNA-splicing factor SLU7 (hSlu7)	SLU7
O43399	O43399_S166	0.410785562	0.339005223	O43399	TPD54_HUMAN	Tumor protein D54 (hD54) (Tumor protein D52-like 2)	TPD52L2
P48681	P48681_S1617	0.353486713	0.339770174	P48681	NEST_HUMAN	Nestin	NES
Q9UQ35	Q9UQ35_S2449	-0.579010302	0.33983953	Q9UQ35	SRRM2_HUMAN	Serine/arginine repetitive matrix protein 2 (300 kDa nuclear matrix antigen) (Serine/arginine-rich splicing factor-related nuclear matrix protein of 300 kDa) (SR-related nuclear matrix protein of 300 kDa) (Ser/Arg-related nuclear matrix protein of 300 kDa) (Splicing coactivator subunit SRm300) (Tax-responsive enhancer element-binding protein 803) (TaxREB803)	SRRM2
Q6UB99	Q6UB99_S1792	-0.418566672	0.340267121	Q6UB99	ANR11_HUMAN	Ankyrin repeat domain-containing protein 11 (Ankyrin repeat-containing cofactor 1)	ANKRD11
Q13573	Q13573_S224	0.216095021	0.34033187	Q13573	SNW1_HUMAN	SNW domain-containing protein 1 (Nuclear protein SkiP) (Nuclear receptor coactivator NCoA-62) (Ski-interacting protein)	SNW1
O75533	O75533_T432	0.22561397	0.340439152	O75533	SF3B1_HUMAN	Splicing factor 3B subunit 1 (Pre-mRNA-splicing factor SF3b 155 kDa subunit) (SF3b155) (Spliceosome-associated protein 155) (SAP 155)	SF3B1
Q9NQX5	Q9NQX5_S229	-0.349807147	0.341038007	Q9NQX5	NPDC1_HUMAN	Neural proliferation differentiation and control protein 1 (NPDC-1)	NPDC1
Q8WX93	Q8WX93_S1116,Q8WX93_S1118	0.45609552	0.341273966	Q8WX93	PALLD_HUMAN	Palladin (SIH002) (Sarcoma antigen NY-SAR-77)	PALLD
P25106	P25106_S347	-0.991651948	0.341756196	P25106	CXCR7_HUMAN	C-X-C chemokine receptor type 7 (CXC-R7) (CXCR-7) (Chemokine orphan receptor 1) (G-protein coupled receptor 159) (G-protein coupled receptor RDC1 homolog) (RDC-1)	CXCR7
Q9H7N4	Q9H7N4_S498,Q9H7N4_S500	-0.916274783	0.342252161	Q9H7N4	SFR19_HUMAN	Splicing factor, arginine/serine-rich 19 (SR-related and CTD-associated factor 1) (SR-related-CTD-associated factor) (SCAF) (Serine arginine-rich pre-mRNA splicing factor SR-A1) (SR-A1)	SCAF1
Q13586	Q13586_S618	0.354800751	0.342265673	Q13586	STIM1_HUMAN	Stromal interaction molecule 1	STIM1
Q8IYB3	Q8IYB3_S752,Q8IYB3_S756	0.058147439	0.342913877	Q8IYB3	SRRM1_HUMAN	Serine/arginine repetitive matrix protein 1 (SR-related nuclear matrix protein of 160 kDa) (SRm160) (Ser/Arg-related nuclear matrix protein)	SRRM1
O14974	O14974_T443	0.75552334	0.343202644	O14974	MYPT1_HUMAN	Protein phosphatase 1 regulatory subunit 12A (Myosin phosphatase-targeting subunit 1) (Myosin phosphatase target subunit 1) (Protein phosphatase myosin-binding subunit)	PPP1R12A
Q9H3Q1	Q9H3Q1_S142	0.196245776	0.343389693	Q9H3Q1	BORG4_HUMAN	Cdc42 effector protein 4 (Binder of Rho GTPases 4)	CDC42EP4
P84157	P84157_S144	0.983575884	0.343760383	P84157	MXRA7_HUMAN	Matrix-remodeling-associated protein 7 (Transmembrane anchor protein 1)	MXRA7
O15061	O15061_T598	0.431998829	0.343798252	O15061	SYNEM_HUMAN	Synemin (Desmuslin)	SYNM
Q9BVC5	Q9BVC5_S189	-0.165077051	0.343875881	Q9BVC5	ASHWN_HUMAN	Ashwin	C2orf49
P51825	P51825_S588	-1.017508038	0.344178127	P51825	AFF1_HUMAN	AF4/FMR2 family member 1 (ALL1-fused gene from chromosome 4 protein) (Protein AF-4) (Protein FEL) (Proto-oncogene AF4)	AFF1
P17096	P17096_S102,P17096_S103	1.001596674	0.345041195	P17096	HMGA1_HUMAN	High mobility group protein HMG-I/HMG-Y (HMG-I(Y)) (High mobility group AT-hook protein 1) (High mobility group protein A1) (High mobility group protein R)	HMGA1
Q9Y2J2	Q9Y2J2_S88	0.19831941	0.345561983	Q9Y2J2	E41L3_HUMAN	Band 4.1-like protein 3 (4.1B) (Differentially expressed in adenocarcinoma of the lung protein 1) (DAL-1)	EPB41L3
P19634	P19634_S693	0.291342964	0.347056021	P19634	SL9A1_HUMAN	Sodium/hydrogen exchanger 1 (APNH) (Na(+)/H(+) antiporter, amiloride-sensitive) (Na(+)/H(+) exchanger 1) (NHE-1) (Solute carrier family 9 member 1)	SLC9A1
O15173	O15173_T211	-0.207985486	0.347189412	O15173	PGRC2_HUMAN	Membrane-associated progesterone receptor component 2 (Progesterone membrane-binding protein) (Steroid receptor protein DG6)	PGRMC2
Q6KC79	Q6KC79_T735	-1.812204284	0.347292196	Q6KC79	NIPBL_HUMAN	Nipped-B-like protein (Delangin) (SCC2 homolog)	NIPBL
Q9UM13	Q9UM13_T3	-0.310826876	0.347296193	Q9UM13	APC10_HUMAN	Anaphase-promoting complex subunit 10 (APC10) (Cyclosome subunit 10)	ANAPC10
P12270	P12270_S2155	-0.88035005	0.348017555	P12270	TPR_HUMAN	Nucleoprotein TPR	TPR
Q8WY36	Q8WY36_S243	-0.14539908	0.34808895	Q8WY36	BBX_HUMAN	HMG box transcription factor BBX (Bobby sox homolog) (HMG box-containing protein 2)	BBX
P42677	P42677_S11	0.195705215	0.348314289	P42677	RS27_HUMAN	40S ribosomal protein S27 (Metallopan-stimulin 1) (MPS-1)	RPS27
Q13557	Q13557_T337	0.476553027	0.348386916	Q13557	KCC2D_HUMAN	Calcium/calmodulin-dependent protein kinase type II subunit delta (CaM kinase II subunit delta) (CaMK-II subunit delta) (EC 2.7.11.17)	CAMK2D
Q9H792	Q9H792_S729	0.299181536	0.349086914	Q9H792	PEAK1_HUMAN	Pseudopodium-enriched atypical kinase 1 (EC 2.7.10.2) (Sugen kinase 269) (Tyrosine-protein kinase SgK269)	PEAK1
Q96PK6;Q9BWF3;Q9BQ04	Q96PK6_S215,Q9BWF3_S309,Q9BQ04_S304	-0.451382811	0.34945583	Q96PK6;Q9BQ04;Q9BWF3	RBM14_HUMAN;RBM4B_HUMAN;RBM4_HUMAN	RNA-binding protein 14 (Paraspeckle protein 2) (PSP2) (RNA-binding motif protein 14) (RRM-containing coactivator activator/modulator) (Synaptotagmin-interacting protein) (SYT-interacting protein);RNA-binding protein 4B (RNA-binding motif protein 30) (RNA-binding motif protein 4B) (RNA-binding protein 30);RNA-binding protein 4 (Lark homolog) (hLark) (RNA-binding motif protein 4) (RNA-binding motif…	RBM14;RBM4B;RBM4
Q4G0J3	Q4G0J3_S258,Q4G0J3_S261	-0.246621297	0.349677451	Q4G0J3	LARP7_HUMAN	La-related protein 7 (La ribonucleoprotein domain family member 7) (P-TEFb-interaction protein for 7SK stability) (PIP7S)	LARP7
Q9BUQ8	Q9BUQ8_S109	-0.207388011	0.349856134	Q9BUQ8	DDX23_HUMAN	Probable ATP-dependent RNA helicase DDX23 (EC 3.6.4.13) (100 kDa U5 snRNP-specific protein) (DEAD box protein 23) (PRP28 homolog) (U5-100kD)	DDX23
Q13136	Q13136_S239,Q13136_S242	-0.6811683	0.350518594	Q13136	LIPA1_HUMAN	Liprin-alpha-1 (LAR-interacting protein 1) (LIP-1) (Protein tyrosine phosphatase receptor type f polypeptide-interacting protein alpha-1) (PTPRF-interacting protein alpha-1)	PPFIA1
Q9H792	Q9H792_S1217	1.027775564	0.350737425	Q9H792	PEAK1_HUMAN	Pseudopodium-enriched atypical kinase 1 (EC 2.7.10.2) (Sugen kinase 269) (Tyrosine-protein kinase SgK269)	PEAK1
Q12789	Q12789_S739	-0.645446697	0.350768889	Q12789	TF3C1_HUMAN	General transcription factor 3C polypeptide 1 (TF3C-alpha) (TFIIIC box B-binding subunit) (Transcription factor IIIC 220 kDa subunit) (TFIIIC 220 kDa subunit) (TFIIIC220) (Transcription factor IIIC subunit alpha)	GTF3C1
O60716	O60716_S47	-0.333057105	0.350855958	O60716	CTND1_HUMAN	Catenin delta-1 (Cadherin-associated Src substrate) (CAS) (p120 catenin) (p120(ctn)) (p120(cas))	CTNND1
O43166	O43166_S1255	1.575121383	0.350909408	O43166	SI1L1_HUMAN	Signal-induced proliferation-associated 1-like protein 1 (SIPA1-like protein 1) (High-risk human papilloma viruses E6 oncoproteins targeted protein 1) (E6-targeted protein 1)	SIPA1L1
Q14103	Q14103_S83	-1.465209034	0.351269578	Q14103	HNRPD_HUMAN	Heterogeneous nuclear ribonucleoprotein D0 (hnRNP D0) (AU-rich element RNA-binding protein 1)	HNRNPD
Q96CC6	Q96CC6_S390	-0.31175371	0.351916806	Q96CC6	RHDF1_HUMAN	Inactive rhomboid protein 1 (iRhom1) (Epidermal growth factor receptor-related protein) (Rhomboid 5 homolog 1) (Rhomboid family member 1) (p100hRho)	RHBDF1
Q96T37	Q96T37_S700	0.984794746	0.351932935	Q96T37	RBM15_HUMAN	Putative RNA-binding protein 15 (One-twenty two protein 1) (RNA-binding motif protein 15)	RBM15
Q9UQ35	Q9UQ35_T1177	-0.217875569	0.351959691	Q9UQ35	SRRM2_HUMAN	Serine/arginine repetitive matrix protein 2 (300 kDa nuclear matrix antigen) (Serine/arginine-rich splicing factor-related nuclear matrix protein of 300 kDa) (SR-related nuclear matrix protein of 300 kDa) (Ser/Arg-related nuclear matrix protein of 300 kDa) (Splicing coactivator subunit SRm300) (Tax-responsive enhancer element-binding protein 803) (TaxREB803)	SRRM2
P46379	P46379_S1117	-0.406775381	0.352588334	P46379	BAG6_HUMAN	Large proline-rich protein BAG6 (BAG family molecular chaperone regulator 6) (BCL2-associated athanogene 6) (BAG-6) (BAG6) (HLA-B-associated transcript 3) (Protein G3) (Protein Scythe)	BAG6
P49736	P49736_S40	0.043915576	0.352768799	P49736	MCM2_HUMAN	DNA replication licensing factor MCM2 (EC 3.6.4.12) (Minichromosome maintenance protein 2 homolog) (Nuclear protein BM28)	MCM2
P53999	P53999_S17	-0.435647588	0.353956665	P53999	TCP4_HUMAN	Activated RNA polymerase II transcriptional coactivator p15 (Positive cofactor 4) (PC4) (SUB1 homolog) (p14)	SUB1
O95251	O95251_S57	-0.266981255	0.354232801	O95251	KAT7_HUMAN	Histone acetyltransferase KAT7 (EC 2.3.1.48) (Histone acetyltransferase binding to ORC1) (Lysine acetyltransferase 7) (MOZ, YBF2/SAS3, SAS2 and TIP60 protein 2) (MYST-2)	KAT7
Q7Z417	Q7Z417_T571	-0.589577457	0.35474928	Q7Z417	NUFP2_HUMAN	Nuclear fragile X mental retardation-interacting protein 2 (82 kDa FMRP-interacting protein) (82-FIP) (Cell proliferation-inducing gene 1 protein) (FMRP-interacting protein 2)	NUFIP2
Q9NQW6	Q9NQW6_S323	-0.382048722	0.354770617	Q9NQW6	ANLN_HUMAN	Actin-binding protein anillin	ANLN
Q9NXG2	Q9NXG2_S88	0.239429964	0.354876294	Q9NXG2	THUM1_HUMAN	THUMP domain-containing protein 1	THUMPD1
P46379	P46379_S113	-1.120634039	0.35532668	P46379	BAG6_HUMAN	Large proline-rich protein BAG6 (BAG family molecular chaperone regulator 6) (BCL2-associated athanogene 6) (BAG-6) (BAG6) (HLA-B-associated transcript 3) (Protein G3) (Protein Scythe)	BAG6
P18887	P18887_S447,P18887_T453	-0.628659812	0.355484103	P18887	XRCC1_HUMAN	DNA repair protein XRCC1 (X-ray repair cross-complementing protein 1)	XRCC1
P62753	P62753_S235,P62753_S236	0.124327488	0.355786836	P62753	RS6_HUMAN	40S ribosomal protein S6 (Phosphoprotein NP33)	RPS6
Q9BTA9	Q9BTA9_S64	-0.351996528	0.355843085	Q9BTA9	WAC_HUMAN	WW domain-containing adapter protein with coiled-coil	WAC
Q92618	Q92618_T930	0.28207116	0.355843375	Q92618	ZN516_HUMAN	Zinc finger protein 516	ZNF516
Q9UQ35	Q9UQ35_S1403,Q9UQ35_T1413	-1.148687375	0.355935712	Q9UQ35	SRRM2_HUMAN	Serine/arginine repetitive matrix protein 2 (300 kDa nuclear matrix antigen) (Serine/arginine-rich splicing factor-related nuclear matrix protein of 300 kDa) (SR-related nuclear matrix protein of 300 kDa) (Ser/Arg-related nuclear matrix protein of 300 kDa) (Splicing coactivator subunit SRm300) (Tax-responsive enhancer element-binding protein 803) (TaxREB803)	SRRM2
Q14684	Q14684_S732	-2.160753543	0.356070249	Q14684	RRP1B_HUMAN	Ribosomal RNA processing protein 1 homolog B (RRP1-like protein B)	RRP1B
Q9NYF8	Q9NYF8_T494	2.620336579	0.356362609	Q9NYF8	BCLF1_HUMAN	Bcl-2-associated transcription factor 1 (Btf)	BCLAF1
Q6PJT7	Q6PJT7_S515	-0.296630538	0.357138106	Q6PJT7	ZC3HE_HUMAN	Zinc finger CCCH domain-containing protein 14 (Mammalian suppressor of tau pathology-2) (MSUT-2) (Renal carcinoma antigen NY-REN-37)	ZC3H14
Q5SSJ5	Q5SSJ5_T51	-0.223345767	0.358251977	Q5SSJ5	HP1B3_HUMAN	Heterochromatin protein 1-binding protein 3 (Protein HP1-BP74)	HP1BP3
P21333	P21333_S1084	0.761580808	0.358293193	P21333	FLNA_HUMAN	Filamin-A (FLN-A) (Actin-binding protein 280) (ABP-280) (Alpha-filamin) (Endothelial actin-binding protein) (Filamin-1) (Non-muscle filamin)	FLNA
P02545	P02545_S390	-0.381391705	0.358510016	P02545	LMNA_HUMAN	Prelamin-A/C [Cleaved into: Lamin-A/C (70 kDa lamin) (Renal carcinoma antigen NY-REN-32)]	LMNA
P29590	P29590_S504	1.765771731	0.3585432	P29590	PML_HUMAN	Protein PML (Promyelocytic leukemia protein) (RING finger protein 71) (Tripartite motif-containing protein 19)	PML
O00308	O00308_S211	0.262972177	0.359194843	O00308	WWP2_HUMAN	NEDD4-like E3 ubiquitin-protein ligase WWP2 (EC 6.3.2.-) (Atrophin-1-interacting protein 2) (AIP2) (WW domain-containing protein 2)	WWP2
P17096	P17096_S103	1.074818754	0.359774047	P17096	HMGA1_HUMAN	High mobility group protein HMG-I/HMG-Y (HMG-I(Y)) (High mobility group AT-hook protein 1) (High mobility group protein A1) (High mobility group protein R)	HMGA1
Q15149	Q15149_S4384	1.025492489	0.359774072	Q15149	PLEC_HUMAN	Plectin (PCN) (PLTN) (Hemidesmosomal protein 1) (HD1) (Plectin-1)	PLEC
Q09666	Q09666_T490	0.462496293	0.360045752	Q09666	AHNK_HUMAN	Neuroblast differentiation-associated protein AHNAK (Desmoyokin)	AHNAK
Q96FS4	Q96FS4_S74	-0.191354079	0.360108166	Q96FS4	SIPA1_HUMAN	Signal-induced proliferation-associated protein 1 (Sipa-1) (GTPase-activating protein Spa-1) (p130 SPA-1)	SIPA1
O43166	O43166_S1585	-1.295560688	0.360280127	O43166	SI1L1_HUMAN	Signal-induced proliferation-associated 1-like protein 1 (SIPA1-like protein 1) (High-risk human papilloma viruses E6 oncoproteins targeted protein 1) (E6-targeted protein 1)	SIPA1L1
Q02241	Q02241_S155	0.712226702	0.360655979	Q02241	KIF23_HUMAN	Kinesin-like protein KIF23 (Kinesin-like protein 5) (Mitotic kinesin-like protein 1)	KIF23
Q8NDX5	Q8NDX5_T609	-0.840223589	0.361843899	Q8NDX5	PHC3_HUMAN	Polyhomeotic-like protein 3 (Early development regulatory protein 3) (Homolog of polyhomeotic 3) (hPH3)	PHC3
Q6IQ22	Q6IQ22_S21	-0.502228974	0.362365645	Q6IQ22	RAB12_HUMAN	Ras-related protein Rab-12	RAB12
Q9BW61	Q9BW61_S95	-0.319443943	0.362425335	Q9BW61	DDA1_HUMAN	DET1- and DDB1-associated protein 1 (Placenta cross-immune reaction antigen 1) (PCIA-1)	DDA1
Q9H501	Q9H501_S198	-0.533758655	0.362604528	Q9H501	ESF1_HUMAN	ESF1 homolog (ABT1-associated protein)	ESF1
Q13185	Q13185_S93	-0.647042817	0.362829263	Q13185	CBX3_HUMAN	Chromobox protein homolog 3 (HECH) (Heterochromatin protein 1 homolog gamma) (HP1 gamma) (Modifier 2 protein)	CBX3
Q8NI27	Q8NI27_S1450	-0.446816711	0.363071342	Q8NI27	THOC2_HUMAN	THO complex subunit 2 (Tho2) (hTREX120)	THOC2
P14923	P14923_S182	-0.635540374	0.363242783	P14923	PLAK_HUMAN	Junction plakoglobin (Catenin gamma) (Desmoplakin III) (Desmoplakin-3)	JUP
O60762	O60762_S9	-0.177345067	0.363254721	O60762	DPM1_HUMAN	Dolichol-phosphate mannosyltransferase (EC 2.4.1.83) (Dolichol-phosphate mannose synthase) (DPM synthase) (Dolichyl-phosphate beta-D-mannosyltransferase) (Mannose-P-dolichol synthase) (MPD synthase)	DPM1
Q9NVN8	Q9NVN8_S465	-0.240843642	0.363469163	Q9NVN8	GNL3L_HUMAN	Guanine nucleotide-binding protein-like 3-like protein	GNL3L
P51610	P51610_S666	-0.400170507	0.363481047	P51610	HCFC1_HUMAN	Host cell factor 1 (HCF) (HCF-1) (C1 factor) (CFF) (VCAF) (VP16 accessory protein) [Cleaved into: HCF N-terminal chain 1; HCF N-terminal chain 2; HCF N-terminal chain 3; HCF N-terminal chain 4; HCF N-terminal chain 5; HCF N-terminal chain 6; HCF C-terminal chain 1; HCF C-terminal chain 2; HCF C-terminal chain 3; HCF C-terminal chain 4; HCF C-terminal chain 5; HCF C-terminal chain 6]	HCFC1
Q8WVC0	Q8WVC0_S614	-0.482443559	0.363584917	Q8WVC0	LEO1_HUMAN	RNA polymerase-associated protein LEO1 (Replicative senescence down-regulated leo1-like protein)	LEO1
Q8WZ74	Q8WZ74_S475	-0.486629268	0.363675432	Q8WZ74	CTTB2_HUMAN	Cortactin-binding protein 2 (CortBP2)	CTTNBP2
P52272	P52272_S575	-0.097002631	0.36391214	P52272	HNRPM_HUMAN	Heterogeneous nuclear ribonucleoprotein M (hnRNP M)	HNRNPM
P17544	P17544_T53	-0.763701578	0.364324291	P17544	ATF7_HUMAN	Cyclic AMP-dependent transcription factor ATF-7 (cAMP-dependent transcription factor ATF-7) (Activating transcription factor 7) (Transcription factor ATF-A)	ATF7
Q92576	Q92576_S1133	-0.531402196	0.365408379	Q92576	PHF3_HUMAN	PHD finger protein 3	PHF3
Q96HH9	Q96HH9_S29	0.186908615	0.365659707	Q96HH9	GRAM3_HUMAN	GRAM domain-containing protein 3 (HCV NS3-transactivated protein 2)	GRAMD3
Q9Y2D5	Q9Y2D5_S778	0.711573383	0.36651639	Q9Y2D5	AKAP2_HUMAN	A-kinase anchor protein 2 (AKAP-2) (AKAP-KL) (Protein kinase A-anchoring protein 2) (PRKA2)	AKAP2
Q96PK6	Q96PK6_S220	-0.310154914	0.367062307	Q96PK6	RBM14_HUMAN	RNA-binding protein 14 (Paraspeckle protein 2) (PSP2) (RNA-binding motif protein 14) (RRM-containing coactivator activator/modulator) (Synaptotagmin-interacting protein) (SYT-interacting protein)	RBM14
Q9UQ35	Q9UQ35_S1616	-0.411492949	0.367209436	Q9UQ35	SRRM2_HUMAN	Serine/arginine repetitive matrix protein 2 (300 kDa nuclear matrix antigen) (Serine/arginine-rich splicing factor-related nuclear matrix protein of 300 kDa) (SR-related nuclear matrix protein of 300 kDa) (Ser/Arg-related nuclear matrix protein of 300 kDa) (Splicing coactivator subunit SRm300) (Tax-responsive enhancer element-binding protein 803) (TaxREB803)	SRRM2
Q6P4R8	Q6P4R8_S1291	-0.3925292	0.367442089	Q6P4R8	NFRKB_HUMAN	Nuclear factor related to kappa-B-binding protein (DNA-binding protein R kappa-B) (INO80 complex subunit G)	NFRKB
Q9H1E3	Q9H1E3_S223	-0.771833621	0.368623033	Q9H1E3	NUCKS_HUMAN	Nuclear ubiquitous casein and cyclin-dependent kinase substrate 1 (P1)	NUCKS1
P40763	P40763_S727	-0.661546064	0.368736455	P40763	STAT3_HUMAN	Signal transducer and activator of transcription 3 (Acute-phase response factor)	STAT3
Q96QR8	Q96QR8_S8	0.64910532	0.369117157	Q96QR8	PURB_HUMAN	Transcriptional activator protein Pur-beta (Purine-rich element-binding protein B)	PURB
Q9ULD9	Q9ULD9_S1453	-0.899970593	0.369956332	Q9ULD9	ZN608_HUMAN	Zinc finger protein 608 (Renal carcinoma antigen NY-REN-36)	ZNF608
Q14157	Q14157_S609	0.717084076	0.370179648	Q14157	UBP2L_HUMAN	Ubiquitin-associated protein 2-like (Protein NICE-4)	UBAP2L
Q09666	Q09666_S5400	0.432081443	0.370510366	Q09666	AHNK_HUMAN	Neuroblast differentiation-associated protein AHNAK (Desmoyokin)	AHNAK
Q00613	Q00613_S303	-0.127755215	0.371313723	Q00613	HSF1_HUMAN	Heat shock factor protein 1 (HSF 1) (Heat shock transcription factor 1) (HSTF 1)	HSF1
Q6UWZ7	Q6UWZ7_S406	-0.974679815	0.371460219	Q6UWZ7	F175A_HUMAN	BRCA1-A complex subunit Abraxas (Coiled-coil domain-containing protein 98) (Protein FAM175A)	FAM175A
Q8TAD8	Q8TAD8_S52	-0.088679262	0.372198315	Q8TAD8	SNIP1_HUMAN	Smad nuclear-interacting protein 1 (FHA domain-containing protein SNIP1)	SNIP1
Q14493	Q14493_S7	-0.285630788	0.373146384	Q14493	SLBP_HUMAN	Histone RNA hairpin-binding protein (Histone stem-loop-binding protein)	SLBP
P18887	P18887_S266	-1.065399764	0.37323224	P18887	XRCC1_HUMAN	DNA repair protein XRCC1 (X-ray repair cross-complementing protein 1)	XRCC1
Q8TF72	Q8TF72_S1725	0.289824897	0.3732327	Q8TF72	SHRM3_HUMAN	Protein Shroom3 (Shroom-related protein) (hShrmL)	SHROOM3
Q7Z2W4	Q7Z2W4_T273,Q7Z2W4_S275	0.29970387	0.373430358	Q7Z2W4	ZCCHV_HUMAN	Zinc finger CCCH-type antiviral protein 1 (ADP-ribosyltransferase diphtheria toxin-like 13) (ARTD13) (Zinc finger CCCH domain-containing protein 2) (Zinc finger antiviral protein) (ZAP)	ZC3HAV1
Q9UBG0	Q9UBG0_S1453	-0.548200113	0.37350993	Q9UBG0	MRC2_HUMAN	C-type mannose receptor 2 (C-type lectin domain family 13 member E) (Endocytic receptor 180) (Macrophage mannose receptor 2) (Urokinase-type plasminogen activator receptor-associated protein) (UPAR-associated protein) (Urokinase receptor-associated protein) (CD antigen CD280)	MRC2
Q6UN15	Q6UN15_S492	-0.343017328	0.373947992	Q6UN15	FIP1_HUMAN	Pre-mRNA 3'-end-processing factor FIP1 (hFip1) (FIP1-like 1 protein) (Factor interacting with PAP) (Rearranged in hypereosinophilia)	FIP1L1
O00567	O00567_S520	0.899458212	0.374185522	O00567	NOP56_HUMAN	Nucleolar protein 56 (Nucleolar protein 5A)	NOP56
Q9BTC0	Q9BTC0_S1017	-0.80528917	0.374647428	Q9BTC0	DIDO1_HUMAN	Death-inducer obliterator 1 (DIO-1) (hDido1) (Death-associated transcription factor 1) (DATF-1)	DIDO1
Q8NEY8	Q8NEY8_S121	-1.039246853	0.374720281	Q8NEY8	PPHLN_HUMAN	Periphilin-1 (Gastric cancer antigen Ga50)	PPHLN1
Q9P275	Q9P275_S742	-0.490236697	0.374848324	Q9P275	UBP36_HUMAN	Ubiquitin carboxyl-terminal hydrolase 36 (EC 3.4.19.12) (Deubiquitinating enzyme 36) (Ubiquitin thioesterase 36) (Ubiquitin-specific-processing protease 36)	USP36
Q9C0B5;Q9ULC8	Q9C0B5_S529,Q9ULC8_S537	-0.731920165	0.375007848	Q9C0B5;Q9ULC8	ZDHC5_HUMAN;ZDHC8_HUMAN	Palmitoyltransferase ZDHHC5 (EC 2.3.1.-) (Zinc finger DHHC domain-containing protein 5) (DHHC-5) (Zinc finger protein 375);Probable palmitoyltransferase ZDHHC8 (EC 2.3.1.-) (Zinc finger DHHC domain-containing protein 8) (DHHC-8) (Zinc finger protein 378)	ZDHHC5;ZDHHC8
P51812;Q9UK32	P51812_S227,Q9UK32_S232	-1.470028129	0.375095389	P51812;Q9UK32	KS6A3_HUMAN;KS6A6_HUMAN	Ribosomal protein S6 kinase alpha-3 (S6K-alpha-3) (EC 2.7.11.1) (90 kDa ribosomal protein S6 kinase 3) (p90-RSK 3) (p90RSK3) (Insulin-stimulated protein kinase 1) (ISPK-1) (MAP kinase-activated protein kinase 1b) (MAPK-activated protein kinase 1b) (MAPKAP kinase 1b) (MAPKAPK-1b) (Ribosomal S6 kinase 2) (RSK-2) (pp90RSK2);Ribosomal protein S6 kinase alpha-6 (S6K-alpha-6) (EC 2.7.11.1) (90 kDa ribo…	RPS6KA3;RPS6KA6
Q9UBW7	Q9UBW7_S838	-0.355204443	0.375382722	Q9UBW7	ZMYM2_HUMAN	Zinc finger MYM-type protein 2 (Fused in myeloproliferative disorders protein) (Rearranged in atypical myeloproliferative disorder protein) (Zinc finger protein 198)	ZMYM2
Q9UQ35	Q9UQ35_T289,Q9UQ35_S295	-0.149422139	0.375860284	Q9UQ35	SRRM2_HUMAN	Serine/arginine repetitive matrix protein 2 (300 kDa nuclear matrix antigen) (Serine/arginine-rich splicing factor-related nuclear matrix protein of 300 kDa) (SR-related nuclear matrix protein of 300 kDa) (Ser/Arg-related nuclear matrix protein of 300 kDa) (Splicing coactivator subunit SRm300) (Tax-responsive enhancer element-binding protein 803) (TaxREB803)	SRRM2
Q5T1R4	Q5T1R4_S1010	1.198744416	0.375861153	Q5T1R4	ZEP3_HUMAN	Transcription factor HIVEP3 (Human immunodeficiency virus type I enhancer-binding protein 3) (Kappa-B and V(D)J recombination signal sequences-binding protein) (Kappa-binding protein 1) (KBP-1) (Zinc finger protein ZAS3)	HIVEP3
O14545	O14545_S415	-0.385397905	0.375967052	O14545	TRAD1_HUMAN	TRAF-type zinc finger domain-containing protein 1 (Protein FLN29)	TRAFD1
Q9UQ35	Q9UQ35_S2102	2.037480113	0.376427163	Q9UQ35	SRRM2_HUMAN	Serine/arginine repetitive matrix protein 2 (300 kDa nuclear matrix antigen) (Serine/arginine-rich splicing factor-related nuclear matrix protein of 300 kDa) (SR-related nuclear matrix protein of 300 kDa) (Ser/Arg-related nuclear matrix protein of 300 kDa) (Splicing coactivator subunit SRm300) (Tax-responsive enhancer element-binding protein 803) (TaxREB803)	SRRM2
O75494	O75494_S131,O75494_S133	-0.517030023	0.376463195	O75494	SRS10_HUMAN	Serine/arginine-rich splicing factor 10 (40 kDa SR-repressor protein) (SRrp40) (FUS-interacting serine-arginine-rich protein 1) (Splicing factor SRp38) (Splicing factor, arginine/serine-rich 13A) (TLS-associated protein with Ser-Arg repeats) (TASR) (TLS-associated protein with SR repeats) (TLS-associated serine-arginine protein) (TLS-associated SR protein)	SRSF10
O75494	O75494_S133	-0.878600015	0.377334579	O75494	SRS10_HUMAN	Serine/arginine-rich splicing factor 10 (40 kDa SR-repressor protein) (SRrp40) (FUS-interacting serine-arginine-rich protein 1) (Splicing factor SRp38) (Splicing factor, arginine/serine-rich 13A) (TLS-associated protein with Ser-Arg repeats) (TASR) (TLS-associated protein with SR repeats) (TLS-associated serine-arginine protein) (TLS-associated SR protein)	SRSF10
Q8IXT5	Q8IXT5_S280	0.074419474	0.377668349	Q8IXT5	RB12B_HUMAN	RNA-binding protein 12B (RNA-binding motif protein 12B)	RBM12B
O95758	O95758_S56	-0.093292067	0.377802487	O95758	PTBP3_HUMAN	Polypyrimidine tract-binding protein 3 (Regulator of differentiation 1) (Rod1)	PTBP3
Q13105	Q13105_S120	-0.445322371	0.378088281	Q13105	ZBT17_HUMAN	Zinc finger and BTB domain-containing protein 17 (Myc-interacting zinc finger protein 1) (Miz-1) (Zinc finger protein 151) (Zinc finger protein 60)	ZBTB17
Q8NEN9	Q8NEN9_S521	0.595185044	0.378432132	Q8NEN9	PDZD8_HUMAN	PDZ domain-containing protein 8 (Sarcoma antigen NY-SAR-84/NY-SAR-104)	PDZD8
Q9ULD9	Q9ULD9_S627	-0.347652881	0.378536764	Q9ULD9	ZN608_HUMAN	Zinc finger protein 608 (Renal carcinoma antigen NY-REN-36)	ZNF608
Q8WUQ7	Q8WUQ7_S73	0.142421437	0.379281849	Q8WUQ7	CATIN_HUMAN	Cactin (Renal carcinoma antigen NY-REN-24)	CACTIN
Q9UPN4	Q9UPN4_T96	-0.506330387	0.379282287	Q9UPN4	AZI1_HUMAN	5-azacytidine-induced protein 1 (Centrosomal protein of 131 kDa) (Cep131) (Pre-acrosome localization protein 1)	AZI1
Q6PJG2	Q6PJG2_S461	0.444526263	0.379541866	Q6PJG2	EMSA1_HUMAN	ELM2 and SANT domain-containing protein 1	ELMSAN1
P05387	P05387_S17	-0.357988272	0.380033283	P05387	RLA2_HUMAN	60S acidic ribosomal protein P2 (Renal carcinoma antigen NY-REN-44)	RPLP2
Q9UQ35	Q9UQ35_S351,Q9UQ35_S353	-0.384914913	0.380147358	Q9UQ35	SRRM2_HUMAN	Serine/arginine repetitive matrix protein 2 (300 kDa nuclear matrix antigen) (Serine/arginine-rich splicing factor-related nuclear matrix protein of 300 kDa) (SR-related nuclear matrix protein of 300 kDa) (Ser/Arg-related nuclear matrix protein of 300 kDa) (Splicing coactivator subunit SRm300) (Tax-responsive enhancer element-binding protein 803) (TaxREB803)	SRRM2
Q09666	Q09666_S5780	-0.73578833	0.380837781	Q09666	AHNK_HUMAN	Neuroblast differentiation-associated protein AHNAK (Desmoyokin)	AHNAK
P35251	P35251_S156	-1.396489721	0.380949618	P35251	RFC1_HUMAN	Replication factor C subunit 1 (Activator 1 140 kDa subunit) (A1 140 kDa subunit) (Activator 1 large subunit) (Activator 1 subunit 1) (DNA-binding protein PO-GA) (Replication factor C 140 kDa subunit) (RF-C 140 kDa subunit) (RFC140) (Replication factor C large subunit)	RFC1
Q8N0Z8	Q8N0Z8_S199	-0.576128322	0.380971604	Q8N0Z8	PUSL1_HUMAN	tRNA pseudouridine synthase-like 1 (EC 5.4.99.-) (tRNA pseudouridylate synthase-like 1) (tRNA-uridine isomerase-like 1)	PUSL1
Q92769	Q92769_S422	0.83342825	0.381002801	Q92769	HDAC2_HUMAN	Histone deacetylase 2 (HD2) (EC 3.5.1.98)	HDAC2
O14686	O14686_S2640	-0.344105741	0.381030463	O14686	MLL2_HUMAN	Histone-lysine N-methyltransferase MLL2 (EC 2.1.1.43) (ALL1-related protein) (Lysine N-methyltransferase 2D) (KMT2D) (Myeloid/lymphoid or mixed-lineage leukemia protein 2)	MLL2
Q9UIF9	Q9UIF9_S1770	-0.514169983	0.381720035	Q9UIF9	BAZ2A_HUMAN	Bromodomain adjacent to zinc finger domain protein 2A (Transcription termination factor I-interacting protein 5) (TTF-I-interacting protein 5) (Tip5) (hWALp3)	BAZ2A
Q96D71	Q96D71_S709	0.339535837	0.381868765	Q96D71	REPS1_HUMAN	RalBP1-associated Eps domain-containing protein 1 (RalBP1-interacting protein 1)	REPS1
Q86SQ0	Q86SQ0_S334	0.976596129	0.38192608	Q86SQ0	PHLB2_HUMAN	Pleckstrin homology-like domain family B member 2 (Protein LL5-beta)	PHLDB2
P62995	P62995_S14	-0.23815305	0.382297752	P62995	TRA2B_HUMAN	Transformer-2 protein homolog beta (TRA-2 beta) (TRA2-beta) (hTRA2-beta) (Splicing factor, arginine/serine-rich 10) (Transformer-2 protein homolog B)	TRA2B
Q96T58	Q96T58_S1268	1.558071403	0.382617386	Q96T58	MINT_HUMAN	Msx2-interacting protein (SMART/HDAC1-associated repressor protein) (SPEN homolog)	SPEN
Q9ULU4	Q9ULU4_S406	0.604897477	0.383065718	Q9ULU4	PKCB1_HUMAN	Protein kinase C-binding protein 1 (Cutaneous T-cell lymphoma-associated antigen se14-3) (CTCL-associated antigen se14-3) (Rack7) (Zinc finger MYND domain-containing protein 8)	ZMYND8
Q9NYV4	Q9NYV4_T692	-0.269411939	0.383341227	Q9NYV4	CDK12_HUMAN	Cyclin-dependent kinase 12 (EC 2.7.11.22) (EC 2.7.11.23) (Cdc2-related kinase, arginine/serine-rich) (CrkRS) (Cell division cycle 2-related protein kinase 7) (CDC2-related protein kinase 7) (Cell division protein kinase 12) (hCDK12)	CDK12
Q9UIG0	Q9UIG0_S349	-0.545588504	0.383384754	Q9UIG0	BAZ1B_HUMAN	Tyrosine-protein kinase BAZ1B (EC 2.7.10.2) (Bromodomain adjacent to zinc finger domain protein 1B) (Williams syndrome transcription factor) (Williams-Beuren syndrome chromosomal region 10 protein) (Williams-Beuren syndrome chromosomal region 9 protein) (hWALp2)	BAZ1B
P49915	P49915_S332	0.1383438	0.384160693	P49915	GUAA_HUMAN	GMP synthase [glutamine-hydrolyzing] (EC 6.3.5.2) (GMP synthetase) (Glutamine amidotransferase)	GMPS
P54259	P54259_T669	-0.237144179	0.384441944	P54259	ATN1_HUMAN	Atrophin-1 (Dentatorubral-pallidoluysian atrophy protein)	ATN1
Q7Z3B3	Q7Z3B3_S1045	-0.478623742	0.384507753	Q7Z3B3	KANL1_HUMAN	KAT8 regulatory NSL complex subunit 1 (MLL1/MLL complex subunit KANSL1) (MSL1 homolog 1) (hMSL1v1) (NSL complex protein NSL1) (Non-specific lethal 1 homolog)	KANSL1
P20700	P20700_T20	-0.220620426	0.384777303	P20700	LMNB1_HUMAN	Lamin-B1	LMNB1
Q96RK0	Q96RK0_S1245	0.211749587	0.384839443	Q96RK0	CIC_HUMAN	Protein capicua homolog	CIC
Q8IYB3	Q8IYB3_S463,Q8IYB3_S465	-0.361682032	0.384954834	Q8IYB3	SRRM1_HUMAN	Serine/arginine repetitive matrix protein 1 (SR-related nuclear matrix protein of 160 kDa) (SRm160) (Ser/Arg-related nuclear matrix protein)	SRRM1
Q9UQ35	Q9UQ35_T792	-0.726839509	0.384999395	Q9UQ35	SRRM2_HUMAN	Serine/arginine repetitive matrix protein 2 (300 kDa nuclear matrix antigen) (Serine/arginine-rich splicing factor-related nuclear matrix protein of 300 kDa) (SR-related nuclear matrix protein of 300 kDa) (Ser/Arg-related nuclear matrix protein of 300 kDa) (Splicing coactivator subunit SRm300) (Tax-responsive enhancer element-binding protein 803) (TaxREB803)	SRRM2
Q15942	Q15942_S344	1.64590632	0.385475717	Q15942	ZYX_HUMAN	Zyxin (Zyxin-2)	ZYX
O95235	O95235_S532	-0.55194339	0.385492911	O95235	KI20A_HUMAN	Kinesin-like protein KIF20A (GG10_2) (Mitotic kinesin-like protein 2) (MKlp2) (Rab6-interacting kinesin-like protein) (Rabkinesin-6)	KIF20A
O60832	O60832_S494	-0.255846633	0.385569179	O60832	DKC1_HUMAN	H/ACA ribonucleoprotein complex subunit 4 (EC 5.4.99.-) (CBF5 homolog) (Dyskerin) (Nopp140-associated protein of 57 kDa) (Nucleolar protein NAP57) (Nucleolar protein family A member 4) (snoRNP protein DKC1)	DKC1
P52926	P52926_S44	-0.55911474	0.385679646	P52926	HMGA2_HUMAN	High mobility group protein HMGI-C (High mobility group AT-hook protein 2)	HMGA2
Q13308	Q13308_S784	-0.642203252	0.385881946	Q13308	PTK7_HUMAN	Inactive tyrosine-protein kinase 7 (Colon carcinoma kinase 4) (CCK-4) (Protein-tyrosine kinase 7) (Pseudo tyrosine kinase receptor 7) (Tyrosine-protein kinase-like 7)	PTK7
P11171	P11171_S542	1.510245077	0.386301706	P11171	41_HUMAN	Protein 4.1 (P4.1) (4.1R) (Band 4.1) (EPB4.1)	EPB41
Q9UKE5	Q9UKE5_S680	0.519871625	0.386326486	Q9UKE5	TNIK_HUMAN	TRAF2 and NCK-interacting protein kinase (EC 2.7.11.1)	TNIK
Q96QZ7	Q96QZ7_S741	0.811500301	0.386422869	Q96QZ7	MAGI1_HUMAN	Membrane-associated guanylate kinase, WW and PDZ domain-containing protein 1 (Atrophin-1-interacting protein 3) (AIP-3) (BAI1-associated protein 1) (BAP-1) (Membrane-associated guanylate kinase inverted 1) (MAGI-1) (Trinucleotide repeat-containing gene 19 protein) (WW domain-containing protein 3) (WWP3)	MAGI1
Q5JVS0	Q5JVS0_S108	0.526598143	0.387018606	Q5JVS0	HABP4_HUMAN	Intracellular hyaluronan-binding protein 4 (IHABP-4) (IHABP4) (Ki-1/57 intracellular antigen)	HABP4
Q9NRR5	Q9NRR5_S109	-0.319073009	0.38740109	Q9NRR5	UBQL4_HUMAN	Ubiquilin-4 (Ataxin-1 interacting ubiquitin-like protein) (A1Up) (Ataxin-1 ubiquitin-like-interacting protein A1U) (Connexin43-interacting protein of 75 kDa) (CIP75)	UBQLN4
Q96E09	Q96E09_S35	0.398516521	0.387472701	Q96E09	F122A_HUMAN	Protein FAM122A	FAM122A
Q16082	Q16082_S65	-0.6030468	0.387593749	Q16082	HSPB2_HUMAN	Heat shock protein beta-2 (HspB2) (DMPK-binding protein) (MKBP)	HSPB2
Q7Z434	Q7Z434_S222	0.767032729	0.38821895	Q7Z434	MAVS_HUMAN	Mitochondrial antiviral-signaling protein (MAVS) (CARD adapter inducing interferon beta) (Cardif) (Interferon beta promoter stimulator protein 1) (IPS-1) (Putative NF-kappa-B-activating protein 031N) (Virus-induced-signaling adapter) (VISA)	MAVS
Q12888	Q12888_S1673	-0.228365329	0.388376452	Q12888	TP53B_HUMAN	Tumor suppressor p53-binding protein 1 (53BP1) (p53-binding protein 1) (p53BP1)	TP53BP1
Q13263	Q13263_S594	-2.129918957	0.38853227	Q13263	TIF1B_HUMAN	Transcription intermediary factor 1-beta (TIF1-beta) (E3 SUMO-protein ligase TRIM28) (EC 6.3.2.-) (KRAB-associated protein 1) (KAP-1) (KRAB-interacting protein 1) (KRIP-1) (Nuclear corepressor KAP-1) (RING finger protein 96) (Tripartite motif-containing protein 28)	TRIM28
Q9Y618	Q9Y618_T1391	0.87976438	0.389069723	Q9Y618	NCOR2_HUMAN	Nuclear receptor corepressor 2 (N-CoR2) (CTG repeat protein 26) (SMAP270) (Silencing mediator of retinoic acid and thyroid hormone receptor) (SMRT) (T3 receptor-associating factor) (TRAC) (Thyroid-, retinoic-acid-receptor-associated corepressor)	NCOR2
Q92508	Q92508_S1646	-0.371416544	0.389305849	Q92508	PIEZ1_HUMAN	Piezo-type mechanosensitive ion channel component 1 (Membrane protein induced by beta-amyloid treatment) (Mib) (Protein FAM38A)	PIEZO1
P15880	P15880_S281	0.311164649	0.389323162	P15880	RS2_HUMAN	40S ribosomal protein S2 (40S ribosomal protein S4) (Protein LLRep3)	RPS2
P42167	P42167_S184	-0.426914639	0.389349223	P42167	LAP2B_HUMAN	Lamina-associated polypeptide 2, isoforms beta/gamma (Thymopoietin, isoforms beta/gamma) (TP beta/gamma) (Thymopoietin-related peptide isoforms beta/gamma) (TPRP isoforms beta/gamma) [Cleaved into: Thymopoietin (TP) (Splenin); Thymopentin (TP5)]	TMPO
P43243	P43243_S188	1.96569394	0.389460837	P43243	MATR3_HUMAN	Matrin-3	MATR3
Q6ZRV2	Q6ZRV2_S914	0.25914293	0.38979786	Q6ZRV2	FA83H_HUMAN	Protein FAM83H	FAM83H
Q15911	Q15911_S3432	0.747821556	0.38996695	Q15911	ZFHX3_HUMAN	Zinc finger homeobox protein 3 (AT motif-binding factor) (AT-binding transcription factor 1) (Alpha-fetoprotein enhancer-binding protein) (Zinc finger homeodomain protein 3) (ZFH-3)	ZFHX3
Q9BW71	Q9BW71_S125	0.256692498	0.390466242	Q9BW71	HIRP3_HUMAN	HIRA-interacting protein 3	HIRIP3
Q9UKS7	Q9UKS7_S56	-0.439794022	0.390553488	Q9UKS7	IKZF2_HUMAN	Zinc finger protein Helios (Ikaros family zinc finger protein 2)	IKZF2
Q01850	Q01850_S145	0.625448766	0.390766066	Q01850	CDR2_HUMAN	Cerebellar degeneration-related protein 2 (Major Yo paraneoplastic antigen) (Paraneoplastic cerebellar degeneration-associated antigen)	CDR2
P49590	P49590_S67	0.238753043	0.390987148	P49590	SYHM_HUMAN	Probable histidine--tRNA ligase, mitochondrial (EC 6.1.1.21) (Histidine--tRNA ligase-like) (Histidyl-tRNA synthetase) (HisRS)	HARS2
O14681	O14681_S56	-0.451820044	0.391048513	O14681	EI24_HUMAN	Etoposide-induced protein 2.4 homolog (p53-induced gene 8 protein)	EI24
P49790	P49790_S687	-0.366998708	0.391220945	P49790	NU153_HUMAN	Nuclear pore complex protein Nup153 (153 kDa nucleoporin) (Nucleoporin Nup153)	NUP153
P02545	P02545_S636	-1.138619878	0.391265214	P02545	LMNA_HUMAN	Prelamin-A/C [Cleaved into: Lamin-A/C (70 kDa lamin) (Renal carcinoma antigen NY-REN-32)]	LMNA
Q9NTZ6	Q9NTZ6_S424	1.681133857	0.391545227	Q9NTZ6	RBM12_HUMAN	RNA-binding protein 12 (RNA-binding motif protein 12) (SH3/WW domain anchor protein in the nucleus) (SWAN)	RBM12
Q8N2M8	Q8N2M8_S285	-0.239281164	0.391682579	Q8N2M8	CLASR_HUMAN	CLK4-associating serine/arginine rich protein (Splicing factor, arginine/serine-rich 16) (Suppressor of white-apricot homolog 2)	CLASRP
P21333	P21333_S2152	-0.885556305	0.392087287	P21333	FLNA_HUMAN	Filamin-A (FLN-A) (Actin-binding protein 280) (ABP-280) (Alpha-filamin) (Endothelial actin-binding protein) (Filamin-1) (Non-muscle filamin)	FLNA
Q13595	Q13595_S96,Q13595_S98,Q13595_S100	-0.611558701	0.392975935	Q13595	TRA2A_HUMAN	Transformer-2 protein homolog alpha (TRA-2 alpha) (TRA2-alpha) (Transformer-2 protein homolog A)	TRA2A
P51608	P51608_S80	1.068451398	0.393438921	P51608	MECP2_HUMAN	Methyl-CpG-binding protein 2 (MeCp-2 protein) (MeCp2)	MECP2
Q9UQ35	Q9UQ35_S2132	-0.203955187	0.393739374	Q9UQ35	SRRM2_HUMAN	Serine/arginine repetitive matrix protein 2 (300 kDa nuclear matrix antigen) (Serine/arginine-rich splicing factor-related nuclear matrix protein of 300 kDa) (SR-related nuclear matrix protein of 300 kDa) (Ser/Arg-related nuclear matrix protein of 300 kDa) (Splicing coactivator subunit SRm300) (Tax-responsive enhancer element-binding protein 803) (TaxREB803)	SRRM2
Q8N3F8	Q8N3F8_S578	0.690807148	0.394327477	Q8N3F8	MILK1_HUMAN	MICAL-like protein 1 (Molecule interacting with Rab13) (MIRab13)	MICALL1
O15085	O15085_T1292	0.502260915	0.394537589	O15085	ARHGB_HUMAN	Rho guanine nucleotide exchange factor 11 (PDZ-RhoGEF)	ARHGEF11
Q09666	Q09666_S5762	1.307650371	0.394970582	Q09666	AHNK_HUMAN	Neuroblast differentiation-associated protein AHNAK (Desmoyokin)	AHNAK
Q7LFL8	Q7LFL8_T53	-0.176902263	0.395011518	Q7LFL8	CXXC5_HUMAN	CXXC-type zinc finger protein 5 (CF5) (Putative MAPK-activating protein PM08) (Putative NF-kappa-B-activating protein 102) (Retinoid-inducible nuclear factor) (RINF)	CXXC5
O15164	O15164_S811	-1.717658328	0.395129742	O15164	TIF1A_HUMAN	Transcription intermediary factor 1-alpha (TIF1-alpha) (EC 6.3.2.-) (E3 ubiquitin-protein ligase TRIM24) (RING finger protein 82) (Tripartite motif-containing protein 24)	TRIM24
Q9NR33	Q9NR33_T11	0.109821211	0.395460418	Q9NR33	DPOE4_HUMAN	DNA polymerase epsilon subunit 4 (EC 2.7.7.7) (DNA polymerase II subunit 4) (DNA polymerase epsilon subunit p12)	POLE4
Q9H0X4	Q9H0X4_S21	-1.399536195	0.395785221	Q9H0X4	ITFG3_HUMAN	Protein ITFG3	ITFG3
Q1ED39	Q1ED39_S48	-0.550014998	0.396133192	Q1ED39	CP088_HUMAN	Protein C16orf88 (Testis-specific gene 118 protein)	C16orf88
P38159	P38159_S88	-0.357538597	0.396651044	P38159	RBMX_HUMAN	RNA-binding motif protein, X chromosome (Glycoprotein p43) (Heterogeneous nuclear ribonucleoprotein G) (hnRNP G) [Cleaved into: RNA-binding motif protein, X chromosome, N-terminally processed]	RBMX
P28290	P28290_T1156	-0.454475397	0.396752744	P28290	SSFA2_HUMAN	Sperm-specific antigen 2 (Cleavage signal-1 protein) (CS-1) (Ki-ras-induced actin-interacting protein)	SSFA2
O75152	O75152_T321	-0.674440698	0.397147184	O75152	ZC11A_HUMAN	Zinc finger CCCH domain-containing protein 11A	ZC3H11A
Q8IYB3	Q8IYB3_T727	-0.446003703	0.39747391	Q8IYB3	SRRM1_HUMAN	Serine/arginine repetitive matrix protein 1 (SR-related nuclear matrix protein of 160 kDa) (SRm160) (Ser/Arg-related nuclear matrix protein)	SRRM1
O95400	O95400_S195	-1.50142395	0.397801809	O95400	CD2B2_HUMAN	CD2 antigen cytoplasmic tail-binding protein 2 (CD2 cytoplasmic domain-binding protein 2) (CD2 tail-binding protein 2)	CD2BP2
Q9UKV3	Q9UKV3_S384,Q9UKV3_S388	-0.642610201	0.398068692	Q9UKV3	ACINU_HUMAN	Apoptotic chromatin condensation inducer in the nucleus (Acinus)	ACIN1
Q8WWM7	Q8WWM7_S557	0.410734129	0.398175575	Q8WWM7	ATX2L_HUMAN	Ataxin-2-like protein (Ataxin-2 domain protein) (Ataxin-2-related protein)	ATXN2L
Q86V48	Q86V48_S394	-0.723646913	0.398280376	Q86V48	LUZP1_HUMAN	Leucine zipper protein 1	LUZP1
Q14160	Q14160_S1566	-0.317052152	0.399680604	Q14160	SCRIB_HUMAN	Protein scribble homolog (Scribble) (hScrib) (Protein LAP4)	SCRIB
P35611	P35611_S355	0.931505448	0.399731465	P35611	ADDA_HUMAN	Alpha-adducin (Erythrocyte adducin subunit alpha)	ADD1
Q96JK2	Q96JK2_S794	-0.065239471	0.399905584	Q96JK2	DCAF5_HUMAN	DDB1- and CUL4-associated factor 5 (Breakpoint cluster region protein 2) (BCRP2) (WD repeat-containing protein 22)	DCAF5
Q7Z4V5	Q7Z4V5_S454	0.368564524	0.400201857	Q7Z4V5	HDGR2_HUMAN	Hepatoma-derived growth factor-related protein 2 (HRP-2) (Hepatoma-derived growth factor 2) (HDGF-2)	HDGFRP2
Q12888	Q12888_S1362	-0.189061571	0.400484609	Q12888	TP53B_HUMAN	Tumor suppressor p53-binding protein 1 (53BP1) (p53-binding protein 1) (p53BP1)	TP53BP1
Q4KMP7	Q4KMP7_S132	0.571524386	0.401544359	Q4KMP7	TB10B_HUMAN	TBC1 domain family member 10B (Rab27A-GAP-beta)	TBC1D10B
P46379	P46379_S973	0.570423566	0.40217737	P46379	BAG6_HUMAN	Large proline-rich protein BAG6 (BAG family molecular chaperone regulator 6) (BCL2-associated athanogene 6) (BAG-6) (BAG6) (HLA-B-associated transcript 3) (Protein G3) (Protein Scythe)	BAG6
Q96T37	Q96T37_S656,Q96T37_S659	-1.705460806	0.402534671	Q96T37	RBM15_HUMAN	Putative RNA-binding protein 15 (One-twenty two protein 1) (RNA-binding motif protein 15)	RBM15
P02545	P02545_T19	-0.201894647	0.402801603	P02545	LMNA_HUMAN	Prelamin-A/C [Cleaved into: Lamin-A/C (70 kDa lamin) (Renal carcinoma antigen NY-REN-32)]	LMNA
Q5ZPR3	Q5ZPR3_S525	-0.728519468	0.403064502	Q5ZPR3	CD276_HUMAN	CD276 antigen (4Ig-B7-H3) (B7 homolog 3) (B7-H3) (Costimulatory molecule) (CD antigen CD276)	CD276
P55196	P55196_S1173,P55196_S1182	0.16501088	0.403390745	P55196	AFAD_HUMAN	Afadin (ALL1-fused gene from chromosome 6 protein) (Protein AF-6)	MLLT4
Q8IYB3	Q8IYB3_S393	-1.44932089	0.403505915	Q8IYB3	SRRM1_HUMAN	Serine/arginine repetitive matrix protein 1 (SR-related nuclear matrix protein of 160 kDa) (SRm160) (Ser/Arg-related nuclear matrix protein)	SRRM1
Q96JM3	Q96JM3_S275	-0.482415587	0.403661981	Q96JM3	CHAP1_HUMAN	Chromosome alignment-maintaining phosphoprotein 1 (Zinc finger protein 828)	CHAMP1
Q9BRD0	Q9BRD0_T135	-0.289505402	0.404191932	Q9BRD0	BUD13_HUMAN	BUD13 homolog	BUD13
Q9BXP5	Q9BXP5_T544	-0.18803748	0.404253912	Q9BXP5	SRRT_HUMAN	Serrate RNA effector molecule homolog (Arsenite-resistance protein 2)	SRRT
Q9NXE4	Q9NXE4_S753	-1.293805551	0.404963616	Q9NXE4	NSMA3_HUMAN	Sphingomyelin phosphodiesterase 4 (EC 3.1.4.12) (Neutral sphingomyelinase 3) (nSMase-3) (nSMase3) (Neutral sphingomyelinase III)	SMPD4
Q8IYB3	Q8IYB3_T581,Q8IYB3_S583	-0.299154483	0.405253937	Q8IYB3	SRRM1_HUMAN	Serine/arginine repetitive matrix protein 1 (SR-related nuclear matrix protein of 160 kDa) (SRm160) (Ser/Arg-related nuclear matrix protein)	SRRM1
Q9Y6K1	Q9Y6K1_S105	-0.272232717	0.405884407	Q9Y6K1	DNM3A_HUMAN	DNA (cytosine-5)-methyltransferase 3A (Dnmt3a) (EC 2.1.1.37) (DNA methyltransferase HsaIIIA) (DNA MTase HsaIIIA) (M.HsaIIIA)	DNMT3A
Q8WUA4	Q8WUA4_S892	0.503255815	0.406352763	Q8WUA4	TF3C2_HUMAN	General transcription factor 3C polypeptide 2 (TF3C-beta) (Transcription factor IIIC 110 kDa subunit) (TFIIIC 110 kDa subunit) (TFIIIC110) (Transcription factor IIIC subunit beta)	GTF3C2
Q13443	Q13443_S758	0.259700672	0.406762519	Q13443	ADAM9_HUMAN	Disintegrin and metalloproteinase domain-containing protein 9 (ADAM 9) (EC 3.4.24.-) (Cellular disintegrin-related protein) (Meltrin-gamma) (Metalloprotease/disintegrin/cysteine-rich protein 9) (Myeloma cell metalloproteinase)	ADAM9
C9JLW8	C9JLW8_T16	0.472985763	0.406966863	C9JLW8	F195B_HUMAN	Protein FAM195B	FAM195B
Q8N1F7	Q8N1F7_T766	-0.754685732	0.407102566	Q8N1F7	NUP93_HUMAN	Nuclear pore complex protein Nup93 (93 kDa nucleoporin) (Nucleoporin Nup93)	NUP93
Q15233	Q15233_T450	-2.015094274	0.407224003	Q15233	NONO_HUMAN	Non-POU domain-containing octamer-binding protein (NonO protein) (54 kDa nuclear RNA- and DNA-binding protein) (55 kDa nuclear protein) (DNA-binding p52/p100 complex, 52 kDa subunit) (NMT55) (p54(nrb)) (p54nrb)	NONO
Q9UQ35	Q9UQ35_T1208	-0.464292699	0.407580519	Q9UQ35	SRRM2_HUMAN	Serine/arginine repetitive matrix protein 2 (300 kDa nuclear matrix antigen) (Serine/arginine-rich splicing factor-related nuclear matrix protein of 300 kDa) (SR-related nuclear matrix protein of 300 kDa) (Ser/Arg-related nuclear matrix protein of 300 kDa) (Splicing coactivator subunit SRm300) (Tax-responsive enhancer element-binding protein 803) (TaxREB803)	SRRM2
Q8N1G1	Q8N1G1_S459	1.028427159	0.407680918	Q8N1G1	REXO1_HUMAN	RNA exonuclease 1 homolog (EC 3.1.-.-) (Elongin-A-binding protein 1) (EloA-BP1) (Transcription elongation factor B polypeptide 3-binding protein 1)	REXO1
P26599	P26599_S141	-0.383877501	0.408194144	P26599	PTBP1_HUMAN	Polypyrimidine tract-binding protein 1 (PTB) (57 kDa RNA-binding protein PPTB-1) (Heterogeneous nuclear ribonucleoprotein I) (hnRNP I)	PTBP1
Q6P6C2	Q6P6C2_S384	-0.443560824	0.40825851	Q6P6C2	ALKB5_HUMAN	RNA demethylase ALKBH5 (EC 1.14.11.-) (Alkylated DNA repair protein alkB homolog 5) (Alpha-ketoglutarate-dependent dioxygenase alkB homolog 5)	ALKBH5
P06748	P06748_S260	-0.175345112	0.408378195	P06748	NPM_HUMAN	Nucleophosmin (NPM) (Nucleolar phosphoprotein B23) (Nucleolar protein NO38) (Numatrin)	NPM1
Q8IYB3	Q8IYB3_S414,Q8IYB3_T416	-0.545663521	0.409058805	Q8IYB3	SRRM1_HUMAN	Serine/arginine repetitive matrix protein 1 (SR-related nuclear matrix protein of 160 kDa) (SRm160) (Ser/Arg-related nuclear matrix protein)	SRRM1
P41252	P41252_S1047	0.269603058	0.409636618	P41252	SYIC_HUMAN	Isoleucine--tRNA ligase, cytoplasmic (EC 6.1.1.5) (Isoleucyl-tRNA synthetase) (IRS) (IleRS)	IARS
O95398	O95398_S528	0.533238416	0.409809294	O95398	RPGF3_HUMAN	Rap guanine nucleotide exchange factor 3 (Exchange factor directly activated by cAMP 1) (Exchange protein directly activated by cAMP 1) (EPAC 1) (Rap1 guanine-nucleotide-exchange factor directly activated by cAMP) (cAMP-regulated guanine nucleotide exchange factor I) (cAMP-GEFI)	RAPGEF3
P16949	P16949_S25	-0.929029627	0.409939994	P16949	STMN1_HUMAN	Stathmin (Leukemia-associated phosphoprotein p18) (Metablastin) (Oncoprotein 18) (Op18) (Phosphoprotein p19) (pp19) (Prosolin) (Protein Pr22) (pp17)	STMN1
P18858	P18858_S88	0.142966493	0.410079002	P18858	DNLI1_HUMAN	DNA ligase 1 (EC 6.5.1.1) (DNA ligase I) (Polydeoxyribonucleotide synthase [ATP] 1)	LIG1
Q15149	Q15149_S4382	-0.522358016	0.411016223	Q15149	PLEC_HUMAN	Plectin (PCN) (PLTN) (Hemidesmosomal protein 1) (HD1) (Plectin-1)	PLEC
P52948	P52948_S1028	-0.830410054	0.411059471	P52948	NUP98_HUMAN	Nuclear pore complex protein Nup98-Nup96 [Cleaved into: Nuclear pore complex protein Nup98 (98 kDa nucleoporin) (Nucleoporin Nup98); Nuclear pore complex protein Nup96 (96 kDa nucleoporin) (Nucleoporin Nup96)]	NUP98
Q9UIF9	Q9UIF9_S1397	0.535056823	0.411220849	Q9UIF9	BAZ2A_HUMAN	Bromodomain adjacent to zinc finger domain protein 2A (Transcription termination factor I-interacting protein 5) (TTF-I-interacting protein 5) (Tip5) (hWALp3)	BAZ2A
Q04656	Q04656_T1443	-1.041417458	0.411409267	Q04656	ATP7A_HUMAN	Copper-transporting ATPase 1 (EC 3.6.3.4) (Copper pump 1) (Menkes disease-associated protein)	ATP7A
P05387	P05387_S16	-0.656282108	0.411644146	P05387	RLA2_HUMAN	60S acidic ribosomal protein P2 (Renal carcinoma antigen NY-REN-44)	RPLP2
P62995	P62995_S95	2.042251854	0.411710243	P62995	TRA2B_HUMAN	Transformer-2 protein homolog beta (TRA-2 beta) (TRA2-beta) (hTRA2-beta) (Splicing factor, arginine/serine-rich 10) (Transformer-2 protein homolog B)	TRA2B
Q92508	Q92508_S1621	-0.467130832	0.412056494	Q92508	PIEZ1_HUMAN	Piezo-type mechanosensitive ion channel component 1 (Membrane protein induced by beta-amyloid treatment) (Mib) (Protein FAM38A)	PIEZO1
Q8ND76	Q8ND76_S326	-1.158377514	0.412079003	Q8ND76	CCNY_HUMAN	Cyclin-Y (Cyc-Y) (Cyclin box protein 1) (Cyclin fold protein 1) (cyclin-X)	CCNY
P06493;P24941;Q00526	P06493_T14,P24941_T14,Q00526_T14	1.00111393	0.412166117	P06493;P24941;Q00526	CDK1_HUMAN;CDK2_HUMAN;CDK3_HUMAN	Cyclin-dependent kinase 1 (CDK1) (EC 2.7.11.22) (EC 2.7.11.23) (Cell division control protein 2 homolog) (Cell division protein kinase 1) (p34 protein kinase);Cyclin-dependent kinase 2 (EC 2.7.11.22) (Cell division protein kinase 2) (p33 protein kinase);Cyclin-dependent kinase 3 (EC 2.7.11.22) (Cell division protein kinase 3)	CDK1;CDK2;CDK3
P04406	P04406_T184	-0.96145191	0.412530853	P04406	G3P_HUMAN	Glyceraldehyde-3-phosphate dehydrogenase (GAPDH) (EC 1.2.1.12) (Peptidyl-cysteine S-nitrosylase GAPDH) (EC 2.6.99.-)	GAPDH
Q5SSJ5	Q5SSJ5_T48	1.715194792	0.413495363	Q5SSJ5	HP1B3_HUMAN	Heterochromatin protein 1-binding protein 3 (Protein HP1-BP74)	HP1BP3
O95810	O95810_T360	1.292072629	0.413507436	O95810	SDPR_HUMAN	Serum deprivation-response protein (Cavin-2) (PS-p68) (Phosphatidylserine-binding protein)	SDPR
Q12888	Q12888_S1025	-0.81862451	0.41432764	Q12888	TP53B_HUMAN	Tumor suppressor p53-binding protein 1 (53BP1) (p53-binding protein 1) (p53BP1)	TP53BP1
Q96QR8	Q96QR8_S101	1.591763131	0.414430535	Q96QR8	PURB_HUMAN	Transcriptional activator protein Pur-beta (Purine-rich element-binding protein B)	PURB
Q8IYB3	Q8IYB3_S901	-0.123756375	0.415003701	Q8IYB3	SRRM1_HUMAN	Serine/arginine repetitive matrix protein 1 (SR-related nuclear matrix protein of 160 kDa) (SRm160) (Ser/Arg-related nuclear matrix protein)	SRRM1
Q9UQ35	Q9UQ35_S1601	0.250657551	0.415006946	Q9UQ35	SRRM2_HUMAN	Serine/arginine repetitive matrix protein 2 (300 kDa nuclear matrix antigen) (Serine/arginine-rich splicing factor-related nuclear matrix protein of 300 kDa) (SR-related nuclear matrix protein of 300 kDa) (Ser/Arg-related nuclear matrix protein of 300 kDa) (Splicing coactivator subunit SRm300) (Tax-responsive enhancer element-binding protein 803) (TaxREB803)	SRRM2
Q7Z2E3	Q7Z2E3_S132	-0.40309506	0.416281631	Q7Z2E3	APTX_HUMAN	Aprataxin (EC 3.-.-.-) (Forkhead-associated domain histidine triad-like protein) (FHA-HIT)	APTX
Q9UQ35	Q9UQ35_T1003	-0.338296923	0.416546812	Q9UQ35	SRRM2_HUMAN	Serine/arginine repetitive matrix protein 2 (300 kDa nuclear matrix antigen) (Serine/arginine-rich splicing factor-related nuclear matrix protein of 300 kDa) (SR-related nuclear matrix protein of 300 kDa) (Ser/Arg-related nuclear matrix protein of 300 kDa) (Splicing coactivator subunit SRm300) (Tax-responsive enhancer element-binding protein 803) (TaxREB803)	SRRM2
Q9GZY8	Q9GZY8_T137	-2.623963394	0.416997559	Q9GZY8	MFF_HUMAN	Mitochondrial fission factor	MFF
P55884	P55884_S81	0.397687727	0.417002397	P55884	EIF3B_HUMAN	Eukaryotic translation initiation factor 3 subunit B (eIF3b) (Eukaryotic translation initiation factor 3 subunit 9) (Prt1 homolog) (hPrt1) (eIF-3-eta) (eIF3 p110) (eIF3 p116)	EIF3B
Q9Y613	Q9Y613_S523	-0.810405846	0.417202753	Q9Y613	FHOD1_HUMAN	FH1/FH2 domain-containing protein 1 (Formin homolog overexpressed in spleen 1) (FHOS) (Formin homology 2 domain-containing protein 1)	FHOD1
Q8IY33	Q8IY33_S143	0.17405815	0.417375949	Q8IY33	MILK2_HUMAN	MICAL-like protein 2	MICALL2
O15085	O15085_S251	0.294903501	0.417556961	O15085	ARHGB_HUMAN	Rho guanine nucleotide exchange factor 11 (PDZ-RhoGEF)	ARHGEF11
O75494	O75494_S156,O75494_S158	-0.066613121	0.417572965	O75494	SRS10_HUMAN	Serine/arginine-rich splicing factor 10 (40 kDa SR-repressor protein) (SRrp40) (FUS-interacting serine-arginine-rich protein 1) (Splicing factor SRp38) (Splicing factor, arginine/serine-rich 13A) (TLS-associated protein with Ser-Arg repeats) (TASR) (TLS-associated protein with SR repeats) (TLS-associated serine-arginine protein) (TLS-associated SR protein)	SRSF10
Q7RTP6	Q7RTP6_S1221	0.179913337	0.417808158	Q7RTP6	MICA3_HUMAN	Protein-methionine sulfoxide oxidase MICAL3 (EC 1.14.13.-) (Molecule interacting with CasL protein 3) (MICAL-3)	MICAL3
Q13428	Q13428_S381	0.314064276	0.418045983	Q13428	TCOF_HUMAN	Treacle protein (Treacher Collins syndrome protein)	TCOF1
Q69YQ0	Q69YQ0_S384	0.561994995	0.418075903	Q69YQ0	CYTSA_HUMAN	Cytospin-A (Renal carcinoma antigen NY-REN-22) (Sperm antigen with calponin homology and coiled-coil domains 1-like) (SPECC1-like protein)	SPECC1L
P49321	P49321_S421	0.438778104	0.418239607	P49321	NASP_HUMAN	Nuclear autoantigenic sperm protein (NASP)	NASP
Q12830	Q12830_S216	-0.316983711	0.418606962	Q12830	BPTF_HUMAN	Nucleosome-remodeling factor subunit BPTF (Bromodomain and PHD finger-containing transcription factor) (Fetal Alz-50 clone 1 protein) (Fetal Alzheimer antigen)	BPTF
O75533	O75533_T244,O75533_T248	-0.555291598	0.418609285	O75533	SF3B1_HUMAN	Splicing factor 3B subunit 1 (Pre-mRNA-splicing factor SF3b 155 kDa subunit) (SF3b155) (Spliceosome-associated protein 155) (SAP 155)	SF3B1
Q96D71	Q96D71_S562	-2.387099532	0.418683517	Q96D71	REPS1_HUMAN	RalBP1-associated Eps domain-containing protein 1 (RalBP1-interacting protein 1)	REPS1
Q9HB09	Q9HB09_S242	0.351849277	0.418864947	Q9HB09	B2L12_HUMAN	Bcl-2-like protein 12 (Bcl2-L-12) (Bcl-2-related proline-rich protein)	BCL2L12
P55287	P55287_S714	-0.482554604	0.419052225	P55287	CAD11_HUMAN	Cadherin-11 (OSF-4) (Osteoblast cadherin) (OB-cadherin)	CDH11
Q96KR1	Q96KR1_S1054	1.08361089	0.419352515	Q96KR1	ZFR_HUMAN	Zinc finger RNA-binding protein (hZFR) (M-phase phosphoprotein homolog)	ZFR
Q8WVM8	Q8WVM8_S303	-0.285940092	0.419715497	Q8WVM8	SCFD1_HUMAN	Sec1 family domain-containing protein 1 (SLY1 homolog) (Sly1p) (Syntaxin-binding protein 1-like 2)	SCFD1
P54259	P54259_S661	0.70870842	0.419730493	P54259	ATN1_HUMAN	Atrophin-1 (Dentatorubral-pallidoluysian atrophy protein)	ATN1
Q9H4M7	Q9H4M7_S194	-0.211525696	0.419826396	Q9H4M7	PKHA4_HUMAN	Pleckstrin homology domain-containing family A member 4 (PH domain-containing family A member 4) (Phosphoinositol 3-phosphate-binding protein 1) (PEPP-1)	PLEKHA4
Q9H0G5	Q9H0G5_S289	1.837940612	0.420416575	Q9H0G5	NSRP1_HUMAN	Nuclear speckle splicing regulatory protein 1 (Coiled-coil domain-containing protein 55) (Nuclear speckle-related protein 70) (NSrp70)	NSRP1
Q9H0D6	Q9H0D6_S501	0.690281113	0.42078158	Q9H0D6	XRN2_HUMAN	5'-3' exoribonuclease 2 (EC 3.1.13.-) (DHM1-like protein) (DHP protein)	XRN2
Q07157	Q07157_S1617	-0.48403577	0.421605066	Q07157	ZO1_HUMAN	Tight junction protein ZO-1 (Tight junction protein 1) (Zona occludens protein 1) (Zonula occludens protein 1)	TJP1
Q9H6F5	Q9H6F5_S113	-0.347623307	0.421954828	Q9H6F5	CCD86_HUMAN	Coiled-coil domain-containing protein 86 (Cytokine-induced protein with coiled-coil domain)	CCDC86
Q15233	Q15233_T428	-0.360042215	0.422341502	Q15233	NONO_HUMAN	Non-POU domain-containing octamer-binding protein (NonO protein) (54 kDa nuclear RNA- and DNA-binding protein) (55 kDa nuclear protein) (DNA-binding p52/p100 complex, 52 kDa subunit) (NMT55) (p54(nrb)) (p54nrb)	NONO
Q8TER5	Q8TER5_S262	-0.131365103	0.422574592	Q8TER5	ARH40_HUMAN	Rho guanine nucleotide exchange factor 40 (Protein SOLO)	ARHGEF40
Q9P266	Q9P266_S1044	0.556865643	0.422876032	Q9P266	JCAD_HUMAN	Junctional protein associated with coronary artery disease (JCAD)	KIAA1462
Q9UQ35	Q9UQ35_S1064,Q9UQ35_T1071	-0.214003702	0.424163639	Q9UQ35	SRRM2_HUMAN	Serine/arginine repetitive matrix protein 2 (300 kDa nuclear matrix antigen) (Serine/arginine-rich splicing factor-related nuclear matrix protein of 300 kDa) (SR-related nuclear matrix protein of 300 kDa) (Ser/Arg-related nuclear matrix protein of 300 kDa) (Splicing coactivator subunit SRm300) (Tax-responsive enhancer element-binding protein 803) (TaxREB803)	SRRM2
O15085	O15085_S1457	0.179765522	0.424357654	O15085	ARHGB_HUMAN	Rho guanine nucleotide exchange factor 11 (PDZ-RhoGEF)	ARHGEF11
Q16643	Q16643_T335	0.575526509	0.424498698	Q16643	DREB_HUMAN	Drebrin (Developmentally-regulated brain protein)	DBN1
Q15742	Q15742_S162	0.824010178	0.42563294	Q15742	NAB2_HUMAN	NGFI-A-binding protein 2 (EGR-1-binding protein 2) (Melanoma-associated delayed early response protein) (Protein MADER)	NAB2
P27816	P27816_S941	0.250076168	0.426630313	P27816	MAP4_HUMAN	Microtubule-associated protein 4 (MAP-4)	MAP4
P49848	P49848_S670	-0.863362211	0.426735638	P49848	TAF6_HUMAN	Transcription initiation factor TFIID subunit 6 (RNA polymerase II TBP-associated factor subunit E) (Transcription initiation factor TFIID 70 kDa subunit) (TAF(II)70) (TAFII-70) (TAFII70) (Transcription initiation factor TFIID 80 kDa subunit) (TAF(II)80) (TAFII-80) (TAFII80)	TAF6
Q9UNE7	Q9UNE7_S23	-0.274321017	0.427057767	Q9UNE7	CHIP_HUMAN	E3 ubiquitin-protein ligase CHIP (EC 6.3.2.-) (Antigen NY-CO-7) (CLL-associated antigen KW-8) (Carboxy terminus of Hsp70-interacting protein) (STIP1 homology and U box-containing protein 1)	STUB1
Q9NYB9	Q9NYB9_S227	0.851727939	0.42714765	Q9NYB9	ABI2_HUMAN	Abl interactor 2 (Abelson interactor 2) (Abi-2) (Abl-binding protein 3) (AblBP3) (Arg-binding protein 1) (ArgBP1)	ABI2
Q6Y7W6	Q6Y7W6_S236	-0.30819399	0.42801379	Q6Y7W6	PERQ2_HUMAN	PERQ amino acid-rich with GYF domain-containing protein 2 (GRB10-interacting GYF protein 2) (Trinucleotide repeat-containing gene 15 protein)	GIGYF2
P11142	P11142_S2	-1.393946684	0.428198922	P11142	HSP7C_HUMAN	Heat shock cognate 71 kDa protein (Heat shock 70 kDa protein 8)	HSPA8
Q5JTV8	Q5JTV8_S156	-0.567141238	0.428270871	Q5JTV8	TOIP1_HUMAN	Torsin-1A-interacting protein 1 (Lamin-associated protein 1B) (LAP1B)	TOR1AIP1
Q8IYB3	Q8IYB3_S638	-0.228061389	0.428428002	Q8IYB3	SRRM1_HUMAN	Serine/arginine repetitive matrix protein 1 (SR-related nuclear matrix protein of 160 kDa) (SRm160) (Ser/Arg-related nuclear matrix protein)	SRRM1
Q9UKV3	Q9UKV3_S388	-0.38372351	0.428549872	Q9UKV3	ACINU_HUMAN	Apoptotic chromatin condensation inducer in the nucleus (Acinus)	ACIN1
Q8IYB3	Q8IYB3_S560	0.961584808	0.428586109	Q8IYB3	SRRM1_HUMAN	Serine/arginine repetitive matrix protein 1 (SR-related nuclear matrix protein of 160 kDa) (SRm160) (Ser/Arg-related nuclear matrix protein)	SRRM1
Q8IZD2	Q8IZD2_T1001	-0.507071686	0.428867448	Q8IZD2	MLL5_HUMAN	Histone-lysine N-methyltransferase MLL5 (EC 2.1.1.43) (Lysine N-methyltransferase 2E) (KMT2E) (Myeloid/lymphoid or mixed-lineage leukemia protein 5)	MLL5
P48651	P48651_S442	0.42806113	0.429387605	P48651	PTSS1_HUMAN	Phosphatidylserine synthase 1 (PSS-1) (PtdSer synthase 1) (EC 2.7.8.29) (Serine-exchange enzyme I)	PTDSS1
P38159;Q96E39	P38159_S249,Q96E39_S249	-0.435264337	0.429952678	P38159;Q96E39	RBMX_HUMAN;RMXL1_HUMAN	RNA-binding motif protein, X chromosome (Glycoprotein p43) (Heterogeneous nuclear ribonucleoprotein G) (hnRNP G) [Cleaved into: RNA-binding motif protein, X chromosome, N-terminally processed];"RNA binding motif protein, X-linked-like-1 (Heterogeneous nuclear ribonucleoprotein G-like 1)"	RBMX;RBMXL1
Q7Z6Z7	Q7Z6Z7_S3555	-0.300086454	0.430891049	Q7Z6Z7	HUWE1_HUMAN	E3 ubiquitin-protein ligase HUWE1 (EC 6.3.2.-) (ARF-binding protein 1) (ARF-BP1) (HECT, UBA and WWE domain-containing protein 1) (Homologous to E6AP carboxyl terminus homologous protein 9) (HectH9) (Large structure of UREB1) (LASU1) (Mcl-1 ubiquitin ligase E3) (Mule) (Upstream regulatory element-binding protein 1) (URE-B1) (URE-binding protein 1)	HUWE1
Q13813	Q13813_S1217	-0.338390034	0.431023788	Q13813	SPTN1_HUMAN	Spectrin alpha chain, non-erythrocytic 1 (Alpha-II spectrin) (Fodrin alpha chain) (Spectrin, non-erythroid alpha subunit)	SPTAN1
Q09666	Q09666_S3426	0.443603323	0.431102387	Q09666	AHNK_HUMAN	Neuroblast differentiation-associated protein AHNAK (Desmoyokin)	AHNAK
Q9NPR2	Q9NPR2_S825	-0.305738659	0.43114131	Q9NPR2	SEM4B_HUMAN	Semaphorin-4B	SEMA4B
O95104	O95104_S154	-0.408685445	0.431191646	O95104	SFR15_HUMAN	Splicing factor, arginine/serine-rich 15 (CTD-binding SR-like protein RA4) (SR-related and CTD-associated factor 4)	SCAF4
Q9NQT4	Q9NQT4_S19	-0.193365766	0.43138844	Q9NQT4	EXOS5_HUMAN	Exosome complex component RRP46 (Chronic myelogenous leukemia tumor antigen 28) (Exosome component 5) (Ribosomal RNA-processing protein 46) (p12B)	EXOSC5
Q9BRD0	Q9BRD0_T159	0.072789597	0.431737567	Q9BRD0	BUD13_HUMAN	BUD13 homolog	BUD13
Q9H6F5	Q9H6F5_S47	0.407477833	0.432020958	Q9H6F5	CCD86_HUMAN	Coiled-coil domain-containing protein 86 (Cytokine-induced protein with coiled-coil domain)	CCDC86
P15151	P15151_S406	-0.752823627	0.432659551	P15151	PVR_HUMAN	Poliovirus receptor (Nectin-like protein 5) (NECL-5) (CD antigen CD155)	PVR
Q8IYB3	Q8IYB3_S738	-0.149953265	0.432895889	Q8IYB3	SRRM1_HUMAN	Serine/arginine repetitive matrix protein 1 (SR-related nuclear matrix protein of 160 kDa) (SRm160) (Ser/Arg-related nuclear matrix protein)	SRRM1
Q99081	Q99081_T557	0.508540882	0.433579915	Q99081	HTF4_HUMAN	Transcription factor 12 (TCF-12) (Class B basic helix-loop-helix protein 20) (bHLHb20) (DNA-binding protein HTF4) (E-box-binding protein) (Transcription factor HTF-4)	TCF12
O43166	O43166_S208	-0.60174882	0.434007917	O43166	SI1L1_HUMAN	Signal-induced proliferation-associated 1-like protein 1 (SIPA1-like protein 1) (High-risk human papilloma viruses E6 oncoproteins targeted protein 1) (E6-targeted protein 1)	SIPA1L1
Q86SQ0	Q86SQ0_S73	-0.294228755	0.43417214	Q86SQ0	PHLB2_HUMAN	Pleckstrin homology-like domain family B member 2 (Protein LL5-beta)	PHLDB2
Q01518	Q01518_T307	0.399851678	0.43424629	Q01518	CAP1_HUMAN	Adenylyl cyclase-associated protein 1 (CAP 1)	CAP1
Q01082	Q01082_S2161,Q01082_S2165,Q01082_S2169	0.822311521	0.434481122	Q01082	SPTB2_HUMAN	Spectrin beta chain, non-erythrocytic 1 (Beta-II spectrin) (Fodrin beta chain) (Spectrin, non-erythroid beta chain 1)	SPTBN1
Q9H0D6	Q9H0D6_S470	-0.766807287	0.434550785	Q9H0D6	XRN2_HUMAN	5'-3' exoribonuclease 2 (EC 3.1.13.-) (DHM1-like protein) (DHP protein)	XRN2
O15234	O15234_S265	0.761932037	0.43469459	O15234	CASC3_HUMAN	Protein CASC3 (Cancer susceptibility candidate gene 3 protein) (Metastatic lymph node gene 51 protein) (MLN 51) (Protein barentsz) (Btz)	CASC3
P20700	P20700_S23	-0.281912166	0.434797597	P20700	LMNB1_HUMAN	Lamin-B1	LMNB1
P22059	P22059_T377	0.876483321	0.434834896	P22059	OSBP1_HUMAN	Oxysterol-binding protein 1	OSBP
Q9Y519	Q9Y519_S388	-0.661145678	0.434852338	Q9Y519	T184B_HUMAN	Transmembrane protein 184B (Putative MAPK-activating protein FM08)	TMEM184B
O43491	O43491_S614	0.415371732	0.435320843	O43491	E41L2_HUMAN	Band 4.1-like protein 2 (Generally expressed protein 4.1) (4.1G)	EPB41L2
Q8NB78	Q8NB78_S247	-2.129205152	0.435514857	Q8NB78	KDM1B_HUMAN	Lysine-specific histone demethylase 1B (EC 1.-.-.-) (Flavin-containing amine oxidase domain-containing protein 1) (Lysine-specific histone demethylase 2)	KDM1B
Q5T5U3	Q5T5U3_S1513	-0.092089615	0.435813539	Q5T5U3	RHG21_HUMAN	Rho GTPase-activating protein 21 (Rho GTPase-activating protein 10) (Rho-type GTPase-activating protein 21)	ARHGAP21
Q8IYJ3	Q8IYJ3_S392	-1.297585224	0.435967287	Q8IYJ3	SYTL1_HUMAN	Synaptotagmin-like protein 1 (Exophilin-7) (Protein JFC1)	SYTL1
Q86YS7	Q86YS7_S323	-0.732614391	0.436017069	Q86YS7	C2CD5_HUMAN	C2 domain-containing protein 5 (C2 domain-containing phosphoprotein of 138 kDa)	C2CD5
Q96F86	Q96F86_S161	0.297186155	0.436377779	Q96F86	EDC3_HUMAN	Enhancer of mRNA-decapping protein 3 (LSM16 homolog) (YjeF N-terminal domain-containing protein 2) (YjeF_N2) (hYjeF_N2) (YjeF domain-containing protein 1)	EDC3
P46060	P46060_S427	-0.596866721	0.437343184	P46060	RAGP1_HUMAN	Ran GTPase-activating protein 1 (RanGAP1)	RANGAP1
Q14669	Q14669_S312	0.506187989	0.437644558	Q14669	TRIPC_HUMAN	E3 ubiquitin-protein ligase TRIP12 (EC 6.3.2.-) (E3 ubiquitin-protein ligase for Arf) (ULF) (Thyroid receptor-interacting protein 12) (TR-interacting protein 12) (TRIP-12)	TRIP12
Q9NYB9	Q9NYB9_S224	0.477797878	0.437648116	Q9NYB9	ABI2_HUMAN	Abl interactor 2 (Abelson interactor 2) (Abi-2) (Abl-binding protein 3) (AblBP3) (Arg-binding protein 1) (ArgBP1)	ABI2
O75643	O75643_S225	-0.377187789	0.437735038	O75643	U520_HUMAN	U5 small nuclear ribonucleoprotein 200 kDa helicase (EC 3.6.4.13) (Activating signal cointegrator 1 complex subunit 3-like 1) (BRR2 homolog) (U5 snRNP-specific 200 kDa protein) (U5-200KD)	SNRNP200
Q14676	Q14676_S780	-0.543978446	0.437790549	Q14676	MDC1_HUMAN	Mediator of DNA damage checkpoint protein 1 (Nuclear factor with BRCT domains 1)	MDC1
P55196	P55196_S1182	-0.268273262	0.43787397	P55196	AFAD_HUMAN	Afadin (ALL1-fused gene from chromosome 6 protein) (Protein AF-6)	MLLT4
Q9BRD0	Q9BRD0_S201	-0.322681676	0.438046376	Q9BRD0	BUD13_HUMAN	BUD13 homolog	BUD13
Q9UQ35	Q9UQ35_T1043	1.14029901	0.438191104	Q9UQ35	SRRM2_HUMAN	Serine/arginine repetitive matrix protein 2 (300 kDa nuclear matrix antigen) (Serine/arginine-rich splicing factor-related nuclear matrix protein of 300 kDa) (SR-related nuclear matrix protein of 300 kDa) (Ser/Arg-related nuclear matrix protein of 300 kDa) (Splicing coactivator subunit SRm300) (Tax-responsive enhancer element-binding protein 803) (TaxREB803)	SRRM2
Q96PY6	Q96PY6_S1052	0.468010207	0.438289734	Q96PY6	NEK1_HUMAN	Serine/threonine-protein kinase Nek1 (EC 2.7.11.1) (Never in mitosis A-related kinase 1) (NimA-related protein kinase 1) (Renal carcinoma antigen NY-REN-55)	NEK1
Q9UPT8	Q9UPT8_Y158	0.435515009	0.43835304	Q9UPT8	ZC3H4_HUMAN	Zinc finger CCCH domain-containing protein 4	ZC3H4
P49756	P49756_S677	-0.218890788	0.438555383	P49756	RBM25_HUMAN	RNA-binding protein 25 (Arg/Glu/Asp-rich protein of 120 kDa) (RED120) (Protein S164) (RNA-binding motif protein 25) (RNA-binding region-containing protein 7)	RBM25
Q15742	Q15742_S159	0.648032269	0.438881343	Q15742	NAB2_HUMAN	NGFI-A-binding protein 2 (EGR-1-binding protein 2) (Melanoma-associated delayed early response protein) (Protein MADER)	NAB2
Q12888	Q12888_S831	-0.537583595	0.439166355	Q12888	TP53B_HUMAN	Tumor suppressor p53-binding protein 1 (53BP1) (p53-binding protein 1) (p53BP1)	TP53BP1
P26368	P26368_S79	-0.240017774	0.439840627	P26368	U2AF2_HUMAN	Splicing factor U2AF 65 kDa subunit (U2 auxiliary factor 65 kDa subunit) (hU2AF(65)) (hU2AF65) (U2 snRNP auxiliary factor large subunit)	U2AF2
Q07955	Q07955_S2	-0.26339854	0.440416651	Q07955	SRSF1_HUMAN	Serine/arginine-rich splicing factor 1 (Alternative-splicing factor 1) (ASF-1) (Splicing factor, arginine/serine-rich 1) (pre-mRNA-splicing factor SF2, P33 subunit)	SRSF1
Q9BRJ6	Q9BRJ6_S175	-1.753258515	0.441119805	Q9BRJ6	CG050_HUMAN	Uncharacterized protein C7orf50	C7orf50
Q9ULJ8	Q9ULJ8_S338	-1.310279181	0.441563595	Q9ULJ8	NEB1_HUMAN	Neurabin-1 (Neurabin-I) (Neural tissue-specific F-actin-binding protein I) (Protein phosphatase 1 regulatory subunit 9A)	PPP1R9A
Q5VZL5	Q5VZL5_S1240	-0.178426739	0.441699417	Q5VZL5	ZMYM4_HUMAN	Zinc finger MYM-type protein 4 (Zinc finger protein 262)	ZMYM4
P26373	P26373_S139	0.528334126	0.442091683	P26373	RL13_HUMAN	60S ribosomal protein L13 (Breast basic conserved protein 1)	RPL13
Q9H4L5	Q9H4L5_S303	-0.732036617	0.442366634	Q9H4L5	OSBL3_HUMAN	Oxysterol-binding protein-related protein 3 (ORP-3) (OSBP-related protein 3)	OSBPL3
Q9NV56	Q9NV56_S195	-0.247380707	0.44245045	Q9NV56	MRGBP_HUMAN	MRG/MORF4L-binding protein (MRG-binding protein)	MRGBP
O95292	O95292_T150	-0.306082321	0.442911004	O95292	VAPB_HUMAN	Vesicle-associated membrane protein-associated protein B/C (VAMP-B/VAMP-C) (VAMP-associated protein B/C) (VAP-B/VAP-C)	VAPB
Q6PKG0	Q6PKG0_S90	-0.720582965	0.443138848	Q6PKG0	LARP1_HUMAN	La-related protein 1 (La ribonucleoprotein domain family member 1)	LARP1
P24928	P24928_S1913	0.230711222	0.443194515	P24928	RPB1_HUMAN	DNA-directed RNA polymerase II subunit RPB1 (RNA polymerase II subunit B1) (EC 2.7.7.6) (DNA-directed RNA polymerase II subunit A) (DNA-directed RNA polymerase III largest subunit) (RNA-directed RNA polymerase II subunit RPB1) (EC 2.7.7.48)	POLR2A
Q96JM3	Q96JM3_S282	0.118321538	0.443516648	Q96JM3	CHAP1_HUMAN	Chromosome alignment-maintaining phosphoprotein 1 (Zinc finger protein 828)	CHAMP1
Q7Z6E9	Q7Z6E9_S1179	0.380262192	0.443689902	Q7Z6E9	RBBP6_HUMAN	E3 ubiquitin-protein ligase RBBP6 (EC 6.3.2.-) (Proliferation potential-related protein) (Protein P2P-R) (Retinoblastoma-binding Q protein 1) (RBQ-1) (Retinoblastoma-binding protein 6) (p53-associated cellular protein of testis)	RBBP6
Q8IYB3	Q8IYB3_S775	0.727017493	0.444140688	Q8IYB3	SRRM1_HUMAN	Serine/arginine repetitive matrix protein 1 (SR-related nuclear matrix protein of 160 kDa) (SRm160) (Ser/Arg-related nuclear matrix protein)	SRRM1
Q7Z309	Q7Z309_S23	1.574569969	0.444395714	Q7Z309	F122B_HUMAN	Protein FAM122B	FAM122B
Q92610	Q92610_S1264	-1.31192339	0.44459562	Q92610	ZN592_HUMAN	Zinc finger protein 592	ZNF592
Q15652	Q15652_S943	0.114479756	0.444701793	Q15652	JHD2C_HUMAN	Probable JmjC domain-containing histone demethylation protein 2C (EC 1.14.11.-) (Jumonji domain-containing protein 1C) (Thyroid receptor-interacting protein 8) (TR-interacting protein 8) (TRIP-8)	JMJD1C
Q9UQ35	Q9UQ35_S1478,Q9UQ35_S1482	-0.229149175	0.445006367	Q9UQ35	SRRM2_HUMAN	Serine/arginine repetitive matrix protein 2 (300 kDa nuclear matrix antigen) (Serine/arginine-rich splicing factor-related nuclear matrix protein of 300 kDa) (SR-related nuclear matrix protein of 300 kDa) (Ser/Arg-related nuclear matrix protein of 300 kDa) (Splicing coactivator subunit SRm300) (Tax-responsive enhancer element-binding protein 803) (TaxREB803)	SRRM2
Q9Y666	Q9Y666_T973	0.830484902	0.445137557	Q9Y666	S12A7_HUMAN	Solute carrier family 12 member 7 (Electroneutral potassium-chloride cotransporter 4) (K-Cl cotransporter 4)	SLC12A7
P43243	P43243_S604	0.160828684	0.445182972	P43243	MATR3_HUMAN	Matrin-3	MATR3
Q8IU81	Q8IU81_S421	-0.351945063	0.445252709	Q8IU81	I2BP1_HUMAN	Interferon regulatory factor 2-binding protein 1 (IRF-2-binding protein 1) (IRF-2BP1) (Probable E3 ubiquitin-protein ligase IRF2BP1) (EC 6.3.2.-)	IRF2BP1
Q8IZP0	Q8IZP0_S225	0.28537438	0.445341903	Q8IZP0	ABI1_HUMAN	Abl interactor 1 (Abelson interactor 1) (Abi-1) (Abl-binding protein 4) (AblBP4) (Eps8 SH3 domain-binding protein) (Eps8-binding protein) (Nap1-binding protein) (Nap1BP) (Spectrin SH3 domain-binding protein 1) (e3B1)	ABI1
Q9UQ35	Q9UQ35_S1320	-0.396220623	0.445534403	Q9UQ35	SRRM2_HUMAN	Serine/arginine repetitive matrix protein 2 (300 kDa nuclear matrix antigen) (Serine/arginine-rich splicing factor-related nuclear matrix protein of 300 kDa) (SR-related nuclear matrix protein of 300 kDa) (Ser/Arg-related nuclear matrix protein of 300 kDa) (Splicing coactivator subunit SRm300) (Tax-responsive enhancer element-binding protein 803) (TaxREB803)	SRRM2
P02545	P02545_S404,P02545_S407	0.727885944	0.445880928	P02545	LMNA_HUMAN	Prelamin-A/C [Cleaved into: Lamin-A/C (70 kDa lamin) (Renal carcinoma antigen NY-REN-32)]	LMNA
Q9UQ35	Q9UQ35_S1987	-2.677000706	0.447285549	Q9UQ35	SRRM2_HUMAN	Serine/arginine repetitive matrix protein 2 (300 kDa nuclear matrix antigen) (Serine/arginine-rich splicing factor-related nuclear matrix protein of 300 kDa) (SR-related nuclear matrix protein of 300 kDa) (Ser/Arg-related nuclear matrix protein of 300 kDa) (Splicing coactivator subunit SRm300) (Tax-responsive enhancer element-binding protein 803) (TaxREB803)	SRRM2
Q9Y2W1	Q9Y2W1_S248	0.254673379	0.447386831	Q9Y2W1	TR150_HUMAN	Thyroid hormone receptor-associated protein 3 (Thyroid hormone receptor-associated protein complex 150 kDa component) (Trap150)	THRAP3
Q9H8M2	Q9H8M2_S566	-0.538414058	0.447452063	Q9H8M2	BRD9_HUMAN	Bromodomain-containing protein 9 (Rhabdomyosarcoma antigen MU-RMS-40.8)	BRD9
Q8TD19	Q8TD19_S868	-0.323069235	0.447488247	Q8TD19	NEK9_HUMAN	Serine/threonine-protein kinase Nek9 (EC 2.7.11.1) (Nercc1 kinase) (Never in mitosis A-related kinase 9) (NimA-related protein kinase 9) (NimA-related kinase 8) (Nek8)	NEK9
P15408	P15408_S200	0.579003301	0.448044372	P15408	FOSL2_HUMAN	Fos-related antigen 2 (FRA-2)	FOSL2
Q9UQ35	Q9UQ35_S1132	-0.661092363	0.448243904	Q9UQ35	SRRM2_HUMAN	Serine/arginine repetitive matrix protein 2 (300 kDa nuclear matrix antigen) (Serine/arginine-rich splicing factor-related nuclear matrix protein of 300 kDa) (SR-related nuclear matrix protein of 300 kDa) (Ser/Arg-related nuclear matrix protein of 300 kDa) (Splicing coactivator subunit SRm300) (Tax-responsive enhancer element-binding protein 803) (TaxREB803)	SRRM2
Q9P0U4	Q9P0U4_S138,Q9P0U4_S142	-1.019230759	0.44868299	Q9P0U4	CXXC1_HUMAN	CpG-binding protein (CXXC-type zinc finger protein 1) (PHD finger and CXXC domain-containing protein 1)	CXXC1
P29317	P29317_T898	0.412669997	0.449343295	P29317	EPHA2_HUMAN	Ephrin type-A receptor 2 (EC 2.7.10.1) (Epithelial cell kinase) (Tyrosine-protein kinase receptor ECK)	EPHA2
Q6Y7W6	Q6Y7W6_S384	0.501927963	0.449549258	Q6Y7W6	PERQ2_HUMAN	PERQ amino acid-rich with GYF domain-containing protein 2 (GRB10-interacting GYF protein 2) (Trinucleotide repeat-containing gene 15 protein)	GIGYF2
P53396	P53396_S481	-0.587336257	0.449611671	P53396	ACLY_HUMAN	ATP-citrate synthase (EC 2.3.3.8) (ATP-citrate (pro-S-)-lyase) (ACL) (Citrate cleavage enzyme)	ACLY
Q9UQ35	Q9UQ35_S1110	0.327062925	0.449721901	Q9UQ35	SRRM2_HUMAN	Serine/arginine repetitive matrix protein 2 (300 kDa nuclear matrix antigen) (Serine/arginine-rich splicing factor-related nuclear matrix protein of 300 kDa) (SR-related nuclear matrix protein of 300 kDa) (Ser/Arg-related nuclear matrix protein of 300 kDa) (Splicing coactivator subunit SRm300) (Tax-responsive enhancer element-binding protein 803) (TaxREB803)	SRRM2
P18583	P18583_S1697	-0.698109947	0.449911686	P18583	SON_HUMAN	Protein SON (Bax antagonist selected in saccharomyces 1) (BASS1) (Negative regulatory element-binding protein) (NRE-binding protein) (Protein DBP-5) (SON3)	SON
Q9UGU0	Q9UGU0_S1322	-0.242825525	0.450612038	Q9UGU0	TCF20_HUMAN	Transcription factor 20 (TCF-20) (Nuclear factor SPBP) (Protein AR1) (Stromelysin-1 PDGF-responsive element-binding protein) (SPRE-binding protein)	TCF20
Q96KN1	Q96KN1_T288	0.118612592	0.451412571	Q96KN1	FA84B_HUMAN	Protein FAM84B (Breast cancer membrane protein 101) (Protein NSE2)	FAM84B
P08670	P08670_S7	0.346472619	0.451646361	P08670	VIME_HUMAN	Vimentin	VIM
O95817	O95817_S173	0.197511819	0.451688789	O95817	BAG3_HUMAN	BAG family molecular chaperone regulator 3 (BAG-3) (Bcl-2-associated athanogene 3) (Bcl-2-binding protein Bis) (Docking protein CAIR-1)	BAG3
O14646	O14646_S89	1.87010249	0.4516889	O14646	CHD1_HUMAN	Chromodomain-helicase-DNA-binding protein 1 (CHD-1) (EC 3.6.4.12) (ATP-dependent helicase CHD1)	CHD1
Q9UQ35	Q9UQ35_S1124	-0.490618321	0.451938358	Q9UQ35	SRRM2_HUMAN	Serine/arginine repetitive matrix protein 2 (300 kDa nuclear matrix antigen) (Serine/arginine-rich splicing factor-related nuclear matrix protein of 300 kDa) (SR-related nuclear matrix protein of 300 kDa) (Ser/Arg-related nuclear matrix protein of 300 kDa) (Splicing coactivator subunit SRm300) (Tax-responsive enhancer element-binding protein 803) (TaxREB803)	SRRM2
Q13586	Q13586_S519	-0.479022767	0.452767061	Q13586	STIM1_HUMAN	Stromal interaction molecule 1	STIM1
O14874	O14874_S31	-0.3879978	0.45307066	O14874	BCKD_HUMAN	[3-methyl-2-oxobutanoate dehydrogenase [lipoamide]] kinase, mitochondrial (EC 2.7.11.4) (Branched-chain alpha-ketoacid dehydrogenase kinase) (BCKD-kinase) (BCKDHKIN)	BCKDK
Q86WB0	Q86WB0_S359	1.020270038	0.453224081	Q86WB0	NIPA_HUMAN	Nuclear-interacting partner of ALK (Nuclear-interacting partner of anaplastic lymphoma kinase) (hNIPA) (Zinc finger C3HC-type protein 1)	ZC3HC1
Q9BUA3	Q9BUA3_T44	-0.892825292	0.453616017	Q9BUA3	CK084_HUMAN	Uncharacterized protein C11orf84	C11orf84
P61006	P61006_S185	-0.172892564	0.453672292	P61006	RAB8A_HUMAN	Ras-related protein Rab-8A (Oncogene c-mel)	RAB8A
Q96JH7	Q96JH7_S994	-0.438484019	0.453712398	Q96JH7	VCIP1_HUMAN	Deubiquitinating protein VCIP135 (EC 3.4.22.-) (Valosin-containing protein p97/p47 complex-interacting protein 1) (Valosin-containing protein p97/p47 complex-interacting protein p135) (VCP/p47 complex-interacting 135-kDa protein)	VCPIP1
Q8N4L2	Q8N4L2_T22	0.453725807	0.453859394	Q8N4L2	TM55A_HUMAN	Transmembrane protein 55A (EC 3.1.3.78) (PtdIns-4,5-P2 4-Ptase II) (Type II phosphatidylinositol 4,5-bisphosphate 4-phosphatase)	TMEM55A
Q9UPN6	Q9UPN6_S447	-0.509181542	0.454299559	Q9UPN6	SCAF8_HUMAN	Protein SCAF8 (CDC5L complex-associated protein 7) (RNA-binding motif protein 16) (SR-related and CTD-associated factor 8)	SCAF8
Q7Z5L9	Q7Z5L9_S460	-0.318818731	0.454304301	Q7Z5L9	I2BP2_HUMAN	Interferon regulatory factor 2-binding protein 2 (IRF-2-binding protein 2) (IRF-2BP2)	IRF2BP2
Q96ST2	Q96ST2_S720	0.249188879	0.454509445	Q96ST2	IWS1_HUMAN	Protein IWS1 homolog (IWS1-like protein)	IWS1
Q96H12	Q96H12_S98	0.761023459	0.454755899	Q96H12	MSD3_HUMAN	Myb/SANT-like DNA-binding domain-containing protein 3	MSANTD3
Q86U38	Q86U38_S7	-0.178876812	0.455174964	Q86U38	NOP9_HUMAN	Nucleolar protein 9	NOP9
Q6NYC8	Q6NYC8_S224	0.109402067	0.45519467	Q6NYC8	PPR18_HUMAN	Phostensin (Protein phosphatase 1 F-actin cytoskeleton-targeting subunit) (Protein phosphatase 1 regulatory subunit 18)	PPP1R18
Q9UQ35	Q9UQ35_S1478	0.276200308	0.45640163	Q9UQ35	SRRM2_HUMAN	Serine/arginine repetitive matrix protein 2 (300 kDa nuclear matrix antigen) (Serine/arginine-rich splicing factor-related nuclear matrix protein of 300 kDa) (SR-related nuclear matrix protein of 300 kDa) (Ser/Arg-related nuclear matrix protein of 300 kDa) (Splicing coactivator subunit SRm300) (Tax-responsive enhancer element-binding protein 803) (TaxREB803)	SRRM2
Q9H7N4	Q9H7N4_S965	-0.769465129	0.456430951	Q9H7N4	SFR19_HUMAN	Splicing factor, arginine/serine-rich 19 (SR-related and CTD-associated factor 1) (SR-related-CTD-associated factor) (SCAF) (Serine arginine-rich pre-mRNA splicing factor SR-A1) (SR-A1)	SCAF1
Q12888	Q12888_S1094,Q12888_S1101	-0.964898186	0.45719408	Q12888	TP53B_HUMAN	Tumor suppressor p53-binding protein 1 (53BP1) (p53-binding protein 1) (p53BP1)	TP53BP1
Q9UNZ2	Q9UNZ2_S114	0.379959304	0.457387545	Q9UNZ2	NSF1C_HUMAN	NSFL1 cofactor p47 (UBX domain-containing protein 2C) (p97 cofactor p47)	NSFL1C
Q92538	Q92538_S233	0.165127529	0.45776169	Q92538	GBF1_HUMAN	Golgi-specific brefeldin A-resistance guanine nucleotide exchange factor 1 (BFA-resistant GEF 1)	GBF1
Q9UQ35	Q9UQ35_S2121	0.642324778	0.458017364	Q9UQ35	SRRM2_HUMAN	Serine/arginine repetitive matrix protein 2 (300 kDa nuclear matrix antigen) (Serine/arginine-rich splicing factor-related nuclear matrix protein of 300 kDa) (SR-related nuclear matrix protein of 300 kDa) (Ser/Arg-related nuclear matrix protein of 300 kDa) (Splicing coactivator subunit SRm300) (Tax-responsive enhancer element-binding protein 803) (TaxREB803)	SRRM2
Q7Z309	Q7Z309_S50	-0.455781191	0.458632757	Q7Z309	F122B_HUMAN	Protein FAM122B	FAM122B
Q9Y2J2	Q9Y2J2_T469	0.376878877	0.45876759	Q9Y2J2	E41L3_HUMAN	Band 4.1-like protein 3 (4.1B) (Differentially expressed in adenocarcinoma of the lung protein 1) (DAL-1)	EPB41L3
Q8NEY8	Q8NEY8_T200	-0.577674062	0.458813391	Q8NEY8	PPHLN_HUMAN	Periphilin-1 (Gastric cancer antigen Ga50)	PPHLN1
Q8TF72	Q8TF72_S910	0.679782231	0.459206123	Q8TF72	SHRM3_HUMAN	Protein Shroom3 (Shroom-related protein) (hShrmL)	SHROOM3
Q96A57	Q96A57_S24	-1.433018605	0.459314202	Q96A57	TM230_HUMAN	Transmembrane protein 230	TMEM230
Q9NYF8	Q9NYF8_S268	-0.285685817	0.459385036	Q9NYF8	BCLF1_HUMAN	Bcl-2-associated transcription factor 1 (Btf)	BCLAF1
Q86VM9	Q86VM9_S532	-0.398085327	0.459406635	Q86VM9	ZCH18_HUMAN	Zinc finger CCCH domain-containing protein 18 (Nuclear protein NHN1)	ZC3H18
Q9Y6X9	Q9Y6X9_S777,Q9Y6X9_S779	-0.974122482	0.459459738	Q9Y6X9	MORC2_HUMAN	MORC family CW-type zinc finger protein 2 (Zinc finger CW-type coiled-coil domain protein 1)	MORC2
O60832	O60832_S513	-0.661344471	0.459633371	O60832	DKC1_HUMAN	H/ACA ribonucleoprotein complex subunit 4 (EC 5.4.99.-) (CBF5 homolog) (Dyskerin) (Nopp140-associated protein of 57 kDa) (Nucleolar protein NAP57) (Nucleolar protein family A member 4) (snoRNP protein DKC1)	DKC1
Q96JM3	Q96JM3_S507	-1.018963018	0.459709298	Q96JM3	CHAP1_HUMAN	Chromosome alignment-maintaining phosphoprotein 1 (Zinc finger protein 828)	CHAMP1
Q9UDY2	Q9UDY2_S200	1.848062026	0.459732288	Q9UDY2	ZO2_HUMAN	Tight junction protein ZO-2 (Tight junction protein 2) (Zona occludens protein 2) (Zonula occludens protein 2)	TJP2
P28715	P28715_S341	-0.222944826	0.460240097	P28715	ERCC5_HUMAN	DNA repair protein complementing XP-G cells (EC 3.1.-.-) (DNA excision repair protein ERCC-5) (Xeroderma pigmentosum group G-complementing protein)	ERCC5
P22314	P22314_S13	-0.703477912	0.460764478	P22314	UBA1_HUMAN	Ubiquitin-like modifier-activating enzyme 1 (Protein A1S9) (Ubiquitin-activating enzyme E1)	UBA1
Q92536	Q92536_S22	1.504306115	0.460793151	Q92536	YLAT2_HUMAN	Y+L amino acid transporter 2 (Cationic amino acid transporter, y+ system) (Solute carrier family 7 member 6) (y(+)L-type amino acid transporter 2) (Y+LAT2) (y+LAT-2)	SLC7A6
Q9UIG0	Q9UIG0_S160	0.242548623	0.460795382	Q9UIG0	BAZ1B_HUMAN	Tyrosine-protein kinase BAZ1B (EC 2.7.10.2) (Bromodomain adjacent to zinc finger domain protein 1B) (Williams syndrome transcription factor) (Williams-Beuren syndrome chromosomal region 10 protein) (Williams-Beuren syndrome chromosomal region 9 protein) (hWALp2)	BAZ1B
P50402	P50402_S173	1.20835767	0.460904364	P50402	EMD_HUMAN	Emerin	EMD
O94913	O94913_S370,O94913_S372	-0.205627983	0.461236096	O94913	PCF11_HUMAN	Pre-mRNA cleavage complex 2 protein Pcf11 (Pre-mRNA cleavage complex II protein Pcf11)	PCF11
P42167	P42167_T208	0.366758395	0.461656633	P42167	LAP2B_HUMAN	Lamina-associated polypeptide 2, isoforms beta/gamma (Thymopoietin, isoforms beta/gamma) (TP beta/gamma) (Thymopoietin-related peptide isoforms beta/gamma) (TPRP isoforms beta/gamma) [Cleaved into: Thymopoietin (TP) (Splenin); Thymopentin (TP5)]	TMPO
P54253	P54253_S238	-0.218513667	0.4624082	P54253	ATX1_HUMAN	Ataxin-1 (Spinocerebellar ataxia type 1 protein)	ATXN1
Q9Y613	Q9Y613_S367	-0.909980536	0.462480244	Q9Y613	FHOD1_HUMAN	FH1/FH2 domain-containing protein 1 (Formin homolog overexpressed in spleen 1) (FHOS) (Formin homology 2 domain-containing protein 1)	FHOD1
P84103	P84103_S138	1.345724688	0.462544971	P84103	SRSF3_HUMAN	Serine/arginine-rich splicing factor 3 (Pre-mRNA-splicing factor SRP20) (Splicing factor, arginine/serine-rich 3)	SRSF3
Q9UQ35	Q9UQ35_S1854	2.592111751	0.462603237	Q9UQ35	SRRM2_HUMAN	Serine/arginine repetitive matrix protein 2 (300 kDa nuclear matrix antigen) (Serine/arginine-rich splicing factor-related nuclear matrix protein of 300 kDa) (SR-related nuclear matrix protein of 300 kDa) (Ser/Arg-related nuclear matrix protein of 300 kDa) (Splicing coactivator subunit SRm300) (Tax-responsive enhancer element-binding protein 803) (TaxREB803)	SRRM2
P35606	P35606_S859	0.31913921	0.462632656	P35606	COPB2_HUMAN	Coatomer subunit beta' (Beta'-coat protein) (Beta'-COP) (p102)	COPB2
Q8IU81	Q8IU81_S66	-0.310734559	0.464052681	Q8IU81	I2BP1_HUMAN	Interferon regulatory factor 2-binding protein 1 (IRF-2-binding protein 1) (IRF-2BP1) (Probable E3 ubiquitin-protein ligase IRF2BP1) (EC 6.3.2.-)	IRF2BP1
Q9BYW2	Q9BYW2_S624	-0.119059472	0.464108809	Q9BYW2	SETD2_HUMAN	Histone-lysine N-methyltransferase SETD2 (EC 2.1.1.43) (HIF-1) (Huntingtin yeast partner B) (Huntingtin-interacting protein 1) (HIP-1) (Huntingtin-interacting protein B) (Lysine N-methyltransferase 3A) (SET domain-containing protein 2) (hSET2) (p231HBP)	SETD2
Q8NE01	Q8NE01_S700	0.102993412	0.464128332	Q8NE01	CNNM3_HUMAN	Metal transporter CNNM3 (Ancient conserved domain-containing protein 3) (Cyclin-M3)	CNNM3
Q9NR30	Q9NR30_S71	-0.538406598	0.464285589	Q9NR30	DDX21_HUMAN	Nucleolar RNA helicase 2 (EC 3.6.4.13) (DEAD box protein 21) (Gu-alpha) (Nucleolar RNA helicase Gu) (Nucleolar RNA helicase II) (RH II/Gu)	DDX21
Q16643	Q16643_S339	0.552441157	0.464326226	Q16643	DREB_HUMAN	Drebrin (Developmentally-regulated brain protein)	DBN1
P49736	P49736_S27	-0.150016836	0.464466071	P49736	MCM2_HUMAN	DNA replication licensing factor MCM2 (EC 3.6.4.12) (Minichromosome maintenance protein 2 homolog) (Nuclear protein BM28)	MCM2
Q86U86	Q86U86_S12	0.201953164	0.465539612	Q86U86	PB1_HUMAN	Protein polybromo-1 (hPB1) (BRG1-associated factor 180) (BAF180) (Polybromo-1D)	PBRM1
Q8WX93	Q8WX93_S1118,Q8WX93_S1121	0.470120486	0.465598779	Q8WX93	PALLD_HUMAN	Palladin (SIH002) (Sarcoma antigen NY-SAR-77)	PALLD
O60238	O60238_S120	-0.466745056	0.46591646	O60238	BNI3L_HUMAN	BCL2/adenovirus E1B 19 kDa protein-interacting protein 3-like (Adenovirus E1B19K-binding protein B5) (BCL2/adenovirus E1B 19 kDa protein-interacting protein 3A) (NIP3-like protein X) (NIP3L)	BNIP3L
Q7Z422	Q7Z422_S39	0.836210009	0.466361667	Q7Z422	SZRD1_HUMAN	SUZ domain-containing protein 1 (Putative MAPK-activating protein PM18/PM20/PM22)	SZRD1
Q9UQ35	Q9UQ35_S1404	-0.056609675	0.466745585	Q9UQ35	SRRM2_HUMAN	Serine/arginine repetitive matrix protein 2 (300 kDa nuclear matrix antigen) (Serine/arginine-rich splicing factor-related nuclear matrix protein of 300 kDa) (SR-related nuclear matrix protein of 300 kDa) (Ser/Arg-related nuclear matrix protein of 300 kDa) (Splicing coactivator subunit SRm300) (Tax-responsive enhancer element-binding protein 803) (TaxREB803)	SRRM2
P43243	P43243_S195	1.176928607	0.467144107	P43243	MATR3_HUMAN	Matrin-3	MATR3
Q9UQ35	Q9UQ35_T1844	0.501190578	0.467198277	Q9UQ35	SRRM2_HUMAN	Serine/arginine repetitive matrix protein 2 (300 kDa nuclear matrix antigen) (Serine/arginine-rich splicing factor-related nuclear matrix protein of 300 kDa) (SR-related nuclear matrix protein of 300 kDa) (Ser/Arg-related nuclear matrix protein of 300 kDa) (Splicing coactivator subunit SRm300) (Tax-responsive enhancer element-binding protein 803) (TaxREB803)	SRRM2
P48681	P48681_S842	0.521382529	0.46728233	P48681	NEST_HUMAN	Nestin	NES
P12270	P12270_S379	-0.503714897	0.467422398	P12270	TPR_HUMAN	Nucleoprotein TPR	TPR
P28290	P28290_S466	0.560632769	0.467677267	P28290	SSFA2_HUMAN	Sperm-specific antigen 2 (Cleavage signal-1 protein) (CS-1) (Ki-ras-induced actin-interacting protein)	SSFA2
P37837	P37837_S237	0.792361697	0.468061865	P37837	TALDO_HUMAN	Transaldolase (EC 2.2.1.2)	TALDO1
P61978	P61978_S116	-0.573078388	0.468180012	P61978	HNRPK_HUMAN	Heterogeneous nuclear ribonucleoprotein K (hnRNP K) (Transformation up-regulated nuclear protein) (TUNP)	HNRNPK
Q8NEY8	Q8NEY8_S205	-0.333821066	0.468225428	Q8NEY8	PPHLN_HUMAN	Periphilin-1 (Gastric cancer antigen Ga50)	PPHLN1
Q9NZ63	Q9NZ63_S261	-0.18335579	0.468465345	Q9NZ63	CI078_HUMAN	Uncharacterized protein C9orf78 (Hepatocellular carcinoma-associated antigen 59)	C9orf78
Q13428	Q13428_S1350	0.154933467	0.468580336	Q13428	TCOF_HUMAN	Treacle protein (Treacher Collins syndrome protein)	TCOF1
Q8TDM6	Q8TDM6_S1254	0.390892404	0.46870603	Q8TDM6	DLG5_HUMAN	Disks large homolog 5 (Discs large protein P-dlg) (Placenta and prostate DLG)	DLG5
O00567	O00567_S570	-0.157624312	0.46885614	O00567	NOP56_HUMAN	Nucleolar protein 56 (Nucleolar protein 5A)	NOP56
P25054	P25054_T1438	0.450173466	0.470378081	P25054	APC_HUMAN	Adenomatous polyposis coli protein (Protein APC) (Deleted in polyposis 2.5)	APC
O60583	O60583_T479	-0.506758816	0.470524716	O60583	CCNT2_HUMAN	Cyclin-T2 (CycT2)	CCNT2
P07355;A6NMY6	P07355_S26,A6NMY6_S26	-0.353918539	0.470700703	A6NMY6;P07355	AXA2L_HUMAN;ANXA2_HUMAN	Putative annexin A2-like protein (Annexin A2 pseudogene 2) (Lipocortin II pseudogene);Annexin A2 (Annexin II) (Annexin-2) (Calpactin I heavy chain) (Calpactin-1 heavy chain) (Chromobindin-8) (Lipocortin II) (Placental anticoagulant protein IV) (PAP-IV) (Protein I) (p36)	ANXA2P2;ANXA2
Q5VT52	Q5VT52_S765	0.940722784	0.47083838	Q5VT52	RPRD2_HUMAN	Regulation of nuclear pre-mRNA domain-containing protein 2	RPRD2
Q12983	Q12983_S66	-0.683854635	0.470890738	Q12983	BNIP3_HUMAN	BCL2/adenovirus E1B 19 kDa protein-interacting protein 3	BNIP3
Q9P1Y6	Q9P1Y6_S915	-1.7236363	0.470997662	Q9P1Y6	PHRF1_HUMAN	PHD and RING finger domain-containing protein 1	PHRF1
Q12888	Q12888_S523	-0.778846244	0.471039322	Q12888	TP53B_HUMAN	Tumor suppressor p53-binding protein 1 (53BP1) (p53-binding protein 1) (p53BP1)	TP53BP1
Q9NWH9	Q9NWH9_S553	-0.44877071	0.471125678	Q9NWH9	SLTM_HUMAN	SAFB-like transcription modulator (Modulator of estrogen-induced transcription)	SLTM
Q7KZI7	Q7KZI7_S486	-0.214965867	0.471179239	Q7KZI7	MARK2_HUMAN	Serine/threonine-protein kinase MARK2 (EC 2.7.11.1) (EC 2.7.11.26) (ELKL motif kinase 1) (EMK-1) (MAP/microtubule affinity-regulating kinase 2) (PAR1 homolog) (PAR1 homolog b) (Par-1b) (Par1b)	MARK2
P40818	P40818_S718	0.604968472	0.471855028	P40818	UBP8_HUMAN	Ubiquitin carboxyl-terminal hydrolase 8 (EC 3.4.19.12) (Deubiquitinating enzyme 8) (Ubiquitin isopeptidase Y) (hUBPy) (Ubiquitin thioesterase 8) (Ubiquitin-specific-processing protease 8)	USP8
O60245	O60245_S1011	-0.220253012	0.473004217	O60245	PCDH7_HUMAN	Protocadherin-7 (Brain-heart protocadherin) (BH-Pcdh)	PCDH7
P16401	P16401_S2	0.428352983	0.473470777	P16401	H15_HUMAN	Histone H1.5 (Histone H1a) (Histone H1b) (Histone H1s-3)	HIST1H1B
Q96IF1	Q96IF1_S79	-1.261544145	0.473609329	Q96IF1	AJUBA_HUMAN	LIM domain-containing protein ajuba	AJUBA
Q9UQ35	Q9UQ35_S778,Q9UQ35_S780	0.796433572	0.4736573	Q9UQ35	SRRM2_HUMAN	Serine/arginine repetitive matrix protein 2 (300 kDa nuclear matrix antigen) (Serine/arginine-rich splicing factor-related nuclear matrix protein of 300 kDa) (SR-related nuclear matrix protein of 300 kDa) (Ser/Arg-related nuclear matrix protein of 300 kDa) (Splicing coactivator subunit SRm300) (Tax-responsive enhancer element-binding protein 803) (TaxREB803)	SRRM2
Q6PJF5	Q6PJF5_S90	-0.647869233	0.473983424	Q6PJF5	RHDF2_HUMAN	Inactive rhomboid protein 2 (iRhom2) (Rhomboid 5 homolog 2) (Rhomboid family member 2) (Rhomboid veinlet-like protein 5) (Rhomboid veinlet-like protein 6)	RHBDF2
Q13247	Q13247_S314,Q13247_S316	0.094658005	0.474528909	Q13247	SRSF6_HUMAN	Serine/arginine-rich splicing factor 6 (Pre-mRNA-splicing factor SRP55) (Splicing factor, arginine/serine-rich 6)	SRSF6
P10809	P10809_S70	-0.40271845	0.474726821	P10809	CH60_HUMAN	60 kDa heat shock protein, mitochondrial (60 kDa chaperonin) (Chaperonin 60) (CPN60) (Heat shock protein 60) (HSP-60) (Hsp60) (HuCHA60) (Mitochondrial matrix protein P1) (P60 lymphocyte protein)	HSPD1
Q9Y5J1	Q9Y5J1_S124	0.713333702	0.475342659	Q9Y5J1	UTP18_HUMAN	U3 small nucleolar RNA-associated protein 18 homolog (WD repeat-containing protein 50)	UTP18
Q96PX6	Q96PX6_S255	-0.422403882	0.47545903	Q96PX6	CC85A_HUMAN	Coiled-coil domain-containing protein 85A	CCDC85A
Q6ZUT6	Q6ZUT6_S193	-0.132734604	0.475553928	Q6ZUT6	CO052_HUMAN	Uncharacterized protein C15orf52	C15orf52
Q02952	Q02952_S598	0.809148267	0.476179043	Q02952	AKA12_HUMAN	A-kinase anchor protein 12 (AKAP-12) (A-kinase anchor protein 250 kDa) (AKAP 250) (Gravin) (Myasthenia gravis autoantigen)	AKAP12
Q7L4I2	Q7L4I2_S32	-0.23725882	0.476194353	Q7L4I2	RSRC2_HUMAN	Arginine/serine-rich coiled-coil protein 2	RSRC2
Q5VWQ8	Q5VWQ8_S747	0.517352303	0.477055529	Q5VWQ8	DAB2P_HUMAN	Disabled homolog 2-interacting protein (DAB2 interaction protein) (DAB2-interacting protein) (ASK-interacting protein 1)	DAB2IP
O15266	O15266_T113	0.384639981	0.477447716	O15266	SHOX_HUMAN	Short stature homeobox protein (Pseudoautosomal homeobox-containing osteogenic protein) (Short stature homeobox-containing protein)	SHOX
Q13247	Q13247_S316	0.169556651	0.478642303	Q13247	SRSF6_HUMAN	Serine/arginine-rich splicing factor 6 (Pre-mRNA-splicing factor SRP55) (Splicing factor, arginine/serine-rich 6)	SRSF6
Q08999	Q08999_S1112	-0.195780973	0.478811081	Q08999	RBL2_HUMAN	Retinoblastoma-like protein 2 (130 kDa retinoblastoma-associated protein) (p130) (Retinoblastoma-related protein 2) (RBR-2) (pRb2)	RBL2
Q13435	Q13435_S362	-0.168333437	0.478866722	Q13435	SF3B2_HUMAN	Splicing factor 3B subunit 2 (Pre-mRNA-splicing factor SF3b 145 kDa subunit) (SF3b145) (SF3b150) (Spliceosome-associated protein 145) (SAP 145)	SF3B2
Q15149	Q15149_T4030	0.444343914	0.479172737	Q15149	PLEC_HUMAN	Plectin (PCN) (PLTN) (Hemidesmosomal protein 1) (HD1) (Plectin-1)	PLEC
P50750	P50750_S347	0.225382983	0.479239191	P50750	CDK9_HUMAN	Cyclin-dependent kinase 9 (EC 2.7.11.22) (EC 2.7.11.23) (C-2K) (Cell division cycle 2-like protein kinase 4) (Cell division protein kinase 9) (Serine/threonine-protein kinase PITALRE) (Tat-associated kinase complex catalytic subunit)	CDK9
Q92793	Q92793_S2063	1.046004076	0.47923991	Q92793	CBP_HUMAN	CREB-binding protein (EC 2.3.1.48)	CREBBP
P49023	P49023_S85	0.402913378	0.479278444	P49023	PAXI_HUMAN	Paxillin	PXN
Q6PKG0	Q6PKG0_T845	0.333625714	0.479965755	Q6PKG0	LARP1_HUMAN	La-related protein 1 (La ribonucleoprotein domain family member 1)	LARP1
P33527;O15438	P33527_S1145,O15438_S1141	-0.47752357	0.480646097	O15438;P33527	MRP3_HUMAN;MRP1_HUMAN	Canalicular multispecific organic anion transporter 2 (ATP-binding cassette sub-family C member 3) (Multi-specific organic anion transporter D) (MOAT-D) (Multidrug resistance-associated protein 3);Multidrug resistance-associated protein 1 (ATP-binding cassette sub-family C member 1) (Leukotriene C(4) transporter) (LTC4 transporter)	ABCC3;ABCC1
Q8WXF7	Q8WXF7_S10	0.19069021	0.480652304	Q8WXF7	ATLA1_HUMAN	Atlastin-1 (EC 3.6.5.-) (Brain-specific GTP-binding protein) (GTP-binding protein 3) (GBP-3) (hGBP3) (Guanine nucleotide-binding protein 3) (Spastic paraplegia 3 protein A)	ATL1
Q9UQ35	Q9UQ35_S952,Q9UQ35_S954	-0.226072584	0.481049219	Q9UQ35	SRRM2_HUMAN	Serine/arginine repetitive matrix protein 2 (300 kDa nuclear matrix antigen) (Serine/arginine-rich splicing factor-related nuclear matrix protein of 300 kDa) (SR-related nuclear matrix protein of 300 kDa) (Ser/Arg-related nuclear matrix protein of 300 kDa) (Splicing coactivator subunit SRm300) (Tax-responsive enhancer element-binding protein 803) (TaxREB803)	SRRM2
P78559	P78559_S1776	0.694664629	0.481422863	P78559	MAP1A_HUMAN	Microtubule-associated protein 1A (MAP-1A) (Proliferation-related protein p80) [Cleaved into: MAP1A heavy chain; MAP1 light chain LC2]	MAP1A
Q6KC79	Q6KC79_S2658	0.873383991	0.482572851	Q6KC79	NIPBL_HUMAN	Nipped-B-like protein (Delangin) (SCC2 homolog)	NIPBL
Q13263	Q13263_S50	-0.979109146	0.482735729	Q13263	TIF1B_HUMAN	Transcription intermediary factor 1-beta (TIF1-beta) (E3 SUMO-protein ligase TRIM28) (EC 6.3.2.-) (KRAB-associated protein 1) (KAP-1) (KRAB-interacting protein 1) (KRIP-1) (Nuclear corepressor KAP-1) (RING finger protein 96) (Tripartite motif-containing protein 28)	TRIM28
Q6P2E9	Q6P2E9_T727	1.496176056	0.483208357	Q6P2E9	EDC4_HUMAN	Enhancer of mRNA-decapping protein 4 (Autoantigen Ge-1) (Autoantigen RCD-8) (Human enhancer of decapping large subunit) (Hedls)	EDC4
Q9H0H5	Q9H0H5_S206	0.582386015	0.483679516	Q9H0H5	RGAP1_HUMAN	Rac GTPase-activating protein 1 (Male germ cell RacGap) (MgcRacGAP) (Protein CYK4 homolog) (CYK4) (HsCYK-4)	RACGAP1
Q9H1E3	Q9H1E3_T179,Q9H1E3_S181	0.302840599	0.483978494	Q9H1E3	NUCKS_HUMAN	Nuclear ubiquitous casein and cyclin-dependent kinase substrate 1 (P1)	NUCKS1
Q8IYB3	Q8IYB3_S465	-0.600850755	0.484188028	Q8IYB3	SRRM1_HUMAN	Serine/arginine repetitive matrix protein 1 (SR-related nuclear matrix protein of 160 kDa) (SRm160) (Ser/Arg-related nuclear matrix protein)	SRRM1
P33527	P33527_S919	0.895093751	0.484353788	P33527	MRP1_HUMAN	Multidrug resistance-associated protein 1 (ATP-binding cassette sub-family C member 1) (Leukotriene C(4) transporter) (LTC4 transporter)	ABCC1
A0JLT2	A0JLT2_S226	-0.47022871	0.485735779	A0JLT2	MED19_HUMAN	Mediator of RNA polymerase II transcription subunit 19 (Lung cancer metastasis-related protein 1) (Mediator complex subunit 19)	MED19
Q9BUT9	Q9BUT9_S82	0.37562982	0.485742039	Q9BUT9	F195A_HUMAN	Protein FAM195A	FAM195A
Q16643	Q16643_S142	0.224289485	0.4864363	Q16643	DREB_HUMAN	Drebrin (Developmentally-regulated brain protein)	DBN1
Q92508	Q92508_S1391	-0.239928998	0.487786309	Q92508	PIEZ1_HUMAN	Piezo-type mechanosensitive ion channel component 1 (Membrane protein induced by beta-amyloid treatment) (Mib) (Protein FAM38A)	PIEZO1
Q7L2J0	Q7L2J0_S69	-0.162752095	0.488384987	Q7L2J0	MEPCE_HUMAN	7SK snRNA methylphosphate capping enzyme (MePCE) (EC 2.1.1.-) (Bicoid-interacting protein 3 homolog) (Bin3 homolog)	MEPCE
O95819	O95819_S631	-0.175773294	0.488811656	O95819	M4K4_HUMAN	Mitogen-activated protein kinase kinase kinase kinase 4 (EC 2.7.11.1) (HPK/GCK-like kinase HGK) (MAPK/ERK kinase kinase kinase 4) (MEK kinase kinase 4) (MEKKK 4) (Nck-interacting kinase)	MAP4K4
Q9UQ35	Q9UQ35_S1014	-0.345198011	0.488987338	Q9UQ35	SRRM2_HUMAN	Serine/arginine repetitive matrix protein 2 (300 kDa nuclear matrix antigen) (Serine/arginine-rich splicing factor-related nuclear matrix protein of 300 kDa) (SR-related nuclear matrix protein of 300 kDa) (Ser/Arg-related nuclear matrix protein of 300 kDa) (Splicing coactivator subunit SRm300) (Tax-responsive enhancer element-binding protein 803) (TaxREB803)	SRRM2
Q96RL1	Q96RL1_S463	1.406444758	0.489187477	Q96RL1	UIMC1_HUMAN	BRCA1-A complex subunit RAP80 (Receptor-associated protein 80) (Retinoid X receptor-interacting protein 110) (Ubiquitin interaction motif-containing protein 1)	UIMC1
P50443	P50443_S16	-1.48411533	0.489293113	P50443	S26A2_HUMAN	Sulfate transporter (Diastrophic dysplasia protein) (Solute carrier family 26 member 2)	SLC26A2
Q9Y2D5	Q9Y2D5_S152	-0.11493819	0.489523129	Q9Y2D5	AKAP2_HUMAN	A-kinase anchor protein 2 (AKAP-2) (AKAP-KL) (Protein kinase A-anchoring protein 2) (PRKA2)	AKAP2
Q86X27	Q86X27_T361	-0.672949424	0.489565581	Q86X27	RGPS2_HUMAN	Ras-specific guanine nucleotide-releasing factor RalGPS2 (Ral GEF with PH domain and SH3-binding motif 2) (RalA exchange factor RalGPS2)	RALGPS2
P46100	P46100_S596	-0.475605755	0.48989914	P46100	ATRX_HUMAN	Transcriptional regulator ATRX (EC 3.6.4.12) (ATP-dependent helicase ATRX) (X-linked helicase II) (X-linked nuclear protein) (XNP) (Znf-HX)	ATRX
Q8TDM6	Q8TDM6_S1209	-0.332215065	0.489942216	Q8TDM6	DLG5_HUMAN	Disks large homolog 5 (Discs large protein P-dlg) (Placenta and prostate DLG)	DLG5
Q01167	Q01167_S373	-0.169904393	0.490366382	Q01167	FOXK2_HUMAN	Forkhead box protein K2 (Cellular transcription factor ILF-1) (FOXK1) (Interleukin enhancer-binding factor 1)	FOXK2
Q6ZQX7	Q6ZQX7_S106	0.356853877	0.490977614	Q6ZQX7	CQ097_HUMAN	Uncharacterized protein C17orf97	C17orf97
Q3B726	Q3B726_S316	0.196150136	0.491229308	Q3B726	RPA43_HUMAN	DNA-directed RNA polymerase I subunit RPA43 (Twist neighbor protein)	TWISTNB
Q86UP2	Q86UP2_S75	-0.226042223	0.491245305	Q86UP2	KTN1_HUMAN	Kinectin (CG-1 antigen) (Kinesin receptor)	KTN1
Q96MY1	Q96MY1_S130	0.246127411	0.491589901	Q96MY1	CT112_HUMAN	Uncharacterized protein C20orf112	C20orf112
Q14690	Q14690_S1360	0.190371571	0.491723717	Q14690	RRP5_HUMAN	Protein RRP5 homolog (NF-kappa-B-binding protein) (NFBP) (Programmed cell death protein 11)	PDCD11
Q13435	Q13435_S307	-0.707746484	0.491758151	Q13435	SF3B2_HUMAN	Splicing factor 3B subunit 2 (Pre-mRNA-splicing factor SF3b 145 kDa subunit) (SF3b145) (SF3b150) (Spliceosome-associated protein 145) (SAP 145)	SF3B2
Q9Y6Q9	Q9Y6Q9_S214	1.089359489	0.491759603	Q9Y6Q9	NCOA3_HUMAN	Nuclear receptor coactivator 3 (NCoA-3) (EC 2.3.1.48) (ACTR) (Amplified in breast cancer 1 protein) (AIB-1) (CBP-interacting protein) (pCIP) (Class E basic helix-loop-helix protein 42) (bHLHe42) (Receptor-associated coactivator 3) (RAC-3) (Steroid receptor coactivator protein 3) (SRC-3) (Thyroid hormone receptor activator molecule 1) (TRAM-1)	NCOA3
P21796	P21796_S104	0.265840806	0.491794805	P21796	VDAC1_HUMAN	Voltage-dependent anion-selective channel protein 1 (VDAC-1) (hVDAC1) (Outer mitochondrial membrane protein porin 1) (Plasmalemmal porin) (Porin 31HL) (Porin 31HM)	VDAC1
Q9UHB7	Q9UHB7_S549	-0.196313263	0.491972414	Q9UHB7	AFF4_HUMAN	AF4/FMR2 family member 4 (ALL1-fused gene from chromosome 5q31 protein) (Protein AF-5q31) (Major CDK9 elongation factor-associated protein)	AFF4
Q12888	Q12888_S294	1.011159448	0.492110206	Q12888	TP53B_HUMAN	Tumor suppressor p53-binding protein 1 (53BP1) (p53-binding protein 1) (p53BP1)	TP53BP1
Q6PK04	Q6PK04_S19	-0.109348996	0.49226872	Q6PK04	CC137_HUMAN	Coiled-coil domain-containing protein 137	CCDC137
Q92785	Q92785_S244	0.422162767	0.49372257	Q92785	REQU_HUMAN	Zinc finger protein ubi-d4 (Apoptosis response zinc finger protein) (BRG1-associated factor 45D) (BAF45D) (D4, zinc and double PHD fingers family 2) (Protein requiem)	DPF2
Q15061	Q15061_S77	-0.270936373	0.493884656	Q15061	WDR43_HUMAN	WD repeat-containing protein 43	WDR43
Q14671	Q14671_S209	0.246253124	0.494749948	Q14671	PUM1_HUMAN	Pumilio homolog 1 (HsPUM) (Pumilio-1)	PUM1
P18583	P18583_S281	-0.208676961	0.495032149	P18583	SON_HUMAN	Protein SON (Bax antagonist selected in saccharomyces 1) (BASS1) (Negative regulatory element-binding protein) (NRE-binding protein) (Protein DBP-5) (SON3)	SON
Q9Y2W1	Q9Y2W1_S243	-0.220779574	0.495325463	Q9Y2W1	TR150_HUMAN	Thyroid hormone receptor-associated protein 3 (Thyroid hormone receptor-associated protein complex 150 kDa component) (Trap150)	THRAP3
Q9H1B7	Q9H1B7_S334	-0.357243589	0.495363021	Q9H1B7	I2BPL_HUMAN	Interferon regulatory factor 2-binding protein-like (Enhanced at puberty protein 1)	IRF2BPL
P49006	P49006_T148	-0.248630724	0.49572527	P49006	MRP_HUMAN	MARCKS-related protein (MARCKS-like protein 1) (Macrophage myristoylated alanine-rich C kinase substrate) (Mac-MARCKS) (MacMARCKS)	MARCKSL1
P42166;P42167	P42166_T74,P42167_T74	-0.322224685	0.497075706	P42166;P42167	LAP2A_HUMAN;LAP2B_HUMAN	Lamina-associated polypeptide 2, isoform alpha (Thymopoietin isoform alpha) (TP alpha) (Thymopoietin-related peptide isoform alpha) (TPRP isoform alpha) [Cleaved into: Thymopoietin (TP) (Splenin); Thymopentin (TP5)];"Lamina-associated polypeptide 2, isoforms beta/gamma (Thymopoietin, isoforms beta/gamma) (TP beta/gamma) (Thymopoietin-related peptide isoforms beta/gamma) (TPRP isoforms beta/gamma)…	TMPO;TMPO
Q6WCQ1	Q6WCQ1_S269	0.338597012	0.497258386	Q6WCQ1	MPRIP_HUMAN	Myosin phosphatase Rho-interacting protein (M-RIP) (Rho-interacting protein 3) (RIP3) (p116Rip)	MPRIP
O95831	O95831_S268	-0.555104608	0.497447796	O95831	AIFM1_HUMAN	Apoptosis-inducing factor 1, mitochondrial (EC 1.-.-.-) (Programmed cell death protein 8)	AIFM1
Q96T37	Q96T37_S674	0.16891821	0.498224771	Q96T37	RBM15_HUMAN	Putative RNA-binding protein 15 (One-twenty two protein 1) (RNA-binding motif protein 15)	RBM15
O95793	O95793_T277	0.326530782	0.498300003	O95793	STAU1_HUMAN	Double-stranded RNA-binding protein Staufen homolog 1	STAU1
Q9Y2K6	Q9Y2K6_S373	-0.404890754	0.49866665	Q9Y2K6	UBP20_HUMAN	Ubiquitin carboxyl-terminal hydrolase 20 (EC 3.4.19.12) (Deubiquitinating enzyme 20) (Ubiquitin thioesterase 20) (Ubiquitin-specific-processing protease 20) (VHL-interacting deubiquitinating enzyme 2) (hVDU2)	USP20
Q9Y618	Q9Y618_S1603	-0.228127801	0.498905392	Q9Y618	NCOR2_HUMAN	Nuclear receptor corepressor 2 (N-CoR2) (CTG repeat protein 26) (SMAP270) (Silencing mediator of retinoic acid and thyroid hormone receptor) (SMRT) (T3 receptor-associating factor) (TRAC) (Thyroid-, retinoic-acid-receptor-associated corepressor)	NCOR2
Q6IBW4	Q6IBW4_S282	-1.023569749	0.499152597	Q6IBW4	CNDH2_HUMAN	Condensin-2 complex subunit H2 (Chromosome-associated protein H2) (hCAP-H2) (Kleisin-beta) (Non-SMC condensin II complex subunit H2)	NCAPH2
P27824	P27824_S564	-0.343003436	0.499187513	P27824	CALX_HUMAN	Calnexin (IP90) (Major histocompatibility complex class I antigen-binding protein p88) (p90)	CANX
Q8IZ73	Q8IZ73_S68	0.12140371	0.499277343	Q8IZ73	RUSD2_HUMAN	RNA pseudouridylate synthase domain-containing protein 2	RPUSD2
Q96IF1	Q96IF1_S227	0.761085737	0.499674245	Q96IF1	AJUBA_HUMAN	LIM domain-containing protein ajuba	AJUBA
Q13242	Q13242_S211	0.722847937	0.499920514	Q13242	SRSF9_HUMAN	Serine/arginine-rich splicing factor 9 (Pre-mRNA-splicing factor SRp30C) (Splicing factor, arginine/serine-rich 9)	SRSF9
Q86TM6	Q86TM6_S613	0.349198564	0.500280165	Q86TM6	SYVN1_HUMAN	E3 ubiquitin-protein ligase synoviolin (EC 6.3.2.-) (Synovial apoptosis inhibitor 1)	SYVN1
Q96T23	Q96T23_S604	-0.353289964	0.500351504	Q96T23	RSF1_HUMAN	Remodeling and spacing factor 1 (Rsf-1) (HBV pX-associated protein 8) (Hepatitis B virus X-associated protein) (p325 subunit of RSF chromatin-remodeling complex)	RSF1
Q8N3V7	Q8N3V7_T495	0.323110461	0.500363875	Q8N3V7	SYNPO_HUMAN	Synaptopodin	SYNPO
Q9Y2Y9	Q9Y2Y9_S162	0.262166809	0.500497585	Q9Y2Y9	KLF13_HUMAN	Krueppel-like factor 13 (Basic transcription element-binding protein 3) (BTE-binding protein 3) (Novel Sp1-like zinc finger transcription factor 1) (RANTES factor of late activated T-lymphocytes 1) (RFLAT-1) (Transcription factor BTEB3) (Transcription factor NSLP1)	KLF13
P0C7T5	P0C7T5_S615	0.319629098	0.500773098	P0C7T5	ATX1L_HUMAN	Ataxin-1-like (Brother of ataxin-1) (Brother of ATXN1)	ATXN1L
Q96KM6	Q96KM6_S409	-0.639954361	0.501121444	Q96KM6	Z512B_HUMAN	Zinc finger protein 512B	ZNF512B
Q9Y4J8	Q9Y4J8_S563	0.521089963	0.501352369	Q9Y4J8	DTNA_HUMAN	Dystrobrevin alpha (DTN-A) (Alpha-dystrobrevin) (Dystrophin-related protein 3)	DTNA
Q9ULD9	Q9ULD9_S895	-0.542079768	0.501559304	Q9ULD9	ZN608_HUMAN	Zinc finger protein 608 (Renal carcinoma antigen NY-REN-36)	ZNF608
Q9Y6I3	Q9Y6I3_S435	0.378664495	0.501602658	Q9Y6I3	EPN1_HUMAN	Epsin-1 (EH domain-binding mitotic phosphoprotein) (EPS-15-interacting protein 1)	EPN1
O95817	O95817_S377	0.31053616	0.501631625	O95817	BAG3_HUMAN	BAG family molecular chaperone regulator 3 (BAG-3) (Bcl-2-associated athanogene 3) (Bcl-2-binding protein Bis) (Docking protein CAIR-1)	BAG3
Q8IYB3	Q8IYB3_S10	-0.42557894	0.50261385	Q8IYB3	SRRM1_HUMAN	Serine/arginine repetitive matrix protein 1 (SR-related nuclear matrix protein of 160 kDa) (SRm160) (Ser/Arg-related nuclear matrix protein)	SRRM1
P48634	P48634_S380	0.114019639	0.502967541	P48634	PRC2A_HUMAN	Protein PRRC2A (HLA-B-associated transcript 2) (Large proline-rich protein BAT2) (Proline-rich and coiled-coil-containing protein 2A) (Protein G2)	PRRC2A
Q9NPR2	Q9NPR2_S788	-1.333363096	0.50366752	Q9NPR2	SEM4B_HUMAN	Semaphorin-4B	SEMA4B
Q8IYB3	Q8IYB3_S636,Q8IYB3_S638	-0.29463546	0.503699319	Q8IYB3	SRRM1_HUMAN	Serine/arginine repetitive matrix protein 1 (SR-related nuclear matrix protein of 160 kDa) (SRm160) (Ser/Arg-related nuclear matrix protein)	SRRM1
Q15287	Q15287_S27	-1.724449316	0.503728984	Q15287	RNPS1_HUMAN	RNA-binding protein with serine-rich domain 1 (SR-related protein LDC2)	RNPS1
Q16514	Q16514_S51	-0.363640833	0.504238138	Q16514	TAF12_HUMAN	Transcription initiation factor TFIID subunit 12 (Transcription initiation factor TFIID 20/15 kDa subunits) (TAFII-20/TAFII-15) (TAFII20/TAFII15)	TAF12
Q12888	Q12888_S366	-0.446716182	0.504303611	Q12888	TP53B_HUMAN	Tumor suppressor p53-binding protein 1 (53BP1) (p53-binding protein 1) (p53BP1)	TP53BP1
Q92610	Q92610_S348	0.229734469	0.504396142	Q92610	ZN592_HUMAN	Zinc finger protein 592	ZNF592
Q99569	Q99569_S337	-0.288173573	0.504574192	Q99569	PKP4_HUMAN	Plakophilin-4 (p0071)	PKP4
Q8IWT6	Q8IWT6_S217	0.368951584	0.504907474	Q8IWT6	LRC8A_HUMAN	Leucine-rich repeat-containing protein 8A	LRRC8A
Q14966	Q14966_S605	0.49994121	0.505403535	Q14966	ZN638_HUMAN	Zinc finger protein 638 (Cutaneous T-cell lymphoma-associated antigen se33-1) (CTCL-associated antigen se33-1) (Nuclear protein 220) (Zinc finger matrin-like protein)	ZNF638
O75909	O75909_S324,O75909_S329	0.191577731	0.505764607	O75909	CCNK_HUMAN	Cyclin-K	CCNK
Q8TB72	Q8TB72_S182	-0.09094995	0.507416523	Q8TB72	PUM2_HUMAN	Pumilio homolog 2 (Pumilio-2)	PUM2
P35222	P35222_S675	-0.835891325	0.507482506	P35222	CTNB1_HUMAN	Catenin beta-1 (Beta-catenin)	CTNNB1
Q9H2Y7	Q9H2Y7_S641	0.371905673	0.507642978	Q9H2Y7	ZN106_HUMAN	Zinc finger protein 106 (Zfp-106) (Zinc finger protein 474)	ZNF106
Q9P2E2	Q9P2E2_S941	-0.332570672	0.508107618	Q9P2E2	KIF17_HUMAN	Kinesin-like protein KIF17 (KIF3-related motor protein)	KIF17
P05783	P05783_S51	0.60570102	0.509388953	P05783	K1C18_HUMAN	Keratin, type I cytoskeletal 18 (Cell proliferation-inducing gene 46 protein) (Cytokeratin-18) (CK-18) (Keratin-18) (K18)	KRT18
Q9UQ35	Q9UQ35_T1003,Q9UQ35_S1014	-0.144302664	0.509618716	Q9UQ35	SRRM2_HUMAN	Serine/arginine repetitive matrix protein 2 (300 kDa nuclear matrix antigen) (Serine/arginine-rich splicing factor-related nuclear matrix protein of 300 kDa) (SR-related nuclear matrix protein of 300 kDa) (Ser/Arg-related nuclear matrix protein of 300 kDa) (Splicing coactivator subunit SRm300) (Tax-responsive enhancer element-binding protein 803) (TaxREB803)	SRRM2
P04083	P04083_S37	0.318537149	0.50980352	P04083	ANXA1_HUMAN	Annexin A1 (Annexin I) (Annexin-1) (Calpactin II) (Calpactin-2) (Chromobindin-9) (Lipocortin I) (Phospholipase A2 inhibitory protein) (p35)	ANXA1
Q8WX93	Q8WX93_S1121	-0.058697986	0.510011328	Q8WX93	PALLD_HUMAN	Palladin (SIH002) (Sarcoma antigen NY-SAR-77)	PALLD
P04049;P10398	P04049_S621,P10398_S582	-1.501780238	0.510023742	P04049;P10398	RAF1_HUMAN;ARAF_HUMAN	RAF proto-oncogene serine/threonine-protein kinase (EC 2.7.11.1) (Proto-oncogene c-RAF) (cRaf) (Raf-1);Serine/threonine-protein kinase A-Raf (EC 2.7.11.1) (Proto-oncogene A-Raf) (Proto-oncogene A-Raf-1) (Proto-oncogene Pks)	RAF1;ARAF
Q86WB0	Q86WB0_S321	-0.252198982	0.510109626	Q86WB0	NIPA_HUMAN	Nuclear-interacting partner of ALK (Nuclear-interacting partner of anaplastic lymphoma kinase) (hNIPA) (Zinc finger C3HC-type protein 1)	ZC3HC1
P48634	P48634_T807	0.363919464	0.510118633	P48634	PRC2A_HUMAN	Protein PRRC2A (HLA-B-associated transcript 2) (Large proline-rich protein BAT2) (Proline-rich and coiled-coil-containing protein 2A) (Protein G2)	PRRC2A
Q1ED39	Q1ED39_T131	-0.473801052	0.510197998	Q1ED39	CP088_HUMAN	Protein C16orf88 (Testis-specific gene 118 protein)	C16orf88
Q03252	Q03252_T14	0.891785045	0.510528098	Q03252	LMNB2_HUMAN	Lamin-B2	LMNB2
Q96LT9	Q96LT9_S108	-0.289294996	0.510531695	Q96LT9	RBM40_HUMAN	RNA-binding protein 40 (RNA-binding motif protein 40) (RNA-binding region-containing protein 3) (U11/U12 small nuclear ribonucleoprotein 65 kDa protein) (U11/U12 snRNP 65 kDa protein) (U11/U12-65K)	RNPC3
Q13459	Q13459_T1346	-0.215075253	0.510851946	Q13459	MYO9B_HUMAN	Unconventional myosin-IXb (Unconventional myosin-9b)	MYO9B
P51610	P51610_S1507	-0.394748161	0.510959363	P51610	HCFC1_HUMAN	Host cell factor 1 (HCF) (HCF-1) (C1 factor) (CFF) (VCAF) (VP16 accessory protein) [Cleaved into: HCF N-terminal chain 1; HCF N-terminal chain 2; HCF N-terminal chain 3; HCF N-terminal chain 4; HCF N-terminal chain 5; HCF N-terminal chain 6; HCF C-terminal chain 1; HCF C-terminal chain 2; HCF C-terminal chain 3; HCF C-terminal chain 4; HCF C-terminal chain 5; HCF C-terminal chain 6]	HCFC1
P50914	P50914_S139	-0.217056362	0.511246308	P50914	RL14_HUMAN	60S ribosomal protein L14 (CAG-ISL 7)	RPL14
Q96J84	Q96J84_T558	-0.332501809	0.511506119	Q96J84	KIRR1_HUMAN	Kin of IRRE-like protein 1 (Kin of irregular chiasm-like protein 1) (Nephrin-like protein 1)	KIRREL
Q5SSJ5	Q5SSJ5_S155	0.385356215	0.511526672	Q5SSJ5	HP1B3_HUMAN	Heterochromatin protein 1-binding protein 3 (Protein HP1-BP74)	HP1BP3
Q8WUA4	Q8WUA4_S167	-0.265690486	0.511900618	Q8WUA4	TF3C2_HUMAN	General transcription factor 3C polypeptide 2 (TF3C-beta) (Transcription factor IIIC 110 kDa subunit) (TFIIIC 110 kDa subunit) (TFIIIC110) (Transcription factor IIIC subunit beta)	GTF3C2
Q9UDY2	Q9UDY2_S986	-0.536135507	0.511955984	Q9UDY2	ZO2_HUMAN	Tight junction protein ZO-2 (Tight junction protein 2) (Zona occludens protein 2) (Zonula occludens protein 2)	TJP2
Q6FI81	Q6FI81_S182	-0.261825404	0.512344387	Q6FI81	CPIN1_HUMAN	Anamorsin (Cytokine-induced apoptosis inhibitor 1) (Fe-S cluster assembly protein DRE2 homolog)	CIAPIN1
P15923	P15923_S379	0.571403942	0.512472404	P15923	TFE2_HUMAN	Transcription factor E2-alpha (Class B basic helix-loop-helix protein 21) (bHLHb21) (Immunoglobulin enhancer-binding factor E12/E47) (Immunoglobulin transcription factor 1) (Kappa-E2-binding factor) (Transcription factor 3) (TCF-3) (Transcription factor ITF-1)	TCF3
Q9UHB7	Q9UHB7_S487	-0.243361145	0.513119598	Q9UHB7	AFF4_HUMAN	AF4/FMR2 family member 4 (ALL1-fused gene from chromosome 5q31 protein) (Protein AF-5q31) (Major CDK9 elongation factor-associated protein)	AFF4
Q12888	Q12888_S525	-0.521406585	0.513700616	Q12888	TP53B_HUMAN	Tumor suppressor p53-binding protein 1 (53BP1) (p53-binding protein 1) (p53BP1)	TP53BP1
Q13247	Q13247_S303	0.45341713	0.513793867	Q13247	SRSF6_HUMAN	Serine/arginine-rich splicing factor 6 (Pre-mRNA-splicing factor SRP55) (Splicing factor, arginine/serine-rich 6)	SRSF6
Q13105	Q13105_S156	-0.449863134	0.5141145	Q13105	ZBT17_HUMAN	Zinc finger and BTB domain-containing protein 17 (Myc-interacting zinc finger protein 1) (Miz-1) (Zinc finger protein 151) (Zinc finger protein 60)	ZBTB17
Q9UQ35	Q9UQ35_T1492	-0.223792316	0.514116242	Q9UQ35	SRRM2_HUMAN	Serine/arginine repetitive matrix protein 2 (300 kDa nuclear matrix antigen) (Serine/arginine-rich splicing factor-related nuclear matrix protein of 300 kDa) (SR-related nuclear matrix protein of 300 kDa) (Ser/Arg-related nuclear matrix protein of 300 kDa) (Splicing coactivator subunit SRm300) (Tax-responsive enhancer element-binding protein 803) (TaxREB803)	SRRM2
Q9HCD5	Q9HCD5_S126	0.590539373	0.514238479	Q9HCD5	NCOA5_HUMAN	Nuclear receptor coactivator 5 (NCoA-5) (Coactivator independent of AF-2) (CIA)	NCOA5
Q86U70	Q86U70_S302	-0.267421184	0.51455875	Q86U70	LDB1_HUMAN	LIM domain-binding protein 1 (LDB-1) (Carboxyl-terminal LIM domain-binding protein 2) (CLIM-2) (LIM domain-binding factor CLIM2) (hLdb1) (Nuclear LIM interactor)	LDB1
Q13427	Q13427_S397	-0.221395012	0.514891167	Q13427	PPIG_HUMAN	Peptidyl-prolyl cis-trans isomerase G (PPIase G) (Peptidyl-prolyl isomerase G) (EC 5.2.1.8) (CASP10) (Clk-associating RS-cyclophilin) (CARS-Cyp) (CARS-cyclophilin) (SR-cyclophilin) (SR-cyp) (SRcyp) (Cyclophilin G) (Rotamase G)	PPIG
Q9Y4F1	Q9Y4F1_S433	-0.222021712	0.515015657	Q9Y4F1	FARP1_HUMAN	FERM, RhoGEF and pleckstrin domain-containing protein 1 (Chondrocyte-derived ezrin-like protein) (Pleckstrin homology domain-containing family C member 2) (PH domain-containing family C member 2)	FARP1
[truncated: 3,780 more rows]
