# Supplementary material for: Oncogenic PKA signaling increases c-MYC protein expression through multiple targetable mechanisms
Source: eLife. 2023 Jan 24;12:e69521. doi: 10.7554/eLife.69521 (PMC9925115; doi:10.7554/eLife.69521)
Supplement: Figure 2—source data 4. [file elife-69521-fig2-data4.zip]

Archive with 6 entries (5 files):
- 2D/
- 2D/639VPRKACA-MIBsFinalComparisons.txt
- 2D/639V_PRKAR1_MIBsFinalComparisons.txt
- 2D/Colo741PRKACAMIBsFinalComparisons.txt
- 2D/ML1-PRKAR1-G325D-MIBsFinalComparisons.txt
- 2D/ML1PRKACAMIBsFinalComparisons.txt
