# Supplementary material for: Oncogenic PKA signaling increases c-MYC protein expression through multiple targetable mechanisms
Source: eLife. 2023 Jan 24;12:e69521. doi: 10.7554/eLife.69521 (PMC9925115; doi:10.7554/eLife.69521)
Supplement: Figure 2—source data 4. [file elife-69521-fig2-data4.zip › 2D/Colo741PRKACAMIBsFinalComparisons.txt]

Protein	Label	log2FC	SE	Tvalue	DF	pvalue	adj.pvalue	issue	MissingPercentage	ImputationPercentage	Gene names
sp|O14965|AURKA_HUMAN	DOX-DMSO	-0.259249092	0.562970671	-0.460501951	2	0.69037728	0.903071478	NA	0.083333333	0.083333333	AURKA AIK AIRK1 ARK1 AURA AYK1 BTAK IAK1 STK15 STK6
sp|O14976|GAK_HUMAN	DOX-DMSO	-0.374254629	0.760178269	-0.49232482	2	0.671226531	0.903071478	NA	0.166666667	0.166666667	GAK
sp|O43293|DAPK3_HUMAN	DOX-DMSO	-0.213715516	0.118444062	-1.804358217	0	NA	NA	NA	0.333333333	0	DAPK3 ZIPK
sp|O43318|M3K7_HUMAN	DOX-DMSO	-1.842334107	1.514886645	-1.216153112	2	0.347982475	0.811659007	NA	0	0	MAP3K7 TAK1
sp|O43353|RIPK2_HUMAN	DOX-DMSO	0.066550937	0.162047163	0.410688692	2	0.721120565	0.903071478	NA	0.027777778	0.027777778	RIPK2 CARDIAK RICK RIP2 UNQ277/PRO314/PRO34092
sp|O94804|STK10_HUMAN	DOX-DMSO	-0.590004974	0.415635732	-1.419524183	2	0.291569296	0.811659007	NA	0.121212121	0.03030303	STK10 LOK
sp|O95747|OXSR1_HUMAN	DOX-DMSO	0.253034724	0.112619025	2.246820404	2	0.15369055	0.811659007	NA	0.033333333	0.033333333	OXSR1 KIAA1101 OSR1
sp|O95819|M4K4_HUMAN	DOX-DMSO	0.26776049	0.259168249	1.03315314	2	0.41009903	0.811659007	NA	0	0	MAP4K4 HGK KIAA0687 NIK
sp|O96013|PAK4_HUMAN	DOX-DMSO	-0.729314102	0.288447742	-2.528409817	2	0.127244535	0.811659007	NA	0.035714286	0.035714286	PAK4 KIAA1142
sp|P00533|EGFR_HUMAN	DOX-DMSO	0.203866261	0.100043225	2.037781783	2	0.178457685	0.811659007	NA	0.072222222	0.072222222	EGFR ERBB ERBB1 HER1
sp|P06213|INSR_HUMAN	DOX-DMSO	0.097119163	0.294787597	0.329454713	2	0.773115535	0.903071478	NA	0.055555556	0.055555556	INSR
sp|P06493|CDK1_HUMAN	DOX-DMSO	0.353645195	0.246180375	1.436528784	2	0.287379916	0.811659007	NA	0.02	0.02	CDK1 CDC2 CDC28A CDKN1 P34CDC2
sp|P07947|YES_HUMAN	DOX-DMSO	-0.727417756	0.108999251	-6.67360322	2	0.021724259	0.447043887	NA	0.083333333	0.083333333	YES1 YES
sp|P07948|LYN_HUMAN	DOX-DMSO	-0.572603808	0.075011097	-7.63358794	2	0.016731516	0.447043887	NA	0	0	LYN JTK8
sp|P08069|IGF1R_HUMAN	DOX-DMSO	0.420843269	0.33133068	1.270160883	2	0.331800414	0.811659007	NA	0	0	IGF1R
sp|P08581|MET_HUMAN	DOX-DMSO	-0.368841077	0.410817014	-0.897823274	2	0.464030197	0.817453196	NA	0	0	MET
sp|P09619|PGFRB_HUMAN	DOX-DMSO	0.469564574	0.408129173	1.150529306	2	0.368918249	0.811659007	NA	0.256410256	0.102564103	PDGFRB PDGFR PDGFR1
sp|P11802|CDK4_HUMAN	DOX-DMSO	-0.095327294	0.222398977	-0.428631891	2	0.70994158	0.903071478	NA	0.051282051	0.051282051	CDK4
sp|P12931|SRC_HUMAN	DOX-DMSO	-0.346400551	0.076668271	-4.518173501	2	0.045657491	0.587840202	NA	0	0	SRC SRC1
sp|P15735|PHKG2_HUMAN	DOX-DMSO	1.135348508	0.514810516	2.20537163	2	0.158209975	0.811659007	NA	0.166666667	0.166666667	PHKG2
sp|P16234|PGFRA_HUMAN	DOX-DMSO	-1.941654336	0.889524722	-2.182799744	2	0.160748046	0.811659007	NA	0.433333333	0.033333333	PDGFRA PDGFR2 RHEPDGFRA
sp|P16591|FER_HUMAN	DOX-DMSO	-0.519700523	0.364438901	-1.426029225	2	0.289957736	0.811659007	NA	0.033333333	0.033333333	FER TYK3
sp|P17252|KPCA_HUMAN	DOX-DMSO	-0.046755452	0.279400754	-0.167341895	2	0.882491211	0.923763487	NA	0.212121212	0.121212121	PRKCA PKCA PRKACA
sp|P17612|KAPCA_HUMAN	DOX-DMSO	1.40020258	0.197724102	7.081597859	2	0.019363281	0.447043887	NA	0.041666667	0.041666667	PRKACA PKACA
sp|P19525|E2AK2_HUMAN	DOX-DMSO	-0.038798757	0.238187035	-0.162891979	2	0.885574512	0.923763487	NA	0.041666667	0.041666667	EIF2AK2 PKR PRKR
sp|P19784|CSK22_HUMAN	DOX-DMSO	0.296453133	0.038101213	7.780674397	2	0.016119976	0.447043887	NA	0.028985507	0.028985507	CSNK2A2 CK2A2
sp|P22612|KAPCG_HUMAN	DOX-DMSO	-0.887324786	2.786406745	-0.318447688	2	0.780323898	0.903071478	NA	0	0	PRKACG
sp|P22694|KAPCB_HUMAN	DOX-DMSO	-0.054558716	0.289009263	-0.188778434	2	0.867687103	0.923763487	NA	0.111111111	0.111111111	PRKACB
sp|P24941|CDK2_HUMAN	DOX-DMSO	-0.198444435	0.040444282	-4.906612835	2	0.03911617	0.575566494	NA	0.01754386	0.01754386	CDK2 CDKN2
sp|P27361|MK03_HUMAN	DOX-DMSO	-0.036150726	0.102190724	-0.353757415	2	0.757332655	0.903071478	NA	0.045454545	0.045454545	MAPK3 ERK1 PRKM3
sp|P28482|MK01_HUMAN	DOX-DMSO	0.066038773	0.312184869	0.211537393	2	0.852066257	0.923763487	NA	0.026315789	0.026315789	MAPK1 ERK2 PRKM1 PRKM2
sp|P29317|EPHA2_HUMAN	DOX-DMSO	-0.139565704	0.268652183	-0.519503331	2	0.655184697	0.903071478	NA	0.055555556	0.055555556	EPHA2 ECK
sp|P29323|EPHB2_HUMAN	DOX-DMSO	0.117262207	0.12633237	0.928203962	2	0.451291367	0.817453196	NA	0.043209877	0.043209877	EPHB2 DRT EPHT3 EPTH3 ERK HEK5 TYRO5
sp|P30530|UFO_HUMAN	DOX-DMSO	0.298130781	0.622925388	0.478597899	2	0.679439282	0.903071478	NA	0.125	0.125	AXL UFO
sp|P34947|GRK5_HUMAN	DOX-DMSO	0.811739746	1.055206768	0.769270792	2	0.522162333	0.840355005	NA	0.083333333	0.083333333	GRK5 GPRK5
sp|P36507|MP2K2_HUMAN	DOX-DMSO	0.078180742	0.218187046	0.358319817	2	0.754390644	0.903071478	NA	0.068627451	0.009803922	MAP2K2 MEK2 MKK2 PRKMK2
sp|P37173|TGFR2_HUMAN	DOX-DMSO	0.468014772	0.074388173	6.291521282	2	0.024344477	0.447043887	NA	0.175438596	0.070175439	TGFBR2
sp|P41240|CSK_HUMAN	DOX-DMSO	-0.25500915	0.196167053	-1.299959118	2	0.323258567	0.811659007	NA	0	0	CSK
sp|P42345|MTOR_HUMAN	DOX-DMSO	-0.265220249	0.261797124	-1.013075486	2	0.417649781	0.811659007	NA	0.055555556	0.055555556	MTOR FRAP FRAP1 FRAP2 RAFT1 RAPT1
sp|P45983|MK08_HUMAN	DOX-DMSO	-1.026401421	0.654326028	-1.568639146	2	0.257280189	0.811659007	NA	0.083333333	0.083333333	MAPK8 JNK1 PRKM8 SAPK1 SAPK1C
sp|P45984|MK09_HUMAN	DOX-DMSO	-0.765875435	0.747237126	-1.024942965	2	0.413168242	0.811659007	NA	0.027777778	0.027777778	MAPK9 JNK2 PRKM9 SAPK1A
sp|P45985|MP2K4_HUMAN	DOX-DMSO	-0.495376342	0.569636525	-0.869635848	2	0.476186328	0.817453196	NA	0.041666667	0.041666667	MAP2K4 JNKK1 MEK4 MKK4 PRKMK4 SEK1 SERK1 SKK1
sp|P46734|MP2K3_HUMAN	DOX-DMSO	-0.646682523	0.106447812	-6.075113335	2	0.026041391	0.447043887	NA	0.015151515	0.015151515	MAP2K3 MEK3 MKK3 PRKMK3 SKK2
sp|P48729|KC1A_HUMAN	DOX-DMSO	-0.029364734	0.116207131	-0.252693044	2	0.824104866	0.922639143	NA	0.018518519	0.018518519	CSNK1A1
sp|P48730|KC1D_HUMAN	DOX-DMSO	0.65961802	1.519479348	0.434107921	2	0.706553167	0.903071478	NA	0.166666667	0.166666667	CSNK1D HCKID
sp|P49674|KC1E_HUMAN	DOX-DMSO	0.263214779	0.096639899	2.723665719	2	0.112504258	0.811659007	NA	0	0	CSNK1E
sp|P49840|GSK3A_HUMAN	DOX-DMSO	-0.492435673	0.903793734	-0.544854046	2	0.640488856	0.903071478	NA	0.055555556	0.055555556	GSK3A
sp|P49841|GSK3B_HUMAN	DOX-DMSO	-0.147247921	0.646827677	-0.227646291	2	0.841075575	0.923763487	NA	0	0	GSK3B
sp|P50613|CDK7_HUMAN	DOX-DMSO	-0.141133512	0.118794235	-1.188050175	2	0.356772748	0.811659007	NA	0.035714286	0.035714286	CDK7 CAK CAK1 CDKN7 MO15 STK1
sp|P50750|CDK9_HUMAN	DOX-DMSO	0.045845464	0.132006998	0.347295707	2	0.76151088	0.903071478	NA	0.013888889	0.013888889	CDK9 CDC2L4 TAK
sp|P51812|KS6A3_HUMAN	DOX-DMSO	-0.361682095	0.248304603	-1.456606481	2	0.282529713	0.811659007	NA	0.055555556	0.055555556	RPS6KA3 ISPK1 MAPKAPK1B RSK2
sp|P53350|PLK1_HUMAN	DOX-DMSO	0.023032309	0.784642906	0.029353875	1	0.981318108	0.981318108	NA	0.166666667	0	PLK1 PLK
sp|P54756|EPHA5_HUMAN	DOX-DMSO	2.03440829	1.457316364	1.395996326	0	NA	NA	NA	0.333333333	0	EPHA5 BSK EHK1 HEK7 TYRO4
sp|P54760|EPHB4_HUMAN	DOX-DMSO	-0.973315003	0.421160315	-2.31103209	1	0.259983088	0.811659007	NA	0.166666667	0	EPHB4 HTK MYK1 TYRO11
sp|P68400|CSK21_HUMAN	DOX-DMSO	-0.736778434	0.369186109	-1.995682978	2	0.184092162	0.811659007	NA	0	0	CSNK2A1 CK2A1
sp|P78362|SRPK2_HUMAN	DOX-DMSO	-0.127536566	0.387735076	-0.328927078	2	0.773460237	0.903071478	NA	0	0	SRPK2
sp|P78527|PRKDC_HUMAN	DOX-DMSO	0.03409488	0.259771926	0.131249285	2	0.90758986	0.934817556	NA	0.074404762	0.074404762	PRKDC HYRC HYRC1
sp|Q00526|CDK3_HUMAN	DOX-DMSO	-0.269664697	0.180970159	-1.490105872	2	0.274663519	0.811659007	NA	0	0	CDK3 CDKN3
sp|Q00534|CDK6_HUMAN	DOX-DMSO	-0.098157022	0.217346093	-0.451616223	2	0.695793874	0.903071478	NA	0.333333333	0.098039216	CDK6 CDKN6
sp|Q00535|CDK5_HUMAN	DOX-DMSO	-0.196947998	0.205474548	-0.958503136	2	0.438956279	0.817453196	NA	0	0	CDK5 CDKN5
sp|Q00536|CDK16_HUMAN	DOX-DMSO	-0.033150622	0.193580114	-0.17125014	2	0.879786025	0.923763487	NA	0	0	CDK16 PCTAIRE1 PCTK1
sp|Q02750|MP2K1_HUMAN	DOX-DMSO	-0.158385051	0.114963295	-1.37770104	2	0.302200397	0.811659007	NA	0.055555556	0.055555556	MAP2K1 MEK1 PRKMK1
sp|Q04771|ACVR1_HUMAN	DOX-DMSO	1.005892486	0.627386934	1.603304806	2	0.25005375	0.811659007	NA	0.083333333	0.083333333	ACVR1 ACVRLK2
sp|Q05397|FAK1_HUMAN	DOX-DMSO	0.044951362	0.167943101	0.267658283	2	0.814038328	0.921384041	NA	0	0	PTK2 FAK FAK1
sp|Q13043|STK4_HUMAN	DOX-DMSO	-0.085251463	0.216294533	-0.394145249	2	0.731529021	0.903071478	NA	0.020833333	0.020833333	STK4 KRS2 MST1
sp|Q13131|AAPK1_HUMAN	DOX-DMSO	-0.056271693	1.100953382	-0.051111786	1	0.967489517	0.976974709	NA	0.166666667	0	PRKAA1 AMPK1
sp|Q13177|PAK2_HUMAN	DOX-DMSO	1.699595059	1.041288672	1.632203542	2	0.244227772	0.811659007	NA	0	0	PAK2
sp|Q13188|STK3_HUMAN	DOX-DMSO	0.092624754	0.233194709	0.397199211	2	0.729600377	0.903071478	NA	0.038461538	0.038461538	STK3 KRS1 MST2
sp|Q13418|ILK_HUMAN	DOX-DMSO	-0.250765586	0.118335511	-2.119106807	2	0.16821714	0.811659007	NA	0.086956522	0.043478261	ILK ILK1 ILK2
sp|Q13554|KCC2B_HUMAN	DOX-DMSO	0.392869611	0.290703678	1.351443551	2	0.309119802	0.811659007	NA	0.027777778	0.027777778	CAMK2B CAM2 CAMK2 CAMKB
sp|Q13555|KCC2G_HUMAN	DOX-DMSO	0.042453055	0.266072397	0.159554524	2	0.887889177	0.923763487	NA	0.026315789	0.026315789	CAMK2G CAMK CAMK-II CAMKG
sp|Q13557|KCC2D_HUMAN	DOX-DMSO	-0.273817322	0.20058629	-1.365084926	2	0.305500979	0.811659007	NA	0.028985507	0.028985507	CAMK2D CAMKD
sp|Q13873|BMPR2_HUMAN	DOX-DMSO	-0.193113527	0.232658888	-0.830028582	2	0.493823603	0.833833297	NA	0.020833333	0.020833333	BMPR2 PPH1
sp|Q14012|KCC1A_HUMAN	DOX-DMSO	0.396475258	1.082403541	0.366291538	2	0.74926646	0.903071478	NA	0.047619048	0.047619048	CAMK1
sp|Q15139|KPCD1_HUMAN	DOX-DMSO	-0.346907559	0.449356442	-0.77200976	2	0.520851068	0.840355005	NA	0	0	PRKD1 PKD PKD1 PRKCM
sp|Q15418|KS6A1_HUMAN	DOX-DMSO	-0.086772708	0.311427061	-0.278629313	2	0.806695372	0.921384041	NA	0	0	RPS6KA1 MAPKAPK1A RSK1
sp|Q15746|MYLK_HUMAN	DOX-DMSO	-0.196978373	0.382509772	-0.514962982	2	0.657844132	0.903071478	NA	0	0	MYLK MLCK MLCK1 MYLK1
sp|Q16513|PKN2_HUMAN	DOX-DMSO	-0.209325391	0.403374094	-0.51893613	1	0.695261894	0.903071478	NA	0.166666667	0	PKN2 PRK2 PRKCL2
sp|Q16539|MK14_HUMAN	DOX-DMSO	-0.221002037	0.200064395	-1.104654512	2	0.384425112	0.811659007	NA	0.011904762	0.011904762	MAPK14 CSBP CSBP1 CSBP2 CSPB1 MXI2 SAPK2A
sp|Q16566|KCC4_HUMAN	DOX-DMSO	-0.338581647	0.299051537	-1.132184942	2	0.375030978	0.811659007	NA	0	0	CAMK4 CAMK CAMK-GR CAMKIV
sp|Q16832|DDR2_HUMAN	DOX-DMSO	1.115794401	0.487411345	2.289225336	2	0.149248573	0.811659007	NA	0	0	DDR2 NTRKR3 TKT TYRO10
sp|Q2M2I8|AAK1_HUMAN	DOX-DMSO	-0.024728976	0.302617784	-0.081716861	2	0.942313675	0.960973352	NA	0	0	AAK1 KIAA1048
sp|Q6PHR2|ULK3_HUMAN	DOX-DMSO	-0.433132894	0.410375982	-1.055453809	2	0.401889907	0.811659007	NA	0.066666667	0.066666667	ULK3
sp|Q7KZI7|MARK2_HUMAN	DOX-DMSO	0.389820866	0.256135111	1.521934517	2	0.267443837	0.811659007	NA	0	0	MARK2 EMK1
sp|Q7L7X3|TAOK1_HUMAN	DOX-DMSO	-0.437633512	0.718779822	-0.608856145	2	0.604564312	0.903071478	NA	0	0	TAOK1 KIAA1361 MAP3K16 MARKK
sp|Q7RTN6|STRAA_HUMAN	DOX-DMSO	-0.359436101	0.173412959	-2.072717656	1	0.286170831	0.811659007	NA	0.166666667	0	STRADA LYK5 STRAD
sp|Q8TD08|MK15_HUMAN	DOX-DMSO	1.316530223	0.908764675	1.448703123	2	0.284426626	0.811659007	NA	0	0	MAPK15 ERK7 ERK8
sp|Q8TD19|NEK9_HUMAN	DOX-DMSO	-0.301600711	0.115500025	-2.611260994	2	0.120677084	0.811659007	NA	0.026315789	0.026315789	NEK9 KIAA1995 NEK8 NERCC
sp|Q8TDX7|NEK7_HUMAN	DOX-DMSO	2.007596636	1.791201873	1.120809812	1	0.463774739	0.817453196	NA	0.166666667	0	NEK7
sp|Q8WZ42|TITIN_HUMAN	DOX-DMSO	-0.97959331	1.048328057	-0.934433933	2	0.448725146	0.817453196	NA	0.111111111	0.111111111	TTN
sp|Q96GD4|AURKB_HUMAN	DOX-DMSO	-0.443805653	0.287270732	-1.544903823	2	0.262382684	0.811659007	NA	0	0	AURKB AIK2 AIM1 AIRK2 ARK2 STK1 STK12 STK5
sp|Q96KB5|TOPK_HUMAN	DOX-DMSO	-0.291857958	0.496187599	-0.588200831	2	0.615971495	0.903071478	NA	0	0	PBK TOPK
sp|Q96RR4|KKCC2_HUMAN	DOX-DMSO	0.357900879	0.279998738	1.278223186	2	0.329462728	0.811659007	NA	0	0	CAMKK2 CAMKKB KIAA0787
sp|Q96S53|TESK2_HUMAN	DOX-DMSO	1.184988363	0.648400537	1.827556109	2	0.209136262	0.811659007	NA	0.25	0.25	TESK2
sp|Q96SB4|SRPK1_HUMAN	DOX-DMSO	-0.155503158	0.254578831	-0.610825173	2	0.60348627	0.903071478	NA	0	0	SRPK1
sp|Q9BVS4|RIOK2_HUMAN	DOX-DMSO	-0.975018246	0.929787198	-1.048646667	2	0.404376035	0.811659007	NA	0	0	RIOK2
sp|Q9H2G2|SLK_HUMAN	DOX-DMSO	-0.055987221	0.112677045	-0.496882227	2	0.668516154	0.903071478	NA	0.023809524	0.023809524	SLK KIAA0204 STK2
sp|Q9NSY1|BMP2K_HUMAN	DOX-DMSO	-0.418305988	0.775282151	-0.539553229	2	0.643540169	0.903071478	NA	0.1	0.1	BMP2K BIKE HRIHFB2017
sp|Q9NWZ3|IRAK4_HUMAN	DOX-DMSO	0.209511988	0.191792827	1.092386988	2	0.388697709	0.811659007	NA	0.055555556	0.055555556	IRAK4
sp|Q9NYV4|CDK12_HUMAN	DOX-DMSO	0.357331513	0.171989714	2.077633037	1	0.285581117	0.811659007	NA	0.166666667	0	CDK12 CRK7 CRKRS KIAA0904
sp|Q9P289|STK26_HUMAN	DOX-DMSO	2.373139867	1.837055369	1.291817279	2	0.325565853	0.811659007	NA	0.083333333	0.083333333	MST4 MASK
sp|Q9UEW8|STK39_HUMAN	DOX-DMSO	-0.376314093	0.20204356	-1.862539411	2	0.203566714	0.811659007	NA	0	0	STK39 SPAK
sp|Q9Y2U5|M3K2_HUMAN	DOX-DMSO	-0.110466753	0.143161364	-0.771624061	2	0.521035526	0.840355005	NA	0	0	MAP3K2 MAPKKK2 MEKK2
sp|Q9Y6E0|STK24_HUMAN	DOX-DMSO	0.449210834	0.213722784	2.101838773	2	0.170323468	0.811659007	NA	0.083333333	0.083333333	STK24 MST3 STK3
sp|Q9Y6M4|KC1G3_HUMAN	DOX-DMSO	-0.464852405	0.428417402	-1.085045572	1	0.474047715	0.817453196	NA	0.166666667	0	CSNK1G3
