# Supplementary material for: Oncogenic PKA signaling increases c-MYC protein expression through multiple targetable mechanisms
Source: eLife. 2023 Jan 24;12:e69521. doi: 10.7554/eLife.69521 (PMC9925115; doi:10.7554/eLife.69521)
Supplement: Figure 2—source data 4. [file elife-69521-fig2-data4.zip › 2D/ML1-PRKAR1-G325D-MIBsFinalComparisons.txt]

Protein	Label	log2FC	SE	Tvalue	DF	pvalue	adj.pvalue	issue	MissingPercentage	ImputationPercentage	Gene names
sp|Q13315|ATM_HUMAN	DMSO-DOX	-0.430237116	0.049488299	-8.693713999	2	0.012973972	0.454089016	NA	0	0	ATM
sp|P29317|EPHA2_HUMAN	DMSO-DOX	1.388515323	0.261007578	5.319827618	2	0.033566023	0.587405401	NA	0.03030303	0.03030303	EPHA2 ECK
sp|P06213|INSR_HUMAN	DMSO-DOX	0.790413039	0.100668546	7.851638584	1	0.080646946	0.697544155	NA	0.166666667	0	INSR
sp|Q12866|MERTK_HUMAN	DMSO-DOX	1.195540504	0.38316162	3.120199004	2	0.089187734	0.697544155	NA	0	0	MERTK MER
sp|P00533|EGFR_HUMAN	DMSO-DOX	-0.854690837	0.29210299	-2.925991396	2	0.099649165	0.697544155	NA	0	0	EGFR ERBB ERBB1 HER1
sp|Q13557|KCC2D_HUMAN	DMSO-DOX	0.451456725	0.191175885	2.361473183	2	0.142079371	0.828796329	NA	0	0	CAMK2D CAMKD
sp|Q13555|KCC2G_HUMAN	DMSO-DOX	0.780978616	0.389465715	2.005256393	2	0.182789991	0.883056635	NA	0.104166667	0.104166667	CAMK2G CAMK CAMK-II CAMKG
sp|P29323|EPHB2_HUMAN	DMSO-DOX	2.551631328	1.450331343	1.759343711	2	0.220589545	0.883056635	NA	0	0	EPHB2 DRT EPHT3 EPTH3 ERK HEK5 TYRO5
sp|P21127|CD11B_HUMAN	DMSO-DOX	0.868513214	0.525841013	1.651665034	2	0.24040279	0.883056635	NA	0	0	CDK11B CDC2L1 CDK11 PITSLREA PK58
sp|P48729|KC1A_HUMAN	DMSO-DOX	0.19540764	0.153565997	1.272466848	2	0.331129762	0.883056635	NA	0.041666667	0.041666667	CSNK1A1
sp|P78527|PRKDC_HUMAN	DMSO-DOX	0.055071809	0.04343626	1.267876414	2	0.332466424	0.883056635	NA	0.03030303	0.03030303	PRKDC HYRC HYRC1
sp|P12931|SRC_HUMAN	DMSO-DOX	0.253156473	0.20987026	1.206252249	2	0.351049884	0.883056635	NA	0.041666667	0.041666667	SRC SRC1
sp|P50750|CDK9_HUMAN	DMSO-DOX	-0.262544076	0.218055633	-1.204023363	2	0.35174482	0.883056635	NA	0	0	CDK9 CDC2L4 TAK
sp|Q9Y6M4|KC1G3_HUMAN	DMSO-DOX	1.208285608	1.007491804	1.199300683	2	0.353222654	0.883056635	NA	0	0	CSNK1G3
sp|P05771|KPCB_HUMAN	DMSO-DOX	0.228230499	0.238243325	0.957972272	2	0.439169257	0.908296861	NA	0	0	PRKCB PKCB PRKCB1
sp|P07947|YES_HUMAN	DMSO-DOX	-0.608081475	0.654166974	-0.929550864	2	0.450735237	0.908296861	NA	0	0	YES1 YES
sp|Q00535|CDK5_HUMAN	DMSO-DOX	-0.222303837	0.249880904	-0.889639158	2	0.467526064	0.908296861	NA	0.033333333	0.033333333	CDK5 CDKN5
sp|Q9H2G2|SLK_HUMAN	DMSO-DOX	0.886847423	0.894194066	0.991784062	1	0.502625987	0.908296861	NA	0.166666667	0	SLK KIAA0204 STK2
sp|Q15131|CDK10_HUMAN	DMSO-DOX	0.258096168	0.283580318	0.910134278	1	0.52992886	0.908296861	NA	0.166666667	0	CDK10
sp|Q8TD19|NEK9_HUMAN	DMSO-DOX	0.304866138	0.414959163	0.734689495	2	0.538993817	0.908296861	NA	0.25	0.25	NEK9 KIAA1995 NEK8 NERCC
sp|P30530|UFO_HUMAN	DMSO-DOX	0.384994412	0.562929082	0.683912813	2	0.56463719	0.908296861	NA	0	0	AXL UFO
sp|P54764|EPHA4_HUMAN	DMSO-DOX	-0.203554649	0.356735441	-0.570603941	2	0.625830574	0.908296861	NA	0	0	EPHA4 HEK8 SEK TYRO1
sp|Q13873|BMPR2_HUMAN	DMSO-DOX	-0.086463379	0.158421721	-0.545779822	2	0.639957128	0.908296861	NA	0	0	BMPR2 PPH1
sp|Q04771|ACVR1_HUMAN	DMSO-DOX	-0.2833625	0.549896944	-0.515301099	2	0.657645801	0.908296861	NA	0.027777778	0.027777778	ACVR1 ACVRLK2
sp|P19525|E2AK2_HUMAN	DMSO-DOX	0.545188069	1.005561989	0.542172511	1	0.683718533	0.908296861	NA	0.166666667	0	EIF2AK2 PKR PRKR
sp|P07948|LYN_HUMAN	DMSO-DOX	-0.272403796	0.607712923	-0.448244205	2	0.697857184	0.908296861	NA	0	0	LYN JTK8
sp|Q16513|PKN2_HUMAN	DMSO-DOX	0.524081164	1.239148293	0.422936598	2	0.713477275	0.908296861	NA	0	0	PKN2 PRK2 PRKCL2
sp|P08581|MET_HUMAN	DMSO-DOX	0.152635404	0.379783645	0.401900941	2	0.726637489	0.908296861	NA	0	0	MET
sp|Q16539|MK14_HUMAN	DMSO-DOX	0.10298906	0.300518897	0.342704105	2	0.764487955	0.922657876	NA	0	0	MAPK14 CSBP CSBP1 CSBP2 CSPB1 MXI2 SAPK2A
sp|P19784|CSK22_HUMAN	DMSO-DOX	0.07882206	0.314459436	0.250658912	2	0.825477493	0.957794349	NA	0	0	CSNK2A2 CK2A2
sp|P06493|CDK1_HUMAN	DMSO-DOX	0.0645396	0.297415971	0.217001122	2	0.848332138	0.957794349	NA	0	0	CDK1 CDC2 CDC28A CDKN1 P34CDC2
sp|P17252|KPCA_HUMAN	DMSO-DOX	0.038165511	0.312260785	0.122223196	2	0.913896117	0.973916957	NA	0	0	PRKCA PKCA PRKACA
sp|P54760|EPHB4_HUMAN	DMSO-DOX	-0.058613928	1.313786992	-0.044614483	2	0.968468483	0.973916957	NA	0	0	EPHB4 HTK MYK1 TYRO11
sp|P24941|CDK2_HUMAN	DMSO-DOX	-0.035583629	0.802335425	-0.044350066	2	0.968655177	0.973916957	NA	0	0	CDK2 CDKN2
sp|P50613|CDK7_HUMAN	DMSO-DOX	0.003287697	0.089098577	0.036899547	2	0.973916957	0.973916957	NA	0	0	CDK7 CAK CAK1 CDKN7 MO15 STK1
sp|P08069|IGF1R_HUMAN	DMSO-DOX	1.297391995	0.098219495	13.20910883	0	NA	NA	NA	0.333333333	0	IGF1R
