# Supplementary material for: Oncogenic PKA signaling increases c-MYC protein expression through multiple targetable mechanisms
Source: eLife. 2023 Jan 24;12:e69521. doi: 10.7554/eLife.69521 (PMC9925115; doi:10.7554/eLife.69521)
Supplement: Figure 2—source data 4. [file elife-69521-fig2-data4.zip › 2D/ML1PRKACAMIBsFinalComparisons.txt]

Protein	Label	log2FC	SE	Tvalue	DF	pvalue	adj.pvalue	issue	MissingPercentage	ImputationPercentage	Gene names
sp|Q13555|KCC2G_HUMAN	DMSO-DOX	-1.594258836	0.063256157	-25.20321976	2	0.001570594	0.037694249	NA	0.083333333	0.083333333	CAMK2G CAMK CAMK-II CAMKG
sp|P17252|KPCA_HUMAN	DMSO-DOX	-0.642077456	0.08863716	-7.24388573	2	0.018529085	0.191479282	NA	0.041666667	0.041666667	PRKCA PKCA PRKACA
sp|Q13873|BMPR2_HUMAN	DMSO-DOX	-4.311506804	0.764256194	-5.641441758	2	0.030013583	0.191479282	NA	0.083333333	0.083333333	BMPR2 PPH1
sp|P50613|CDK7_HUMAN	DMSO-DOX	-1.234403079	0.232219057	-5.31568379	2	0.033615766	0.191479282	NA	0	0	CDK7 CAK CAK1 CDKN7 MO15 STK1
sp|P78527|PRKDC_HUMAN	DMSO-DOX	1.226240487	0.264022935	4.644446841	2	0.043365502	0.191479282	NA	0.032051282	0.032051282	PRKDC HYRC HYRC1
sp|P12931|SRC_HUMAN	DMSO-DOX	-1.601447811	0.363568919	-4.404798452	2	0.047869821	0.191479282	NA	0	0	SRC SRC1
sp|Q13177|PAK2_HUMAN	DMSO-DOX	-5.533916992	1.413345347	-3.915474025	2	0.059468539	0.196969414	NA	0	0	PAK2
sp|Q00535|CDK5_HUMAN	DMSO-DOX	-0.386713918	0.111769204	-3.459932639	2	0.074339319	0.196969414	NA	0	0	CDK5 CDKN5
sp|P48729|KC1A_HUMAN	DMSO-DOX	-1.792428718	0.53356566	-3.359340476	2	0.078340529	0.196969414	NA	0.083333333	0.083333333	CSNK1A1
sp|Q13557|KCC2D_HUMAN	DMSO-DOX	-3.659234574	1.118345649	-3.272006804	2	0.082070589	0.196969414	NA	0.071428571	0.071428571	CAMK2D CAMKD
sp|Q14004|CDK13_HUMAN	DMSO-DOX	1.874307279	1.179062707	1.589658691	2	0.252866975	0.511741045	NA	0	0	CDK13 CDC2L CDC2L5 CHED KIAA1791
sp|P50750|CDK9_HUMAN	DMSO-DOX	-0.862474246	0.566625331	-1.522124408	2	0.267401489	0.511741045	NA	0.095238095	0.095238095	CDK9 CDC2L4 TAK
sp|P07948|LYN_HUMAN	DMSO-DOX	-2.430287544	1.130545366	-2.149659462	1	0.277193066	0.511741045	NA	0.166666667	0	LYN JTK8
sp|P28482|MK01_HUMAN	DMSO-DOX	-0.622237354	0.569213683	-1.093152489	2	0.388429518	0.665879174	NA	0.055555556	0.055555556	MAPK1 ERK2 PRKM1 PRKM2
sp|P17612|KAPCA_HUMAN	DMSO-DOX	1.177761417	1.318496515	0.893260925	2	0.465975635	0.707962491	NA	0	0	PRKACA PKACA
sp|Q00534|CDK6_HUMAN	DMSO-DOX	1.003860941	1.141638994	0.879315569	2	0.471974994	0.707962491	NA	0	0	CDK6 CDKN6
sp|P29317|EPHA2_HUMAN	DMSO-DOX	-0.578082908	0.930544705	-0.621230667	2	0.597816489	0.84397622	NA	0	0	EPHA2 ECK
sp|P24941|CDK2_HUMAN	DMSO-DOX	-0.508523052	1.317948181	-0.385844496	2	0.736787425	0.935305938	NA	0.166666667	0.166666667	CDK2 CDKN2
sp|Q16539|MK14_HUMAN	DMSO-DOX	-0.450353557	1.245352896	-0.361627261	2	0.752262107	0.935305938	NA	0	0	MAPK14 CSBP CSBP1 CSBP2 CSPB1 MXI2 SAPK2A
sp|Q8TD19|NEK9_HUMAN	DMSO-DOX	-0.065368211	0.443845125	-0.147277073	2	0.896419547	0.935305938	NA	0	0	NEK9 KIAA1995 NEK8 NERCC
sp|P00533|EGFR_HUMAN	DMSO-DOX	-0.050499677	0.382719014	-0.131949746	2	0.907100924	0.935305938	NA	0.133333333	0.133333333	EGFR ERBB ERBB1 HER1
sp|P30530|UFO_HUMAN	DMSO-DOX	-0.29434853	2.024254018	-0.145410866	1	0.908072866	0.935305938	NA	0.166666667	0	AXL UFO
sp|P19784|CSK22_HUMAN	DMSO-DOX	0.037632239	0.375548257	0.100206134	2	0.929320768	0.935305938	NA	0.033333333	0.033333333	CSNK2A2 CK2A2
sp|P06493|CDK1_HUMAN	DMSO-DOX	-0.050024082	0.545618357	-0.091683283	2	0.935305938	0.935305938	NA	0.020833333	0.020833333	CDK1 CDC2 CDC28A CDKN1 P34CDC2
sp|P07947|YES_HUMAN	DMSO-DOX	-3.325585362	2.895179891	-1.148662773	0	NA	NA	NA	0.333333333	0	YES1 YES
