# Supplementary material for: Oncogenic PKA signaling increases c-MYC protein expression through multiple targetable mechanisms
Source: eLife. 2023 Jan 24;12:e69521. doi: 10.7554/eLife.69521 (PMC9925115; doi:10.7554/eLife.69521)
Supplement: Figure 2—source data 5. [file elife-69521-fig2-data5.zip]

Archive with 8 entries (7 files):
- 2E/
- 2E/639VML1Colo741PRKACA.cys
- 2E/639VML1PRKAR1.cys
- 2E/639VPRKACAphosmibsunion.txt
- 2E/639VPRKAR1_phosmibsunion.txt
- 2E/Colo741PRKACAphosmibsunion.txt
- 2E/ML1PRKACAphosmibsunion.txt
- 2E/ML1PRKAR1_phosmibsunion.txt
