# Supplementary material for: Oncogenic PKA signaling increases c-MYC protein expression through multiple targetable mechanisms
Source: eLife. 2023 Jan 24;12:e69521. doi: 10.7554/eLife.69521 (PMC9925115; doi:10.7554/eLife.69521)
Supplement: Figure 2—source data 5. [file elife-69521-fig2-data5.zip › 2E/Colo741PRKACAphosmibsunion.txt]

Genes	norm	original_z_score	z_score
GAK	-0.157704412708347	-0.952999792584615	0.952999792584615
DAPK3	-0.0900560135421635	-0.750694842462094	0.750694842462094
RIPK2	0.028043411147161	-0.39751430137376	0.39751430137376
STK10	-0.248617867916	-1.22487972245655	1.22487972245655
OXSR1	0.106624446168811	-0.16251491385569	0.16251491385569
MAP4K4	0.112829628680289	-0.143958094271507	0.143958094271507
EGFR	0.0859057082285323	-0.224475038518994	0.224475038518994
INSR	0.0409243316630861	-0.358993449223144	0.358993449223144
YES1	-0.306521232109072	-1.39804179797335	1.39804179797335
LYN	-0.241285318224356	-1.20295147111693	1.20295147111693
IGF1R	0.177336057959368	0.0489506828575395	0.0489506828575395
MET	-0.155423235743062	-0.94617785152066	0.94617785152066
PDGFRB	0.197866371270227	0.110347316947135	0.110347316947135
PHKG2	0.478416179251688	0.9493415224293	0.9493415224293
PDGFRA	-0.818179477324503	-2.92817402658385	2.92817402658385
FER	-0.218992791038894	-1.13628487359285	1.13628487359285
PRKACG	-0.373903282456634	-1.59955022245549	1.59955022245549
PRKACB	-0.022990097110867	-0.550131827730225	0.550131827730225
EPHA2	-0.0588105682015412	-0.65725422392414	0.65725422392414
EPHB2	0.0494122612116566	-0.333609993219275	0.333609993219275
AXL	0.125627142818548	-0.105686671867664	0.105686671867664
GRK5	0.342053056917441	0.541542742230352	0.541542742230352
TGFBR2	0.197213311574273	0.10839431863756	0.10839431863756
CSK	-0.107456435057226	-0.802731423520989	0.802731423520989
MAP2K4	-0.208743002841307	-1.10563251646929	1.10563251646929
MAP2K3	-0.272500804521692	-1.29630249606756	1.29630249606756
CSNK1E	0.110914144867804	-0.149686416920995	0.149686416920995
EPHA5	0.857264385588782	2.0823005936226	2.0823005936226
EPHB4	-0.410138069202981	-1.70791164439265	1.70791164439265
SRPK2	-0.0537416979814279	-0.642095586769424	0.642095586769424
ACVR1	0.423865655786904	0.786206236676415	0.786206236676415
PTK2	0.0189417246851216	-0.424733219314603	0.424733219314603
STK4	-0.0359234886175379	-0.588809596249839	0.588809596249839
ILK	-0.105668270752623	-0.797383854400175	0.797383854400175
CAMK2G	0.0178889814251306	-0.427881485575584	0.427881485575584
BMPR2	-0.081374692526709	-0.724733042379956	0.724733042379956
MYLK	-0.0830032716314398	-0.729603366269569	0.729603366269569
PKN2	-0.0882060909728925	-0.745162583048423	0.745162583048423
DDR2	0.470176417545304	0.924700221207426	0.924700221207426
ULK3	-0.182514692885567	-1.02719582021637	1.02719582021637
TAOK1	-0.184411175289568	-1.03286731847618	1.03286731847618
STRADA	-0.15146014189816	-0.934326078049211	0.934326078049211
NEK9	-0.12708931116701	-0.861444239657175	0.861444239657175
NEK7	0.84596641939099	2.04851362281024	2.04851362281024
TTN	-0.412783638934165	-1.71582331501767	1.71582331501767
PBK	-0.122983883949896	-0.849166813160362	0.849166813160362
CAMKK2	0.150813225961452	-0.0303667920654836	0.0303667920654836
TESK2	0.499333553608874	1.01189567638096	1.01189567638096
SRPK1	-0.0655263350308042	-0.677337964118656	0.677337964118656
RIOK2	-0.410855786276334	-1.71005800289509	1.71005800289509
SLK	-0.0235920443537852	-0.55193197242627	0.55193197242627
BMP2K	-0.176266891731418	-1.00851154806145	1.00851154806145
IRAK4	0.0882847197139097	-0.217360519833816	0.217360519833816
CDK12	0.150573304999389	-0.0310842842583774	0.0310842842583774
MST4	1	2.50915653862778	2.50915653862778
MAP3K2	-0.0465487746997594	-0.620584893188068	0.620584893188068
STK24	0.189289658079812	0.0846983502962074	0.0846983502962074
CSNK1G3	-0.195880744942203	-1.06716747553981	1.06716747553981
EEF2K	1	2.50915653862778	2.50915653862778
NUAK1	1	2.50915653862778	2.50915653862778
PRKCB	1	2.50915653862778	2.50915653862778
PRKCD	1	2.50915653862778	2.50915653862778
AKT1	0.899656668	2.20907622592859	2.20907622592859
MAPKAPK2	0.840959581666667	2.03354049604633	2.03354049604633
CDC7	0.799313336333333	1.90899591422625	1.90899591422625
VRK1	0.767009998666667	1.81239163096166	1.81239163096166
MKNK1	0.718300653333333	1.66672459671369	1.66672459671369
VRK2	0.718300653333333	1.66672459671369	1.66672459671369
STK38	0.698970004333333	1.60891560152707	1.60891560152707
PKMYT1	0.607969580333333	1.33677558838022	1.33677558838022
TTK	0.589850359666667	1.28258941282529	1.28258941282529
ATM	0.573748799666667	1.23443712344601	1.23443712344601
PRKCZ	0.573748799666667	1.23443712344601	1.23443712344601
PLK3	0.552525773	1.17096890536296	1.17096890536296
PRKG1	0.546090721333333	1.15172465387279	1.15172465387279
PDK2	0.528342217333333	1.09864711972969	1.09864711972969
ROCK2	0.528342217333333	1.09864711972969	1.09864711972969
PDK1	0.517613989666667	1.06656397231217	1.06656397231217
PDPK1	0.507626248333333	1.03669527568103	1.03669527568103
RPS6KB2	0.477266092	0.945902145489755	0.945902145489755
ROCK1	0.473405467666667	0.934356810746828	0.934356810746828
WEE1	0.458916903333333	0.891028242429911	0.891028242429911
BUB1	0.455510514666667	0.880841315646693	0.880841315646693
LATS1	0.436601306666667	0.824292654799614	0.824292654799614
PLK2	0.433676665333333	0.815546410596363	0.815546410596363
RPS6KB1	0.417270657666667	0.766483659612986	0.766483659612986
PNCK	0.409715996	0.743891174491304	0.743891174491304
PRKCE	0.395695547666667	0.701962523765919	0.701962523765919
ATR	0.391308399	0.688842599227722	0.688842599227722
MAPK13	0.389163695666667	0.682428787426919	0.682428787426919
RPS6KA5	0.38496732	0.669879376348396	0.669879376348396
CDK14	0.37889238	0.651712051639378	0.651712051639378
PRKCH	0.348585830333333	0.561079234096436	0.561079234096436
PRKCG	0.337742755333333	0.528652631632999	0.528652631632999
MAP3K8	0.327655553666667	0.498486495328168	0.498486495328168
NEK2	0.326270233666667	0.494343646466139	0.494343646466139
PDK3	0.316927325666667	0.466403346913801	0.466403346913801
ERBB2	0.311847337	0.45121145964817	0.45121145964817
LIMK1	0.306939584666667	0.436534651279511	0.436534651279511
MOS	0.30573821	0.432941897496507	0.432941897496507
LIMK2	0.304546723	0.429378713133274	0.429378713133274
STK11	0.301029995666667	0.418861814632591	0.418861814632591
LATS2	0.299876485	0.415412199848469	0.415412199848469
MAP3K10	0.299876485	0.415412199848469	0.415412199848469
PDK4	0.299876485	0.415412199848469	0.415412199848469
AKT3	0.284623988	0.369799063649211	0.369799063649211
PAK7	0.275604577333333	0.342826194408475	0.342826194408475
PIM1	0.265293339	0.311990068462583	0.311990068462583
JAK2	0.264391374666667	0.309292711958714	0.309292711958714
STK38L	0.264391374666667	0.309292711958714	0.309292711958714
RAF1	0.260838685333333	0.298668267814584	0.298668267814584
MELK	0.259094509666667	0.293452248284204	0.293452248284204
PKN3	0.255667963333333	0.283205039279971	0.283205039279971
RET	0.253984632333333	0.278170977895043	0.278170977895043
BRSK1	0.253150250666667	0.275675729765914	0.275675729765914
MAPKAPK5	0.251495777333333	0.270727968262246	0.270727968262246
SGK3	0.245849636666667	0.253842983251018	0.253842983251018
NEK6	0.241947383666667	0.242173156495899	0.242173156495899
GTF2F1	0.238899590333333	0.233058621844913	0.233058621844913
PKN1	0.229415379666667	0.204695751628903	0.204695751628903
IRAK1	0.228009885	0.200492569706755	0.200492569706755
IKBKE	0.220514502	0.178077359551683	0.178077359551683
PRKD2	0.215297187	0.162474792989012	0.162474792989012
PAK1	0.212757388	0.154879433507497	0.154879433507497
PRKG2	0.201849439666667	0.122258825027273	0.122258825027273
LMTK2	0.196126764666667	0.105144961362911	0.105144961362911
MKNK2	0.190621735333333	0.0886819748261966	0.0886819748261966
BRSK2	0.188477032	0.0822681630253931	0.0822681630253931
CHEK2	0.174292915	0.0398500553157366	0.0398500553157366
MAPK7	0.169546102	0.025654541762683	0.025654541762683
MAP3K1	0.161817415666667	0.00254162966942617	0.00254162966942617
MAP2K7	0.161375385333333	0.00121972219430479	0.00121972219430479
MAPK12	0.159620638666667	-0.00402791028854904	0.00402791028854904
CDK19	0.155748540333333	-0.0156075584376544	0.0156075584376544
TAF1	0.12558357	-0.105816977935386	0.105816977935386
AKT2	0.109300714	-0.154511439467876	0.154511439467876
BRAF	0.108686000333333	-0.156349762609406	0.156349762609406
PRKCQ	0.106857367666667	-0.161818353810116	0.161818353810116
MAPK11	0.100923552333333	-0.179563640170809	0.179563640170809
UHMK1	0.100343332	-0.181298809768934	0.181298809768934
NLK	-0.129425564	-0.868430887067568	0.868430887067568
CHEK1	-0.140072134333333	-0.900269835317766	0.900269835317766
DYRK2	-0.147497599333333	-0.922475953200485	0.922475953200485
PRKCI	-0.152806918666667	-0.938353662002967	0.938353662002967
CLK1	-0.168151887333333	-0.984243338019031	0.984243338019031
ULK1	-0.168615135333333	-0.985628697682962	0.985628697682962
DYRK3	-0.178205716333333	-1.01430967217409	1.01430967217409
TRPM7	-0.179700719	-1.01878053096219	1.01878053096219
DAPK1	-0.181211322333333	-1.02329804410029	1.02329804410029
CSNK2B	-0.202434349	-1.08676626218335	1.08676626218335
HIPK2	-0.21212934	-1.11575947850285	1.11575947850285
STK25	-0.215939160666667	-1.1271528830689	1.1271528830689
CAMK2A	-0.232267981	-1.17598480257936	1.17598480257936
ARAF	-0.264391374666667	-1.27205095689495	1.27205095689495
PRKAA2	-0.290965067333333	-1.35152053246162	1.35152053246162
DYRK1A	-0.301029995666667	-1.38162005956883	1.38162005956883
SGK1	-0.409715996	-1.70664941942754	1.70664941942754
PRKD3	-0.433676665333333	-1.7783046555326	1.7783046555326
MAPK6	-0.718300653333333	-2.62948284164993	2.62948284164993
CHUK	-1	-3.47191478356401	3.47191478356401
AAK1	-0.0991830730632651	-0.777989639440893	0.777989639440893
AURKA	0.190131977276424	0.0872173358917013	0.0872173358917013
AURKB	0.121898966412262	-0.116835916361519	0.116835916361519
CAMK1	-0.123820290386864	-0.851668116437285	0.851668116437285
CAMK2B	0.214076287710043	0.158823650123789	0.158823650123789
CAMK2D	0.442309063657056	0.841361905624241	0.841361905624241
CAMK4	0.0444385535791565	-0.348484043262131	0.348484043262131
CDK1	0.574509977249478	1.23671345215184	1.23671345215184
CDK16	0.174934614788611	0.0417690814172955	0.0417690814172955
CDK2	0.458189477628459	0.888852849918687	0.888852849918687
CDK3	0.103612902750301	-0.171521041843683	0.171521041843683
CDK4	-0.0806699852315284	-0.722625590083084	0.722625590083084
CDK5	0.317655090600161	0.46857975390031	0.46857975390031
CDK6	0.152021195106478	-0.0267543172597798	0.0267543172597798
CDK7	0.470264392343125	0.924963312977588	0.924963312977588
CDK9	0.188946027550702	0.0836707109446628	0.0836707109446628
CSNK1A1	0.0765146579081049	-0.252559309397378	0.252559309397378
CSNK1D	0.261900617689369	0.301844014394981	0.301844014394981
CSNK2A1	0.344767170227645	0.549659394872772	0.549659394872772
CSNK2A2	-0.051196005316089	-0.634482602071538	0.634482602071538
EIF2AK2	0.230458484201195	0.20781519293766	0.20781519293766
GSK3A	0.0078457765484225	-0.457916047911072	0.457916047911072
GSK3B	0.120658620865493	-0.120545213951213	0.120545213951213
MAP2K1	0.265942978775928	0.313932839379362	0.313932839379362
MAP2K2	0.146019259515222	-0.0447033196810316	0.0447033196810316
MAP3K7	-0.324853169802978	-1.45286411138396	1.45286411138396
MAPK1	0.174342714058132	0.0399989811749694	0.0399989811749694
MAPK14	0.403265120412556	0.72459960100176	0.72459960100176
MAPK15	0.431457013023737	0.808908461209283	0.808908461209283
MAPK3	0.159050022046874	-0.00573435963885406	0.00573435963885406
MAPK8	-0.136878293896622	-0.890718541595932	0.890718541595932
MAPK9	0.0179234699915185	-0.427778346287901	0.427778346287901
MARK2	-0.089013480102115	-0.747577109031744	0.747577109031744
MTOR	-0.13417965791316	-0.882648174451072	0.882648174451072
PAK2	0.488071932460752	0.978217396735747	0.978217396735747
PAK4	-0.056710374886195	-0.650973520919402	0.650973520919402
PLK1	0.131845024032789	-0.0870918763600182	0.0870918763600182
PRKAA1	-0.119504551461537	-0.838761745277115	0.838761745277115
PRKACA	0.79501054688573	1.89612826894101	1.89612826894101
PRKCA	0.490149031531988	0.984429035579907	0.984429035579907
PRKD1	-0.13571006641164	-0.887224915641821	0.887224915641821
PRKDC	0.247799745520653	0.259674853321882	0.259674853321882
RPS6KA1	0.0626264503889601	-0.294092489252081	0.294092489252081
RPS6KA3	0.080347077583018	-0.241098321691265	0.241098321691265
SRC	0.0605735586126335	-0.300231735317556	0.300231735317556
STK3	0.13821494447869	-0.0680424021082074	0.0680424021082074
STK39	-0.405720670067886	-1.69470125474985	1.69470125474985
