# Supplementary material for: Oncogenic PKA signaling increases c-MYC protein expression through multiple targetable mechanisms
Source: eLife. 2023 Jan 24;12:e69521. doi: 10.7554/eLife.69521 (PMC9925115; doi:10.7554/eLife.69521)
Supplement: Figure 2—source data 5. [file elife-69521-fig2-data5.zip › 2E/ML1PRKACAphosmibsunion.txt]

Genes	norm	original_z_score	z_score
CAMK2G	-0.850585629081367	-1.70537166990085	1.70537166990085
BMPR2	-2.30032015150703	-4.23281333979566	4.23281333979566
PAK2	-2.95251320528004	-5.36983523961482	5.36983523961482
CDK13	1	1.52090676956328	1.52090676956328
CDK9	-0.460156269819406	-1.02470399145036	1.02470399145036
LYN	-1.29663239919584	-2.4830017642874	2.4830017642874
EPHA2	-0.308424832191029	-0.760178071592044	0.760178071592044
NEK9	-0.0348759308211597	-0.283277727852314	0.283277727852314
EGFR	-0.0269431152329212	-0.269447796670322	0.269447796670322
AXL	-0.157043902724981	-0.49626322149954	0.49626322149954
CSNK2A2	0.0200779452876467	-0.187472106718837	0.187472106718837
YES1	-1.77430104404989	-3.31576087896056	3.31576087896056
CSNK2A1	1	1.52090676956328	1.52090676956328
PRKCD	1	1.52090676956328	1.52090676956328
RPS6KB1	1	1.52090676956328	1.52090676956328
NUAK1	0.840959581666667	1.24363850128709	1.24363850128709
PLK3	0.840959581666667	1.24363850128709	1.24363850128709
MKNK1	0.799313336333333	1.17103316960608	1.17103316960608
MAPK9	0.767009998666667	1.11471609883728	1.11471609883728
PRKCB	0.718300653333333	1.02979708283511	1.02979708283511
EEF2K	0.666666666666667	0.939779298568117	0.939779298568117
PDPK1	0.640272918	0.893764901329891	0.893764901329891
ROCK1	0.628685549333333	0.873563686583644	0.873563686583644
VRK1	0.617957321333333	0.854860282565946	0.854860282565946
PKMYT1	0.607969580333333	0.837447830561092	0.837447830561092
PDK2	0.598626672333333	0.821159569067751	0.821159569067751
MAPK15	0.589850359666667	0.805859099913823	0.805859099913823
ROCK2	0.546090721333333	0.729569316044884	0.729569316044884
CDK3	0.534019997	0.708525427530155	0.708525427530155
PDK1	0.534019997	0.708525427530155	0.708525427530155
CAMK1	0.477266092	0.609581667684906	0.609581667684906
CDC7	0.465980003	0.589905698610917	0.589905698610917
PNCK	0.445747389333333	0.55463251577572	0.55463251577572
MAPK3	0.439586254333333	0.543891301372691	0.543891301372691
AKT1	0.427998885333333	0.523690086045318	0.523690086045318
RPS6KA1	0.425241376666667	0.518882693932197	0.518882693932197
PRKCZ	0.397940008666667	0.471285969110552	0.471285969110552
STK38	0.397940008666667	0.471285969110552	0.471285969110552
MAPK13	0.380889168	0.441559833365667	0.441559833365667
GSK3A	0.367457636333333	0.418143537278543	0.418143537278543
AURKB	0.360307302666667	0.405677771317099	0.405677771317099
RPS6KA3	0.353493582333333	0.393798851120963	0.393798851120963
LIMK1	0.340758798333333	0.371597252662194	0.371597252662194
PDK3	0.340758798333333	0.371597252662194	0.371597252662194
RPS6KB2	0.336257974666667	0.36375059583778	0.36375059583778
WEE1	0.329054258333333	0.351191763474109	0.351191763474109
PDK4	0.327655553666667	0.348753286357283	0.348753286357283
PRKCG	0.326270233666667	0.346338143832926	0.346338143832926
PRKG1	0.326270233666667	0.346338143832926	0.346338143832926
MAPK8	0.324898045	0.34394589424416	0.34394589424416
LIMK2	0.315640519	0.327806486228005	0.327806486228005
ERBB2	0.314365049666667	0.32558285542397	0.32558285542397
MAP3K8	0.314365049666667	0.32558285542397	0.32558285542397
CDK16	0.308151013	0.314749413185655	0.314749413185655
MOS	0.306939584666667	0.31263743033473	0.31263743033473
CAMK2A	0.304546723	0.308465757388356	0.308465757388356
ATR	0.303364963	0.306405497787986	0.306405497787986
CAMK2B	0.288820364	0.28104869968746	0.28104869968746
CSNK1D	0.287759811	0.279199750239221	0.279199750239221
CAMK4	0.283593629	0.271936501811124	0.271936501811124
AURKA	0.260838685333333	0.232265933214182	0.232265933214182
CHEK2	0.247440475	0.208907728953569	0.208907728953569
GTF2F1	0.247440475	0.208907728953569	0.208907728953569
STK3	0.230123277666667	0.178717231680437	0.178717231680437
IKBKE	0.229415379666667	0.177483094757049	0.177483094757049
LATS2	0.218535908666667	0.158516016353064	0.158516016353064
PRKCH	0.217231712333333	0.156242303402449	0.156242303402449
LATS1	0.216583994	0.155113082651548	0.155113082651548
STK38L	0.215297187	0.152869685958841	0.152869685958841
MAPKAPK2	0.214021717666667	0.150646055154806	0.150646055154806
RPS6KA5	0.214021717666667	0.150646055154806	0.150646055154806
PRKD1	0.195008884	0.117499415319321	0.117499415319321
SRPK1	0.182737854666667	0.0961063185903589	0.0961063185903589
UHMK1	0.182737854666667	0.0961063185903589	0.0961063185903589
PRKAA2	0.173811168	0.0805436900494596	0.0805436900494596
MKNK2	0.171426191333333	0.0763857636734117	0.0763857636734117
PBK	0.171426191333333	0.0763857636734117	0.0763857636734117
PAK1	0.170953875	0.0755623356845131	0.0755623356845131
PRKG2	0.131564984666667	0.00689243701036646	0.00689243701036646
AKT2	0.121170701333333	-0.0112287737485561	0.0112287737485561
GSK3B	0.118192577	-0.016420783334973	0.016420783334973
MARK2	0.116240662	-0.0198237176176156	0.0198237176176156
MAP3K7	0.115274486	-0.0215081318638642	0.0215081318638642
PRKAA1	0.107464349	-0.0351241873526714	0.0351241873526714
ATM	0.102972836	-0.0429546121245671	0.0429546121245671
RAF1	-0.123530133666667	-0.437835905930419	0.437835905930419
MTOR	-0.127666553	-0.445047266648884	0.445047266648884
PRKCQ	-0.163151663333333	-0.506911383926867	0.506911383926867
PRKD2	-0.163599159333333	-0.507691540583148	0.507691540583148
DYRK3	-0.165403105666667	-0.510836508894652	0.510836508894652
CHEK1	-0.166313579333333	-0.512423812672604	0.512423812672604
DYRK2	-0.170953875	-0.520513622528924	0.520513622528924
CLK1	-0.175261245333333	-0.528023016214272	0.528023016214272
CDK4	-0.186363639333333	-0.547378734655908	0.547378734655908
PLK1	-0.194453164333333	-0.561481870270314	0.561481870270314
PRKCE	-0.219192439666667	-0.604611887796454	0.604611887796454
BRAF	-0.265293339	-0.684983384917001	0.684983384917001
ARAF	-0.272718804	-0.69792881000624	0.69792881000624
PRKCI	-0.279543999333333	-0.709827735515564	0.709827735515564
DYRK1A	-0.290965067333333	-0.729739024604275	0.729739024604275
SGK1	-0.455510514666667	-1.01660466362204	1.01660466362204
CHUK	-0.767009998666667	-1.55966738568169	1.55966738568169
MAPK6	-0.767009998666667	-1.55966738568169	1.55966738568169
CAMK2D	-0.87345908960088	-1.74524885869469	1.74524885869469
CDK1	0.486655314589962	0.625950673219852	0.625950673219852
CDK2	0.314172068429898	0.32524641532975	0.32524641532975
CDK5	0.0824230544400605	-0.078780739886859	0.078780739886859
CDK6	0.441288289520297	0.546858599583926	0.546858599583926
CDK7	-0.00915935413331703	-0.238443900332536	0.238443900332536
CSNK1A1	-0.399857597049948	-0.919580345817721	0.919580345817721
MAPK1	-0.062994127246745	-0.33229849698555	0.33229849698555
MAPK14	-0.241112359074779	-0.642826689786616	0.642826689786616
PRKACA	0.597347454849555	0.818929403804148	0.818929403804148
PRKCA	0.328716064010975	0.350602161440338	0.350602161440338
PRKDC	0.473143043954926	0.60239361823523	0.60239361823523
SRC	-0.360524428395898	-0.851007591339258	0.851007591339258
