# Supplementary material for: Oncogenic PKA signaling increases c-MYC protein expression through multiple targetable mechanisms
Source: eLife. 2023 Jan 24;12:e69521. doi: 10.7554/eLife.69521 (PMC9925115; doi:10.7554/eLife.69521)
Supplement: Figure 2—source data 6. [file elife-69521-fig2-data6.zip]

Archive with 9 entries (8 files):
- 2F/
- 2F/2F colo pERK raw.tif
- 2F/2F FLX1 pERK raw.tif
- 2F/2F pGSK3 raw.tif
- 2F/2F ppka substrate raw.tif
- 2F/2F tERK raw.tif
- 2F/2F tGSK raw.tif
- 2F/2F vinculin raw.tif
- 2F/Fig2 marked up.pdf
