# Supplementary material for: Oncogenic PKA signaling increases c-MYC protein expression through multiple targetable mechanisms
Source: eLife. 2023 Jan 24;12:e69521. doi: 10.7554/eLife.69521 (PMC9925115; doi:10.7554/eLife.69521)
Supplement: Figure 3—source data 1. [file elife-69521-fig3-data1.zip]

Archive with 17 entries (14 files):
- 3A/
- 3A/Colo741/
- 3A/Colo741/Figure 3A Colo741 Actin Labelled.tif
- 3A/Colo741/Figure 3A Colo741 Actin Raw.tif
- 3A/Colo741/Figure 3A Colo741 c-MYC Labelled.tif
- 3A/Colo741/Figure 3A Colo741 c-MYC Raw.tif
- 3A/Colo741/Figure 3A Colo741 pPKA Sub Labelled.tif
- 3A/Colo741/Figure 3A Colo741 pPKA Sub Raw.tif
- 3A/FLX1/
- 3A/FLX1/Figure 3A FLX11 Actin Labelled.tif
- 3A/FLX1/Figure 3A FLX11 Actin Raw.tif
- 3A/FLX1/Figure 3A FLX11 c-MYC Labelled.tif
- 3A/FLX1/Figure 3A FLX11 c-MYC Raw.tif
- 3A/FLX1/Figure 3A FLX11 n-MYC Labelled.tif
- 3A/FLX1/Figure 3A FLX11 n-MYC Raw.tif
- 3A/FLX1/Figure 3A FLX11 pPKA Substrate Labelled.tif
- 3A/FLX1/Figure 3A FLX11 pPKA Substrate Raw.tif
