# Supplementary material for: Oncogenic PKA signaling increases c-MYC protein expression through multiple targetable mechanisms
Source: eLife. 2023 Jan 24;12:e69521. doi: 10.7554/eLife.69521 (PMC9925115; doi:10.7554/eLife.69521)
Supplement: Figure 3—source data 3. [file elife-69521-fig3-data3.zip]

Archive with 11 entries (10 files):
- 3C/
- 3C/Figure 3C FLX1 Actin Labelled.tif
- 3C/Figure 3C FLX1 Actin Raw.tif
- 3C/Figure 3C FLX1 c-MYC Labelled.tif
- 3C/Figure 3C FLX1 c-MYC Raw.tif
- 3C/Figure 3C FLX1 n-MYC Labelled.tif
- 3C/Figure 3C FLX1 n-MYC Raw.tif
- 3C/Figure 3C FLX1 PKAR1a Labelled.tif
- 3C/Figure 3C FLX1 PKAR1a Raw.tif
- 3C/Figure 3C FLX1 pPKA Substrate Labelled.tif
- 3C/Figure 3C FLX1 pPKA Substrate Raw.tif
