# Supplementary material for: Oncogenic PKA signaling increases c-MYC protein expression through multiple targetable mechanisms
Source: eLife. 2023 Jan 24;12:e69521. doi: 10.7554/eLife.69521 (PMC9925115; doi:10.7554/eLife.69521)
Supplement: Figure 3—source data 4. [file elife-69521-fig3-data4.zip]

Archive with 7 entries (6 files):
- 3D/
- 3D/Figure 3D AML12 Actin Labelled.tif
- 3D/Figure 3D AML12 Actin Raw.tif
- 3D/Figure 3D AML12 c-MYC Labelled.tif
- 3D/Figure 3D AML12 c-MYC Raw.tif
- 3D/Figure 3D AML12 pPKA Substrate Labelled.tif
- 3D/Figure 3D AML12 pPKA Substrate Raw.tif
