# Supplementary material for: Oncogenic PKA signaling increases c-MYC protein expression through multiple targetable mechanisms
Source: eLife. 2023 Jan 24;12:e69521. doi: 10.7554/eLife.69521 (PMC9925115; doi:10.7554/eLife.69521)
Supplement: Figure 3—source data 5. [file elife-69521-fig3-data5.zip]

Archive with 5 entries (4 files):
- 3E/
- 3E/3E markup.pdf
- 3E/3E MYC.tif
- 3E/3E p-pka subst raw.tif
- 3E/3E vinculin raw.tif
