# Supplementary material for: Oncogenic PKA signaling increases c-MYC protein expression through multiple targetable mechanisms
Source: eLife. 2023 Jan 24;12:e69521. doi: 10.7554/eLife.69521 (PMC9925115; doi:10.7554/eLife.69521)
Supplement: Figure 3—source data 6. [file elife-69521-fig3-data6.zip]

Archive with 9 entries (8 files):
- 3F/
- 3F/Figure 3E Actin Labelled.tif
- 3F/Figure 3E Actin Raw.tif
- 3F/Figure 3E c-MYC Labelled.tif
- 3F/Figure 3E c-MYC Raw.tif
- 3F/Figure 3E n-MYC Labelled.tif
- 3F/Figure 3E n-MYC Raw.tif
- 3F/Figure 3E PKAc Labelled.tif
- 3F/Figure 3E PKAc Raw.tif
