# Supplementary material for: Oncogenic PKA signaling increases c-MYC protein expression through multiple targetable mechanisms
Source: eLife. 2023 Jan 24;12:e69521. doi: 10.7554/eLife.69521 (PMC9925115; doi:10.7554/eLife.69521)
Supplement: Figure 4—source data 6. [file elife-69521-fig4-data6.zip]

Archive with 4 entries (4 files):
- Figure 4E FLX1 c-MYC Labelled.tif
- Figure 4E FLX1 c-MYC Raw.tif
- Figure 4E FLX1 COXIV Labelled.tif
- Figure 4E FLX1 COXIV Raw.tif
