# Supplementary material for: Oncogenic PKA signaling increases c-MYC protein expression through multiple targetable mechanisms
Source: eLife. 2023 Jan 24;12:e69521. doi: 10.7554/eLife.69521 (PMC9925115; doi:10.7554/eLife.69521)
Supplement: Figure 4—figure supplement 1—source data 3. [file elife-69521-fig4-figsupp1-data3.zip]

Archive with 2 entries (2 files):
- Figure 3D Colo741 c-MYC, COXIV Labelled.tif
- Figure 3D Colo741 c-MYC, COXIV Raw.tif
