# Supplementary material for: Oncogenic PKA signaling increases c-MYC protein expression through multiple targetable mechanisms
Source: eLife. 2023 Jan 24;12:e69521. doi: 10.7554/eLife.69521 (PMC9925115; doi:10.7554/eLife.69521)
Supplement: Figure 5—figure supplement 1—source data 2. [file elife-69521-fig5-figsupp1-data2.zip]

Archive with 7 entries (6 files):
- Figure S2B/
- Figure S2B/Figure S2B FLX1 Actin Labelled.tiff
- Figure S2B/Figure S2B FLX1 Actin Raw.tiff
- Figure S2B/Figure S2B FLX1 c-MYC Labelled.tiff
- Figure S2B/Figure S2B FLX1 c-MYC Raw.tiff
- Figure S2B/Figure S2B FLX1 pAURKAT288 Labelled.tiff
- Figure S2B/Figure S2B FLX1 pAURKAT288 Raw.tiff
