# Supplementary material for: Oncogenic PKA signaling increases c-MYC protein expression through multiple targetable mechanisms
Source: eLife. 2023 Jan 24;12:e69521. doi: 10.7554/eLife.69521 (PMC9925115; doi:10.7554/eLife.69521)
Supplement: Figure 5—figure supplement 1—source data 3. [file elife-69521-fig5-figsupp1-data3.zip]

Archive with 7 entries (6 files):
- Figure S2C/
- Figure S2C/Figure S2C FLX1 c-MYC Labelled.tiff
- Figure S2C/Figure S2C FLX1 c-MYC Raw.tiff
- Figure S2C/Figure S2C FLX1 pPKA-sub Labelled.tif
- Figure S2C/Figure S2C FLX1 pPKA-sub Raw.tif
- Figure S2C/Figure S2C FLX1 vinculin Labelled.tiff
- Figure S2C/Figure S2C FLX1 vinculin Raw.tiff
