# Supplementary material for: Oncogenic PKA signaling increases c-MYC protein expression through multiple targetable mechanisms
Source: eLife. 2023 Jan 24;12:e69521. doi: 10.7554/eLife.69521 (PMC9925115; doi:10.7554/eLife.69521)
Supplement: Figure 5—figure supplement 2—source data 1. [file elife-69521-fig5-figsupp2-data1.zip]

Archive with 5 entries (4 files):
- Figure S3A/
- Figure S3A/Figure S3A Actin Labelled.tiff
- Figure S3A/Figure S3A Actin Raw.tiff
- Figure S3A/Figure S3A c-MYC Labelled.tiff
- Figure S3A/Figure S3A c-MYC Raw.tiff
