# Supplementary material for: Oncogenic PKA signaling increases c-MYC protein expression through multiple targetable mechanisms
Source: eLife. 2023 Jan 24;12:e69521. doi: 10.7554/eLife.69521 (PMC9925115; doi:10.7554/eLife.69521)
Supplement: Figure 5—figure supplement 2—source data 2. [file elife-69521-fig5-figsupp2-data2.zip]

Archive with 5 entries (4 files):
- Figure S3B/
- Figure S3B/Figure S3B FLX1 R1a Actin Labelled.tiff
- Figure S3B/Figure S3B FLX1 R1a Actin Raw.tiff
- Figure S3B/Figure S3B FLX1 R1a c-MYC Labelled.tiff
- Figure S3B/Figure S3B FLX1 R1a c-MYC Raw.tiff
