# Supplementary material for: Oncogenic PKA signaling increases c-MYC protein expression through multiple targetable mechanisms
Source: eLife. 2023 Jan 24;12:e69521. doi: 10.7554/eLife.69521 (PMC9925115; doi:10.7554/eLife.69521)
Supplement: Figure 5—figure supplement 2—source data 3. [file elife-69521-fig5-figsupp2-data3.zip]

Archive with 4 entries (3 files):
- Figure S3C/
- Figure S3C/Figure S3C cMYC.tif
- Figure S3C/Figure S3C Vinculin.tif
- Figure S3C/Figure S3C.xlsx
