# Supplementary material for: Oncogenic PKA signaling increases c-MYC protein expression through multiple targetable mechanisms
Source: eLife. 2023 Jan 24;12:e69521. doi: 10.7554/eLife.69521 (PMC9925115; doi:10.7554/eLife.69521)
Supplement: Figure 5—figure supplement 2—source data 3. [file elife-69521-fig5-figsupp2-data3.zip › Figure S3C/Figure S3C.xlsx]

## Sheet: Figure S2C
Time (mins)	DMSO	FSK/IBMX 30'	FSK/IBMX 2h
0	403264	475924	453382
30	174738	219379	191793
60	88502	47439	87270
90	30000	21551	17550
120	0	0	0
