# Supplementary material for: Oncogenic PKA signaling increases c-MYC protein expression through multiple targetable mechanisms
Source: eLife. 2023 Jan 24;12:e69521. doi: 10.7554/eLife.69521 (PMC9925115; doi:10.7554/eLife.69521)
Supplement: Figure 6—source data 2. [file elife-69521-fig6-data2.zip]

Archive with 5 entries (4 files):
- 6B/
- 6B/6B markup.pdf
- 6B/actin raw.tif
- 6B/p4B raw.tif
- 6B/t4B raw.tif
