# Supplementary material for: Oncogenic PKA signaling increases c-MYC protein expression through multiple targetable mechanisms
Source: eLife. 2023 Jan 24;12:e69521. doi: 10.7554/eLife.69521 (PMC9925115; doi:10.7554/eLife.69521)
Supplement: Figure 6—source data 3. [file elife-69521-fig6-data3.zip]

Archive with 5 entries (4 files):
- 6C/
- 6C/6c markup.pdf
- 6C/6C p4B raw.tif
- 6C/6C t4B raw.tif
- 6C/6C vinculin raw.tif
