# Supplementary material for: Oncogenic PKA signaling increases c-MYC protein expression through multiple targetable mechanisms
Source: eLife. 2023 Jan 24;12:e69521. doi: 10.7554/eLife.69521 (PMC9925115; doi:10.7554/eLife.69521)
Supplement: Figure 6—source data 5. [file elife-69521-fig6-data5.zip]

Archive with 6 entries (6 files):
- Figure 6D Colo741 c-MYC Raw.tif
- Figure 6D Colo741 PKAc Raw.tif
- Figure 6D Colo741 pPKA Substrate Raw.tif
- Colo741 pElF4BS422 Raw.tif
- Colo741 tEIF4B Raw.tif
- Figure 6D Colo741 Actin Raw.tif
