# Supplementary material for: Oncogenic PKA signaling increases c-MYC protein expression through multiple targetable mechanisms
Source: eLife. 2023 Jan 24;12:e69521. doi: 10.7554/eLife.69521 (PMC9925115; doi:10.7554/eLife.69521)
Supplement: Figure 6—source data 6. [file elife-69521-fig6-data6.zip]

Archive with 7 entries (7 files):
- FLX1 tElF4B Labelled.tif
- Figure 6D FLX1 Actin Labelled.tif
- Figure 6D FLX1 c-MYC Labelled.tif
- Figure 6D FLX1 PKAc Long Labelled.tif
- Figure 6D FLX1 PKAc Short Labelled.tif
- Figure 6D FLX1 pPKA Substrate Labelled.tif
- FLX1 pElF4BS422 Labelled.tif
