# Supplementary material for: Oncogenic PKA signaling increases c-MYC protein expression through multiple targetable mechanisms
Source: eLife. 2023 Jan 24;12:e69521. doi: 10.7554/eLife.69521 (PMC9925115; doi:10.7554/eLife.69521)
Supplement: Figure 7—source data 1. [file elife-69521-fig7-data1.zip]

Archive with 7 entries (6 files):
- 7A/
- 7A/Figure 7A FLX1 c-MYC Labelled.tiff
- 7A/Figure 7A FLX1 c-MYC Raw.tiff
- 7A/Figure 7A FLX1 pPKA-sub Labelled.tiff
- 7A/Figure 7A FLX1 pPKA-sub Raw.tiff
- 7A/Figure 7A FLX1 Vinculin Labelled.tiff
- 7A/Figure 7A FLX1 Vinculin Raw.tiff
