# Supplementary material for: Oncogenic PKA signaling increases c-MYC protein expression through multiple targetable mechanisms
Source: eLife. 2023 Jan 24;12:e69521. doi: 10.7554/eLife.69521 (PMC9925115; doi:10.7554/eLife.69521)
Supplement: Figure 7—source data 2. [file elife-69521-fig7-data2.zip]

Archive with 7 entries (6 files):
- 7B/
- 7B/Figure 7B FLX1 R1A c-MYC Labelled.tiff
- 7B/Figure 7B FLX1 R1A c-MYC Raw.tiff
- 7B/Figure 7B FLX1 R1A pPKAsub Labelled.tiff
- 7B/Figure 7B FLX1 R1A pPKAsub Raw.tiff
- 7B/Figure 7B FLX1 R1A Vinculin Labelled.tiff
- 7B/Figure 7B FLX1 R1A Vinculin Raw.tiff
