# Supplementary material for: Oncogenic PKA signaling increases c-MYC protein expression through multiple targetable mechanisms
Source: eLife. 2023 Jan 24;12:e69521. doi: 10.7554/eLife.69521 (PMC9925115; doi:10.7554/eLife.69521)
Supplement: Figure 7—source data 3. [file elife-69521-fig7-data3.zip]

Archive with 5 entries (4 files):
- 7C/
- 7C/7C endogenous MYC raw.tif
- 7C/7C markup.pdf
- 7C/7C MYC overexpressed raw.tif
- 7C/7E vinculin raw.tif
