# Supplementary material for: Oncogenic PKA signaling increases c-MYC protein expression through multiple targetable mechanisms
Source: eLife. 2023 Jan 24;12:e69521. doi: 10.7554/eLife.69521 (PMC9925115; doi:10.7554/eLife.69521)
Supplement: Figure 7—figure supplement 1—source data 1. [file elife-69521-fig7-figsupp1-data1.zip]

Archive with 7 entries (6 files):
- S4A/
- S4A/S4A actin raw.tif
- S4A/S4a markup.pdf
- S4A/S4A MYC raw.tif
- S4A/S4A MYC short.tif
- S4A/S4A PKA raw.tif
- S4A/S4A PKA subst raw.tif
