# Supplementary material for: Oncogenic PKA signaling increases c-MYC protein expression through multiple targetable mechanisms
Source: eLife. 2023 Jan 24;12:e69521. doi: 10.7554/eLife.69521 (PMC9925115; doi:10.7554/eLife.69521)
Supplement: Figure 7—figure supplement 1—source data 2. [file elife-69521-fig7-figsupp1-data2.zip]

Archive with 4 entries (3 files):
- S4B/
- S4B/S4B endogenous MYC raw.tif
- S4B/S4b markup.pdf
- S4B/S4B oe MYC actin raw.tif
